# Supplementary material for: Glycoproteome remodeling in MLL-rearranged B-cell precursor acute lymphoblastic leukemia
Source: Theranostics. 2021 Sep 21;11(19):9519–37. doi: 10.7150/thno.65398 (PMC8490503; doi:10.7150/thno.65398)
Supplement: Supplementary file 2 — Supplementary table 2. [file thnov11p9519s2.xlsx]

## Sheet: Parameters used
There are 3936 genes meeting the default criteria which are differentially expressed in the current comparison!!
There are 1883 genes up-regulated and 2053 genes down-regulated
Selected baseline group is : NBM
Selected treatment group is : MLL
Selected genome build is: hg38
FoldChange used for DE analysis criteria is: 2
p.value used for DE analysis criteria is: 0.05
Low expression filter was set for rpkm < 1

## Sheet: orig NBM MLL DE pval 0.05
Gene_Symbol	logFC	PValue	FDR	default.set	R7B1	R7B3	R7B6	R7B11	BM0	BM37	BM41
A1BG	0.48505	0.457497	0.655182	no change	1.4	1	1.7	2.2	3.9	2.1	1.8
A2M	-3.5936	0.0018783	0.010742	down-regulated	0.8	1.8	0.7	0.1	0.1	0.1	0.1
AAAS	-0.0205982	0.970644	0.987313	no change	10.6	11.2	12.6	11.9	13.1	14.8	12.2
AACS	0.85598	0.104317	0.244754	no change	1	0.9	0.9	0.9	3.1	0.7	2.2
AADAT	7.45373	0.000536222	0.00382521	up-regulated	0	0	0	0	1.6	0	0
AAED1	-0.16162	0.760646	0.872849	no change	8.5	6.9	4	8.6	6.8	8.1	7.4
AAGAB	0.49518	0.255829	0.456405	no change	9.1	10.1	8.4	7.8	17.6	17.7	8.4
AAK1	-1.85942	0.00586407	0.0271249	down-regulated	7.5	7.5	10.5	0.7	2.2	2.8	1.2
AAMDC	0.509824	0.458418	0.656038	no change	2	1.5	2.4	3.3	4.5	3.5	3.6
AAMP	0.558804	0.136439	0.298054	no change	17	16.5	19.1	17.8	31.3	29.5	30.6
AANAT	-2.46491	0.0165839	0.0612971	down-regulated	2.1	2.6	0.9	5.4	1	0.7	0.1
AAR2	1.29521	0.00443387	0.0216156	up-regulated	3.8	5.7	6	4.4	14.7	10.4	18.2
AARS	1.40466	0.00127537	0.00785089	up-regulated	9.9	9.7	13.7	11.2	28.4	20.3	56.1
AARS2	0.190047	0.658641	0.809277	no change	5.6	5.5	5.5	5.3	6.3	7.6	8.2
AARSD1	0.034451	0.950385	0.978343	no change	1.9	1.4	1.6	0.9	1.5	1.1	2.8
AASDH	-0.00909334	1	1	no change	4.2	2.4	4	1.9	3.1	3	4.7
AASDHPPT	0.249659	0.617876	0.779632	no change	2.9	2.4	2.7	2.1	2.9	2.2	5.6
AASS	-0.834411	0.545567	0.725751	no change	1.9	0.5	1	2.2	2.8	0.1	0
AATF	0.253348	0.511204	0.698139	no change	18.3	18.6	24.2	18.4	27.5	29	26.5
AATK	-5.0959	0.000540814	0.00384671	down-regulated	0.1	0.1	2.5	0.3	0	0	0
ABAT	0.454449	0.358483	0.566075	no change	1.4	1.3	1.4	1.8	2.2	1.7	3.3
ABCA1	-1.19672	0.114312	0.262141	no change	1.1	0.8	1.8	6.7	1.2	0.6	2.4
ABCA2	-0.68825	0.215503	0.409281	no change	9.3	19.9	9.2	2.9	9	6.5	7.1
ABCA3	-2.00859	0.0182102	0.0660756	down-regulated	1.7	2.4	1.6	0.7	0.2	0.2	1.1
ABCA5	-4.62935	1.24543e-07	3.10592e-06	down-regulated	3.1	3.7	1.8	1.5	0	0.1	0.3
ABCA7	-1.11567	0.0621325	0.167563	no change	23.4	21.5	31.6	22.4	27.5	9.8	3
ABCB1	-6.053	4.13711e-11	2.63605e-09	down-regulated	3.9	6.2	3.2	2	0.1	0.1	0
ABCB10	0.313558	0.488021	0.678691	no change	6.7	6.7	6.6	5	10.6	11.2	5.2
ABCB4	-1.5411	0.0809363	0.204102	no change	3.4	1.6	0.5	8.4	3.2	0.6	0.6
ABCB7	1.13173	0.0122874	0.0485859	up-regulated	12.3	8.4	10.3	13.6	18	21.9	47.2
ABCB8	-0.443976	0.312587	0.519272	no change	3.8	4.6	4.8	3.7	3.5	4.5	2.8
ABCC1	0.309646	0.468223	0.66429	no change	15.2	16.1	24.9	10.6	27.9	15.4	29.4
ABCC10	-1.74038	5.59373e-05	0.000583339	down-regulated	8.5	8.6	8.3	6.7	2.9	3.1	2.4
ABCC2	-0.0402929	0.97165	0.987313	no change	1.7	0.8	1.5	1.3	1.1	1.5	1.9
ABCC3	-6.47773	0.000390462	0.00295701	down-regulated	0.1	0.1	0	3.9	0	0	0
ABCC4	0.554106	0.385637	0.591828	no change	1.2	1.4	0.8	1.2	0.6	2.5	2.9
ABCC5	0.27693	0.504123	0.692457	no change	4	4.1	7	4.6	8.4	4.1	8.6
ABCD1	0.775521	0.190956	0.376327	no change	1.9	2.4	3.3	4.2	3.8	2.6	11.8
ABCD2	-8.22133	5.31248e-11	3.28187e-09	down-regulated	4	2.5	3.9	0.4	0	0	0
ABCD3	-0.355472	0.542834	0.723977	no change	1.6	1.8	2.2	1.6	1	2	1.9
ABCD4	0.294965	0.457162	0.654933	no change	8.7	8.6	8.6	10.6	13	15.3	11.1
ABCE1	0.658857	0.111949	0.258082	no change	7.5	4.3	7	4.2	10	9.9	11.9
ABCF1	-0.489996	0.250717	0.450499	no change	33.4	28.1	23.7	18.6	18.9	18.9	27.5
ABCF2	0.496683	0.218903	0.4122	no change	10	9.4	14.9	7.5	15.4	18.6	17.2
ABCF3	-0.49953	0.21119	0.404013	no change	12.9	13.9	13.3	11.3	11.3	8.4	12.5
ABCG1	-5.41724	2.76344e-08	8.22277e-07	down-regulated	2.9	2.6	4.1	2.9	0.2	0	0
ABHD10	0.58532	0.238185	0.434915	no change	5.5	4.3	6.2	4.8	6.4	6.7	14.4
ABHD11	-0.694042	0.252674	0.453001	no change	5.7	4.1	5.8	5.8	5.2	3.6	2.8
ABHD12	0.488472	0.274627	0.47739	no change	5	6	6.3	6.2	11.6	9.1	8.4
ABHD12B	3.27239	0.0135246	0.0522523	up-regulated	0	0	0.2	0	1.2	0.5	0.1
ABHD13	-0.451143	0.39923	0.604475	no change	3.6	2.9	3	2.2	2.7	2.5	2.3
ABHD14A	0.19152	0.770583	0.879324	no change	2.1	2.8	2.4	1.3	2.5	2.5	3.6
ABHD14B	-0.0911773	0.857329	0.930913	no change	17	18.5	22.6	19.9	8.8	26.8	28.3
ABHD15	2.1697	0.000139694	0.00126588	up-regulated	5.7	4.4	4	5.6	57.5	9.3	13
ABHD16A	-0.741671	0.232755	0.428537	no change	3.8	3.3	2.2	2.9	2.4	2.7	1.3
ABHD16B	0.157988	0.866323	0.935589	no change	0.3	0.7	1.4	1	1.3	1.5	0.5
ABHD17A	-1.18556	0.0115811	0.046369	down-regulated	12.1	26.2	14.6	8.2	7.7	7	9.1
ABHD17B	1.71769	0.000432952	0.00320305	up-regulated	3.5	3.8	3.6	2.1	14.6	9.6	13.4
ABHD17C	2.11536	0.00907084	0.0384106	up-regulated	0.3	0.5	0.2	0.2	1.4	1.1	2.1
ABHD18	-0.0666725	0.900603	0.954157	no change	4.2	2.5	4.3	3.4	5.1	3.4	3.5
ABHD2	0.946939	0.0235117	0.0806021	no change	2.9	4.3	4.6	2.5	10.6	6.2	7.5
ABHD3	-0.116919	0.807181	0.90214	no change	9.3	7.5	11.4	6.3	12.3	9.5	5.9
ABHD4	4.52568	1.83924e-08	5.8904e-07	up-regulated	5.9	7.1	4.6	7.7	467.8	25.9	39.5
ABHD5	-1.07653	0.101441	0.240386	no change	2.7	2.5	4.2	3.4	1.9	1.6	1.7
ABHD6	-0.894317	0.255482	0.456031	no change	1.2	1.5	1.2	2.2	1	0.6	1.4
ABHD8	0.678787	0.36816	0.57494	no change	1.1	0.9	1.2	1.8	3.3	2.3	1.6
ABI1	0.103308	0.784365	0.88847	no change	25.9	27.7	25.3	28.4	37.1	32.9	31.9
ABI2	-0.747947	0.100003	0.238028	no change	1.6	1.2	2.1	1.1	1.1	1	0.9
ABI3	-3.13661	0.00177056	0.010217	down-regulated	8.4	17.4	11	20.8	4.2	1.7	0
ABL1	1.2534	0.00179746	0.0103624	up-regulated	5.4	7.4	6.7	5.5	22.8	11.9	18.3
ABL2	-0.10961	0.802395	0.898881	no change	2.5	2.8	3.4	2.5	2.8	2.9	3.4
ABLIM1	-4.61265	3.26524e-08	9.5067e-07	down-regulated	26.9	19.6	43.4	10.8	0.3	0.3	3
ABR	0.164005	0.679298	0.822511	no change	8	9	9.4	10.8	15.7	11.5	9.8
ABRACL	0.114414	0.784834	0.888836	no change	30.6	24.6	30.6	18.6	32.5	24.2	42.9
ABT1	-0.473721	0.300685	0.50749	no change	11.2	10.5	11.7	7.6	8.9	6.5	10.7
ABTB1	-0.538883	0.218874	0.4122	no change	12.1	12.4	26.4	15.1	16.3	12.3	10.9
ABTB2	1.82215	0.0170608	0.0627659	up-regulated	0.4	0.3	0.4	0.5	1.7	2.6	0.9
AC004556.1	0.105029	0.907743	0.957828	no change	2.4	0.7	0	4.8	7.7	0	0.3
AC233755.1	-5.50572	6.66199e-05	0.000672834	down-regulated	1.7	6.3	9.3	21.8	0.3	0.4	0
AC233755.2	-9.07391	7.65976e-06	0.000110449	down-regulated	8.7	3.9	2.1	40.8	0	0	0
AC240274.1	-0.133937	0.827956	0.915438	no change	4.5	2.5	2.3	3.6	3.9	1.8	4.8
ACAA1	0.0246568	0.940029	0.973879	no change	9.3	7.8	10.7	11.2	11.9	10.7	12.4
ACAA2	0.93418	0.0294631	0.0960016	no change	4.8	5.7	3.6	4	11.5	9.7	9.6
ACACA	1.15438	0.00695946	0.0311499	up-regulated	1.9	2.4	2.9	1.9	4.9	4.3	8.7
ACACB	-0.431877	0.410598	0.614886	no change	2.7	2.4	3.7	2.5	0.9	3.9	2.4
ACAD10	0.455458	0.248358	0.447779	no change	4.5	3.6	5.3	5.1	7.3	7.2	7.9
ACAD8	-0.911423	0.0375429	0.115262	no change	7.3	8.6	7.5	5.2	5.9	4.1	3.4
ACAD9	0.320435	0.43311	0.63429	no change	7.9	6.4	7	7	11.3	10.5	9.3
ACADM	1.54001	0.000111858	0.00105121	up-regulated	5.6	5.3	5.7	4.8	16	18.6	20.1
ACADS	0.38865	0.512592	0.698941	no change	2.8	3.1	3.9	2.9	4.4	6.7	3.3
ACADSB	-0.408828	0.396235	0.602021	no change	5.6	5	6.4	3.2	4.1	2.7	6.6
ACADVL	0.196336	0.685744	0.826861	no change	57	64.4	44.9	71.2	104	107	28
ACAP1	-1.5322	0.00115813	0.00726893	down-regulated	67.7	62.8	65.5	39.4	22.7	32.8	14.7
ACAP2	-0.125765	0.756846	0.871493	no change	8.2	7.6	9	7.9	9.3	8.4	8.7
ACAP3	-0.575905	0.195402	0.382629	no change	5.8	7	4.5	6.3	6	4.8	3.3
ACAT1	1.80011	7.01387e-05	0.000703699	up-regulated	3.6	3	3.1	2.3	7.2	15.4	13.9
ACAT2	-0.31503	0.555595	0.731867	no change	6.8	4.7	4	3.6	5.3	2.5	5.9
ACBD3	-0.162042	0.718628	0.848224	no change	10.9	11.7	10	11.8	11.4	7.7	16.4
ACBD4	-0.318531	0.528161	0.711819	no change	4.6	4.3	6.8	5.9	6.2	5.2	3.8
ACBD5	-0.183683	0.675164	0.819708	no change	8.9	11	7.7	7.2	8.8	8.5	9.8
ACBD6	0.115426	0.769621	0.879051	no change	5.7	4.3	6.6	5.6	5.8	7.4	7.9
ACCS	-0.126741	0.843507	0.924027	no change	5.8	3.8	10.9	17.4	18.9	7.4	4.7
ACD	-0.541973	0.300199	0.506786	no change	8.9	9.4	8.9	9.6	11.4	7.8	3.1
ACE	-5.57675	0.000103392	0.000988447	down-regulated	1.2	1	0.2	0	0	0	0
ACER1	-2.83208	0.0379925	0.116202	down-regulated	1.5	1	2.2	0	0	0.2	0.3
ACER2	-0.201265	0.853047	0.928585	no change	1.1	0.3	1.3	0.8	0.5	0.5	1.7
ACER3	0.504342	0.338338	0.54531	no change	1.3	1.2	1.4	2.9	3.7	2.7	2.3
ACIN1	-0.0277298	0.955999	0.980656	no change	48.7	46.6	60.1	50	69.1	52.7	55.6
ACKR3	3.40264	1.22391e-06	2.30216e-05	up-regulated	1.3	1.5	0.8	0.6	3.8	14.2	20.9
ACLY	0.768544	0.050363	0.142938	no change	22.1	25	27.2	18.9	50.8	43.2	45.6
ACO1	0.537213	0.329849	0.535663	no change	1	1.1	1.5	1.2	2.1	1.7	2.4
ACO2	0.294845	0.456025	0.653689	no change	14.2	13.7	16.6	19.1	23.8	27	17.5
ACOT1	0.78102	0.333401	0.539704	no change	0.7	0.7	1.1	0.7	1.9	1.4	1.4
ACOT13	1.04686	0.0410114	0.122939	up-regulated	2.3	2.4	2.8	1.7	3.8	6	6.8
ACOT2	-0.284744	0.671357	0.81786	no change	3.7	2.7	4.2	3.4	3.7	3.3	3
ACOT4	0.660203	0.521697	0.706478	no change	0.8	0.8	0.7	0	2.2	0.9	0.2
ACOT7	0.812965	0.23702	0.433569	no change	1.1	1.9	2.5	0.7	4.3	3.8	1.3
ACOT8	-0.0714583	0.904878	0.955877	no change	3.5	2.6	3.5	4.2	3.4	4.1	4
ACOT9	-0.103486	0.826452	0.914606	no change	6.4	7.4	5	8.6	7.5	6.5	8.9
ACOX1	0.679684	0.139624	0.302904	no change	1.9	2.2	3.6	2.9	5.2	3	6.8
ACOX3	0.700628	0.175579	0.355954	no change	2.2	2.9	3	2.7	4.6	4.8	6.1
ACP1	0.40977	0.275998	0.478884	no change	14	13.9	17	13	22.7	23.4	21.2
ACP2	-0.886965	0.155511	0.326193	no change	3.3	2.6	3.2	3.9	2.4	1.6	2.2
ACP5	-5.05531	1.7037e-12	1.56259e-10	down-regulated	8.4	11.7	9	29.5	0.5	0.7	0.5
ACP6	-4.14909	2.32377e-06	4.02279e-05	down-regulated	1	0.6	1.2	0.8	0	0.1	0.1
ACPP	-1.61673	0.139834	0.303186	no change	0.5	0.2	2.7	3	1.3	0.3	0.2
ACRBP	0.718848	0.259302	0.460039	no change	2.1	1.6	2.9	4.8	6.4	7	2.8
ACSF2	0.373705	0.466797	0.662884	no change	3.8	5.5	2.7	8.7	5.5	5.8	13.1
ACSF3	-0.0833459	0.843872	0.92412	no change	5.7	6	7.3	7.8	6.4	6.4	9.6
ACSL1	0.799917	0.22144	0.415115	no change	2.4	3.9	30.3	17.8	20.2	29.6	31.4
ACSL3	-0.0549847	0.920845	0.963684	no change	3.8	4.1	4.3	3	4	2.4	6.6
ACSL4	0.932913	0.0256336	0.086082	no change	4.1	5.7	6	4.6	9.8	8.6	16
ACSL5	-0.108009	0.801978	0.898881	no change	23	25.4	19.2	18.1	18.9	23.1	28.3
ACSL6	-3.81408	0.028261	0.0931066	down-regulated	1.4	0.7	1.2	0	0	0.2	0
ACSM3	1.26072	0.0689909	0.181007	no change	0.8	0.5	0.9	0.8	0.6	1.6	4
ACSM4	6.01109	2.02624e-06	3.58512e-05	up-regulated	0	0	0	0.1	1.1	1.2	2
ACSS1	0.512495	0.200095	0.388966	no change	15.8	12.5	12.5	17.1	28.4	20.2	25.1
ACSS2	0.889681	0.0577666	0.158638	no change	3.3	2	6.3	4.8	9.4	8.2	9
ACTA1	1.27606	0.263478	0.46502	no change	0.2	0	0.2	0.3	0.1	1.1	0.3
ACTA2	1.06115	0.117642	0.267759	no change	1.2	2.4	1.8	2	2.6	7.7	3.2
ACTB	0.102499	0.800035	0.89778	no change	550.4	725.3	1022.1	963.9	1021	873.8	1199.8
ACTG1	2.32357	4.10167e-07	8.87154e-06	up-regulated	242.8	299.4	339.4	236.1	1326.8	989.8	2657.2
ACTL6A	0.900628	0.0382232	0.11669	no change	7.1	5.6	7.6	4.2	16.3	10	14.1
ACTN1	-0.560591	0.412734	0.616498	no change	5.1	3.4	25	3	3.5	5.5	11.9
ACTN4	0.842951	0.0696393	0.182064	no change	18.5	35.7	19.4	20.7	64.2	57.2	27.8
ACTR10	0.365	0.382788	0.589135	no change	7	6.6	6.4	5.7	10.5	9.7	8.9
ACTR1A	0.320616	0.435697	0.636727	no change	16.4	17.9	19.3	16.4	35.5	24.8	16.7
ACTR1B	-0.294044	0.46421	0.661062	no change	36.3	30.6	31.2	23.1	28.7	28.3	29.8
ACTR2	0.880992	0.0254327	0.0854781	no change	52.2	53.1	53	43.7	122.5	105.9	98.9
ACTR3	-0.379267	0.351451	0.55823	no change	18.6	20.3	21.2	18.5	18.1	15.9	19.3
ACTR3B	-0.363755	0.642277	0.797263	no change	0.5	1	1.4	0.9	0.6	1	1
ACTR5	-0.608713	0.196387	0.383885	no change	12.1	10.8	9.6	8.8	7.6	6.8	9.5
ACTR6	-0.138207	0.846092	0.924819	no change	3.2	2.1	2.5	1.4	2.6	2.3	2.5
ACTR8	0.681077	0.113133	0.260221	no change	5.3	5.1	6.3	4.7	11.5	7.5	11.3
ACVR1	-1.82935	0.0226471	0.0782108	down-regulated	6.3	3.7	5.7	2.6	3.5	0.7	0.3
ACVR1B	0.623634	0.245598	0.444169	no change	1.6	1.1	3	2.2	3.9	3	3.8
ACVR2A	-4.01587	1.9149e-05	0.000237557	down-regulated	1.2	1.5	1.2	0.5	0	0.1	0.1
ACVR2B	-0.684773	0.434755	0.635993	no change	0.8	0.6	1	0.2	0.1	0.3	1
ACY3	2.56185	0.00589138	0.0271996	up-regulated	0.3	0.4	0.3	0.5	2.8	0.8	4.7
ACYP1	-0.0407054	0.957742	0.980969	no change	7.8	6	8.9	6.5	10.4	8.7	5.6
ACYP2	-0.178916	0.807754	0.902449	no change	1.2	1.4	1.8	1.6	1.7	1.8	1.1
ADA	0.949514	0.0344459	0.108015	no change	14.5	16.2	16.7	10.9	56.9	19.9	23.2
ADAL	0.948539	0.118452	0.269149	no change	0.8	1.3	1.2	1	2.2	3	2
ADAM10	1.91455	7.0079e-06	0.000102139	up-regulated	3.4	4.4	5.8	3.6	12.8	20	23.8
ADAM11	2.55145	0.00118987	0.0074451	up-regulated	0.2	0.2	0.3	0.3	1.6	1.1	2.1
ADAM15	0.688542	0.144791	0.310722	no change	3	5.6	4.2	7.8	11.1	12	6.3
ADAM17	0.342449	0.42528	0.627915	no change	6.3	4.9	5.1	7.6	12.2	6.9	8.1
ADAM19	-4.02547	7.26916e-09	2.62601e-07	down-regulated	29	26.2	10	44	3.5	1.9	0.7
ADAM22	2.10285	0.000991171	0.00636546	up-regulated	0.4	0.5	0.4	0.2	1	3.4	1.4
ADAM23	-2.36238	0.0404837	0.121711	down-regulated	2.9	2.4	0.5	0.4	0.4	0.6	0
ADAM28	-3.94621	1.66399e-05	0.000212942	down-regulated	14.2	7.6	1.1	42.3	1.2	1.6	0.9
ADAM33	4.55817	0.0051159	0.0241694	up-regulated	0	0	0.1	0	1	0	0.1
ADAM8	-3.73068	3.24016e-10	1.72951e-08	down-regulated	21.4	38.6	20.4	12.7	3.3	1.9	0.9
ADAM9	-2.44367	0.00257805	0.0138766	down-regulated	0.8	0.7	1.5	2.4	0.3	0.2	0.3
ADAMDEC1	-7.36768	0.000530981	0.00379451	down-regulated	0.2	0.3	0	1.5	0	0	0
ADAMTS10	1.18975	0.0881106	0.217242	no change	5.3	4.4	5.2	0.4	18	3	9.6
ADAMTS17	-3.05921	0.00740677	0.0327902	down-regulated	0.6	0.3	1.3	0	0	0.1	0.1
ADAMTS6	0.71388	0.250158	0.44996	no change	0.6	0.8	0.8	0.6	1	1.6	1.5
ADAMTS7	7.53942	1.02424e-11	7.4332e-10	up-regulated	0	0	0	0	1.9	3	0.7
ADAMTSL2	3.31845	0.0162207	0.0602951	up-regulated	0.1	0	0	0	1.1	0.2	0
ADAMTSL4	-1.85217	0.0474988	0.136625	down-regulated	1.9	0.6	2	5.9	1.7	0.8	0.1
ADAMTSL5	-3.956	0.00360239	0.0183053	down-regulated	1.5	1	0.8	0	0	0	0.1
ADAP1	-1.68588	0.0456268	0.132683	down-regulated	0.8	1.6	1.2	2.8	0.7	0.8	0.2
ADAP2	0.280589	0.737204	0.859365	no change	1	1.7	0.4	11	10.7	3.1	2.3
ADAR	-0.220523	0.608976	0.773269	no change	45.2	51.8	72.1	36.7	54.6	42.6	57.6
ADARB1	-1.64521	0.00369901	0.0186947	down-regulated	8.7	6.6	5.1	8.8	0.9	2.3	5.2
ADARB2	3.79435	8.47348e-05	0.000828957	up-regulated	0	0	0.3	0	1	1.4	2
ADAT1	-0.590983	0.192116	0.37802	no change	8.5	8.4	8.2	6.2	8	5.8	4.4
ADAT2	0.516367	0.266651	0.468545	no change	5.5	4.7	4.2	3	3.8	9.9	8
ADCK1	0.133335	0.793404	0.893304	no change	1.9	2.4	2.8	2.5	2.2	3.4	3.5
ADCK2	-0.220489	0.672565	0.818184	no change	5.6	5.9	6.6	4.9	4.9	6.5	5.9
ADCK5	1.02526	0.0785565	0.199548	no change	1.6	3	4.1	4.2	5.9	5.2	12.3
ADCY3	1.06902	0.0201218	0.0714566	up-regulated	4.3	2.7	4.5	1.8	9.9	6.8	7.5
ADCY4	0.214101	0.753231	0.869373	no change	0.9	0.5	0.5	0.5	1.1	0.6	0.8
ADCY6	6.98881	1.00767e-05	0.000140152	up-regulated	0	0	0.2	0	20.4	0.5	0.1
ADCY7	-0.786877	0.0717198	0.186006	no change	11.5	13.6	13.2	11.1	12.2	7.8	5.3
ADCY9	4.55298	4.11521e-13	4.39317e-11	up-regulated	1.7	3.7	1.7	0.9	17.9	65.9	80.2
ADD1	0.144278	0.733919	0.856767	no change	20.7	22.9	23.8	25.2	48.2	23.5	19.3
ADD2	1.68243	0.0363709	0.112572	up-regulated	1.2	0.7	1.5	4.1	16.7	4.7	0.4
ADD3	-0.348836	0.47381	0.667625	no change	63.8	46	59	26.5	24	45.2	64.4
ADGRA2	6.10934	0.00018243	0.00157348	up-regulated	0	0	0	0.2	0.2	0	16.6
ADGRA3	1.90085	0.07927	0.201108	no change	0.3	0	0.9	0	0.8	0.4	2.8
ADGRB1	-0.166727	0.872793	0.939103	no change	0.5	0.5	0.4	0.6	0.2	0.2	1.2
ADGRB2	0.766681	0.498495	0.688379	no change	0.1	0.6	0.1	0.2	0.1	1.3	0
ADGRE1	-3.31687	0.00153755	0.00914116	down-regulated	0.6	1	10.2	6.1	0.2	1	0.4
ADGRE2	2.37351	0.00102309	0.00655661	up-regulated	0.7	0.6	3.2	7.7	29.7	12.3	14.9
ADGRE3	-4.51084	0.00412729	0.0203935	down-regulated	0	0.1	1.8	1.5	0	0	0.1
ADGRE5	-1.71789	0.00200762	0.0113167	down-regulated	164.6	178.3	128.2	86.3	83.9	47.7	17.6
ADGRG1	-5.24801	0.000182998	0.00157726	down-regulated	2.6	37.4	4.1	0	0.4	0.5	0.2
ADGRG3	-4.51958	0.00551485	0.0256853	down-regulated	0	1.6	24.9	0.3	0.3	0.5	0.1
ADGRG5	0.296686	0.562813	0.737689	no change	5.1	10.1	3	6.1	15.6	5.7	5.9
ADGRL1	-0.597387	0.254868	0.455268	no change	4.2	5.4	5.8	1.3	3.5	2.6	3.5
ADH5	0.894807	0.0230567	0.0794003	no change	8.8	8.1	8	6.3	16.4	14.2	20.7
ADHFE1	-2.40212	0.0627142	0.168633	no change	3.9	9.1	3.3	1.3	3	0.1	0
ADI1	0.992753	0.0134501	0.0520231	no change	6	5.1	7.8	5.5	11.5	14.8	16
ADIPOR1	-0.252848	0.533667	0.716459	no change	25.5	27.6	33	32.6	30.5	29.8	27.3
ADIPOR2	1.85731	4.21965e-06	6.65196e-05	up-regulated	5	6.3	8	4.5	28.9	17.2	30.1
ADIRF	-0.353254	0.718333	0.848091	no change	2	2.1	2	4.6	1.5	4.1	1.8
ADK	0.0838992	0.85892	0.931407	no change	8	5.7	5.3	15.9	11.7	13	8.3
ADM	-3.29288	0.000793291	0.00531627	down-regulated	1.3	2.5	41.8	20.3	1.3	3.1	1.2
ADM2	-0.992915	0.311711	0.518524	no change	0.5	0.6	1.8	0.2	0.2	0.4	0.7
ADM5	-0.15051	0.880519	0.943552	no change	1.8	1.6	2.1	1.1	1.5	2.8	0.8
ADNP	0.516081	0.20156	0.390727	no change	13.1	12.5	11.2	11.3	23.4	13.2	24.9
ADNP2	-1.00896	0.0483035	0.138612	down-regulated	9.3	10.8	6.1	5.5	2.2	6.1	5.4
ADO	0.571886	0.342551	0.549183	no change	2.8	1.9	1.6	2.4	3.5	2.5	5.6
ADORA2B	0.334689	0.713826	0.845201	no change	0.8	0.1	1	0.6	0.8	0.9	1
ADPGK	0.0528478	0.886767	0.94658	no change	27.4	30.1	23.8	33	37.5	35.7	31.9
ADPRH	1.31226	0.0584204	0.159986	no change	1.6	1.3	0.3	3.6	6.7	3.9	5.1
ADPRHL1	6.23772	1.44239e-09	6.63976e-08	up-regulated	0.1	0.1	0.1	0.1	0.3	18.8	1.9
ADPRHL2	0.44686	0.352443	0.559222	no change	9.6	7.3	8.8	8.7	13.7	10.9	17
ADPRM	-0.506171	0.419626	0.623044	no change	8.8	4.9	15.4	5.8	7.9	8.7	4.3
ADRA2B	-4.63488	0.00118925	0.00744507	down-regulated	3.4	1.1	0.3	0.1	0	0.1	0
ADRB1	3.10507	0.0408622	0.122607	up-regulated	0	0	0	0.1	0.1	0	1.1
ADRB2	-0.10377	0.912356	0.960084	no change	5.2	15.1	3	3.8	18.3	2.8	2
ADRM1	0.233246	0.579193	0.750187	no change	14	19.6	15.5	20.8	30.2	24.9	17.7
ADSL	0.315985	0.601805	0.767691	no change	1.5	0.9	2	0.6	1.4	1.8	2.2
ADSS	0.230522	0.568824	0.742448	no change	12	11.4	12	7.1	13.5	12.9	17.4
ADSSL1	3.37148	0.00133648	0.00815697	up-regulated	0.5	0.1	0.6	0.3	0.2	0.6	13
ADTRP	-7.46281	2.39261e-05	0.000285634	down-regulated	1.6	0.6	14	0.1	0.1	0	0
AEBP1	3.7303	3.91218e-10	2.07005e-08	up-regulated	3.9	4	9.3	10.1	214.8	52.7	57.8
AEBP2	-0.770594	0.0902567	0.220935	no change	6.2	5.1	6.5	4	3	3.3	4.9
AEN	-0.447943	0.422777	0.625651	no change	10.4	6.6	8.9	17.7	5.8	17.1	4.8
AES	-1.42928	0.00221205	0.0122791	down-regulated	88.4	101	121.4	84.5	62.8	41.4	24.4
AFAP1	-6.94568	2.8074e-06	4.70866e-05	down-regulated	2.4	2	1.7	0	0	0	0
AFAP1L2	-0.255817	0.81386	0.906115	no change	0.7	0.4	0.4	0.5	0.3	0.1	1.1
AFDN	-1.38526	0.0310069	0.0999614	down-regulated	4.6	3.2	1.1	3.2	2	0.3	1.9
AFF1	2.04862	9.5217e-07	1.86002e-05	up-regulated	9	9.7	13.6	7.2	38.8	52.4	50.6
AFF3	-0.324138	0.618384	0.780111	no change	5.4	4	2.7	20.3	8.1	5.8	9.9
AFF4	-0.84294	0.0464606	0.134242	no change	10.9	13.4	11.7	15.8	7.8	9.5	8.2
AFG3L2	0.564798	0.149432	0.317561	no change	5.6	5.9	6.5	5.1	10.5	9.6	9.9
AFMID	1.34305	0.0428049	0.126785	up-regulated	0.9	1.2	0.7	2.8	4.2	4	4.8
AFTPH	-0.536707	0.192162	0.378049	no change	12.2	11.3	11	13.9	12.9	7.8	8.9
AGA	-0.158527	0.772812	0.880553	no change	5.4	4.8	6	5.4	6.8	4.3	6.2
AGAP1	-6.07503	0.000481394	0.00348724	down-regulated	0.5	1.3	0.3	0	0	0	0
AGAP2	-1.31676	0.00986297	0.0411124	down-regulated	11.5	15.1	17.6	3.6	6.4	4.8	5.5
AGAP3	-4.42294	1.85741e-07	4.44973e-06	down-regulated	1.7	2.1	1.1	1.7	0	0.1	0.2
AGAP4	-0.750086	0.215248	0.409117	no change	5	3.1	3.9	2.6	2	2.6	3
AGAP5	0.354486	0.553298	0.730243	no change	2.4	2.3	3.5	1.9	4.8	3.2	3.2
AGAP6	-0.105268	0.81257	0.905667	no change	11.3	10	12.5	9.2	11.4	11.5	12.2
AGAP9	0.456514	0.439435	0.639552	no change	7.6	9.2	2.7	6.7	9.5	17.3	4.6
AGBL2	-1.35272	0.0774598	0.197297	no change	1.5	0.6	2.1	1.7	0.7	0.8	0.5
AGBL5	0.494658	0.244558	0.443029	no change	4.7	3.5	5.5	4.3	8	6.9	7.3
AGER	-1.53482	0.00225438	0.0124482	down-regulated	19.9	12.8	33.6	13.9	10.2	7.7	6
AGFG1	-1.01947	0.0138653	0.0532978	down-regulated	8.1	6.8	8.7	10	6.1	4.4	4.1
AGFG2	-1.44404	0.0207895	0.0732507	down-regulated	6.6	6.7	4.3	1.6	3.4	1.2	1.6
AGGF1	0.0372208	0.922855	0.964884	no change	7.5	5.5	8.1	5.3	7.6	5.6	10.8
AGK	-1.56697	0.00651797	0.0295103	down-regulated	7.5	7.6	6.8	4.3	4.7	2.2	0.8
AGL	-0.711451	0.147675	0.315244	no change	4.2	3.4	2.5	2.8	1.8	2.2	3
AGMAT	-0.458737	0.602948	0.76861	no change	2.4	1.6	4.8	0.8	0.8	2.4	2.6
AGO1	-0.166256	0.683526	0.825167	no change	4.3	3.8	4.8	4.8	4.7	3.6	5.7
AGO2	1.49651	0.000619293	0.00430512	up-regulated	4.1	4	4.6	3.7	7.4	13.6	19.8
AGO3	-0.132632	0.753169	0.869373	no change	2	2.1	2.1	2.1	2.6	1.9	2.1
AGO4	0.893324	0.02411	0.0821246	no change	7.7	8.4	8.5	9.6	23.7	16.4	16.3
AGPAT1	0.463627	0.310983	0.51795	no change	4.2	5.4	6.5	3.9	8.2	7.5	8.6
AGPAT2	1.66525	0.00594768	0.0274075	up-regulated	2.7	3.5	5.3	13	36.6	17.4	16.3
AGPAT3	0.0662548	0.880255	0.943434	no change	4.4	3.9	4.5	3.6	1.8	5.6	7.7
AGPAT4	0.154065	0.756473	0.871264	no change	2.3	4.4	4.1	2	6.2	4.6	1.7
AGPAT5	1.47444	0.0147883	0.0559967	up-regulated	3.3	1.6	1.4	4.3	5.8	3.9	17.2
AGPS	1.15096	0.0123193	0.0486509	up-regulated	1.7	2.9	2.7	1.6	6.8	6.5	4
AGRN	0.436252	0.539975	0.72127	no change	0.5	0.4	0.9	0.6	0.6	0.4	1.8
AGRP	-1.26705	0.430295	0.631916	no change	1.2	0	0.4	0.1	0.1	0.2	0.3
AGTPBP1	-0.93296	0.0387429	0.117964	no change	12.5	19.1	16.3	8.3	10.5	8.8	6.4
AGTRAP	-0.09637	0.862729	0.9337	no change	6.3	10.6	23.8	22	20.1	15.3	16.2
AHCTF1	-0.799276	0.0516033	0.145575	no change	9.8	8.3	8.9	6.9	4.4	5	7.7
AHCY	2.39457	2.09574e-07	4.89542e-06	up-regulated	6.9	5.6	12.1	8	28.4	66.6	52.2
AHCYL1	0.724135	0.0606496	0.164499	no change	12.3	8.9	10.3	12.4	25.4	19.8	19
AHCYL2	0.197248	0.649633	0.802236	no change	3.5	3.3	4	2.7	4.5	4.2	4.9
AHDC1	1.87562	0.000174194	0.00151967	up-regulated	1	1.4	3.3	1.6	9.6	7.4	6
AHI1	0.88128	0.0862531	0.214356	no change	1.9	1.7	1.1	3	4.5	5.2	2.9
AHNAK	-1.39804	0.0147715	0.0559682	down-regulated	189.5	238	81	83	86.7	81.9	28.9
AHR	0.837668	0.179885	0.361641	no change	14.5	11.5	6.9	5.5	4	41	13.3
AHRR	3.98881	0.000568148	0.00400601	up-regulated	0.1	0.1	0.1	0	0.3	0.1	4.3
AHSA1	1.03296	0.00783586	0.0342783	up-regulated	19	23.5	24.8	19.7	58.4	48.4	50.1
AHSP	6.65789	0.00199329	0.0112516	up-regulated	0.6	0	0	0	0.1	54.1	0
AIDA	-1.33689	0.00557743	0.0259371	down-regulated	9.2	6.8	7.3	9.3	4.6	4.1	2.7
AIF1	-1.05268	0.236443	0.432765	no change	10.8	8.6	49.4	253.2	49.4	51.6	40
AIFM1	0.798424	0.0700526	0.182831	no change	9.3	7.2	10	6.3	10.7	15.6	23.7
AIFM2	-0.262102	0.695113	0.833451	no change	1.5	2.5	1.7	1.9	1.4	1.3	3
AIFM3	0.620876	0.568418	0.742396	no change	0.1	0.1	0.1	1.8	2.4	0.4	0.3
AIG1	-4.15041	4.87018e-05	0.000523125	down-regulated	1.5	1.4	1.8	2	0.1	0.2	0
AIM2	-5.11694	1.08289e-07	2.7513e-06	down-regulated	13.9	9.2	4.1	21.8	0.1	1	0.2
AIMP1	0.557187	0.155454	0.326128	no change	15.5	11.5	14.1	13.3	22.8	25.7	21.6
AIMP2	1.74465	0.00404927	0.0201223	up-regulated	3.4	2.2	1.9	2.4	9.5	11	9
AIP	-0.463241	0.238034	0.434747	no change	44.6	46.6	57.6	45.1	42.7	43	37.4
AJUBA	4.00728	7.89432e-06	0.000113563	up-regulated	0.1	0.1	0.1	0.1	2.7	0.6	1.2
AK1	-0.474246	0.398133	0.603834	no change	17.9	19.1	15.6	3.5	9.6	14.4	11
AK2	1.72134	1.48814e-05	0.000193283	up-regulated	13.5	11.9	16.3	13.5	53.9	56.5	48.8
AK3	0.526587	0.234893	0.431064	no change	5.6	5.2	9	4.4	12.9	9.8	7.6
AK5	-4.47792	0.000670372	0.00460928	down-regulated	1.8	1.2	7	0.1	0	0.3	0
AK6	1.03014	0.142291	0.306484	no change	2.5	1.8	1.8	0.9	3.5	3.7	5.5
AK8	1.01635	0.284302	0.488487	no change	0.7	0.8	0.1	0.8	0.4	2.3	1.5
AK9	-0.115992	0.844161	0.92412	no change	1.7	1	1.6	1.7	2	1.7	1
AKAP1	0.961185	0.0317685	0.101743	no change	7.3	5.8	7.1	5.5	9.4	9.9	25.1
AKAP10	-0.686445	0.125518	0.280595	no change	9.8	10.9	11.5	10.8	10.8	8	4.7
AKAP11	0.0191929	0.951955	0.978653	no change	7.2	5.6	5.5	6.4	6.4	6.7	9.1
AKAP13	-0.766306	0.0646667	0.172814	no change	21.6	24.5	21.1	21.4	14.5	16.4	14.9
AKAP17A	-0.260301	0.519056	0.703834	no change	39.2	40.1	43.8	39	37.5	37.7	44.1
AKAP7	0.0129647	0.971167	0.987313	no change	3.5	1.7	1.9	0.8	2	3.1	1.8
AKAP8	-0.252754	0.52592	0.710293	no change	19.8	19.1	15.9	14.6	16.2	17.4	17.8
AKAP8L	-0.0280786	0.957456	0.980969	no change	23.6	20	28.8	25	35.4	28.2	20.2
AKAP9	0.275487	0.499783	0.689237	no change	10.6	11.4	8.2	9.2	11	14.9	16.2
AKIP1	1.63879	0.0047012	0.022623	up-regulated	2.7	2.9	2	2	10.4	9.4	6.4
AKIRIN1	-0.439606	0.304	0.510935	no change	37.1	35.5	38.9	23.2	36.2	31.1	19.4
AKIRIN2	-0.755999	0.114735	0.262863	no change	30.2	28.6	24.5	49.8	31.8	24.9	13.3
AKNA	-1.62081	0.000282187	0.00226531	down-regulated	50.2	64.1	72.5	36.4	25	18.8	19.8
AKR1A1	1.75177	0.000135463	0.00123604	up-regulated	15.4	11.7	14.3	23	39.6	56.4	97.5
AKR1B1	0.580817	0.238899	0.435893	no change	14.4	15.9	16.7	17.5	15.9	52.5	14.1
AKR1C1	3.75865	0.000605468	0.00421783	up-regulated	0.2	0.1	0.4	0	0.3	2.8	5
AKR1C3	2.20225	0.0201803	0.0716018	up-regulated	0.3	0.3	1.8	0	2.7	3.3	3.2
AKR1E2	-3.29923	0.0537986	0.150319	no change	1.1	0.3	5.2	0	0.5	0.1	0
AKR7A2	2.10429	1.39469e-06	2.59136e-05	up-regulated	7.8	7.3	6.8	8.5	38	45.6	31.4
AKR7A3	1.13663	0.204177	0.39423	no change	0.5	0.2	0.2	0.9	1.2	1.7	0.8
AKT1	0.350717	0.404815	0.609928	no change	9.3	12.7	12.5	11.4	25	15.3	11.4
AKT1S1	0.348007	0.44831	0.647434	no change	4.1	3.1	3.3	3.1	5.5	5.7	3.9
AKT2	0.0716229	0.848396	0.925674	no change	7.8	8.9	11.5	10.2	11.6	12.7	11
AKT3	-0.388373	0.410124	0.614379	no change	4.5	4.5	2.5	2.5	3	3	3.3
AKTIP	-2.64433	2.43436e-05	0.000289884	down-regulated	5.1	3.9	8.5	1.8	0.9	0.8	1
AL354822.1	-0.755776	0.533794	0.716474	no change	0.2	0.1	0.3	1.3	0.1	0.5	0.5
AL592183.1	-0.81765	0.304172	0.511012	no change	21	12.2	45.6	52.4	47.3	9.8	9.4
ALAD	0.155083	0.696105	0.833983	no change	7.5	7.5	12.4	9.7	13.1	12.6	10.4
ALAS1	0.911499	0.0324263	0.103279	no change	7.8	8	8.8	10.2	22	14.9	21.2
ALAS2	5.36401	1.81384e-05	0.000227103	up-regulated	0.2	0.2	0.1	0.3	0.6	26.1	0.5
ALCAM	-0.358844	0.58198	0.752215	no change	2	1.4	0.8	3.4	2.1	1.3	2.1
ALDH16A1	-0.17201	0.748494	0.866727	no change	5.6	6.5	6.5	13	10.5	10	4.3
ALDH18A1	0.728456	0.101858	0.240939	no change	10.9	11.8	13.1	7	12.5	17	32.9
ALDH1A1	-1.9046	0.196827	0.384615	no change	0.1	0.1	0.5	2	0.1	0.5	0
ALDH1B1	2.57864	0.000822645	0.0054798	up-regulated	0.8	0.3	0.8	0.5	2.4	2.3	7.8
ALDH2	-1.3303	0.173683	0.353821	no change	0.3	0.3	0.5	4.2	1.1	0.4	0.5
ALDH3A2	0.323939	0.569364	0.742675	no change	5.3	4.3	7.5	3.4	14.6	6.1	1.6
ALDH3B1	2.3525	0.00446296	0.0216997	up-regulated	0.2	0.2	1.7	5	10.4	10.7	11.5
ALDH4A1	1.56519	0.0360025	0.111835	up-regulated	0.5	0.5	0.6	0.8	2.8	1.9	1.4
ALDH5A1	3.58102	7.43922e-09	2.67066e-07	up-regulated	2.2	0.8	3	1.8	7.6	18.4	55.2
ALDH6A1	1.1173	0.0642564	0.171906	no change	1.1	0.6	1.6	0.8	2.1	1.8	4
ALDH7A1	3.36882	6.04194e-07	1.23997e-05	up-regulated	0.1	0.1	0.2	0.1	1.2	2.3	1
ALDH8A1	-0.602759	0.500427	0.689642	no change	0.7	1.1	1	0.4	0.9	0.5	0.4
ALDH9A1	0.0128431	0.96541	0.984832	no change	12.8	14.9	13	10.3	17.2	14.4	13.7
ALDOA	0.870469	0.0391031	0.118781	no change	38	46.3	60.6	57.6	85.4	95.6	146.2
ALDOC	-0.258605	0.710078	0.842676	no change	11.2	7.8	10.6	6.7	2	4.3	20.7
ALG1	0.725716	0.188585	0.373122	no change	2	1.8	2.5	1.4	3.4	3	4.7
ALG10	-0.0067036	1	1	no change	1.1	0.8	0.9	1	1.3	0.9	1.2
ALG10B	0.399304	0.478517	0.671051	no change	1	0.6	0.8	0.8	0.9	1.3	1.5
ALG11	0.0422538	0.935287	0.971529	no change	1	1.1	0.9	0.6	1	0.8	1.6
ALG12	0.154293	0.730227	0.854645	no change	4.7	3.1	4.4	3.9	6.2	3.8	5.9
ALG13	0.201973	0.642028	0.797263	no change	10	8.6	7.8	12.4	8.7	10.2	21.1
ALG1L2	1.29123	0.209467	0.401261	no change	0.1	0.3	0.1	0.9	0.8	1.2	1
ALG2	0.690476	0.201069	0.390086	no change	3.2	4	2.8	3.1	4.8	5.3	8.6
ALG3	0.91744	0.0461709	0.133786	no change	5	4.6	6.6	4.5	8.6	9.8	15.8
ALG5	0.357978	0.472573	0.666885	no change	6.4	7.1	5	5.4	9	9.7	8.2
ALG6	-0.197272	0.747116	0.865861	no change	3.8	1.8	2.7	1.7	2.4	2.6	2.5
ALG8	1.01688	0.0327973	0.103949	up-regulated	4.6	3.1	4.2	3.7	7.9	11.1	8.5
ALG9	-0.215962	0.780719	0.885668	no change	0.9	0.9	0.5	0.8	0.6	0.6	1.1
ALKBH1	0.287315	0.643148	0.79779	no change	2.6	2.4	3.3	2.1	3.1	2.5	5.6
ALKBH2	0.75646	0.209664	0.40141	no change	5.3	3.3	5.1	3.7	2.8	11.1	11.6
ALKBH3	0.193591	0.661633	0.811569	no change	10.4	9.2	12.2	7.2	11.7	13.9	13.3
ALKBH4	0.223203	0.732626	0.856307	no change	2	2.1	2.6	3.3	3.7	2.2	4.5
ALKBH5	-0.704925	0.0971142	0.232929	no change	31.7	31	31.2	25.4	24.1	26.4	13.4
ALKBH6	-1.19549	0.0096146	0.0402787	down-regulated	7.6	7.3	8	7.3	3.9	3.4	4.4
ALKBH7	0.375398	0.475197	0.6684	no change	7	6.7	10.5	9.9	8.2	13.8	16.9
ALKBH8	-0.458277	0.383879	0.589948	no change	5.1	3.7	4	2.7	2.8	3.3	3.8
ALMS1	-0.407038	0.32223	0.528937	no change	4.5	4.5	4.8	3.4	4.7	3.6	3.1
ALOX12	-0.105282	0.892449	0.949474	no change	4.2	1.8	3.9	3.4	5	2.6	3.3
ALOX5	-5.62758	3.1387e-09	1.30407e-07	down-regulated	26.3	20.1	51.9	89.5	2	1.2	0.1
ALOX5AP	0.823392	0.151339	0.320231	no change	13.3	21.2	59.4	17	87.6	62	17.6
ALPK1	0.325731	0.51023	0.697149	no change	1.8	1	2.4	3.5	3	4	2.6
ALPL	-5.36082	0.00820578	0.035501	down-regulated	0.1	3.9	90.5	1.6	2	0	0
ALS2	-0.664983	0.228884	0.423781	no change	1.9	1.9	2	1.1	1.9	1.1	0.9
ALS2CL	-1.29745	0.166164	0.342633	no change	5.3	3.3	8.6	0.1	2.2	0.4	3.5
ALS2CR12	-1.7842	0.0431076	0.12749	down-regulated	1.9	1.2	2.1	1.3	0.6	0.8	0.2
ALX3	-0.1931	0.815948	0.907604	no change	3	1.9	2.2	1.6	2.4	1.5	2.9
ALYREF	-0.0177451	0.977248	0.989772	no change	29.3	33.3	36.2	47.2	49.2	42.2	36.3
AMBRA1	-0.195003	0.651394	0.804069	no change	6.1	5.7	7.9	3.8	6.2	5.7	6
AMD1	-0.853018	0.0569217	0.156799	no change	31	25.8	18.3	22.4	20	17	10.6
AMDHD1	-5.35205	3.25021e-05	0.000370713	down-regulated	1	0.6	1	0.9	0.1	0	0
AMDHD2	-0.71223	0.268346	0.470099	no change	2.6	2.1	2.5	3.9	1.2	1.6	3.3
AMER1	2.30332	0.000292692	0.00233119	up-regulated	1	0.8	1.3	0.7	2.1	2	12.2
AMFR	-0.548722	0.186949	0.370729	no change	10.7	9.9	9.1	12.2	7.8	7.1	10.7
AMH	1.50043	0.117603	0.267719	no change	0.1	0.3	0.6	0.1	0.4	0.8	1.3
AMIGO1	-3.12668	0.00300235	0.0158176	down-regulated	3.1	3	8.5	0.3	0.1	0.4	1
AMIGO2	-1.64173	0.0603255	0.163949	no change	3.8	5.7	5.7	3	0.1	2.4	2.6
AMMECR1	-0.601314	0.25589	0.456405	no change	3.3	2.6	3.3	1.7	2.4	2.1	1.8
AMMECR1L	-0.345801	0.445795	0.645104	no change	9.6	10.7	8.7	4.9	8.9	6	8.7
AMN	1.36436	0.174945	0.355	no change	0.3	0.3	0.3	0.4	0	0.8	2.2
AMN1	-0.397539	0.61994	0.781345	no change	1.8	0.8	1.4	1.5	1	1.4	1.3
AMOT	2.79689	6.60478e-05	0.000668721	up-regulated	0.5	0.8	0.3	0.6	1.3	2.3	10.7
AMOTL1	6.1985	3.02621e-17	7.08251e-15	up-regulated	0	0	0.2	0.1	4.9	4.8	6.6
AMPD2	-1.29124	0.0016988	0.00990154	down-regulated	18	20.7	19	20.4	10.3	8.9	9.1
AMPD3	-0.468186	0.375464	0.582532	no change	6.5	5.2	4.7	9.9	9.6	4.9	2.6
AMY2B	-1.39712	0.00329104	0.0170506	down-regulated	5.8	4.9	5.3	5.6	1.5	2.5	3.2
AMZ2	-0.526627	0.283202	0.487561	no change	20.2	21.3	17.3	17.6	5.6	19.3	21.6
ANAPC1	0.574533	0.193763	0.380276	no change	2.1	2.2	2.2	1.3	2.4	3.2	4.6
ANAPC10	-0.43667	0.503522	0.692258	no change	3.2	2.4	3.1	1.9	2.1	2.5	2.2
ANAPC11	1.00329	0.0320337	0.10243	up-regulated	3	3.6	3.4	4.6	7.6	8.2	10.1
ANAPC13	0.502471	0.299297	0.505702	no change	5.8	5.6	7.4	4.7	8.9	8.2	12.2
ANAPC15	-0.305436	0.644219	0.798373	no change	3.2	3.3	3.7	2.2	2.3	3	3.4
ANAPC16	-0.332528	0.419612	0.623044	no change	29	24.7	39	30.2	26.9	30.2	28.1
ANAPC2	-0.508003	0.207493	0.399114	no change	11	13.8	11.6	14.1	11.6	9.5	10.4
ANAPC4	-0.401593	0.326789	0.533113	no change	9.3	8.9	7.7	7.7	8.4	8	5.9
ANAPC5	0.232729	0.557447	0.733419	no change	15.7	17	14.1	13.7	20.1	23.2	19.2
ANAPC7	0.547699	0.162881	0.337579	no change	8.1	7.7	6.9	8	15.7	12.6	11.5
ANG	-2.76647	0.0466105	0.134611	down-regulated	0	0.4	0.1	1	0	0	0.1
ANGEL1	0.360482	0.428171	0.630548	no change	3.9	2.9	7.3	4.1	5.3	6	9.2
ANGEL2	-0.364164	0.378628	0.585652	no change	6.7	5.8	5.5	6	5.7	4.8	6
ANGPT1	5.78205	7.21285e-12	5.48627e-10	up-regulated	0.1	0	0.1	0	2.8	4.8	1.9
ANGPTL1	1.51697	0.232608	0.428331	no change	0.3	0.4	0.3	1.5	0.1	5.8	0.1
ANGPTL2	9.18587	2.15372e-09	9.36098e-08	up-regulated	0	0	0	0	0.7	1	2.4
ANGPTL6	1.34926	0.0782862	0.198986	no change	1	1.2	0.7	2.3	2.7	3.8	5.5
ANK1	-0.109886	0.935082	0.971447	no change	1.1	1	1.1	0.6	0.1	2.7	0.1
ANK3	-9.57658	3.85656e-23	2.00892e-20	down-regulated	1.7	1.2	1.5	0.6	0	0	0
ANKAR	-0.942838	0.241766	0.439476	no change	1.1	0.8	0.7	1.6	0.6	0.9	0.5
ANKDD1A	-0.286952	0.602951	0.76861	no change	3	2.1	2.9	3.6	3	2.7	2.7
ANKDD1B	1.47337	0.121712	0.273946	no change	0.1	0.3	0.1	0.1	0.2	1	0.4
ANKEF1	-4.23856	2.98587e-05	0.000346407	down-regulated	1	0.8	1.3	0.4	0.1	0	0.1
ANKFY1	-0.286539	0.530481	0.713918	no change	6.3	7	6.3	5.9	8.6	6.7	3
ANKH	-0.686538	0.148446	0.316224	no change	7	6	7.6	2.8	2.6	4.7	5.2
ANKHD1	-1.26372	0.0312421	0.100533	down-regulated	1.6	1.8	1	2	0.9	1	0.5
ANKHD1-EIF4EBP3	-0.0457607	0.963808	0.98395	no change	0.8	0.7	0.8	0.6	1	0.8	0.6
ANKIB1	-0.0357748	0.939699	0.973619	no change	7.4	8.5	8.4	5.9	9.4	6.9	9.7
ANKK1	-2.58433	0.00875898	0.03735	down-regulated	1.3	0.4	1.1	0.6	0.1	0.2	0.2
ANKLE1	3.07016	1.08588e-07	2.75316e-06	up-regulated	1.3	0.5	1	2.1	10.5	10	16.2
ANKLE2	0.142214	0.720705	0.849243	no change	8.7	10.1	10.5	9	17.1	10.4	9.9
ANKMY1	-0.173374	0.679244	0.822511	no change	4.6	4.2	4.2	3.8	5.3	4.1	3.8
ANKMY2	0.973921	0.0701784	0.183081	no change	4	3.8	2.4	3	10.5	6.1	6.5
ANKRA2	-0.858264	0.0553515	0.153833	no change	13	11.1	13.2	11.9	7.5	8	8.4
ANKRD10	0.30499	0.460692	0.658136	no change	21.7	25.3	27	36.3	49.1	39.6	32.1
ANKRD11	0.528426	0.182112	0.364463	no change	7.8	8.4	11.6	7.8	16.3	13.9	14.7
ANKRD12	-1.40551	0.000619414	0.00430512	down-regulated	9.3	6.6	7.6	5.6	3.4	2.6	3.7
ANKRD13A	-0.393303	0.338472	0.545374	no change	19.4	18.8	18.5	24.3	18.6	17.4	18.6
ANKRD13B	0.362881	0.667713	0.815428	no change	0.6	1.1	1.4	0.1	0.7	1.6	1.2
ANKRD13C	-0.180676	0.7077	0.841478	no change	5.5	5.9	6.5	5.2	4.6	4.8	8.7
ANKRD13D	0.0623094	0.870143	0.937546	no change	20.2	21.6	23.4	20.2	24.6	33.6	19.3
ANKRD16	0.701842	0.236497	0.432765	no change	2.4	1.6	2.6	3.2	5.2	3.7	5.3
ANKRD17	0.42215	0.28863	0.493654	no change	8.6	7.5	9.9	6.8	11.9	10.1	16.8
ANKRD18A	-6.56559	0.000888732	0.00584642	down-regulated	1.1	0.5	0.2	0	0	0	0
ANKRD18B	5.40665	0.000227377	0.00188244	up-regulated	0	0	0	0	1.4	0.2	0.1
ANKRD22	-6.9429	0.000892336	0.00586695	down-regulated	0.1	0.1	1.8	0.3	0	0	0
ANKRD26	0.197222	0.682667	0.824621	no change	1.7	1.7	2.3	1.7	2.1	2.8	2.5
ANKRD27	1.41258	0.00328045	0.0170248	up-regulated	4.7	4.2	3.7	3.3	6.6	7.9	23.3
ANKRD28	0.935257	0.0926034	0.225126	no change	5.1	4.5	4.7	3.2	22	4.8	3.1
ANKRD33B	3.12662	2.43968e-06	4.19334e-05	up-regulated	1.1	0.9	0.5	1	1.2	10.7	15.4
ANKRD34A	-1.48409	0.0936996	0.227337	no change	0.8	1.1	1.1	0.4	0.2	0.4	0.4
ANKRD36	-0.935724	0.0567463	0.156493	no change	6.7	6.5	3.6	2.5	3.9	2.4	2.7
ANKRD36B	-0.470694	0.363592	0.57079	no change	2.2	3.2	3.2	2.2	1.9	2	2.9
ANKRD36C	-0.901271	0.0890348	0.218784	no change	4.1	2.8	2.8	1.6	1.2	1.7	2.3
ANKRD37	-0.80536	0.337305	0.543996	no change	2	1	1.2	1.5	0.6	0.9	1.4
ANKRD39	-0.279487	0.699175	0.836477	no change	1.3	1.1	1.8	0.8	1.3	1.1	1.2
ANKRD40	0.553055	0.195072	0.382106	no change	7.2	6.5	7.4	4.7	9.9	7.8	15.6
ANKRD42	-1.45578	0.00654439	0.0295969	down-regulated	5.1	3.5	2.7	5.4	2.5	1.5	1.4
ANKRD44	-2.50117	1.93225e-07	4.58392e-06	down-regulated	12.5	9.3	13	13.9	4	2	1.6
ANKRD46	1.64377	0.0123019	0.0486123	up-regulated	1.2	0.9	1	0.7	2.3	1.4	6.8
ANKRD49	-0.574849	0.233431	0.429262	no change	9.2	5.7	8.1	5.6	5.3	4.8	6.8
ANKRD50	2.02831	0.0323113	0.1031	up-regulated	0.2	0	0.4	0.7	2	0.2	2.8
ANKRD52	-0.207903	0.613559	0.776924	no change	9	9.8	12.2	8.3	13.2	7.9	9
ANKRD54	-0.129178	0.791624	0.89229	no change	5.7	6.5	5.2	4.7	7.3	5.4	5.1
ANKRD55	-5.50981	0.000475924	0.00345584	down-regulated	1	1	37.2	0.1	0.1	0.4	0.2
ANKRD6	-1.34109	0.100765	0.239139	no change	1.1	0.8	0.9	1	0.5	0.1	0.7
ANKRD61	0.152423	0.85298	0.928585	no change	0.5	1.2	2.4	1.5	1.7	1.5	2.2
ANKS1A	0.765147	0.0826927	0.20767	no change	2.5	2.9	3.3	2.7	6.9	4.8	5.2
ANKS3	-0.901107	0.0637871	0.170951	no change	3	2.7	3.7	2.9	1.8	1.7	2.2
ANKS6	0.401061	0.570215	0.742988	no change	2.5	2.1	3.1	1.1	0.2	4.6	5.3
ANKZF1	-0.305908	0.45811	0.655906	no change	23.5	19.8	30	23.3	19.8	24.9	23.6
ANLN	4.24096	9.78655e-10	4.67068e-08	up-regulated	0.1	0.5	0.3	0.1	8.2	4.5	4.6
ANO10	-2.59747	0.00186676	0.010686	down-regulated	1.4	1.4	1.9	0.9	0.2	0.2	0.4
ANO6	1.05085	0.0115857	0.046369	up-regulated	5.9	4.8	6.5	3.2	16.8	10.6	9.6
ANO8	-0.323961	0.716108	0.846448	no change	2.6	4	5.3	1.5	7.9	1.3	0.3
ANO9	-2.20223	0.00462494	0.022371	down-regulated	22.2	15.7	14.7	8	0.6	1.1	10.1
ANP32A	0.988633	0.0176577	0.064522	no change	12.9	12.9	22.9	18.5	47.4	36.2	33.4
ANP32B	-0.158303	0.724257	0.851614	no change	103	102.8	207.2	110.4	119.6	154.6	131
ANP32E	-0.284308	0.490134	0.680584	no change	22.2	22.8	18.9	13.1	20.8	18.4	16.4
ANPEP	-4.74378	1.20292e-05	0.000161406	down-regulated	0.6	2.8	31.1	21.5	1.1	0.4	0.3
ANTXR2	0.0894236	0.847766	0.925486	no change	4.2	3.3	3.4	4	7	5.4	1.6
ANXA1	-2.77148	0.0156485	0.0585436	down-regulated	249.1	252	121.6	109	58	36.1	0
ANXA11	-0.925078	0.032344	0.103124	no change	24.4	25.6	39.9	21.1	18.6	12.4	20.3
ANXA2	1.61062	0.00838788	0.0361219	up-regulated	13.5	17.3	7.1	28.8	102.3	66.2	14.7
ANXA2R	0.970876	0.0637263	0.170901	no change	30.1	20.4	28.5	16.3	114.3	21.3	30.7
ANXA3	-6.19852	0.000832033	0.00553627	down-regulated	0	0.6	10.6	0.3	0.1	0.1	0
ANXA4	-0.398934	0.49319	0.68306	no change	3	3.6	1.6	6	3.5	4.6	1.4
ANXA5	0.304795	0.490557	0.680868	no change	23.9	36	29.5	57.9	48.2	60.1	53.6
ANXA6	-3.32019	1.02611e-11	7.4332e-10	down-regulated	90.5	108.7	78.4	48.4	10.3	9	9.5
ANXA7	-0.515589	0.237712	0.434463	no change	33.2	31.5	32.5	23.5	37.4	22.2	14.7
ANXA9	-0.500283	0.542312	0.723583	no change	5.4	2	7.2	1.4	4.8	3	1.8
AOAH	-3.6867	6.13974e-09	2.27807e-07	down-regulated	11.9	37.2	11	28.1	3	2.1	1.1
AOC2	-0.370038	0.679807	0.822636	no change	1	0.8	1.6	0.9	0.5	1.4	0.8
AOC3	-1.2193	0.191339	0.376918	no change	0.7	0.5	1.3	0.5	0.2	0.7	0.2
AOX1	9.21968	2.7529e-12	2.37608e-10	up-regulated	0	0	0	0	0.9	7.1	2.1
AP1AR	0.181046	0.728184	0.853429	no change	3	2.9	4.5	3.1	3.8	3.8	5.8
AP1B1	0.616747	0.215409	0.409231	no change	14	14.6	16.7	26	55.1	29.1	13.1
AP1G1	-0.78727	0.0595902	0.162422	no change	11.7	11.7	8.6	11	6.3	7.1	8.6
AP1G2	-0.686033	0.0966349	0.232191	no change	46	47.4	50.1	55.9	37.8	38.2	33.2
AP1M1	-0.0103407	0.990809	0.997282	no change	4.1	4.4	6.4	4.5	7.3	5.4	4.2
AP1S1	1.1098	0.0671359	0.17731	no change	3.8	3.6	6.1	5.3	5.5	13.8	16.1
AP1S2	0.988878	0.0440102	0.129061	no change	4.2	2.6	2.5	5.3	5.7	7.5	12.8
AP1S3	-0.866973	0.425291	0.627915	no change	1	0.6	0	1.3	0.8	0.4	0.2
AP2A1	0.212337	0.606054	0.771354	no change	5	6.6	7.2	9.9	11.5	10.7	7.3
AP2A2	0.0954875	0.807521	0.902406	no change	5.2	6.5	8.3	4.8	10.2	7.3	5.8
AP2B1	0.163199	0.683973	0.825298	no change	18.3	22.8	26.2	14.1	32.7	24	23.2
AP2M1	0.56538	0.166359	0.342861	no change	25.8	33.3	41.7	34.7	69	59	47.9
AP2S1	0.652872	0.19146	0.377034	no change	6.9	10	12.7	22.4	20	29.5	22.9
AP3B1	0.47891	0.234187	0.430002	no change	6.7	5.1	5.2	5.8	11	9.7	7.3
AP3B2	-3.57774	0.0216283	0.0755934	down-regulated	0.2	0	1.5	0.2	0	0	0.1
AP3D1	-0.108319	0.79684	0.895543	no change	12.5	14.2	15.3	12.5	18.2	13.1	13.2
AP3M1	0.85057	0.0363295	0.112473	no change	5	4	5	4.7	11.7	8.1	10.1
AP3M2	0.0481913	0.917328	0.962072	no change	5.7	4	6	2.5	2.5	3.6	10.4
AP3S1	0.362331	0.422743	0.625651	no change	5.5	6.8	6.8	4.9	8.6	8.3	10.4
AP3S2	-0.0460822	0.956675	0.980735	no change	0.9	0.9	1.4	1.1	1	1.2	1.5
AP4B1	-0.88024	0.0309999	0.0999614	no change	15.1	17.2	12.9	14.1	11.4	9.5	7.6
AP4E1	-0.12415	0.814158	0.906358	no change	3.7	2.1	4.3	2	3.5	3.2	2.9
AP4M1	1.14246	0.0411915	0.123297	up-regulated	1.8	1.3	1.8	2.1	7.3	3.4	3.1
AP4S1	-1.0187	0.0965381	0.23205	no change	2	1.5	1.9	1.7	1.5	0.6	1
AP5B1	-0.241836	0.643719	0.798091	no change	3.3	3	7.1	4.8	5.4	3.5	4.5
AP5M1	-0.364163	0.444511	0.643936	no change	2.4	2.1	1.9	1.6	1.9	1.3	2.3
AP5S1	-0.169625	0.782753	0.886892	no change	2.2	2	2.3	1.5	2.4	1.7	2.3
AP5Z1	-0.360926	0.382226	0.588742	no change	6.2	6.6	8.1	7.4	7	5.4	7.1
APAF1	0.348989	0.4082	0.612628	no change	5.1	4.5	4.2	4.6	10.2	4.9	5.7
APBA2	-1.93737	0.174852	0.354894	no change	5.3	2.9	22.6	0	0.1	3.5	3
APBA3	-1.14349	0.0105685	0.0432623	down-regulated	6.3	6.9	7.6	5.4	3.6	2.9	3.9
APBB1	-6.78166	8.31699e-17	1.5572e-14	down-regulated	10.3	9.4	26.1	5.2	0.1	0.3	0.1
APBB1IP	0.416705	0.2932	0.498637	no change	26.5	28.9	35.7	24.5	38.4	39.8	57.4
APBB2	2.6776	0.000672126	0.00461613	up-regulated	0.1	0.1	0.2	0.5	1	2	1.9
APBB3	-1.31267	0.00600106	0.0276221	down-regulated	17.6	14.9	18.7	24.9	6	13.6	7.1
APC	-0.0886754	0.844333	0.924225	no change	3.6	3.1	3.9	2.6	3.1	2.8	5
APCDD1	3.54388	0.00157752	0.00933323	up-regulated	0.1	0	0.1	0.3	3.4	0.1	1.1
APEH	0.633605	0.100455	0.238683	no change	15.2	15	17.7	12.8	28.2	28.4	25.8
APEX1	1.10231	0.00575171	0.0266762	up-regulated	72.7	63.9	74	62.5	144.5	180.1	189.6
APEX2	0.913205	0.0473722	0.13645	no change	5.1	5.8	7.1	7	12.8	8.2	20.9
APH1A	-0.165256	0.693498	0.832417	no change	30.9	34	38.4	44.2	40	37.8	38.5
APH1B	1.29666	0.00939798	0.0395345	up-regulated	1.8	1.4	1.6	2.2	5.5	4.6	5.2
API5	0.434556	0.271615	0.474112	no change	12.1	10.5	13	8.7	17	12.7	23.2
APIP	1.03795	0.0328155	0.103974	up-regulated	2.1	1.5	2.7	2.5	5.8	4.7	5.5
APLF	-0.128817	0.875187	0.940322	no change	0.9	0.8	0.7	0.9	0.9	1	0.8
APLP2	-0.0346241	0.966484	0.985597	no change	12.6	12.1	17.1	41.3	44	16.8	12.4
APMAP	0.0406655	0.922878	0.964884	no change	21.2	37.2	47	9.5	45.7	27	30
APOBEC2	-0.823583	0.429262	0.631161	no change	1	0.2	1.1	0.4	0.4	0.4	0.5
APOBEC3A	-5.43124	0.000129847	0.00119897	down-regulated	0.3	1.7	24	22	0.2	0.7	0
APOBEC3B	3.52065	0.000286309	0.00228934	up-regulated	0.6	0.5	0	0.3	6.2	4.7	3.5
APOBEC3C	0.168602	0.692786	0.832054	no change	24	39.6	19.4	37.9	36.1	46.2	38.6
APOBEC3D	-0.790112	0.326426	0.532806	no change	1.2	1.6	1.1	1.7	0.8	0.9	1.2
APOBEC3F	-0.194741	0.727512	0.853133	no change	5.3	5	3.2	8.3	5.3	5.1	6.8
APOBEC3G	-0.99833	0.0424907	0.12612	no change	17.6	40.5	13.4	18.1	12.3	12	15.9
APOBEC3H	-0.827738	0.49014	0.680584	no change	3.7	15.6	2.5	0.3	1.2	8.6	0.9
APOBR	-0.000893442	0.988695	0.995612	no change	10.5	16.9	34.4	17.2	42.4	13	14
APOE	0.284937	0.755948	0.87098	no change	0.7	0.3	1	0.3	0.3	1.1	1
APOL1	-1.43586	0.0134525	0.0520231	down-regulated	4.3	7.4	5.8	4	1.7	3.2	2
APOL2	-1.01533	0.017298	0.063452	down-regulated	14	15.9	17.8	11.7	8.6	9.8	7.2
APOL3	-2.36226	7.47464e-07	1.50358e-05	down-regulated	27.9	24.6	21	11.1	4.4	5.9	4
APOL6	-1.37108	0.0100125	0.0415735	down-regulated	15	19.7	14.2	3.7	5.2	5.8	6.8
APOLD1	3.64668	1.08157e-09	5.10181e-08	up-regulated	0.3	0.2	0.4	0.2	4.6	3.7	3.9
APOM	-1.15169	0.149108	0.317302	no change	3.2	2.5	2.1	2.9	1.6	1.6	1
APOO	0.521567	0.473351	0.667441	no change	2.4	1.6	2.6	0.8	2.2	3.9	3.1
APOOL	1.31856	0.01817	0.0659873	up-regulated	1.3	1.5	1.4	1.2	2.4	2.4	7.4
APOPT1	0.334978	0.570029	0.742894	no change	1.5	1.7	2.4	2.2	2.9	2.6	3.2
APP	-5.76049	2.29345e-11	1.56805e-09	down-regulated	5.7	4.2	10.5	9.2	0.2	0.3	0
APPBP2	-0.305202	0.537546	0.719526	no change	2.8	2.3	4	2	2.5	1.7	3.8
APPL1	0.60802	0.325281	0.531794	no change	6.4	5.1	3.7	6.4	17.4	10.6	1.2
APPL2	-0.0788433	0.85845	0.931205	no change	8.9	9.7	11.5	7.5	9.7	11.8	9.4
APRT	0.0621673	0.866937	0.936003	no change	42.9	41	62.9	41.8	50.9	64.8	55.5
APTX	0.462506	0.294759	0.500379	no change	4.7	5.6	5.5	6.8	8.9	9.3	9.5
AQP1	3.88073	0.00140111	0.00846648	up-regulated	0.2	0	0	0.1	1.3	4	0.1
AQP11	0.544595	0.518406	0.703266	no change	1.1	0.4	0.6	0.6	0.8	1.9	0.7
AQP3	-4.87909	0.000144324	0.00130492	down-regulated	17.5	11.7	28.3	0.2	0.5	1.1	0
AQP9	-6.4063	8.99453e-07	1.76554e-05	down-regulated	0.4	1.6	23.9	9.8	0.1	0.2	0
AQR	-0.286901	0.475579	0.668492	no change	6.1	5.1	5	4.8	5	3.8	6.4
ARAF	-0.271525	0.518824	0.703597	no change	30.5	33.4	30.9	29.9	24.6	24.9	42.1
ARAP1	-0.557548	0.228394	0.423099	no change	12.5	17.3	24.5	31.6	21.3	14.9	15.7
ARAP2	-0.740803	0.129261	0.286317	no change	8	10.2	5.6	5.3	6.7	6.3	2.3
ARAP3	-2.91668	0.00330863	0.0171345	down-regulated	1.4	4.5	2.5	1.7	1	0.2	0
ARCN1	0.678808	0.0999586	0.237969	no change	19.5	17.5	22.8	10	33.2	28	36.5
AREG	-2.82856	0.0042581	0.0209124	down-regulated	13.1	8.9	12.2	17.3	4.6	1.8	0
AREL1	-0.305178	0.465999	0.662363	no change	6.5	8.2	6.8	5.8	6.8	5.1	7.7
ARF1	0.0422546	0.909153	0.958205	no change	70.3	83.9	83.4	93.1	120.8	109.8	69.1
ARF3	1.43119	0.000525045	0.0037587	up-regulated	6.4	8.9	9.5	5.2	32.6	17.8	20.7
ARF4	0.0789103	0.837446	0.920299	no change	19.8	17.1	14.2	17	21.7	22.7	19.1
ARF5	-0.389921	0.350102	0.557267	no change	25.7	30.6	36.5	42.3	33.8	31.1	26.2
ARF6	-1.20934	0.00587048	0.0271443	down-regulated	41.9	55.5	41.7	64.7	28.6	28.4	21.1
ARFGAP1	-0.0473749	0.91264	0.960134	no change	9.9	11.4	11	12.7	12.7	12.7	13.1
ARFGAP2	0.354167	0.358982	0.566274	no change	18.8	19	20.9	19.5	32	29	27
ARFGAP3	0.109975	0.789274	0.891193	no change	8.9	12.1	10.7	8.1	9.4	11.8	16.6
ARFGEF1	0.0848921	0.838966	0.92131	no change	6.9	6.7	6.7	3.8	6	4.4	12.3
ARFGEF2	-0.395484	0.315293	0.522196	no change	10	9.6	9.6	9.9	8	7.7	10.6
ARFIP1	-0.346536	0.523161	0.707666	no change	3.5	3.7	2.8	3.9	3.3	3.3	3.1
ARFIP2	-0.669923	0.0940645	0.228086	no change	12.9	11.5	12.4	10.9	8.6	7.9	10
ARFRP1	-0.0890921	0.847133	0.925408	no change	4.3	4.5	6.7	3.6	5.2	5.7	4.8
ARG1	-3.45112	0.00247626	0.0134596	down-regulated	1.4	2.1	27.9	2.7	0.7	1.6	0.2
ARG2	-0.820606	0.392139	0.598037	no change	1	1.1	0.3	0.9	0.5	0.8	0.4
ARGLU1	0.103783	0.78533	0.88915	no change	95.7	72.1	90.4	82.3	106.8	108	106.7
ARHGAP1	0.494409	0.211331	0.404196	no change	10.9	12.6	13.9	11.5	26.6	16.6	17.6
ARHGAP10	-0.143369	0.914085	0.96074	no change	1	1.7	1.3	0.1	2.8	0.5	0
ARHGAP11A	3.74035	3.39961e-12	2.82222e-10	up-regulated	0.7	1.1	0.6	0.3	8.6	10.3	12.6
ARHGAP12	-1.06539	0.0183148	0.0663365	down-regulated	7.8	7.2	5.8	7.1	3.2	3.5	5.2
ARHGAP15	-1.26321	0.00302167	0.0158918	down-regulated	29.3	21.7	27.8	16.4	10.1	11.9	12.6
ARHGAP17	0.0707815	0.869856	0.93749	no change	11.2	10.2	5.9	18.2	14.1	10.2	19
ARHGAP18	0.711118	0.169361	0.347283	no change	2.2	2.6	2.3	2	4.3	5.2	3.5
ARHGAP19	1.18199	0.00462082	0.02236	up-regulated	3.2	2.9	4.2	3.3	8.3	9.1	9.8
ARHGAP21	0.876901	0.0290108	0.09496	no change	3.3	3	3.5	3.6	8.7	4.9	8.4
ARHGAP23	6.44955	5.84116e-14	7.03831e-12	up-regulated	0	0	0.1	0.1	7.2	4	4.2
ARHGAP24	-5.74825	5.28839e-07	1.10819e-05	down-regulated	5	2.1	0.9	12	0.1	0.2	0
ARHGAP25	-1.06892	0.0167044	0.0617159	down-regulated	42.8	56.7	39	53.4	22	21.9	37.9
ARHGAP26	-1.64182	0.0002115	0.00177147	down-regulated	3.8	5.2	7.1	5	2.3	2.2	1.5
ARHGAP27	-0.575385	0.248186	0.447579	no change	12.1	15	18.6	29.1	23.1	12.8	8.8
ARHGAP30	-0.592811	0.179919	0.361641	no change	91.4	93.8	133.8	64.9	100.4	56.3	66.6
ARHGAP31	-4.25297	1.86782e-08	5.96623e-07	down-regulated	1.8	2.1	1.4	2.8	0.2	0.1	0
ARHGAP32	-2.28737	0.00551112	0.0256853	down-regulated	1.2	0.8	1.8	1.7	0.1	0.1	0.8
ARHGAP33	1.42271	0.00125085	0.00773518	up-regulated	3.2	4.4	5.3	4.5	18.9	13.7	8.4
ARHGAP35	0.64251	0.119879	0.271092	no change	4.7	4.4	4.1	3	7.8	4.7	9.9
ARHGAP4	0.585467	0.143262	0.308094	no change	51.9	52.9	59	55.8	81.1	107.3	100.5
ARHGAP42	1.71234	0.0398028	0.120378	up-regulated	0.4	0.2	0.1	0.6	1	1.7	1.1
ARHGAP44	4.59282	3.44134e-12	2.8298e-10	up-regulated	0.1	0.2	0.1	0.3	3.6	9	2.8
ARHGAP45	-0.893463	0.0372704	0.114656	no change	69.1	70.6	105.8	66.4	58.7	48.6	39.2
ARHGAP5	-1.96992	0.0102462	0.0422698	down-regulated	3.7	2.7	2.9	2.2	0.1	0.9	1.6
ARHGAP9	-1.245	0.00419514	0.0206747	down-regulated	46.9	60	41	45.8	20.5	21.2	31
ARHGDIA	-0.169476	0.684986	0.82611	no change	85.1	101.2	95	110.3	117.4	88.1	103.8
ARHGDIB	0.179521	0.653323	0.805387	no change	379.8	441.5	618.1	456.8	714.9	593.7	574.5
ARHGEF1	-1.28184	0.00447888	0.0217597	down-regulated	104.9	111	132.2	78.5	59.5	58.5	34.6
ARHGEF10L	0.27313	0.819516	0.909694	no change	0.1	0.1	0	2.1	2.3	0.2	0
ARHGEF11	-0.963795	0.140049	0.303544	no change	2.6	1.6	6.6	4.5	0.8	1.4	4.7
ARHGEF12	1.40518	0.0365968	0.113156	up-regulated	1.5	2.2	0.4	0.9	3.7	0.7	7.8
ARHGEF18	-0.62533	0.214765	0.40839	no change	3.3	2.5	4	4	2.6	3.1	2.2
ARHGEF19	-0.795622	0.207892	0.399629	no change	4.7	2.8	3.6	2.8	4	1.4	1.7
ARHGEF2	0.343003	0.419702	0.623044	no change	18.7	17.2	19.8	26.4	44.3	24.1	24.3
ARHGEF3	-1.69511	0.000218613	0.00182103	down-regulated	19.8	22.1	23.6	11	9.7	5.1	6
ARHGEF39	0.965534	0.0918012	0.223668	no change	1.9	1.6	1	1.3	2.5	5.3	2.1
ARHGEF40	1.25223	0.0398661	0.120449	up-regulated	0.7	0.5	2.8	2.7	6	5	3
ARHGEF5	-4.25025	0.00012943	0.00119602	down-regulated	1.1	1.1	1.2	0.4	0	0.1	0.1
ARHGEF6	0.43667	0.334542	0.540903	no change	24.9	24.5	32.3	15.4	63.1	23.8	29
ARHGEF7	0.430069	0.289123	0.494221	no change	7.7	8.1	8.1	9.4	15	8.7	16.5
ARHGEF9	1.04857	0.0279172	0.0922236	up-regulated	2.1	2.3	2.4	1.9	3.1	3.2	9.9
ARID1A	0.0100803	0.969641	0.987283	no change	15.5	17.9	17.4	13.1	20	16.3	20.5
ARID1B	0.709275	0.121447	0.273757	no change	3.1	3	3.2	3.5	10.7	4.2	3.6
ARID2	0.780338	0.0553681	0.153842	no change	3.4	3.6	3	2.3	8	5.2	5.5
ARID3A	1.79293	0.000511154	0.00367222	up-regulated	1.2	1.2	1.1	1.9	8.4	3.2	5.3
ARID3B	-0.104596	0.854554	0.92956	no change	7.6	9.1	7.8	6	6.5	14.5	3.3
ARID4A	-0.529943	0.179089	0.360833	no change	10.5	9.8	10.7	9	9.6	6.2	8.8
ARID4B	-0.962093	0.0201774	0.0716018	no change	13.5	12.7	13.3	9.4	8.7	5.8	7.7
ARID5A	-0.472697	0.253746	0.45393	no change	19.4	17.5	29.3	17.4	18	20.6	13.5
ARID5B	-2.02336	0.00681302	0.0305957	down-regulated	12	12.7	21.9	31.3	14.1	2.2	1
ARIH1	-0.272951	0.506275	0.69428	no change	4.1	4.3	2.8	3.3	3.1	3.4	4.2
ARIH2	-0.301529	0.464425	0.661136	no change	19.9	21.3	19.9	14.4	19.6	17.6	16.7
ARIH2OS	-2.06251	0.0102268	0.0422472	down-regulated	3.7	4.3	6.4	4.2	1.6	1.5	0.7
ARL1	0.439954	0.339629	0.546505	no change	3.6	3.3	4.2	2.8	5.6	4.5	6.6
ARL10	-1.64227	0.00495321	0.0235938	down-regulated	2.1	1.2	2.2	2	1.1	0.6	0.4
ARL11	1.91953	0.005274	0.0247817	up-regulated	1	0.4	2.6	5.5	9.6	10.5	12.5
ARL13A	-0.513655	0.648433	0.80116	no change	1.3	0.4	0.3	0.5	0.3	0.5	0.6
ARL13B	-0.00713965	1	1	no change	1.6	1.4	1.2	1.5	2.3	1.4	1.3
ARL14EP	-0.627404	0.232111	0.427868	no change	4.7	4	4.5	4.7	2.3	2.2	5.9
ARL15	-0.767232	0.318692	0.525183	no change	1.9	0.9	2.2	1.1	1.2	0.8	1.1
ARL16	-0.159413	0.718145	0.848015	no change	14.4	12.7	11.6	14.5	14.1	12	16.2
ARL17A	-1.37691	0.157947	0.32971	no change	1	0.5	1.2	0.4	0.7	0.1	0.3
ARL17B	0.750303	0.338388	0.54531	no change	0.6	0.5	0.4	0.7	0.6	0.9	1.6
ARL2	1.07392	0.0664838	0.176123	no change	3.5	2.9	2.6	3.4	6.7	8.6	7.6
ARL2BP	-0.786678	0.341501	0.548148	no change	1.9	1.5	2	0.9	1.5	0.7	1.1
ARL3	0.417961	0.562967	0.73781	no change	1.9	1.4	1.8	2	5.2	2.6	0.6
ARL4A	-2.21415	0.000205739	0.00173037	down-regulated	25.9	24.6	15.2	28.2	5.7	10.2	1.6
ARL4C	-1.76586	0.0111496	0.0450352	down-regulated	86.1	104.2	95.5	18.1	5.4	42.2	28.5
ARL4D	-0.0818346	0.947782	0.977086	no change	1.7	2.4	2.3	4.1	2.2	5.1	1.5
ARL5A	0.0818574	0.862018	0.933176	no change	2.4	2	1.7	1.7	2.4	2.6	2.3
ARL5B	0.129429	0.781833	0.886344	no change	4.2	3.2	1.9	2.5	4.4	3.8	3.2
ARL6IP1	0.49736	0.217176	0.410791	no change	11.6	14.1	8.8	11.6	18.9	18.3	20.7
ARL6IP4	-0.154922	0.71229	0.844643	no change	30.2	29.2	45.6	35.8	38.5	40.3	31.5
ARL6IP5	0.254033	0.570067	0.742894	no change	35.5	40.2	47.8	21	73.4	48.7	28.1
ARL6IP6	0.729215	0.216532	0.410025	no change	2.6	2.5	2.2	1.9	6.4	4.2	2.9
ARL8A	-0.0700153	0.891581	0.9489	no change	12.6	19.5	21.8	25.3	32.7	18.2	16.2
ARL8B	0.840341	0.0420434	0.125102	no change	6.4	6.6	7	8.5	16.3	13.1	16.1
ARL9	7.07492	3.51671e-09	1.42661e-07	up-regulated	0.1	0	0.1	0	12.1	2	5.3
ARMC1	0.444792	0.416015	0.619658	no change	4.3	3.2	5	3.2	4	3.7	11.4
ARMC10	0.735699	0.16338	0.338439	no change	2.5	2.7	2.2	1.6	3.5	4.3	5.3
ARMC12	0.806566	0.367408	0.574355	no change	1.3	0.9	1.9	1.5	2.5	5.3	0.5
ARMC2	-0.310958	0.68011	0.822758	no change	1.4	2.3	1.7	1.2	1.7	2.1	0.9
ARMC5	0.718804	0.117271	0.267163	no change	6.4	5.2	3.3	2.7	9.3	7.6	8.7
ARMC6	1.21671	0.0103705	0.0426671	up-regulated	2.4	3.9	5.8	3.5	8.9	11.4	11.2
ARMC7	-0.247851	0.68394	0.825298	no change	3.7	3	5.5	4	4.3	2.8	4.9
ARMC8	-0.4792	0.24861	0.447969	no change	6	5.2	5.1	5	5.6	3.9	4
ARMC9	2.95678	0.000448776	0.00329409	up-regulated	0	0.1	0.1	0.2	0.8	1.8	0.7
ARMCX1	2.47361	0.00382323	0.0192119	up-regulated	0.6	0.2	0.9	0.3	3	1.7	4.7
ARMCX2	-1.76588	0.0921404	0.224314	no change	1.2	0.6	1.1	2.4	0.1	0.2	1.1
ARMCX3	0.30575	0.490719	0.680868	no change	10.5	7.1	5.6	11.3	10	10.9	17.3
ARMCX4	0.617511	0.188342	0.372763	no change	1.7	1	1.5	1.2	2.2	1.9	3.4
ARMCX5	0.892671	0.0860048	0.213913	no change	2.8	2.6	4	2	5.2	3.3	10.3
ARMCX6	0.0887605	0.848663	0.925766	no change	7.3	6.7	8.5	11	8.1	7.4	16.4
ARMT1	0.593093	0.296102	0.501679	no change	2.5	3	2.9	3	5.2	5.1	4.8
ARNT	0.37636	0.336414	0.54292	no change	8	8.1	7.6	7.7	13.6	8.4	14.3
ARNTL	-1.73334	0.000289938	0.00231228	down-regulated	12	13.7	8.6	5.7	4.4	3.5	2.7
ARNTL2	2.50932	0.00338475	0.0174175	up-regulated	0.1	0.2	0.1	0.1	1.4	0.7	0.4
ARPC1A	-0.125281	0.885609	0.946008	no change	1.8	2.8	2.9	3.6	3.8	1.9	3.4
ARPC1B	-1.19453	0.0266419	0.0888063	down-regulated	5	4.8	4.4	4.9	3.3	2.3	1.8
ARPC2	-0.465802	0.271442	0.474089	no change	56.9	75.4	59.1	70.6	59.4	59.8	48.4
ARPC3	0.242977	0.582954	0.752657	no change	76.5	79.6	85.7	170.1	161.2	147.2	125.9
ARPC4	0.174445	0.659443	0.809994	no change	15.7	22.3	24.2	26.1	34.6	28.1	25.3
ARPC5	0.281148	0.472793	0.666963	no change	4.1	4.9	7.2	4.5	8.5	6.6	6.9
ARPC5L	-0.43714	0.346886	0.553876	no change	18	25.9	13.9	23.1	23.4	19.8	9.9
ARPP19	0.152834	0.695218	0.833494	no change	12.5	15.5	10.1	12.8	16.7	16.4	17.1
ARR3	1.37606	0.113815	0.261296	no change	0.7	0.2	0.3	0.6	1.4	1	1.8
ARRB1	0.068612	0.907772	0.957828	no change	4.6	5.8	4.4	6.5	17.9	1.3	1.2
ARRB2	-1.00346	0.0745151	0.191642	no change	46.6	54.8	95.2	75	67	40.4	10.9
ARRDC1	-0.298634	0.48227	0.673453	no change	10.4	13.5	13.9	15.8	15.9	11.8	10.9
ARRDC2	-0.400222	0.348646	0.555952	no change	41.1	48.7	35.9	56.4	43.2	36.6	43.2
ARRDC3	-4.15075	3.52175e-11	2.32933e-09	down-regulated	54.5	42.4	61.9	55.6	6.6	2.9	1.1
ARRDC4	-1.39094	0.293309	0.498753	no change	1.5	2	1.6	5.1	3.5	0.1	0
ARRDC5	-1.47657	0.0488505	0.139804	down-regulated	5.3	3.9	4.8	3.7	1.6	1.4	2.6
ARSA	-0.91683	0.0488683	0.139804	no change	13.6	16.1	25.4	17.7	11.4	15.1	6.9
ARSB	-0.106504	0.873634	0.939316	no change	1.4	1.7	1.3	2.9	2.6	2	1.4
ARSD	3.82572	3.61405e-11	2.37746e-09	up-regulated	0.7	1	0.9	2.5	19.2	10.9	35.8
ARSG	-0.389175	0.613664	0.776975	no change	2.2	2.6	1.9	1.3	0.2	2.2	2.9
ARSK	0.728822	0.286178	0.490602	no change	1.6	1.1	2	0.6	1.9	1.9	3.9
ARTN	4.64249	0.000158632	0.00140814	up-regulated	0.2	0.1	0.1	0	4.9	2.1	0.2
ARV1	0.516803	0.398776	0.604389	no change	4.5	3.2	2.9	4.1	4	6.9	7.7
ARVCF	0.484291	0.60684	0.772031	no change	0.3	1	0.2	0.3	1.8	0.3	0.2
ASAH1	-0.0155857	0.995447	1	no change	3	4.4	6.1	13.7	3.6	5	15.8
ASAP1	-0.362247	0.42444	0.627177	no change	6.1	6.5	9.7	7.7	5.7	4	10.9
ASAP2	7.2962	2.01689e-20	6.81823e-18	up-regulated	0	0	0	0.1	9.2	5.7	5.5
ASB1	0.361866	0.399242	0.604475	no change	4	3.6	6.4	3.6	5.9	5	9
ASB13	-1.58084	0.0928218	0.225567	no change	2.7	0.7	2.7	1.4	1.6	0.2	0.4
ASB14	-0.606743	0.551214	0.729276	no change	1.9	1.1	1.6	1.9	2.2	1.5	0.1
ASB16	0.49574	0.461195	0.658525	no change	1.6	2.9	2.4	1.7	3.6	2.8	4.3
ASB2	0.535813	0.561867	0.737242	no change	0.6	0.4	0.4	0.6	0.1	0.8	1.6
ASB6	-0.310904	0.490656	0.680868	no change	6	7.4	9.8	5.4	8	6.1	6
ASB7	-0.187283	0.711987	0.844448	no change	3.5	3.1	4.3	2.8	3.4	2.8	4.3
ASB8	0.0728367	0.856292	0.930645	no change	6.3	6.7	8.1	6	9	6.5	9.7
ASCC1	0.546026	0.227289	0.421663	no change	3.2	3.1	5.6	4.5	7.9	7.8	5.2
ASCC2	-0.157305	0.704436	0.840299	no change	14.8	17.8	19.3	17.2	18	19.8	16.5
ASCC3	-0.636672	0.152393	0.321927	no change	6	4.9	4.6	3.9	2.5	4.9	3.5
ASCL2	-2.5821	0.0188145	0.0677834	down-regulated	0.6	1.9	0.3	1.4	0.4	0.2	0.1
ASCL3	2.17455	0.110853	0.256106	no change	0	0	0.5	0	0.5	0.2	1.1
ASF1A	0.271179	0.644179	0.798373	no change	7.3	5.2	4	2.2	7.2	3.2	9.7
ASF1B	2.62555	2.3812e-05	0.000284668	up-regulated	0.8	1.9	1.7	1	9.3	10	9.8
ASGR1	-2.01751	0.145073	0.311272	no change	0.4	0.1	0.1	4.3	0.3	0.7	0.1
ASGR2	-4.34091	0.00600999	0.0276528	down-regulated	0.8	0.5	0.2	13.3	0.4	0.2	0
ASH1L	-0.199315	0.627841	0.787065	no change	11.3	10.2	9.7	11.2	9.8	10.4	12.3
ASH2L	1.17571	0.00432766	0.0211942	up-regulated	6	5.3	7.8	5.8	14.5	11.3	23.9
ASIC3	-0.59227	0.48476	0.675692	no change	2	2	1.6	1	0.8	2.2	0.8
ASL	0.295841	0.575394	0.746938	no change	3.6	4.1	3.3	4.9	8.4	5.5	3.5
ASMTL	1.24777	0.00160638	0.00946717	up-regulated	8.6	9.8	10.4	13.5	33	27.5	28.7
ASNA1	0.496788	0.233324	0.42913	no change	13.7	21	18.9	21	35.1	29.5	28.6
ASNS	-1.243	0.0215248	0.0752749	down-regulated	19.1	14.4	6.5	9.1	2.8	6.5	9
ASNSD1	-0.758581	0.0977212	0.234154	no change	19.9	12	16.1	10.8	8.7	9	12.8
ASPDH	-0.763952	0.406701	0.611281	no change	0.7	0.5	1.2	1.2	0.8	0.3	0.8
ASPH	1.10607	0.0179016	0.0651894	up-regulated	0.6	0.9	1.4	1.1	2.9	2.8	1.8
ASPHD2	-0.549282	0.492108	0.682269	no change	1.2	1.4	1.3	2.3	1.9	0.9	1
ASPM	3.99494	1.56054e-08	5.20321e-07	up-regulated	0	0.3	0.1	0.1	3.2	2	3.2
ASPRV1	0.103895	0.904512	0.955713	no change	0.9	0.6	1.2	0.3	0.9	1.2	0.7
ASPSCR1	0.89672	0.0312089	0.100479	no change	1.9	2	2.1	2.2	4.1	3.8	5.8
ASS1	10.2105	9.44936e-15	1.35293e-12	up-regulated	0	0	0	0	1.5	5.6	32.8
ASTE1	-0.766986	0.25641	0.456816	no change	4.1	2.8	3	2.5	2.1	1	3.4
ASTL	-2.70448	0.02589	0.0868231	down-regulated	2.9	2.2	1.3	0.2	0	0.2	0.7
ASXL1	-0.274123	0.513519	0.699756	no change	36	34.4	32.3	31.2	28.2	38.5	30.3
ASXL2	-0.161238	0.691733	0.831523	no change	5.9	6.1	6.2	4.6	5.8	4.5	7.7
ATAD1	-0.0564807	0.91184	0.95979	no change	7.4	6.8	5.9	4.6	5.2	7.1	8.6
ATAD2	1.444	0.000453835	0.00332439	up-regulated	4.8	5.2	3.2	3.2	13.5	12.4	13.9
ATAD2B	-0.161711	0.70712	0.841464	no change	3.7	3.6	4.5	3	4.2	3.1	4.4
ATAD3A	1.06227	0.0416943	0.124398	up-regulated	2.5	3.2	4.4	3.5	7.2	11.4	6.1
ATAD3B	-0.86424	0.0539605	0.150654	no change	5.9	6.7	8.1	5.9	3.9	5.8	2.9
ATAD5	1.03706	0.0584179	0.159986	no change	1.3	1.2	1.2	0.8	2.7	2.8	2.5
ATAT1	0.50821	0.292777	0.498252	no change	3.9	2.7	4.4	3.6	8	4.6	5.8
ATE1	0.332986	0.442814	0.642711	no change	4.5	4	5.5	3.1	6.7	6.6	5.5
ATF1	0.019109	0.95772	0.980969	no change	7	8.5	7.9	6.6	8.2	7.5	11.3
ATF2	-0.514069	0.198649	0.387057	no change	10.4	10.3	12	9	8.3	7.7	9.7
ATF3	1.07381	0.287516	0.492202	no change	37.2	47.1	10.9	74	84.9	224.8	0.3
ATF4	-0.553422	0.184579	0.367587	no change	199.4	225.7	184.2	205.2	155.8	176.5	157.1
ATF5	1.69272	0.0300598	0.097528	up-regulated	8.5	4.7	3.9	5.9	4.3	2.7	61.1
ATF6	-0.0919756	0.848203	0.92563	no change	5.6	5	12.7	5.7	9.5	7.5	6.4
ATF6B	0.285591	0.477111	0.670025	no change	35.4	39.9	46.2	51.3	72.8	60.8	52.4
ATF7	1.13481	0.00387408	0.0194183	up-regulated	4.4	5	5.7	4.6	15.8	12.4	9.8
ATF7IP	-0.936299	0.031953	0.102249	no change	15.6	15.3	12.2	19.9	12.5	8.4	8.5
ATF7IP2	-0.218134	0.612672	0.776155	no change	8.1	6.2	9	4.9	7.7	7.3	6.1
ATG10	-0.259489	0.715825	0.846212	no change	2.4	1.2	0.9	2.2	1.6	2	1.4
ATG101	0.668516	0.176713	0.356947	no change	5.5	6.4	6.5	8.1	11.4	18.8	6.4
ATG12	-0.270048	0.523987	0.708378	no change	5.5	4.9	4.2	5.9	4.5	4.9	5.7
ATG13	0.0881547	0.817998	0.908471	no change	11.4	11.8	14.6	9.3	17	15.7	11
ATG14	-0.141679	0.737774	0.859701	no change	9.3	8.1	10.1	6.9	9.9	9.4	8
ATG16L1	-0.83945	0.0460427	0.133632	no change	14.7	15.7	13.3	9.1	8	10.5	7.2
ATG16L2	-0.260934	0.570581	0.743242	no change	18.6	19.7	25.7	35.7	28.1	27.6	17.7
ATG2A	-0.804938	0.0655146	0.174314	no change	5.8	9.6	7.6	4.7	4.8	4.5	4.6
ATG2B	-0.38687	0.329663	0.535648	no change	7	6.4	5.9	5.1	5.8	5.2	5.6
ATG3	-0.0344497	0.947649	0.977086	no change	7.7	8.5	8.9	13.7	14	11.1	8.5
ATG4A	0.118965	0.814703	0.906799	no change	3.7	4.4	5	4	4.6	4.5	7.4
ATG4B	0.281879	0.472218	0.666848	no change	7.5	9	11.1	11.6	14.2	16	11.6
ATG4C	0.0843369	0.881639	0.944336	no change	3.8	2.4	1.9	4.1	3.9	2.4	5.3
ATG4D	0.00206873	0.986642	0.994487	no change	7	7.3	7	7.8	11.4	8.1	6.3
ATG5	-0.288409	0.543787	0.724296	no change	4.8	4.7	4.8	3.7	5	4.4	3.5
ATG7	0.211553	0.666862	0.81483	no change	1.4	1.4	2.1	2.2	2.8	2.6	1.7
ATG9A	-0.132227	0.750886	0.867834	no change	6.2	6.3	7.8	7.6	8.8	7	6.6
ATG9B	-4.55724	6.0894e-06	9.02655e-05	down-regulated	1.8	1.4	2.2	0.9	0.1	0.1	0
ATIC	0.636516	0.156157	0.327217	no change	18.4	17.8	21.4	14	14.8	41.4	40.3
ATL1	0.521079	0.522422	0.707129	no change	0.2	0.5	0.5	0.4	1	0.4	0.5
ATL2	0.28249	0.530106	0.71365	no change	7.1	6.2	5.6	5.2	4.8	9.5	11.4
ATL3	0.629427	0.123819	0.27756	no change	4.3	3.9	3.4	3.4	7.2	6.3	7.1
ATM	-1.66403	0.000454955	0.00332941	down-regulated	21.9	18.6	28	12.1	5	6.5	10.8
ATMIN	0.276646	0.567696	0.741772	no change	4.4	6.3	6.5	3.1	6.4	3.3	12.1
ATN1	-0.363934	0.550655	0.728878	no change	12.9	14.9	15.5	15.7	29.3	2.5	9.7
ATOX1	0.448919	0.342195	0.548871	no change	2.7	3	3	4.3	5.5	5.5	4.7
ATP10A	0.783951	0.25993	0.460861	no change	4.2	5.5	9.4	0.6	18.5	8.4	2.3
ATP10D	-0.324877	0.651705	0.804305	no change	3.5	2.4	1.1	8.1	6.6	3.2	1.2
ATP11A	0.820145	0.0344788	0.108063	no change	3.7	3.4	4.8	5.2	9.2	7.8	9.8
ATP11B	-0.313171	0.459274	0.656722	no change	11.3	10.5	13.5	6.2	10.9	9.3	8.9
ATP11C	0.275338	0.56511	0.739733	no change	3.6	3.5	4.9	3.1	4.4	2.6	9.3
ATP13A1	-0.298423	0.455821	0.653473	no change	11.6	10.8	13.3	12.7	11.1	11.2	12.2
ATP13A2	1.33282	0.00508384	0.0240367	up-regulated	6.2	7.3	7.9	5.5	32	19.5	7.7
ATP13A3	0.162187	0.699424	0.836477	no change	3.2	3.3	3.5	2.5	3.2	2.9	6.2
ATP1A1	-0.744498	0.0999238	0.23794	no change	52.5	53.3	74.8	25.4	37.9	35.4	33.2
ATP1A3	-1.64555	0.037901	0.116064	down-regulated	1.3	4	2.5	0.7	0.8	0.4	1.2
ATP1B1	-1.01623	0.273205	0.47587	no change	1.4	1.6	0.7	0.9	1.4	0.3	0.3
ATP1B3	1.75739	4.23706e-05	0.000467498	up-regulated	13.5	11.6	6.8	9.6	45.4	45.3	33.2
ATP23	1.0804	0.14217	0.306286	no change	2.5	3	1.8	2.2	3.1	6.7	7.9
ATP2A1	1.49127	0.0370064	0.113988	up-regulated	0.7	0.3	0.6	1.2	2.4	2.2	2.6
ATP2A2	0.517631	0.207596	0.399248	no change	11.8	10.5	7.4	7.4	13.3	16.3	17.3
ATP2A3	-1.34436	0.00219886	0.012236	down-regulated	57.9	63.3	60.8	70.4	35.6	31.7	20.3
ATP2B1	-1.57739	0.00174703	0.0101004	down-regulated	13.9	14.9	8.1	22.2	4.4	4.6	8.9
ATP2B4	-0.580082	0.327047	0.533152	no change	21	33.6	15.1	3.8	19.7	10.6	13.4
ATP2C1	-0.162953	0.700873	0.837305	no change	6.1	5.5	5.1	5.5	7.1	5.3	5.1
ATP2C2	-0.257289	0.821411	0.910933	no change	0.1	0.3	1	0.1	0.2	0.3	0.6
ATP5S	0.469606	0.272384	0.474966	no change	2.6	1.9	2.3	1.7	3.6	3.6	3.1
ATP6AP1	0.977025	0.0269525	0.0897187	no change	9.8	11.4	16.9	16.8	35.8	16.8	43.9
ATP6AP1L	-0.0311856	0.997733	1	no change	0.8	0.4	0.3	0.6	0.2	0.3	1.3
ATP6AP2	0.118285	0.766479	0.877108	no change	5.3	5.1	6.3	3.7	6.1	4.6	8.8
ATP6V0A1	-3.60289	1.02392e-06	1.97795e-05	down-regulated	3.3	1.5	2	9.6	0.6	0.4	0.3
ATP6V0A2	0.555901	0.153731	0.32371	no change	3.5	2.8	3.3	2.6	5.6	4.5	5.9
ATP6V0B	-0.0757299	0.897157	0.951993	no change	16.9	19.3	21.8	54.9	39.7	35.5	20.4
ATP6V0C	-1.6406	0.0442093	0.129551	down-regulated	4.4	6.8	4.4	10.8	3.5	3.3	0.7
ATP6V0D1	-0.206897	0.693837	0.832578	no change	4.6	6.1	7.8	13.4	12.5	7.8	4.3
ATP6V0E1	0.212385	0.615724	0.778404	no change	18.4	30.1	34.4	33	41.9	25.2	52.8
ATP6V0E2	-2.20912	0.00321757	0.01677	down-regulated	8	9.6	12.3	2.3	0.4	3.3	2.2
ATP6V1A	0.321989	0.488479	0.679172	no change	3.1	3.5	4.4	6.1	6.7	5.3	6.9
ATP6V1B2	0.597641	0.207857	0.399625	no change	5.5	6.2	7.3	12.1	11.2	7.3	24.1
ATP6V1C1	0.60198	0.205828	0.396693	no change	4.2	4.7	4.8	6	6.4	4.8	15.6
ATP6V1C2	0.429828	0.570985	0.743674	no change	0.9	1.5	0.5	2.5	1.8	2.9	1.8
ATP6V1D	0.572728	0.238272	0.435008	no change	2.8	3.2	4.3	3.9	8.2	5.6	4.7
ATP6V1E1	0.255661	0.508613	0.696033	no change	17	21	18.4	24.2	33.3	25.5	26.8
ATP6V1E2	-0.388419	0.574352	0.745983	no change	2.3	1.4	1.7	1.2	0.9	1.6	1.9
ATP6V1F	0.089088	0.848097	0.92563	no change	31.2	39.3	33.1	98.3	52.5	62.8	78
ATP6V1G1	-0.684345	0.0961266	0.231601	no change	58.8	57.6	75	72.8	65.3	31.7	49.2
ATP6V1G2	-1.98338	0.0368374	0.11364	down-regulated	1.8	0.7	1.1	0.6	0.2	0.4	0.3
ATP6V1G3	5.76167	3.61868e-05	0.000407772	up-regulated	0	0	0	0.1	1.1	0.9	5.3
ATP6V1H	0.74807	0.125992	0.281394	no change	3.9	3.2	4.4	4.2	6.3	4	13.3
ATP7A	0.575287	0.318497	0.525049	no change	1.8	1.8	2	1.3	1.8	1.2	6.2
ATP8A1	-0.271629	0.515314	0.70087	no change	8	10.2	8.7	6.6	10.3	6	8.2
ATP8A2	3.13877	0.00821921	0.0355298	up-regulated	0.1	0	0.2	0	0.1	0.8	1.6
ATP8B1	-0.621806	0.439186	0.639547	no change	0.9	0.5	0.6	1.4	0.7	0.6	0.6
ATP8B2	-3.62569	1.36614e-05	0.000179496	down-regulated	41.9	37.5	47	5.1	7	1.6	0.7
ATP8B3	1.39072	0.0244456	0.0830672	up-regulated	0.5	0.9	1.8	0.6	2.9	1.8	3.9
ATP8B4	6.01666	5.65939e-11	3.47852e-09	up-regulated	0	0.3	0.3	0.4	44.9	10.3	2.7
ATP9A	1.51957	0.190129	0.375438	no change	0.1	0.3	0.5	0	1.9	0.2	0.3
ATP9B	-0.13754	0.74943	0.867056	no change	3.4	2.3	3.3	2.5	3.3	3.1	2.6
ATPAF1	0.445003	0.324883	0.5315	no change	3.7	3.4	4.6	2.9	4.6	6.7	6
ATPAF2	-0.159361	0.776523	0.882874	no change	3.9	3.4	3.5	6.7	5.5	5.8	2.5
ATR	-0.142243	0.729693	0.854225	no change	5.7	5.8	4.8	4.1	5.2	5.7	5.4
ATRAID	-0.34989	0.387637	0.593776	no change	29.1	26	29.6	32.2	24.5	28.2	28.1
ATRN	1.61504	0.000105943	0.00101015	up-regulated	3.2	3	2.6	2.8	14.6	7.5	9.5
ATRX	0.772113	0.0906371	0.221497	no change	6.8	6.2	6.5	4.9	8.1	7.4	21.7
ATXN1	-0.87378	0.36104	0.568195	no change	3.3	3.7	2.6	1.8	2.8	2.6	0
ATXN10	1.01919	0.0087303	0.0372538	up-regulated	7.6	7.6	9.1	9	19	22.2	17.9
ATXN1L	-0.522658	0.194944	0.381978	no change	12.3	11.5	12.8	14.1	11.6	10.1	9.4
ATXN2	0.0697376	0.849996	0.926839	no change	3.2	3.2	3.8	3.3	4.2	4.1	4.2
ATXN2L	-0.0861781	0.841042	0.922198	no change	45.1	49	49.4	39.2	54.1	52.7	44.1
ATXN3	-0.0486488	0.920203	0.963427	no change	1.7	1.3	1.6	1.5	2.5	1.4	1.4
ATXN7	-1.19161	0.00407223	0.0201931	down-regulated	16.2	13.9	15.3	10.1	7.7	6.5	7.2
ATXN7L1	-1.0423	0.0218904	0.0762031	down-regulated	5.8	5.2	5.5	3.8	3.7	2.9	2.1
ATXN7L2	-1.40766	0.00398992	0.019874	down-regulated	6.6	6.9	5.2	4.3	2.7	2.2	2.8
ATXN7L3	-0.0678797	0.877586	0.941902	no change	17.3	18.7	26.2	17.1	27.2	18	21.2
ATXN7L3B	0.388882	0.322394	0.529135	no change	14.8	11.3	12.9	11.5	21.4	15	22.3
AUH	-0.244164	0.689911	0.82983	no change	4.9	5.6	6.3	4.6	4.2	7.3	4.1
AUNIP	2.35343	0.00962447	0.0403062	up-regulated	0.1	0.2	0.2	0.1	0.8	0.7	1.1
AUP1	-0.414972	0.340258	0.54702	no change	79.1	84.6	66.4	108.3	82.7	79.9	62.4
AURKA	3.30814	5.9604e-06	8.90549e-05	up-regulated	0.2	1.1	0.6	0.5	5.8	5.4	9.9
AURKAIP1	0.503786	0.257581	0.458299	no change	10.9	11.2	16.1	16.3	23	25.9	18.7
AURKB	3.15028	2.10066e-06	3.68904e-05	up-regulated	0.6	1.3	2.4	0.8	19	14.1	6.2
AURKC	-0.959105	0.301722	0.508511	no change	1	0.9	0.6	0.9	0.3	0.6	0.6
AUTS2	-0.47615	0.361006	0.568195	no change	4.4	5.7	3.3	2	4.1	3.9	1.7
AVEN	1.19159	0.0196106	0.0699064	up-regulated	5.1	5.5	5.6	4.5	19.6	10.3	12.2
AVIL	-1.10134	0.16026	0.333282	no change	1.2	0.6	1.6	0.7	0.7	0.4	0.7
AVL9	-0.0408507	0.931439	0.969519	no change	3.3	3.3	3.6	3.4	2.9	3.5	5.1
AVPI1	-4.2356	5.3898e-05	0.000564491	down-regulated	2.4	2.8	1.5	1.9	0.2	0.1	0.1
AVPR2	0.0746911	0.916295	0.961661	no change	1.6	1.6	1.4	1.3	1.8	2.9	0.7
AXIN1	-0.384063	0.382165	0.588742	no change	7.6	10	11.3	6.3	11.9	5.3	6.7
AXIN2	-5.32585	0.000273976	0.00220979	down-regulated	3.7	2.3	4.9	0	0.2	0	0
AZI2	-0.426227	0.403302	0.608578	no change	3.2	2.6	4.1	2.6	1.9	2.6	3.6
AZIN1	0.311632	0.461924	0.658964	no change	14.9	14.8	12.4	9.2	14.1	14.1	28.2
AZIN2	-1.63975	0.102515	0.242006	no change	1.6	0.6	1.1	0.1	0.4	0.1	0.4
AZU1	1.17943	0.249448	0.449155	no change	0.5	0.2	0.4	0.3	1.4	1.3	0.1
B2M	-1.51526	0.000666166	0.00458814	down-regulated	652.8	695.7	614	541.3	232.7	325.9	205.7
B3GALNT1	5.1631	2.45673e-08	7.41896e-07	up-regulated	0	0.1	0.1	0.2	6.3	3.3	1.4
B3GALNT2	0.985086	0.0588585	0.160787	no change	1.6	1.2	2.3	1.5	3.8	3.5	4.2
B3GALT4	0.158462	0.800997	0.89832	no change	2.9	3	3.6	2.3	6.8	2.1	2.8
B3GALT6	2.27803	0.000342175	0.00265578	up-regulated	1.3	1.2	1.1	0.9	7.8	3.7	8.3
B3GAT1	-7.01993	0.000167537	0.00147108	down-regulated	0.3	2	0.3	0	0	0	0
B3GAT3	-0.588043	0.181227	0.362991	no change	17	19.2	23.4	21.3	19.2	17.8	10.2
B3GLCT	-0.588175	0.419711	0.623044	no change	1.4	1.6	1.3	1.4	1.5	1.1	0.8
B3GNT2	0.648649	0.235866	0.432172	no change	14	18.8	25.9	16	75.9	12.4	15.9
B3GNT5	0.723988	0.559968	0.735702	no change	0.1	0.3	0.7	0.4	2.3	0	0
B3GNT7	2.39332	0.00192082	0.010944	up-regulated	0.3	0.4	0.3	1.2	4.1	2.4	4.4
B3GNT8	-1.14325	0.286274	0.490698	no change	0.4	0.7	4.4	0.6	0.8	0.3	1.2
B3GNTL1	1.49885	0.00478313	0.0229176	up-regulated	1.7	2.2	2.3	0.9	2.9	6.3	8.4
B4GALNT3	-2.67267	0.0287898	0.0943939	down-regulated	1	1	0.8	0	0.3	0.1	0
B4GALT1	-1.01819	0.0510805	0.144536	no change	22.5	39.6	16.8	32.6	13.9	25.5	8.8
B4GALT2	2.07228	0.00257681	0.013876	up-regulated	0.7	0.9	0.6	0.5	2.5	3.2	4.5
B4GALT3	-1.14434	0.00532307	0.0249737	down-regulated	19.7	24.7	22.9	15.1	11.3	10.6	10.8
B4GALT4	-0.455464	0.464815	0.661446	no change	2.3	2.4	5.7	2.9	1.2	5.2	1.7
B4GALT5	-0.364339	0.445542	0.644892	no change	5.2	8.9	9.1	4.6	5.9	4.7	8.5
B4GALT6	3.08809	0.00104434	0.00667855	up-regulated	0.1	0.1	0.1	0.1	1.9	0.6	0.3
B4GALT7	-0.172643	0.722611	0.850628	no change	4.7	3.8	4.7	5.5	5.2	4.1	5.3
B4GAT1	1.22345	0.102897	0.242733	no change	1.7	0.9	1.7	0.7	3.5	2.5	4.2
B9D2	-0.840756	0.195932	0.383296	no change	9.3	8.4	9.3	9.3	9	6	2.8
BAALC	5.88089	1.06905e-07	2.72182e-06	up-regulated	0	0.1	0.7	1	5.4	23.4	66.7
BABAM1	-0.0600617	0.9038	0.955376	no change	9.6	11.3	11.8	10.1	12.5	13	10.4
BACE1	0.943606	0.0829385	0.208073	no change	1.7	1.2	1.5	1.1	4.6	1.6	3
BACE2	-5.01122	0.00022243	0.00184399	down-regulated	1.7	1.1	0.2	2.5	0	0.1	0
BACH1	-0.545559	0.309471	0.516564	no change	5.5	7.8	3.5	16	8	5.5	7
BACH2	-1.06526	0.0513157	0.145033	no change	10.5	5.7	10.6	17.7	4.5	3	11.7
BAD	0.110054	0.867814	0.936534	no change	2.9	2.3	2.9	3.4	4	4.3	2.7
BAG1	0.713552	0.0663958	0.175966	no change	6.4	6.4	7.3	8.1	16.1	13.7	11.1
BAG2	-0.412238	0.578585	0.749641	no change	1.3	0.9	1.1	0.7	0.6	0.7	1.4
BAG3	-3.00786	5.68359e-05	0.000590182	down-regulated	20	16.8	15.7	10.7	0.2	3.5	3.1
BAG4	0.035248	0.93825	0.973113	no change	2.3	2.2	2.9	3.5	2.9	1.6	5.6
BAG5	-0.356238	0.446376	0.645714	no change	9.7	8.2	9.2	4.5	7.5	4.4	9.9
BAG6	0.512227	0.190502	0.375878	no change	36.2	36.4	40.9	37.2	69.2	62.3	57.7
BAHCC1	6.37923	2.46833e-09	1.06147e-07	up-regulated	0	0	1.1	0.2	32	16.1	45.8
BAHD1	-0.117802	0.804068	0.900035	no change	8.7	9.3	11.3	5.5	13.9	6.3	8
BAIAP2L1	-1.1883	0.208823	0.400407	no change	1	0.3	0.3	0.3	0.4	0.2	0.2
BAIAP2L2	2.00304	0.0126566	0.0497354	up-regulated	0.6	0.4	0.4	0.4	2.3	2.1	1.9
BAIAP3	-4.16431	1.4233e-09	6.61129e-08	down-regulated	4.9	6.6	3.2	6.5	0.6	0.3	0.1
BAK1	0.0462433	0.908764	0.958171	no change	15.7	19.5	14.3	15.1	15.7	29.2	13.1
BAMBI	-2.86135	0.0128295	0.0502526	down-regulated	1.5	2.5	0.7	2	0.2	0.6	0
BANF1	1.01253	0.0104977	0.043074	up-regulated	21.8	25.9	24.5	32.9	67.3	64.5	56.1
BANK1	-1.12135	0.0958132	0.231037	no change	41.3	27.4	5.9	83.9	22.8	24.6	18.6
BANP	-0.283695	0.593971	0.76187	no change	2.1	2	2.5	3.5	3.1	2.7	1.6
BAP1	0.133975	0.72399	0.851464	no change	20.4	20.6	19.5	17.6	28.2	23.6	23.8
BARD1	1.10095	0.0429837	0.127216	up-regulated	1.2	1.2	1.1	2	3.3	3.5	3.7
BASP1	-0.680164	0.345138	0.552166	no change	3.6	4.3	31.3	9.9	13.6	4.1	8.8
BATF	-0.512819	0.364071	0.570972	no change	13.6	17.9	18.6	9.2	10.5	12.2	13.6
BATF3	-3.85746	0.0130582	0.0508738	down-regulated	0.2	0.1	0.1	1.6	0	0.1	0
BAX	0.0702451	0.856664	0.930774	no change	22.1	25.5	23.3	29.8	26.8	42.5	23.2
BAZ1A	0.445081	0.25456	0.454918	no change	16.2	12.4	17.9	13	26.8	20.4	24
BAZ1B	0.100225	0.793804	0.893445	no change	21	21.5	25.7	14.5	29.2	21.9	26.7
BAZ2A	-0.123288	0.775358	0.881961	no change	24.3	26.5	30.2	27.1	37.4	27.8	22.2
BAZ2B	2.18281	2.58637e-07	5.89826e-06	up-regulated	1.8	2.1	1.6	2.2	14.1	7	10.1
BBC3	-2.3579	8.76841e-05	0.00085506	down-regulated	9.1	9.7	9.3	14	2.7	3.6	0.9
BBIP1	-1.38965	0.00664081	0.0299107	down-regulated	5.6	2.9	3.1	3.3	2.2	1.3	1.6
BBS10	0.793739	0.305001	0.511796	no change	1.5	0.5	0.8	0.5	1.4	1.1	2.5
BBS2	-1.3827	0.00171761	0.00999253	down-regulated	10	6.5	9.2	5	3.2	3.7	3.4
BBS4	-0.518895	0.30408	0.510999	no change	4.8	6.1	4.8	6.5	3.8	5.8	4
BBS7	-0.0616048	0.934816	0.971379	no change	2.4	2	2	1.9	2	2.4	2.6
BBS9	-2.10052	0.000264241	0.00214102	down-regulated	3.7	3.6	3.1	2.4	1	0.9	0.7
BBX	-0.673537	0.0902621	0.220935	no change	9.4	8.3	8.4	7.5	6.2	6.4	5.9
BCAP29	0.61625	0.208307	0.400089	no change	1.6	1.7	1.4	1.8	3.4	3.1	2.3
BCAP31	0.52963	0.212548	0.406077	no change	26.4	32.6	41.3	35.3	48.5	37.8	87.5
BCAR3	0.0968981	0.894164	0.950225	no change	0.6	0.7	0.3	2.4	2.7	0.9	0.3
BCAS2	-2.0905	4.04249e-06	6.40588e-05	down-regulated	62.4	54.4	53.8	74.6	17.1	21	12.5
BCAS3	-0.151721	0.748967	0.866974	no change	1.9	1.7	2.4	1.6	2.1	2.3	1.6
BCAS4	0.157065	0.740999	0.861929	no change	5.4	4	4.3	9.7	6.6	4.4	12.8
BCAT1	4.70235	1.93076e-13	2.13612e-11	up-regulated	0.1	0.2	0.4	0.3	6	3.7	14
BCAT2	0.293469	0.546674	0.726074	no change	2.7	2.5	3.8	4.5	4.9	4.6	5.1
BCCIP	0.531563	0.199459	0.388139	no change	6.5	6.2	9.2	5.5	9.8	12.4	12.3
BCDIN3D	0.759659	0.347753	0.554892	no change	1.2	1.1	0.8	0.6	0.8	0.8	4.1
BCKDHB	0.224552	0.686769	0.827244	no change	3.2	2.6	3.6	2.1	1.9	4.4	5.4
BCKDK	0.729238	0.138194	0.300808	no change	2.6	3.9	5	6.7	11	7.8	8.1
BCL10	-1.39953	0.0119458	0.04751	down-regulated	9.1	8.8	5	11.9	3	3.1	5.7
BCL11A	1.30562	0.0331126	0.104673	up-regulated	4.4	2.3	1.3	12.2	15.9	14.6	14.8
BCL11B	-8.08054	4.79037e-09	1.86855e-07	down-regulated	14.3	11.4	23.7	0.1	0.1	0.1	0
BCL2	0.530515	0.335546	0.542094	no change	9.9	6.5	19.9	9	7.7	10.3	39.4
BCL2A1	-5.52494	3.83007e-11	2.49262e-09	down-regulated	25.9	22.8	61.8	120	1.4	2.5	0.5
BCL2L1	1.10908	0.0136355	0.0526307	up-regulated	7.5	10.7	11.7	3.9	22.7	17.2	24
BCL2L11	1.18379	0.0162905	0.0604989	up-regulated	4.4	4.6	5.5	5	4.9	21.1	12.2
BCL2L12	1.01674	0.0841773	0.210639	no change	3.7	2.6	2.8	2.5	6.2	6.9	7.5
BCL2L13	0.629115	0.109307	0.253479	no change	5.6	4.9	7.7	5	10	9.6	12
BCL2L2	1.55267	0.0048774	0.0233417	up-regulated	1.6	2.1	1.5	4.3	10.6	7.8	6.4
BCL3	-1.99488	8.85862e-05	0.000863166	down-regulated	16.2	21.9	10.8	14.4	4.9	6.2	2.9
BCL6	-4.65058	1.96844e-09	8.64834e-08	down-regulated	8	9.9	50.4	41.6	2.3	0.9	0.7
BCL6B	5.70204	0.000136385	0.00124067	up-regulated	0.1	0.1	0.3	0.1	26.7	0.1	0
BCL7A	2.71211	8.89317e-06	0.000126585	up-regulated	4.7	3.4	2.4	16.1	57.7	52.7	47.3
BCL7B	-0.71546	0.0886042	0.218061	no change	21.4	27.1	19.4	17.1	17.6	16.6	11.3
BCL7C	-0.563294	0.235375	0.431652	no change	4.5	5.9	7.2	6.7	5.6	4.7	4.2
BCL9	-3.51391	4.5787e-05	0.000496638	down-regulated	2.2	2.5	3.6	1	0.5	0.2	0.1
BCL9L	-2.75786	6.04809e-06	8.97624e-05	down-regulated	13.2	16.6	22.7	3.5	3.8	1.8	1.6
BCLAF1	-1.17047	0.00759125	0.0334404	down-regulated	56.3	51.9	37.5	35.2	25	26.4	19.2
BCO2	1.20551	0.123389	0.276749	no change	0.5	0.1	0.3	0.3	0.8	1	0.8
BCOR	0.896982	0.0493868	0.140758	no change	7	10.3	6.1	6	18.5	7.4	23.3
BCORL1	1.1188	0.0260567	0.0872621	up-regulated	1.9	1.8	2	1.4	3.7	2.4	7.5
BCR	1.29011	0.00505665	0.0239546	up-regulated	7.4	9.7	9.7	3.8	29.4	22.3	13.5
BCS1L	0.17243	0.669449	0.816598	no change	10.3	8	11.4	10.5	14.7	13.2	12
BDH1	1.35425	0.00332844	0.0171932	up-regulated	2.7	2.2	4.7	1.6	5.9	7.4	11.4
BDH2	0.733517	0.161131	0.334807	no change	3.7	2.3	3.9	2.4	6.6	5.8	5.4
BDP1	-0.229428	0.569471	0.742735	no change	9.2	8.9	9.1	7.8	9.6	8.3	8.5
BECN1	-0.381391	0.334224	0.540612	no change	14	13.7	15.4	11	14.9	10.7	11
BEND3	1.13878	0.143924	0.309226	no change	0.3	0.3	0.2	0.3	0.6	0.4	1.2
BEND4	-2.20994	0.098447	0.235198	no change	0.8	0.8	0.2	3.1	0.9	0.1	0
BEND5	0.426415	0.536403	0.718274	no change	3.1	1.4	2.4	6.4	5.5	3.2	7.5
BEST1	0.337505	0.661659	0.811569	no change	0.1	0.4	1.5	1.9	2.5	0.7	1.3
BET1	0.257193	0.6314	0.790062	no change	2.7	1.7	2	1.8	2.5	2.5	3.6
BET1L	-0.205349	0.633121	0.79117	no change	15.8	10	15.1	11.4	15.3	9.1	15.8
BEX1	-3.43883	0.0272896	0.0905788	down-regulated	0.1	0.4	0	1.5	0.1	0.1	0
BEX2	-8.35369	1.54471e-23	8.54507e-21	down-regulated	27.2	19.2	30.1	25.9	0.1	0.1	0
BEX3	-6.02088	2.30517e-05	0.000276393	down-regulated	3.9	3.6	15.5	0.6	0.2	0.1	0
BEX4	-6.1813	9.84131e-15	1.39266e-12	down-regulated	34.1	34.3	38.3	34.6	0.5	1.2	0
BEX5	-9.23186	2.40706e-08	7.30521e-07	down-regulated	7.8	3.3	4.3	2.6	0	0	0
BFAR	0.116368	0.762737	0.874471	no change	9.9	10.9	13.8	9.3	13.5	11.2	17.3
BFSP1	-5.4557	0.00168921	0.00985982	down-regulated	0.4	1.5	0.2	0	0	0	0
BHLHE40	-1.54775	0.019224	0.0688434	down-regulated	61.9	115.2	20.8	30.9	24.6	7.1	39.9
BHLHE41	-6.44317	1.12959e-06	2.15134e-05	down-regulated	0.9	1	0.5	2.6	0	0	0
BICD1	-0.0260479	0.976071	0.989322	no change	1.3	1.4	1.6	2.1	2.6	2.1	0.9
BICD2	0.0157871	0.959337	0.981433	no change	9.4	6.8	11.2	11.4	14.3	9.3	11
BICDL1	-6.48472	2.37818e-12	2.09728e-10	down-regulated	16.2	11.6	15	1.5	0.1	0.2	0
BID	0.519765	0.317336	0.523942	no change	3.5	3.2	4.1	7.6	12.6	6.3	4.8
BIK	2.76612	0.00683324	0.0306526	up-regulated	1.7	0.4	2.3	0.4	1	18.8	7.9
BIN1	-3.12865	2.26991e-08	6.96258e-07	down-regulated	16	23.5	20.2	12.2	4.6	1.5	1.2
BIN2	-3.84682	2.88067e-07	6.48018e-06	down-regulated	98.7	125.8	157.3	53.2	14.9	10.1	1.1
BIN3	0.540976	0.228251	0.42307	no change	3.6	4.2	5	4.6	6	5.9	10.6
BIRC2	-0.339175	0.441014	0.641235	no change	9.2	8.2	9.5	5.3	7.7	6.9	7.6
BIRC3	-4.24463	2.46702e-14	3.09522e-12	down-regulated	38.6	17.8	15.9	20.3	1.1	1.8	1.3
BIRC5	3.75807	4.06742e-07	8.82362e-06	up-regulated	0.1	1.2	1.1	0.3	8.4	11.7	12.1
BIRC6	-0.0765459	0.864399	0.934566	no change	9.5	9.5	10.7	6.8	9.7	7.3	13.6
BIVM	-0.852596	0.479461	0.671544	no change	1	1.2	0.7	0.5	0	1.2	0.3
BLCAP	-0.0551343	0.908728	0.958171	no change	5	5.3	4.3	6.4	7.7	4.7	5.7
BLK	-1.108	0.124034	0.27789	no change	31.1	37.6	7.4	101.7	16.7	41.5	15.3
BLM	0.882968	0.085392	0.212816	no change	2.1	2.1	1	2.2	4.5	3.9	3.9
BLMH	1.27223	0.0034733	0.0177755	up-regulated	8.7	8	9.4	3.7	22.5	24.3	15.5
BLNK	-0.125361	0.857493	0.930913	no change	14.5	10.6	4.5	41.6	22.6	10.8	27
BLOC1S1	-0.460506	0.425976	0.628455	no change	6.9	8.2	6.4	12.1	7.4	7	7.3
BLOC1S2	-1.34524	0.00638216	0.029025	down-regulated	11.5	9.6	9.1	14.8	5.2	6.1	4.3
BLOC1S3	0.165948	0.802174	0.898881	no change	3.4	2.9	2.7	2.5	3.4	1.1	7
BLOC1S4	-0.590797	0.276827	0.479611	no change	8.4	10.1	11.8	8.6	6.5	6.4	9.9
BLOC1S5	0.51055	0.346935	0.553876	no change	3.8	2.8	2.4	2.8	5.1	4	6
BLOC1S6	-0.207745	0.606996	0.772149	no change	8.9	9.6	7.9	9.6	9.7	8.5	9.4
BLVRA	-2.4536	0.00544262	0.0254072	down-regulated	8.5	8	8.3	21.5	2.5	4.7	0.2
BLVRB	0.828457	0.231159	0.426891	no change	3.2	3.6	3.2	19.5	12	21.5	13.7
BLZF1	-0.684749	0.222564	0.41658	no change	4.2	4.7	6	2.9	4.5	1.9	3.3
BMF	-1.14466	0.155241	0.325842	no change	10	9.6	3.7	37.4	20	3.2	2.3
BMI1	0.616494	0.201732	0.390935	no change	5.5	3.7	2.8	3.3	8.1	6.6	6
BMP1	1.87824	0.000487788	0.00352936	up-regulated	0.9	1.2	0.6	0.7	3.5	3	5
BMP2K	-0.107012	0.87962	0.943088	no change	1.7	1.9	0.9	5.2	3.8	2.5	1.8
BMP6	4.07101	0.0391373	0.118838	up-regulated	0	0	0	0.1	1.8	0	0
BMP8A	-0.734569	0.382635	0.589079	no change	1.7	1.4	1.3	2.1	1.2	1.2	1.1
BMP8B	2.95017	3.27428e-05	0.000373108	up-regulated	0.8	0.9	0.5	0.3	1.5	5.7	10.6
BMPR2	-4.43162	5.80504e-09	2.1676e-07	down-regulated	1.2	1.4	1.8	1.2	0.1	0.1	0
BMS1	0.276025	0.478559	0.671051	no change	10.5	9.5	11.2	7.2	11	13.5	16
BMT2	-0.0152225	0.999497	1	no change	2.8	2.1	3.3	1.7	2.5	2.9	3.1
BMX	-7.60452	0.00441433	0.0215493	down-regulated	0	0	2.3	0	0	0	0
BNC1	9.06893	0.000388899	0.00294701	up-regulated	0	0	0	0	0	2.9	0
BNIP1	-0.466114	0.363279	0.570539	no change	7.5	9.1	8.9	8.8	7	9.6	5.1
BNIP2	0.281589	0.480667	0.672259	no change	10.2	8.9	8.6	9.3	12.3	16.9	10.1
BNIP3	-1.82454	0.0436189	0.128409	down-regulated	3.4	2.7	5.6	1.4	2.8	0.2	0.2
BNIP3L	0.183247	0.729536	0.854213	no change	8.5	8.9	13.3	18.1	7.4	7.6	35
BNIPL	-1.37808	0.158343	0.329972	no change	0.5	0.8	1.1	0.2	0.2	0.3	0.4
BOD1	0.307442	0.582295	0.752322	no change	5.9	4.8	7.2	7.1	7.4	4.2	16.2
BOD1L1	-0.2841	0.487099	0.677797	no change	12.1	8.8	11.9	9.7	9.4	9.7	11.6
BOK	-2.81677	0.0449287	0.131123	down-regulated	0.1	1.1	0.2	0	0	0.1	0.1
BOLA1	1.04376	0.115587	0.264316	no change	3.7	2.7	5.4	2.1	11.5	5.6	7.8
BOLA3	0.00222684	1	1	no change	1.6	1.4	1.8	0.6	1.2	2.2	1.2
BOP1	1.54633	0.000229686	0.00189639	up-regulated	6.4	7.8	9.7	7.1	18.3	23.9	37.2
BORA	0.330199	0.612263	0.776009	no change	1.7	1.6	1.5	1.7	2.2	2.2	2.8
BORCS5	-0.126146	0.844939	0.924621	no change	2.6	1.8	2.3	1.6	1.9	2.5	2.3
BORCS6	-0.45625	0.484989	0.675864	no change	3.5	5.5	3.7	2.9	4.7	2.7	2.7
BORCS7	0.127339	0.815305	0.907053	no change	4.4	3.7	3	2.6	5	4.4	3.8
BORCS8	-0.531558	0.345015	0.552042	no change	2	2.5	3.3	3.8	3.3	1.8	2
BPGM	-1.05258	0.0586822	0.160414	no change	8.4	10.5	7.7	5.6	3.9	6.6	3
BPHL	0.0553188	0.923523	0.964935	no change	1.3	1.1	1.2	1.6	1	1.6	2
BPI	-3.85187	0.0393867	0.119386	down-regulated	0	0.1	2.1	0.2	0	0.1	0
BPNT1	1.45163	0.000925531	0.00603305	up-regulated	6.4	6.7	7.2	5.7	12.6	22.2	27.2
BPTF	-0.0275471	0.956686	0.980735	no change	13.9	14.1	13.7	11.4	16.7	11.6	18
BRAF	-0.252382	0.543706	0.724296	no change	4.6	4.2	4	4.2	4.1	4.5	4
BRAP	-0.0745098	0.872207	0.938915	no change	7.2	6.2	6.7	6.1	8	6.6	7.4
BRAT1	-0.169105	0.698398	0.836065	no change	8.6	7.4	9.5	12.8	10.2	11.9	7.9
BRCA1	3.10024	1.67487e-09	7.43911e-08	up-regulated	0.3	0.6	0.5	0.7	6.6	6	4.6
BRCA2	1.3429	0.0240649	0.0820364	up-regulated	0.3	0.6	0.4	0.6	1.4	1.5	1.5
BRCC3	1.1614	0.0130255	0.0508077	up-regulated	4.4	4.4	6	4.1	11	8.6	18
BRD1	0.0256202	0.940988	0.97426	no change	9.5	10.6	10.7	7.4	12.2	7.4	14.9
BRD2	-1.37152	0.00228636	0.0125911	down-regulated	141.2	166.8	113	126.1	78.2	62.3	46.5
BRD3	0.779608	0.0634735	0.170411	no change	2.9	3.1	3.9	2.8	7.1	5.9	6.2
BRD4	-0.446826	0.271689	0.474112	no change	8.5	9	12.6	9.5	9.6	7.6	8.3
BRD7	0.214683	0.579911	0.750559	no change	11	7.8	11.2	7	14.7	11.2	11.7
BRD8	0.722389	0.0719305	0.186254	no change	8.2	5.6	11.6	5.9	16.1	12.3	16.8
BRD9	-0.383362	0.337113	0.543832	no change	10.5	10.5	10.2	8.6	8.4	9.2	9.2
BRF1	0.0686587	0.862963	0.9337	no change	2.6	2.9	2.7	2.4	3.5	2.2	4.3
BRF2	0.759372	0.308387	0.515602	no change	1.6	1.4	1.4	0.7	1.6	1.8	4.2
BRI3	-0.488575	0.399009	0.604389	no change	3.4	3.3	7.4	14	6	4.1	7.9
BRI3BP	2.78606	3.9462e-10	2.07901e-08	up-regulated	1.4	1.5	1.5	2.1	15	8.8	16.1
BRICD5	0.0785413	0.905958	0.956826	no change	1.8	1.7	2.8	1.8	2.9	2.1	2.6
BRINP2	8.87265	0.000179872	0.00156025	up-regulated	0	0	0	0	0	0	3.4
BRIP1	1.93864	0.00676607	0.0304137	up-regulated	0.4	0.5	0.4	0.1	1.6	1.6	1.7
BRIX1	-0.100208	0.848708	0.925766	no change	4.3	4.6	4.3	2.6	4.4	3.6	5.1
BRK1	0.616194	0.113507	0.260803	no change	33.2	33.6	44.5	44.5	78.2	70.5	61.3
BRMS1	-0.120431	0.780328	0.885548	no change	18.1	21.9	22.3	25.4	27	25.7	18.4
BRMS1L	-0.370392	0.655951	0.807313	no change	1.8	1.7	1	0.9	0.8	0.8	2.1
BROX	-0.440983	0.32654	0.532864	no change	7.5	5.5	5.4	6.2	5.6	4.7	5.7
BRPF1	0.877803	0.0322476	0.102952	no change	9.3	9.6	11.9	6.6	29.2	15.6	15.8
BRPF3	-0.400425	0.332295	0.538557	no change	6.7	8.4	8.8	6.3	7.6	5.8	6.7
BRSK1	-1.50391	0.114371	0.262226	no change	1	1.1	1	0.3	0.1	0.4	0.5
BRWD1	0.141527	0.707754	0.841478	no change	4.9	3.9	3.9	3.4	5	5.1	5.5
BRWD3	0.12834	0.751083	0.867896	no change	4.3	4.5	3.8	3.2	4.7	3.4	7.3
BSCL2	0.317475	0.666862	0.81483	no change	0.7	0.5	0.9	0.7	1.2	0.9	0.9
BSDC1	-0.0293684	0.950528	0.978343	no change	13.8	13.2	15.8	10.7	14.6	15.9	15.3
BSG	0.75733	0.0673908	0.177906	no change	16	26.6	30	27.6	49.8	53.7	45
BSPRY	1.89214	0.0492714	0.140561	up-regulated	0.1	0.1	0.9	0.5	1.5	2	1.6
BST1	-0.634825	0.472082	0.666773	no change	0.8	0.8	13.2	8.8	6.9	3.4	2.9
BST2	1.2793	0.00246706	0.0134216	up-regulated	34.9	36.3	62.4	61	171.1	132.3	112
BTAF1	-0.665378	0.109013	0.252962	no change	27.4	20	20.2	25	15.2	18.2	18
BTBD1	0.204276	0.598646	0.765286	no change	11.7	12	11.2	9.3	14.2	16.2	14.3
BTBD10	0.0289082	0.942931	0.974811	no change	5.7	4.8	6.7	4.3	6.7	5.4	7.1
BTBD11	-0.486867	0.720595	0.849243	no change	2.6	1.2	3.1	0.1	3.9	0.5	0
BTBD19	-2.77865	0.00122894	0.00763071	down-regulated	6.5	3.7	3.5	1.2	0.9	0.8	0.2
BTBD2	0.478368	0.213392	0.407049	no change	8.4	8.2	12.1	11	18	15.6	15.1
BTBD3	2.80632	4.23514e-06	6.66281e-05	up-regulated	0.3	0.3	1.3	1	5.7	4.8	7.1
BTBD6	-0.0111784	0.991658	0.997972	no change	15.4	18.4	20.7	13.5	26.5	11.1	22.4
BTBD7	1.40482	0.000433877	0.00320795	up-regulated	2.1	2.5	2.5	2	7	6.4	7.8
BTBD9	-0.685318	0.168758	0.346512	no change	2.3	2.4	2	1.9	1.9	1.4	1.5
BTD	-0.224202	0.748201	0.866727	no change	2.4	2.7	1.9	2.1	3.1	1.9	1.8
BTF3	0.45529	0.265133	0.466791	no change	161.8	138.5	193.1	157	194.2	284.8	300.5
BTF3L4	0.933615	0.0377323	0.115639	no change	2.9	2.4	3.3	2.6	7.3	6.3	5.2
BTG1	-1.77203	0.00378247	0.0190612	down-regulated	151.3	145.5	170.2	149.6	69.5	77.1	9.5
BTG2	-0.427861	0.537685	0.719555	no change	127.9	142.2	156.7	72.5	252.3	60.6	15.3
BTG3	-0.193758	0.765133	0.876091	no change	18.8	23	10.3	14.5	12.3	33.2	4.5
BTK	1.88862	0.00504453	0.0239065	up-regulated	18	12.4	5.7	66.2	89.8	82.1	177.2
BTLA	-5.23893	7.10097e-07	1.44031e-05	down-regulated	8.7	2.1	2.1	9.9	0.3	0.2	0
BTN2A1	-0.866959	0.0313038	0.100652	no change	33.6	32.8	36.1	32.9	24.3	18.5	22.7
BTN2A2	-1.49465	0.00602594	0.0276687	down-regulated	10.8	7.5	3.8	16.7	4.1	3.1	5.3
BTN3A1	-2.64322	4.87138e-08	1.36287e-06	down-regulated	68.5	91.3	52.7	45.2	10	14.4	11.8
BTN3A2	-1.62214	0.000695806	0.00475995	down-regulated	43.9	29.5	52.9	22.5	10	18.6	13
BTN3A3	-2.25936	1.69871e-06	3.07639e-05	down-regulated	39.6	41.2	39.9	23.3	6.2	11.6	8.2
BTNL9	3.3636	0.00476738	0.0228601	up-regulated	1.9	1.4	0.3	4.5	0	49.9	22.9
BTRC	0.606069	0.205303	0.395964	no change	2	2	2.7	2	3.4	3.1	5.2
BUB1	3.50804	3.40421e-08	9.86411e-07	up-regulated	0.3	0.7	1.3	0.2	8.3	6.6	9.7
BUB1B	4.06467	7.37421e-13	7.47868e-11	up-regulated	0.4	0.8	0.6	0.3	12.4	9.8	8.9
BUB3	0.124379	0.753282	0.869373	no change	10.9	11.7	12.6	6.2	14.5	12.5	12.5
BUD13	0.355681	0.409036	0.613197	no change	12.6	12.8	13.7	9.4	16.7	22.3	15
BUD31	-0.92311	0.0267968	0.0892696	no change	25.8	30.7	32.4	24.5	21.3	17.7	13.4
BVES	7.88471	2.24409e-08	6.93163e-07	up-regulated	0	0	0	0	5.3	1.2	0.3
BYSL	2.55998	9.562e-06	0.000134687	up-regulated	2.6	2.1	1.6	1	12.2	9.6	16.4
BZW1	-0.102888	0.816776	0.907943	no change	13.8	12.1	9.6	8.7	15	12.3	9
BZW2	1.87601	5.3447e-06	8.16123e-05	up-regulated	8.5	7	12.3	6.7	27.1	36.9	46.2
C10orf88	0.0923167	0.878365	0.942223	no change	1.7	1.4	2.6	1.8	2	2	3
C10orf95	-2.0091	0.0110723	0.0448419	down-regulated	4.2	3.2	4	4.9	1	1.1	1.5
C11orf1	0.608533	0.374488	0.581647	no change	3.1	2.2	3.6	1.4	0.8	6.8	5.8
C11orf21	-0.982353	0.0417897	0.124622	no change	28.5	60.3	32.5	18.4	19.3	19.1	24.2
C11orf24	0.504357	0.367905	0.574689	no change	5.8	5.8	3	16.1	11.4	9.5	18.9
C11orf49	0.394591	0.422414	0.625334	no change	2.2	2.5	2.5	2.8	4.1	5.1	2.4
C11orf54	0.668056	0.172468	0.35207	no change	2.4	1.6	2	2	3.3	3.5	4.4
C11orf58	0.214483	0.574305	0.745983	no change	13.7	14	14.9	13.3	18.5	19.2	19.4
C11orf65	-2.01747	0.0140209	0.0537771	down-regulated	2	1.4	1.6	1.1	0.5	0.5	0.3
C11orf68	0.331159	0.503625	0.692258	no change	8.5	7.6	13.9	6.3	14.5	8.8	16.8
C11orf71	-0.807436	0.278865	0.482346	no change	4	2.4	3.6	2.4	1.2	2.1	2.8
C11orf74	1.86437	0.0374493	0.115061	up-regulated	1	0.2	1.2	0.9	6.5	1.4	2.6
C11orf80	-2.49928	0.000163792	0.00144237	down-regulated	6.4	5.6	2.1	9.4	1.7	1	1.1
C11orf94	-0.499759	0.734823	0.857342	no change	0.9	0.2	0	1	0.2	0.7	0.5
C11orf95	2.25901	8.25898e-06	0.00011811	up-regulated	1.1	1.2	1.5	1.5	11.6	6.2	4.7
C12orf10	0.327676	0.461433	0.658572	no change	9	8.3	11.9	12.2	15.7	19	10.5
C12orf29	-0.767613	0.19833	0.38656	no change	2.6	2.3	1.9	1.5	1.1	1.2	2.1
C12orf4	-0.0350322	0.962118	0.983039	no change	2.9	2.4	2.6	2.7	3.1	3	3.1
C12orf42	-6.52181	2.23786e-08	6.92997e-07	down-regulated	2.2	0.9	1.4	2.4	0	0	0
C12orf43	-0.405317	0.461386	0.658572	no change	1.9	2.3	3.6	2	2.3	1.8	2.4
C12orf49	0.509136	0.283849	0.488275	no change	2.3	2.5	2.1	1.7	3.3	2.3	5.4
C12orf57	-1.75005	0.000103771	0.000991281	down-regulated	43.8	37.7	55.5	24.4	16.6	14.1	11.1
C12orf65	-0.278163	0.609817	0.773669	no change	3.9	2.3	3.7	2.1	3.9	1.4	3.4
C12orf66	0.205078	0.727762	0.85316	no change	1.9	1.3	2.2	1.8	1	2.1	4.2
C12orf73	1.30588	0.0767997	0.196044	no change	0.9	0.6	1.2	0.7	1.8	2	3.5
C12orf75	1.19496	0.0569587	0.156865	no change	9.2	10.6	5.9	0.9	11.6	18.3	23.3
C12orf76	0.843874	0.0743492	0.191336	no change	1.9	2	2.1	2.7	3.6	5.2	4.9
C14orf119	1.17208	0.0304038	0.0984342	up-regulated	2.6	2.5	3.5	1.4	6.8	4	9.2
C14orf28	-0.999841	0.218641	0.412025	no change	1.6	0.7	1.7	1.1	0.5	0.5	1.1
C14orf93	0.106237	0.817552	0.908143	no change	3.7	3.9	5.5	4.4	5.1	7	4.2
C15orf39	0.85843	0.123217	0.276421	no change	3.8	7	8.6	18.9	37.6	11.2	14.1
C15orf40	0.322337	0.493411	0.68306	no change	1.3	0.9	2	1.4	2	1.5	2.6
C15orf41	0.474126	0.503868	0.692342	no change	0.7	0.6	0.5	0.4	0.4	1.1	1
C15orf61	0.301621	0.666357	0.814678	no change	0.8	0.7	1.2	0.7	1.1	1.3	1.3
C15orf62	-1.10185	0.128492	0.285251	no change	2.6	2.8	3.4	3.1	1.2	1.6	2
C15orf65	-0.206553	0.932151	0.969845	no change	0	0	1	1	0.3	0.6	0.5
C16orf45	-2.43861	0.0355179	0.110801	down-regulated	1.2	0.6	0.1	0.4	0.1	0.2	0
C16orf54	-2.70821	5.8767e-06	8.80781e-05	down-regulated	89.6	83.7	135.4	21	20	7.8	16.3
C16orf58	0.512422	0.205224	0.395875	no change	15.3	11.9	12	14.7	16.1	23.8	28
C16orf70	0.301157	0.510217	0.697149	no change	3.8	2.7	3.8	4.9	7	3.9	5.7
C16orf72	-1.28421	0.00781932	0.0342183	down-regulated	33.9	23.4	23.4	26.7	16.3	16	6.2
C16orf74	0.359232	0.653617	0.805387	no change	3.3	2.2	1.5	9.5	15.4	1.9	2.4
C16orf86	0.49151	0.531001	0.714301	no change	2.4	1	1.1	2.3	3.3	4.1	1.2
C16orf87	0.0781996	0.869509	0.937449	no change	1.7	2.1	1.5	2.1	3.3	2	1.8
C16orf91	0.566894	0.405639	0.610515	no change	6	3.4	4.5	3.1	7.2	6.9	8.1
C17orf100	-1.49172	0.0881459	0.217285	no change	2.9	1.5	0.7	1.8	1	0.6	0.6
C17orf107	-2.72189	0.00221367	0.0122791	down-regulated	0.9	1.7	2.1	2.7	0.5	0.3	0.2
C17orf49	-1.83084	0.0154544	0.0580136	down-regulated	8.5	5.3	4.7	4.1	4.1	0.8	0.9
C17orf53	1.22351	0.113458	0.260803	no change	0.4	0.9	0.7	0.6	2.5	1.3	1.6
C17orf58	2.3728	0.0158926	0.0593429	up-regulated	0.3	0.3	0	0.4	2	1.1	2
C17orf64	4.46186	0.00125902	0.00777384	up-regulated	0	0.1	0	0	0.1	1	1.9
C17orf67	0.743554	0.279494	0.483091	no change	2.9	2.4	1.9	1.5	2.9	2.6	7.5
C17orf75	-0.354618	0.572656	0.745064	no change	2.1	1.8	1.4	1.8	1.3	1.7	1.9
C17orf80	1.55936	0.00116705	0.00731734	up-regulated	3.2	2.9	3	2.2	8.8	5.9	14.8
C17orf97	1.09356	0.360437	0.567834	no change	0.5	0.3	0.7	0	2.3	0.2	0.2
C18orf21	-0.183411	0.739689	0.860861	no change	8.3	6.6	5.2	7.3	8.3	6.6	6.4
C18orf25	-0.316166	0.455655	0.653473	no change	5.9	4.6	7.6	4	5.2	5.5	4.6
C18orf32	0.289557	0.713712	0.845201	no change	0.9	0.4	1	0.4	0.7	0.4	1.8
C18orf54	1.00626	0.170448	0.34893	no change	0.4	0.4	0.4	0.4	1.1	0.7	0.8
C19orf12	0.399589	0.440772	0.64096	no change	3.6	4.2	3.2	1.5	3.7	3.7	7
C19orf18	-1.87928	0.141049	0.304897	no change	1.5	0.5	1.4	3	1.4	0.1	0
C19orf24	-0.343611	0.522685	0.707258	no change	7	5.6	8.7	9.3	5.2	7.8	8.1
C19orf25	-0.0346646	0.961714	0.982811	no change	2.4	2.7	2.9	2.8	3.7	2.4	3.1
C19orf38	-3.34416	0.00122354	0.00760885	down-regulated	2.4	2	23.4	56	3.1	3.1	1.1
C19orf44	0.665211	0.321253	0.528188	no change	0.6	1.1	1.4	1.2	2.1	1.7	2.2
C19orf47	-0.0202507	0.994365	0.999685	no change	1.4	1.6	2	1.6	2.6	1.5	1.7
C19orf48	0.927047	0.034552	0.108242	no change	6.8	6.8	8.6	8.9	11	20.4	20.5
C19orf53	-0.486664	0.256018	0.456451	no change	31.8	36.7	59.7	40.9	34.6	37.5	33.1
C19orf54	1.17359	0.0153914	0.0578384	up-regulated	3.4	3.2	2.9	4.5	8.8	10.3	8.9
C19orf57	1.89145	0.0449261	0.131123	up-regulated	0.2	0.2	0.4	0.1	1.2	1.4	0.3
C19orf66	-1.16481	0.00632587	0.0288121	down-regulated	16	17.2	24.4	15.7	13	8.7	7
C19orf70	0.0414605	0.921645	0.964189	no change	9	9.7	8.4	11.1	10.9	12.5	11.5
C19orf71	-0.312956	0.705468	0.840553	no change	5	4.6	11.9	8.5	11.2	5.6	4.4
C19orf73	-2.09248	0.0326939	0.103778	down-regulated	1.8	2.5	1.6	2.2	0.4	0.7	0.5
C19orf81	3.6844	0.00185716	0.010641	up-regulated	0.2	0	0	0.4	0.8	4.1	2.3
C19orf84	1.35127	0.214159	0.408075	no change	0	0.6	0.2	0.1	1	0.7	0.5
C1D	0.133943	0.796059	0.895052	no change	2.9	3.5	2.6	3.1	4.2	3.8	3.6
C1GALT1	0.278141	0.515386	0.70087	no change	6.1	4.3	4.3	3.5	4.4	7	8
C1GALT1C1	1.68606	0.0129472	0.0505804	up-regulated	1.9	1.6	3	1.7	5.7	5	12.4
C1orf109	-0.0782774	0.902145	0.95431	no change	3.7	3.6	4.7	2	2.5	3	6.1
C1orf112	-0.210367	0.758172	0.872031	no change	1.7	1.4	1.1	1.8	1.7	1.6	1.3
C1orf115	1.58194	0.103477	0.243441	no change	0.4	0.8	0.3	0.9	0.2	1.1	5.5
C1orf122	-0.12856	0.856392	0.930645	no change	2.9	3.6	4.4	4.2	4.3	4	3.9
C1orf123	0.0802546	0.834917	0.919459	no change	8.8	7.2	8.7	7.4	9.7	10	10.2
C1orf131	-0.00667322	1	1	no change	3	2.5	4.5	2	3.1	2.6	4.7
C1orf159	-1.12293	0.0531225	0.148758	no change	2.3	2.6	2.2	2.2	1.1	1.5	1.2
C1orf162	-1.98383	0.00148645	0.00891139	down-regulated	18.6	15.5	23.6	51.7	12.3	9.7	2.4
C1orf174	-0.697234	0.150766	0.319377	no change	6.6	7	5	7.8	5	3.4	6.2
C1orf189	2.42993	0.233227	0.429081	no change	0	0	0.3	0	0.3	1	0
C1orf198	0.475669	0.525088	0.709405	no change	0.6	0.4	0.9	0.4	0.8	0.6	1.4
C1orf21	-0.375556	0.751479	0.868076	no change	0.7	4.5	0.7	0	0.3	0.8	3
C1orf216	0.0125032	0.971344	0.987313	no change	2.1	3.8	3.2	1.3	3	3.4	2.7
C1orf35	-1.12833	0.0387725	0.117982	down-regulated	4.9	4.1	6.3	12.8	4.3	3.5	3.7
C1orf43	1.0461	0.00815161	0.0353295	up-regulated	25.9	26.6	30.7	28.1	55	66.6	80.6
C1orf50	-0.362589	0.727612	0.85316	no change	1	0.6	1.5	0.3	0.7	0.4	1.2
C1orf52	-0.624999	0.180303	0.362014	no change	9.8	7.5	10.7	7.5	5.6	5.4	9.2
C1orf54	-0.145115	0.890357	0.948623	no change	1.8	1.8	2	3.5	2.2	4	1
C1orf56	-0.997233	0.242132	0.439856	no change	1.2	1.3	1.3	1.3	1.1	0.4	0.8
C1orf74	0.86856	0.318099	0.524733	no change	0.4	0.2	0.5	0.3	0.3	0.4	1.6
C1QA	-4.8237	0.0472778	0.136217	down-regulated	0	0	0	26.2	0.4	0.4	0
C1QB	-3.48452	0.0533447	0.149208	no change	0.1	0.2	0.3	12.6	0.3	0.8	0
C1QBP	1.242	0.00659992	0.0297706	up-regulated	26.4	25.2	38.2	21.4	57.3	119.6	47.8
C1QC	-3.11545	0.139744	0.303045	no change	0	0	0	3.2	0.2	0.1	0
C1QL3	2.4685	0.0088565	0.037713	up-regulated	0.2	0.3	0	0.2	0.5	1.4	1.8
C1QTNF3	0.495563	0.479942	0.671964	no change	0.8	1.2	1.1	0.9	1.6	1.8	1.6
C1QTNF4	2.30843	0.0418014	0.124626	up-regulated	0.1	0.2	0.5	0.1	2.6	0	1.5
C1QTNF6	-1.75663	0.00128983	0.00792391	down-regulated	3.6	2.5	4.6	3.4	0.7	1.2	1.7
C1RL	-0.430933	0.386477	0.592572	no change	5.4	4.5	7.8	4.6	7.2	4	3.3
C20orf194	2.55052	5.49017e-08	1.51853e-06	up-regulated	2.2	2	1.7	2.5	23.7	12.7	7.6
C20orf27	1.07605	0.0381186	0.1165	up-regulated	3.7	2.5	5.1	6.2	9.7	11.2	11.8
C20orf96	1.80089	0.00155532	0.0092288	up-regulated	3.5	3.4	2.1	5.4	15.1	16.6	12.7
C21orf2	-0.308256	0.454526	0.652726	no change	10.3	9.3	9.6	9.1	11.5	8.6	7.1
C21orf58	2.15268	0.000118498	0.00110423	up-regulated	1	1.1	2	0.7	6.6	7.4	3.8
C21orf91	-1.55864	0.010232	0.0422542	down-regulated	6.5	5	3.8	1.3	1.9	1.2	1.9
C22orf15	0.211266	0.824741	0.913356	no change	0.3	0.7	0.6	0.4	0.9	1	0.2
C22orf23	-0.63682	0.470279	0.665809	no change	2.6	2.4	3.7	2.4	4.8	1	0.5
C22orf39	0.47964	0.309231	0.516481	no change	2.2	2.3	3.8	4.2	5.8	3.5	6.1
C22orf46	-0.0914665	0.847723	0.925486	no change	6.9	5.2	6.7	4.6	4.8	6.6	7.8
C2CD2	0.966309	0.113536	0.260803	no change	1.6	1	1.5	1.8	0.9	2.6	6.7
C2CD2L	-0.820357	0.0683744	0.179796	no change	5.8	4.9	6.7	3.7	3.6	4.4	2.4
C2CD3	-0.207309	0.640804	0.796483	no change	5.5	6.1	5.7	5.3	7.3	6.7	3.1
C2CD4D	-7.62242	5.70296e-05	0.000591184	down-regulated	1.4	1.2	0.9	0.1	0	0	0
C2CD5	0.109342	0.780723	0.885668	no change	9.7	7.6	7.6	7.2	7.3	12.2	10.8
C2orf15	-2.4273	0.0400399	0.120855	down-regulated	0.6	0.6	1	0.4	0.1	0	0.4
C2orf42	-0.789399	0.189412	0.37443	no change	5.4	3.9	4.5	3.1	2.5	1.4	4.8
C2orf49	-0.0181177	0.981111	0.99154	no change	5.4	5.2	5.7	4.5	5.9	4.7	7.6
C2orf68	0.428818	0.318159	0.524733	no change	5.6	5.2	9.8	6.4	12.7	7.9	11.3
C2orf69	-0.72703	0.181118	0.362917	no change	4.7	3.4	3.6	3.6	2.9	3.1	2.1
C2orf74	0.642214	0.238884	0.435893	no change	6.5	4.5	11.7	5.6	11.3	13.3	13.5
C2orf76	0.168283	0.813865	0.906115	no change	1.8	1.7	3.1	3.2	3.7	3.4	2.6
C3AR1	-0.954612	0.298617	0.505096	no change	1.7	1.6	3	5.1	3.5	1.3	0.5
C3orf18	-3.43301	2.28847e-06	3.96733e-05	down-regulated	7.1	6.2	6.2	2.6	0.3	0.5	0.9
C3orf33	-1.13332	0.212638	0.406121	no change	1.4	1.4	1.1	0.4	0.4	0.7	0.7
C3orf35	-0.314198	0.736949	0.859196	no change	1.3	1.3	0.6	1.1	0.7	1.8	0.6
C3orf38	-1.26524	0.00976008	0.0407619	down-regulated	9.3	8.1	9.2	13.6	6.9	3.6	4.4
C3orf52	-2.54942	0.00409652	0.0202743	down-regulated	1	0.5	1	0.9	0.1	0.3	0.1
C3orf58	-0.701389	0.297762	0.503924	no change	2.6	2	1.2	2.3	1	1	2.5
C3orf62	0.147477	0.751434	0.868076	no change	5.5	4.9	6.8	4	3.8	9.8	6.7
C4orf19	0.69444	0.561112	0.73649	no change	0.6	0.3	0.2	0	0.3	1.2	0.1
C4orf3	-0.364951	0.372358	0.579562	no change	20.1	18.9	30.2	16	18.7	19.8	19
C4orf33	-0.952959	0.114571	0.262586	no change	2.4	1.8	1.7	2.7	1.7	1.5	0.7
C4orf36	3.14118	1.06806e-07	2.72182e-06	up-regulated	0.6	0.4	0.8	0.3	5.3	6.1	4.7
C4orf46	0.490222	0.383675	0.589753	no change	3.4	3.1	1.7	2	4	4.5	4.1
C4orf47	-1.55713	0.116418	0.265638	no change	1	0.6	0.7	1.3	0.2	0.4	0.5
C4orf48	-0.383624	0.791399	0.89212	no change	0.3	0.8	1.5	1.5	0.8	1.4	0.7
C5	1.0634	0.0772724	0.196965	no change	1	0.8	0.7	1.3	2.7	2.5	1.9
C5AR1	-4.98511	1.82641e-05	0.000228099	down-regulated	1.5	2.9	36.1	46.5	0.8	1.4	0.1
C5AR2	-4.26178	0.000199984	0.00169958	down-regulated	0.4	0.5	2	2.8	0	0.1	0.1
C5orf15	1.23675	0.00474226	0.0227686	up-regulated	7.7	8.6	6.9	12.6	29.4	23.4	22.5
C5orf22	0.241167	0.640259	0.796072	no change	2.4	2.9	3.7	2.2	3.9	3.4	4.2
C5orf24	1.10424	0.0192776	0.0689823	up-regulated	3.3	2.2	2.1	1.9	6.6	5.2	6.2
C5orf30	1.8074	0.0196284	0.0699494	up-regulated	0.4	0.5	0.6	0.3	1.3	1.4	2.9
C5orf34	1.31943	0.0720948	0.1866	no change	0.7	0.6	0.8	0.6	2.1	2	2
C5orf51	0.784249	0.184972	0.368238	no change	1.8	1	2	1.6	2.8	1.6	5.2
C5orf56	-0.190868	0.701601	0.837846	no change	9.2	9.2	4.9	5.5	6.7	11.2	4.1
C5orf58	-4.58614	1.68084e-05	0.000214748	down-regulated	1.8	1.5	2.5	0.7	0.1	0.1	0
C5orf63	0.503698	0.331032	0.537155	no change	1.9	1	2	1.6	2.8	2.9	2.3
C6orf106	-0.274405	0.503182	0.691946	no change	20.9	27.4	22.6	20.4	25.3	19.8	21.8
C6orf120	0.338403	0.550974	0.72916	no change	4.4	2.3	3.7	3.7	4	5.1	6.6
C6orf136	-1.06805	0.0362699	0.112431	down-regulated	12.3	14.1	8.9	8.8	7	5.8	5.8
C6orf163	0.929503	0.259754	0.460617	no change	0.2	0.4	0.7	0.6	1.2	0.8	1.3
C6orf203	0.0303131	0.948325	0.977316	no change	5.4	4.2	5.2	4.7	4.8	3.8	9.2
C6orf226	-0.949224	0.226035	0.420682	no change	9.2	8	12.2	10.2	7.7	6.8	3.4
C6orf47	0.358385	0.436964	0.637709	no change	7.6	6.6	11.9	7.9	16.6	9.1	12.7
C6orf48	-0.063818	0.890708	0.948623	no change	77	65.2	88.6	96.7	68.9	114.1	90.8
C6orf62	-0.189865	0.661204	0.811257	no change	35.7	33	41.6	22.7	43.9	23.2	35.8
C6orf89	-0.0627433	0.883957	0.945571	no change	8.9	8.9	8.8	6.6	9	7.7	11.4
C7orf26	-0.159952	0.709059	0.842371	no change	16.4	17.1	19.3	12.8	20.6	16.7	14.1
C7orf31	-0.454358	0.499705	0.689237	no change	2.2	2.4	3.6	4	1	3.3	3.3
C7orf43	-0.979861	0.0312755	0.100588	no change	15.7	13.2	22.7	17	14.3	9.8	6.3
C7orf50	-1.12308	0.071551	0.185785	no change	2.1	3.4	2.1	6.2	1.6	1.9	2.1
C7orf61	0.552324	0.519705	0.704636	no change	0.4	0.8	1.3	0.7	0.9	1.3	1.8
C8G	-0.776826	0.467206	0.663311	no change	1.1	0.5	1.2	0.4	0.8	0.4	0.4
C8orf33	0.853393	0.0604691	0.164147	no change	7.8	6.9	10.3	5.2	11.5	11.5	25
C8orf37	-0.163525	0.857038	0.930913	no change	1.7	1.3	1	2.3	0.9	1.3	2.9
C8orf44	0.963551	0.0902827	0.220941	no change	2.8	2.8	3.2	4.5	6.1	5.2	12
C8orf48	6.23048	0.00127478	0.00785089	up-regulated	0	0	0	0	0	0.3	1.2
C8orf58	-0.912818	0.140431	0.304101	no change	4.7	3.8	3.2	3.4	2.3	1.5	3.4
C8orf59	0.412378	0.388095	0.594027	no change	9.9	10.6	9.1	10.3	9.5	10.5	27.5
C8orf76	0.950205	0.231843	0.427698	no change	0.7	1	0.7	1.4	1.7	1.1	3.9
C8orf82	0.853492	0.146792	0.313604	no change	2.3	1.7	2.3	3.6	6.7	4.2	5
C8orf88	2.88592	0.0136664	0.0526828	up-regulated	0.5	0.3	0	0.5	0.5	1	7.4
C8orf89	2.05712	0.146487	0.313203	no change	0.5	0.1	0.2	1.4	0	0.3	8.3
C9orf16	-0.258249	0.594888	0.762436	no change	12.2	16.2	21.2	15.5	16.9	19.1	11.3
C9orf3	0.856736	0.192455	0.378381	no change	0.6	0.4	0.4	0.6	1.3	1.2	0.7
C9orf40	0.872194	0.215693	0.409514	no change	2	1.3	2	1.8	2.1	3.1	6.1
C9orf64	1.83191	0.010595	0.0433415	up-regulated	0.6	0.8	1.2	1	3.6	2.5	5.3
C9orf66	2.61096	0.00811093	0.0352158	up-regulated	0.3	0	0.3	0.8	1.8	4.9	0.9
C9orf72	-2.16126	0.0563854	0.155851	no change	4.5	3.2	5.7	10	4.4	0.4	0
C9orf78	-0.958547	0.0262741	0.087845	no change	23.9	30.8	38.2	18.3	20	14.9	15.1
C9orf85	0.393049	0.511985	0.69884	no change	1.6	1.3	2.4	1.1	2.7	2	2.7
CA1	8.56578	5.72482e-06	8.64405e-05	up-regulated	0	0.1	0	0	0.2	25.7	0
CA11	-3.2779	3.74305e-06	6.01451e-05	down-regulated	6.5	5.5	9.6	11.4	1.1	1.3	0.6
CA14	-1.59939	0.0774817	0.197312	no change	2.5	1.3	1.5	2.5	0.6	1.5	0.2
CA2	1.19179	0.203543	0.393485	no change	2.7	3.1	0.8	3.9	0.2	14.6	6.3
CA4	-5.70899	0.00535485	0.0250841	down-regulated	0	0.2	8.1	0.1	0	0.1	0.1
CA5B	-0.304727	0.532005	0.715099	no change	4.8	4.3	8.7	3.9	7.1	5.4	2.7
CA6	-10.0194	2.22623e-05	0.000269048	down-regulated	2.4	1	9.7	0	0	0	0
CA7	6.8092	0.000228177	0.00188649	up-regulated	0	0	0	0	0.1	1.3	0.2
CAAP1	0.12696	0.813384	0.905993	no change	3.9	2.7	4	2.9	3.8	4.1	5.1
CAB39	-0.177385	0.674547	0.819615	no change	17.7	17.1	22.7	10.8	18.4	17.4	16.7
CAB39L	0.768748	0.279029	0.482425	no change	1.1	0.9	0.5	0.8	2	0.9	2.1
CABIN1	-0.285728	0.5279	0.711703	no change	13.7	13.7	16.7	8.6	17.9	11.9	7.9
CABLES1	5.553	1.03811e-07	2.66537e-06	up-regulated	0	0.1	0	0.1	1.8	2.8	4.5
CABLES2	0.472639	0.409653	0.613824	no change	3.1	2.9	1.6	2.3	3	3.4	5.9
CABP4	-2.18721	0.0227215	0.0784011	down-regulated	1.6	1.2	0.6	2.5	0.1	0.3	0.8
CACFD1	-2.26765	0.0118632	0.0472432	down-regulated	2.2	2.2	1.2	7.2	1	0.2	1.2
CACHD1	0.476564	0.675159	0.819708	no change	0.3	0.1	2.9	0	3.2	0.5	0.2
CACNA1F	-1.89429	0.026219	0.087723	down-regulated	0.9	0.7	0.6	3.2	0.5	0.4	0.5
CACNA1H	-5.35507	0.00113104	0.00712091	down-regulated	1	0.4	0.5	0	0	0	0
CACNA1I	-9.39555	9.41827e-10	4.51261e-08	down-regulated	5.5	2.9	6.4	0	0	0	0
CACNA2D2	-1.48073	0.0902217	0.220925	no change	3	7.4	3	1.3	0.4	0.3	4.1
CACNA2D4	4.12313	1.06406e-15	1.74995e-13	up-regulated	1.8	1.8	1.3	2.1	23.8	58.1	24.3
CACNB1	-1.48772	0.0240141	0.081955	down-regulated	3.2	4.5	2.2	0.9	1.5	1.2	0.7
CACNB2	0.893797	0.224744	0.419295	no change	0.3	0.4	0.5	0.4	0.9	0.7	1.1
CACNB3	1.19803	0.10232	0.241653	no change	1.4	1.6	0.9	0.4	6.6	1.3	0.9
CACTIN	-0.129716	0.769194	0.878762	no change	5	5.4	6.8	5.7	6.4	6.1	5.8
CACUL1	0.301419	0.510167	0.697149	no change	1.9	1.7	2.3	2.9	2.6	2.2	4.9
CACYBP	0.676636	0.0841074	0.210528	no change	14.7	12.1	12.3	8.5	22.2	24.3	20
CAD	1.29521	0.00238604	0.0130157	up-regulated	6.7	5.4	9.4	4.2	12.8	20.2	21.7
CADM1	-5.8198	0.00017857	0.00155339	down-regulated	0.3	1	0.2	0	0	0	0
CADM4	1.03185	0.246235	0.444809	no change	0.3	0.2	0.3	0.8	1.1	0.7	1.3
CALCOCO1	-0.0827234	0.859261	0.931517	no change	14.6	18.2	19.2	21.7	26.7	21.2	13.4
CALCOCO2	1.19413	0.00332591	0.0171874	up-regulated	14.1	13	15.5	15.9	50.7	35	32.3
CALD1	3.80118	0.00139546	0.00844071	up-regulated	0.1	0.1	0	0.1	0	1.4	1.3
CALHM2	-0.240373	0.682023	0.824244	no change	6.6	11.8	4.4	6.8	12.9	5.2	4.5
CALM1	-1.69922	0.000753041	0.00508011	down-regulated	80.3	86	72	37.4	38	22.5	14.1
CALM2	1.41446	0.000551903	0.00391757	up-regulated	8.3	10.9	8.1	12.4	32.7	30.1	31.5
CALM3	0.0223099	0.948652	0.977404	no change	38.4	50.2	100.5	43.3	68.6	61.8	74.5
CALML6	0.791972	0.412824	0.616525	no change	0.4	0.5	0.2	0.5	0.2	0.4	1.9
CALR	0.149452	0.728067	0.853373	no change	190.8	229.5	159.1	261.1	189	249.9	393.6
CALU	0.912422	0.0389523	0.118394	no change	8.8	8.5	5.7	3.5	14.6	12.9	16.8
CAMK1	1.18139	0.218516	0.411917	no change	0.5	0.1	0.5	2.4	2.7	1.8	2.9
CAMK1D	-0.469069	0.274705	0.47739	no change	6.9	7.2	7.9	11.7	5.2	7.8	8.5
CAMK2D	0.121329	0.774783	0.881531	no change	6.2	5	5.3	8.7	5.8	6.8	12
CAMK2G	-0.562162	0.236528	0.432765	no change	16.6	16.6	17	8.8	7.2	8.5	19.7
CAMK2N1	-5.26254	4.7265e-05	0.000510395	down-regulated	1.6	3	1.6	0.2	0.1	0.1	0
CAMK4	-7.82462	5.50955e-09	2.10192e-07	down-regulated	8.5	5.8	17.7	0	0	0.1	0
CAMKK1	0.639511	0.252798	0.453034	no change	1.6	1.1	3.8	2.7	7.4	2.8	2.5
CAMKK2	2.76871	1.10214e-06	2.10566e-05	up-regulated	3.2	2.9	7.1	5.6	11.6	30.7	70.1
CAMKMT	-0.221548	0.771698	0.87988	no change	1.6	1.3	1.6	1.1	1.4	1.5	1.3
CAMLG	-0.66834	0.121575	0.273946	no change	20.7	16.4	20.5	14.1	11.9	13.8	13.8
CAMP	-7.30905	0.00292087	0.0154822	down-regulated	0.1	0	6.4	0.7	0	0	0
CAMSAP1	0.523019	0.193536	0.380076	no change	3.7	5	4.2	3.5	6.5	6.6	7.9
CAMSAP2	-5.60691	1.09797e-05	0.000150307	down-regulated	1.2	0.5	1.6	0.2	0	0	0
CAMTA1	-0.870546	0.139629	0.302904	no change	1.9	1.4	1.4	1.5	1.5	0.9	0.6
CAMTA2	-0.506756	0.288333	0.493323	no change	12.5	15.5	18.4	13.3	14.8	16.6	5
CAND1	-0.0470943	0.920704	0.963619	no change	7.7	6.6	6.6	4.6	5.6	6.5	9.6
CANT1	0.861105	0.104818	0.245645	no change	5	5	6.9	2.8	7.6	4.3	20
CANX	1.48986	0.000404789	0.00303739	up-regulated	32.5	34.8	37.2	23.1	84.7	84	147.5
CAP1	0.206839	0.612551	0.776155	no change	80	84.3	99.5	77.8	163.4	99.9	84.1
CAP2	8.05807	1.52994e-12	1.44179e-10	up-regulated	0	0	0.1	0	5.6	4.6	2.5
CAPG	1.83713	7.62841e-05	0.000757241	up-regulated	20.5	17	20.7	43	89.4	96.4	138.4
CAPN1	0.695049	0.102499	0.242006	no change	13.1	17.2	14.8	18.4	44.3	25.8	21.4
CAPN10	-0.586811	0.180675	0.362541	no change	6	5.8	7	4.7	6	4.5	3.3
CAPN11	4.84175	4.62554e-05	0.00050038	up-regulated	0	0	0.1	0	0.4	1.3	1.4
CAPN12	1.46045	0.102733	0.242399	no change	0.5	0.5	0.1	1.2	0.3	2.5	3
CAPN15	0.505711	0.238001	0.434747	no change	3.6	6.3	5.2	3.7	10.4	7.1	6
CAPN2	-2.76617	0.0012598	0.00777474	down-regulated	40.8	51.5	31.9	19.6	9	9.1	0.2
CAPN3	0.00526669	0.979591	0.991111	no change	1.3	0.8	0.4	2.7	1.5	1.9	1.4
CAPN5	-0.115653	0.911474	0.959625	no change	0.9	0.9	1.8	0.2	1.3	0.9	0.7
CAPN7	-1.40022	0.00153617	0.00913744	down-regulated	11.4	7.4	13.3	7.6	5.4	3.5	4.3
CAPNS1	0.291321	0.499084	0.688724	no change	42.8	56.7	49.2	82	98.8	89.1	62.7
CAPRIN1	1.46434	0.000274722	0.00221415	up-regulated	16.2	14.8	17.7	11.3	46.3	50.1	48.2
CAPRIN2	-2.43179	1.89019e-08	6.02187e-07	down-regulated	11.5	12	8.7	10.1	2.4	2.1	2.4
CAPS	-0.726831	0.0980027	0.234597	no change	11	8.5	13.8	7.1	6.6	7.2	7.5
CAPSL	5.49446	3.85861e-05	0.000431611	up-regulated	0	0.2	0.1	0	10.2	1.3	0.9
CAPZA1	0.0906398	0.810935	0.90459	no change	24.3	25.5	20.5	25.5	31	25.9	33.9
CAPZA2	-0.150187	0.73389	0.856767	no change	3.7	3.4	3.9	3.8	4	3.6	4.3
CAPZB	-0.144901	0.737611	0.859592	no change	49.7	70.1	90.2	62.3	80.4	70.3	65
CARD11	-2.77224	2.33936e-08	7.1175e-07	down-regulated	55.1	56.2	60.4	43.3	4.9	9	13.8
CARD14	-5.36887	3.50427e-08	1.01059e-06	down-regulated	1.3	1.5	2.3	1	0.1	0	0
CARD16	-1.97559	0.001302	0.00799062	down-regulated	12.9	11.9	21.4	40.8	5.8	9.8	3.8
CARD17	-6.6329	0.000395996	0.00298838	down-regulated	0.6	0.5	1.2	0.2	0	0	0
CARD19	-0.707688	0.173576	0.353725	no change	8.5	11.3	14.1	19.7	13	11.4	4.5
CARD6	1.21423	0.163044	0.337812	no change	0.3	0.3	1.4	0.8	3.7	1.3	0.6
CARD8	0.318429	0.423513	0.626293	no change	14.9	15.2	18.2	11	21.2	22.3	21.1
CARD9	1.75815	0.06989	0.182446	no change	0.1	0.2	0.1	3.1	6.1	3.2	1.9
CARF	-0.0408642	0.943637	0.975087	no change	2.7	2	3.1	2.2	2.7	3.1	2.8
CARHSP1	1.99302	1.0234e-06	1.97795e-05	up-regulated	5.2	6.8	10	7.3	35.2	33.7	33.2
CARM1	0.486406	0.261611	0.463031	no change	5.8	6.7	5.6	7.6	7.5	11.7	12.5
CARMIL1	-6.05254	1.11447e-07	2.81392e-06	down-regulated	1.1	0.8	1.8	0.8	0	0	0
CARMIL2	-1.8402	1.69148e-05	0.000215141	down-regulated	18.9	14.2	21.7	12.4	5.1	5.1	6.1
CARMIL3	-3.38978	0.000986087	0.00633951	down-regulated	1.1	1.1	0.7	1	0.1	0.2	0
CARNMT1	-0.017213	0.992589	0.998661	no change	3.6	3.1	4.7	1.5	2.5	3.3	5.3
CARNS1	-3.44132	4.20633e-08	1.19605e-06	down-regulated	4.8	9.3	2.9	6.8	0.5	0.6	0.9
CARS	-0.240691	0.543778	0.724296	no change	7.1	7.4	7.6	6.8	8.8	6.2	6.5
CARS2	-0.295611	0.472717	0.666933	no change	8.7	7.6	8	9.3	9.7	8.3	6.1
CASC10	12.0975	2.40356e-28	1.95009e-25	up-regulated	0	0	0	0	15.2	9.4	7.6
CASC3	-0.118644	0.775662	0.882142	no change	20.6	24.6	22.3	18.6	25.8	21.1	23
CASC4	-0.056626	0.897479	0.952175	no change	7.4	8.3	7.9	6.1	8.7	7.3	9.2
CASD1	-0.241522	0.668742	0.816145	no change	2.8	2.4	3.1	1.9	2.8	2.3	2.4
CASK	-1.06852	0.101626	0.240526	no change	5.9	4.7	4.7	2	4.9	0.4	2
CASP1	-0.572781	0.245887	0.444444	no change	16.5	16	16.5	31.8	16.7	22.7	8.3
CASP10	-0.668327	0.138306	0.300945	no change	9.8	8	11.8	5.1	9	5.4	4.7
CASP2	0.397754	0.31589	0.522501	no change	8.8	8.4	9.7	5.8	17.5	9.4	11.2
CASP3	1.08927	0.0139276	0.0535035	up-regulated	6.1	6.8	6.7	4.7	18.4	11.1	16.4
CASP4	-0.462269	0.277147	0.480057	no change	19.4	17.2	20.1	25.5	13.8	20.5	18.1
CASP5	-4.83501	0.00523211	0.0246324	down-regulated	0.2	0	0.1	5.6	0	0	0.1
CASP6	0.244748	0.681714	0.823961	no change	5.7	5	8.5	2.3	11	4.9	6.2
CASP7	0.878277	0.0425185	0.126146	no change	5.6	8.3	5.3	6.8	13.6	14.6	14.2
CASP8	-1.7376	7.30085e-05	0.000729485	down-regulated	26.6	26.5	27.7	17.3	11	7.6	7.2
CASP8AP2	-0.733389	0.0961919	0.231629	no change	8.3	5.3	7.1	4.1	5.5	3.9	3.6
CASP9	1.24835	0.0209936	0.073799	up-regulated	2.6	2.8	3.8	4.4	6.9	17.1	4
CASS4	-3.00284	0.00434463	0.0212687	down-regulated	2.4	3.8	3.8	0.3	0.4	0.6	0
CAST	-0.782944	0.0876528	0.216563	no change	16.5	25.4	14.6	17.3	17.4	12.2	8.5
CASZ1	-0.273474	0.639248	0.795303	no change	1.5	2.4	1	2.1	1.6	2.4	1
CAT	1.5354	0.00174583	0.0100998	up-regulated	17.2	18.5	23.4	37	132	74.9	40.7
CATSPER1	1.78298	0.17444	0.354629	no change	0	0.1	0.7	1.1	4.9	0.9	0.1
CATSPER2	0.367863	0.506191	0.694279	no change	1.3	0.8	1	1.9	1.7	1.9	2.2
CATSPER3	0.707912	0.42137	0.624526	no change	0.3	0.5	0.5	0.5	0.9	1.1	0.6
CATSPERG	-1.29543	0.106063	0.247751	no change	0.6	1.2	0.5	1.2	0.7	0.2	0.4
CBFA2T2	-0.688373	0.0782026	0.198815	no change	8.6	8.1	8.7	7.3	5.7	5.3	6.9
CBFA2T3	1.31545	0.0531634	0.148804	no change	1.7	1.8	0.9	7.9	9.3	4.1	15
CBFB	0.540678	0.173611	0.353733	no change	10.3	9.8	12.6	7.3	20	15.5	15.5
CBL	0.439448	0.280282	0.484109	no change	7.1	6.1	11.8	6.4	14.2	11.6	11.3
CBLB	-1.8101	2.17486e-05	0.000264152	down-regulated	7.8	10.1	7.5	6.3	3.3	1.9	2.8
CBLL1	-0.459296	0.324801	0.531449	no change	9.7	8.9	7.1	4.4	5.1	5.4	8.9
CBLN3	-2.91737	0.00121959	0.00759554	down-regulated	5.5	3.3	1.4	12.2	0.3	1.3	1
CBR1	0.669544	0.2095	0.401261	no change	3.6	3.2	4.4	5.7	6.9	6.9	10.2
CBR3	-0.364546	0.679068	0.822478	no change	3.9	2.2	1.7	1.6	1.7	2.4	2.3
CBR4	0.499508	0.296384	0.501907	no change	3.1	2.3	2.6	3.5	5.7	4.2	4.6
CBWD1	0.457868	0.375621	0.582629	no change	0.7	0.7	1.2	1	1.1	1.9	1.3
CBWD2	0.0946415	0.830779	0.917142	no change	3	2	2.5	3.5	4.5	3.1	2.9
CBWD5	-0.773494	0.183816	0.366683	no change	1.3	1.1	0.8	1.1	0.8	0.8	0.6
CBX1	1.07621	0.0107265	0.0437766	up-regulated	9.3	9.8	13.4	9.5	31.4	14.8	32.4
CBX2	5.36838	2.02818e-08	6.36157e-07	up-regulated	0	0.1	0.5	0	7	5.8	6.5
CBX3	0.482381	0.215095	0.408953	no change	23.1	18.6	21.8	16.6	34.3	31.7	32.4
CBX4	0.180416	0.67432	0.819573	no change	14.8	21.9	29.3	17.3	24.3	39.4	17.5
CBX5	1.40677	0.000451207	0.00330882	up-regulated	5	3.3	4.5	3.9	13.3	10.2	15.5
CBX6	-0.103688	0.887898	0.947316	no change	7.1	7	7.6	9.7	2.2	2.7	21.5
CBX7	-2.96297	1.6264e-11	1.13754e-09	down-regulated	13.3	11.5	11.6	12.4	1.8	2	1.8
CBX8	1.81919	0.0217895	0.0759169	up-regulated	0.7	0.6	0.9	0.6	0.8	1.6	6.5
CBY1	0.0346699	0.944715	0.975515	no change	3.7	5.2	3.2	3	4.7	3.7	5.3
CC2D1A	0.0634759	0.87587	0.94089	no change	6	8.5	6.1	8.8	12	9.1	6.1
CC2D1B	-0.731055	0.0651468	0.173753	no change	11.2	12.8	14.2	9.6	10.2	6.7	8.5
CC2D2A	2.33389	0.00615607	0.0281829	up-regulated	0.1	0.1	0.3	0.2	1.1	1.3	0.4
CCAR1	-0.129591	0.753013	0.869373	no change	30	23.5	26.9	22.9	28.2	25.7	29.2
CCAR2	0.40571	0.324372	0.531092	no change	22.9	24.7	25.5	15.9	34.1	24.2	46
CCDC102A	0.778245	0.217064	0.410709	no change	2.6	3.9	1.6	2	6.7	3.7	5.3
CCDC106	-1.46354	0.0992075	0.236597	no change	2	1.3	1.6	5.9	2.2	0.5	0.9
CCDC107	0.300341	0.713689	0.845201	no change	0.9	1.8	1.5	1	1.2	3.1	1.3
CCDC112	-1.16568	0.133918	0.293813	no change	2.6	3	2.2	4.2	0.6	0.9	3.3
CCDC114	0.64523	0.477551	0.67018	no change	0.2	0.5	0.4	0.3	0.2	0.4	1.3
CCDC115	-0.270434	0.543358	0.724121	no change	9.4	9.2	7.2	9.6	10.1	7	9.1
CCDC117	0.874398	0.0561822	0.155395	no change	5.7	5.4	4.1	4.6	9.5	6.6	16.3
CCDC12	-0.167687	0.708378	0.841818	no change	7	8.4	7.4	10	10.3	8.8	6.7
CCDC120	-4.45749	2.35153e-05	0.000281398	down-regulated	2.8	2.5	2.8	1.4	0.3	0	0
CCDC121	1.1844	0.165523	0.341831	no change	0.4	0.3	0.2	0.2	0.7	0.5	1.1
CCDC124	0.617541	0.227643	0.422255	no change	5.1	8.3	8.9	10.9	13.7	19.1	11.8
CCDC125	0.419261	0.480287	0.672004	no change	0.8	1.3	2.3	1	3.6	1.5	1.2
CCDC126	-0.334057	0.710012	0.842676	no change	0.7	0.9	0.5	0.9	0.5	0.4	1.2
CCDC127	1.35968	0.0392289	0.119086	up-regulated	1.3	1	1.4	0.5	1.2	1.2	7.2
CCDC130	-0.662432	0.110047	0.254494	no change	19.6	19.5	20	24.1	20.3	14.1	12.2
CCDC134	0.199637	0.747564	0.866133	no change	5.8	4.6	5.4	5.3	7.4	4.8	9.3
CCDC136	-0.763691	0.280183	0.484076	no change	1.3	2	2.2	0.8	1.6	0.6	1
CCDC137	0.346833	0.394204	0.600039	no change	10.2	9.9	12.7	12	17.5	14	18.8
CCDC138	-0.0552142	0.960198	0.982067	no change	1.3	0.8	0.8	0.8	0.9	0.9	1.3
CCDC14	1.44775	0.000851136	0.00563872	up-regulated	8.8	5.8	4.5	5.3	16.2	24.1	17.8
CCDC141	-6.03213	6.95397e-11	4.18959e-09	down-regulated	1.5	0.8	1.6	1.4	0	0	0
CCDC142	0.0951904	0.86072	0.932328	no change	2.5	1.8	2.1	1.6	2.8	1.9	2.7
CCDC146	-1.13162	0.063382	0.170203	no change	3.4	4.9	3.1	2	2	1.2	2.2
CCDC149	-2.01669	0.135087	0.295686	no change	0	0.1	0.1	1	0	0.2	0
CCDC15	1.23363	0.129193	0.286233	no change	0.5	0.8	0.3	0.2	1.6	0.8	1.2
CCDC150	2.84384	0.000698683	0.00477695	up-regulated	0	0.2	0.1	0.1	0.8	1.1	0.7
CCDC152	1.13934	0.307539	0.514608	no change	1	1	0.3	0.4	0	2.9	2.4
CCDC153	-0.484501	0.690482	0.830435	no change	0.4	0.2	1	0.8	0.4	0.9	0.1
CCDC154	0.735489	0.317014	0.523694	no change	0.7	1.2	1.6	4	3.4	3.7	4.2
CCDC159	-0.757973	0.118078	0.2685	no change	7.7	9.2	8.6	12.2	8.8	7.1	3.8
CCDC163	-2.59926	0.0100091	0.0415735	down-regulated	3.7	4.4	0.7	0.6	0.3	0.5	0.5
CCDC167	-0.777333	0.183169	0.365978	no change	22.4	27.8	32.8	16.4	18	21.3	10.9
CCDC17	-0.0678743	0.958051	0.981025	no change	1.7	1.8	1.3	2	1.8	3.3	0.6
CCDC173	-2.89078	0.0089107	0.037904	down-regulated	1.6	1.1	1	1.2	0.1	0.4	0
CCDC174	-0.234994	0.607372	0.772385	no change	10.4	9.2	11.1	8.1	9.4	6.2	13.6
CCDC18	0.526883	0.262031	0.463438	no change	2.8	2.2	2.8	3.1	4.6	4.6	4.6
CCDC180	-1.07981	0.219998	0.413431	no change	2.6	2.5	1	1.8	0	2.1	1.1
CCDC182	4.09821	0.010748	0.0438347	up-regulated	0	0	0	0.1	0	0.2	1.8
CCDC183	-0.0653784	0.941568	0.974477	no change	1.9	1.9	3.1	2.4	2.4	2.6	2.8
CCDC184	-8.96486	1.08886e-07	2.75497e-06	down-regulated	2.5	1.9	1.7	0.7	0	0	0
CCDC186	-1.57515	0.000384725	0.00292185	down-regulated	5.9	5.2	7.3	4.1	2.6	1.9	2.2
CCDC188	2.41583	0.0269713	0.0897569	up-regulated	0.1	0.2	0.3	0.8	5.6	0.3	1
CCDC189	3.02388	0.0028532	0.0151896	up-regulated	0.2	0.1	0	0.3	1.6	1.2	1.1
CCDC191	-1.35803	0.0231156	0.079558	down-regulated	6	5.3	3.3	12.5	4.5	3.4	1.5
CCDC192	1.07531	0.217901	0.411116	no change	0.3	0.4	0.4	0.4	0.4	1.1	1
CCDC22	0.510945	0.21781	0.411116	no change	11.8	10	15.7	13.8	18.8	18.1	27.5
CCDC24	-0.363656	0.707285	0.841478	no change	1	1.6	0.9	1.8	1.9	1.5	0.2
CCDC25	0.232943	0.635404	0.792781	no change	5.4	5.6	8.5	3.9	4.1	6.5	13.5
CCDC27	-1.4368	0.121734	0.273946	no change	0.6	0.3	1	0.6	0.4	0.2	0.1
CCDC28A	0.445673	0.339668	0.546505	no change	10	11.6	9.8	13.5	17.8	18.7	17.7
CCDC28B	0.550977	0.312501	0.519199	no change	4.1	2.7	4.8	3.2	4.5	8.3	5.9
CCDC34	1.7565	0.0149286	0.0564051	up-regulated	0.5	0.8	1	0.4	3	3.4	2
CCDC39	0.365626	0.578545	0.749641	no change	0.9	0.6	0.8	0.6	1	0.9	1.4
CCDC43	0.466817	0.387101	0.593179	no change	3.8	4.3	3.8	2.6	6.1	4.1	7.6
CCDC47	1.41103	0.00149081	0.00893313	up-regulated	6.1	5.7	3.8	4.9	12.6	11.8	24.5
CCDC50	-0.636683	0.271633	0.474112	no change	8.7	8.5	2	16.3	8.3	5.5	7
CCDC51	0.840951	0.180073	0.361871	no change	2.2	1.9	3.2	2.1	4.8	3.5	6.5
CCDC57	-0.400517	0.361642	0.568922	no change	5.5	6.1	6.4	2.7	5.8	3.8	4.3
CCDC58	0.192387	0.743291	0.863596	no change	4.5	4	5.2	4.9	4.7	5.8	8.3
CCDC59	-1.3883	0.00253823	0.0137243	down-regulated	31.9	25.5	30	39.7	15.4	18.5	8.6
CCDC6	-0.561831	0.199283	0.387898	no change	5.1	5.4	4.6	6.9	4.2	4.6	4.5
CCDC61	0.615599	0.258759	0.459454	no change	3.6	2.7	4	3.4	5.9	6.3	6.3
CCDC62	1.01376	0.199925	0.388734	no change	0.4	0.2	0.5	0.5	1.3	0.8	0.8
CCDC65	-2.09271	0.00825907	0.0356555	down-regulated	8.1	8.7	8.1	0.8	1.8	1.9	1.5
CCDC66	-0.877155	0.0550387	0.153172	no change	8	4.7	8.2	3.6	3.6	4.6	3.4
CCDC69	-0.382725	0.358766	0.566274	no change	31.7	37.5	44.8	38.7	32.5	27.2	43.9
CCDC7	-1.06478	0.145936	0.312518	no change	1.4	1.2	0.6	0.5	0.6	0.6	0.4
CCDC71	1.07496	0.0853888	0.212816	no change	3.4	2.6	4.5	3	8.5	4.4	12.4
CCDC71L	0.457	0.445772	0.645104	no change	1.9	1.8	1.6	1.9	3.7	1.9	3.3
CCDC74A	2.39097	0.0515158	0.14543	no change	0.3	0.3	0.1	0	0.2	0.1	3.6
CCDC77	0.0941873	0.842128	0.922954	no change	4.6	3.6	3.5	3.9	5.1	4.3	5.4
CCDC78	1.33773	0.0577022	0.15859	no change	1.3	1.2	0.5	2.3	1.7	5.4	5.1
CCDC8	10.4177	1.21531e-08	4.11988e-07	up-regulated	0	0	0	0	0.1	2.7	9.1
CCDC82	-0.778426	0.140632	0.304373	no change	7.9	7.4	3.5	3.3	6	2.6	2.9
CCDC84	-1.58316	0.000289636	0.00231139	down-regulated	18.9	19.4	14.8	14.5	8.9	6.4	4.6
CCDC85B	0.105762	0.835318	0.919568	no change	8.9	8.5	8.5	5.3	10.1	11.4	7.7
CCDC85C	-1.35666	0.0116397	0.0465207	down-regulated	4.2	5.1	3	2.7	1.3	3	0.8
CCDC86	1.17652	0.0149069	0.0563407	up-regulated	4.8	6.5	9.9	5.5	14	20.6	17.7
CCDC88A	2.32582	1.04622e-06	2.01464e-05	up-regulated	2	1.5	1.4	3.6	16.9	12	9.4
CCDC88B	-1.20159	0.0149485	0.0564452	down-regulated	24.9	33.3	32.4	31.1	22.2	17.5	6.6
CCDC88C	-1.58174	0.000777925	0.00523058	down-regulated	19.9	29.4	23.7	12	6.2	9.2	9.4
CCDC9	-1.02305	0.0295236	0.0961729	down-regulated	11.1	12.9	13.8	15.7	11.4	7.2	4.7
CCDC90B	0.415949	0.363767	0.57079	no change	3	3	3.1	2.8	3.6	5.8	4.6
CCDC91	-0.199775	0.673874	0.819286	no change	3.8	3.3	4.1	3.4	3.7	4.6	2.7
CCDC92	-1.76929	0.000845476	0.00561038	down-regulated	3.2	4	4	3.2	1.3	0.6	1.8
CCDC93	-0.690858	0.0818335	0.205895	no change	13	10.3	13	11.1	7.9	7.4	10.6
CCDC96	-2.18135	0.0120916	0.0479642	down-regulated	3.1	1.2	1.7	2.6	0.5	0.5	0.6
CCDC97	0.738531	0.0770777	0.196571	no change	9.7	11.6	12.7	8.4	30.4	14.7	17.4
CCER2	0.270715	0.742887	0.863262	no change	1.4	0.7	1.7	1.1	1.1	2.5	1.4
CCHCR1	-0.279873	0.561083	0.73649	no change	4.3	4.6	4.7	4.8	5.1	4.7	3.5
CCL1	10.667	2.40942e-07	5.54303e-06	up-regulated	0	0	0	0	77.1	0.8	0.8
CCL20	-6.37433	0.001593	0.00939741	down-regulated	4.8	1.2	0.4	0	0	0	0
CCL23	7.16181	1.03018e-05	0.000142373	up-regulated	0	0	0	0	2.1	2.3	0.8
CCL24	5.11844	0.00383304	0.0192363	up-regulated	0	0	0	0.1	5.4	0	0.2
CCL25	3.93064	0.00172939	0.0100318	up-regulated	0	0	0	0.1	0.4	1.2	0.9
CCL27	-3.709	0.000737884	0.00499446	down-regulated	4.8	2	2.2	1	0.1	0.3	0.2
CCL28	1.09033	0.0195341	0.0697319	up-regulated	3.9	3	4	5.2	14.9	6.5	9.2
CCL3	-0.471448	0.546285	0.726038	no change	13.9	25	5.4	22.3	25.5	16	1.7
CCL4	-4.12477	0.000168983	0.00148058	down-regulated	8	22.8	6.3	0.4	0.9	0.8	0.2
CCL4L2	-3.41636	0.00657872	0.0297209	down-regulated	7.1	17.2	4.4	0.2	0.1	1.5	0.8
CCL5	-2.61001	0.0242301	0.0824684	down-regulated	254.7	785.9	174.6	1.1	15.1	99.3	58.2
CCM2	-0.535548	0.184996	0.368238	no change	13.2	12.3	17.2	11.5	12.3	9.3	11.2
CCNA1	9.66334	1.16941e-08	3.97534e-07	up-regulated	0	0	0.2	0.3	391.7	7.5	0.5
CCNA2	2.58486	6.45619e-05	0.000656849	up-regulated	0.9	1.5	1.4	0.5	8	7.5	6.5
CCNB1	2.82417	7.90308e-07	1.57461e-05	up-regulated	0.9	1.5	2	1.1	10.7	9.5	13.8
CCNB1IP1	1.2159	0.0070134	0.0313222	up-regulated	9	8.2	6.7	14.9	17.9	30	32.3
CCNB2	3.34408	3.158e-07	7.00051e-06	up-regulated	0.2	1.8	1.1	0.9	13.3	12.8	10.2
CCNB3	2.69826	0.00761039	0.0335088	up-regulated	0.1	0.2	0.1	0.1	0.1	0.6	2.1
CCNC	0.00310692	0.984923	0.993083	no change	5.6	4.3	4.6	3.7	4.8	5.4	5.9
CCND2	-2.98041	2.60912e-05	0.000308282	down-regulated	24.4	19.6	14.7	1.9	1.3	3.2	2.1
CCND3	0.771095	0.130975	0.288814	no change	24.9	34.3	82.9	29.2	119.9	90.7	40
CCNDBP1	-0.0650078	0.885144	0.945925	no change	11.6	12.9	12.9	14.3	19.1	13.7	10.9
CCNE1	0.56498	0.402017	0.607619	no change	1.5	2.3	2.1	1.3	3.6	3	2.7
CCNE2	1.08098	0.156589	0.327551	no change	0.5	0.5	0.7	0.3	1.7	0.7	1.4
CCNF	2.36217	1.62963e-05	0.000209648	up-regulated	0.7	0.9	0.9	0.5	4.5	3.3	6.1
CCNG1	0.164445	0.70461	0.840299	no change	16.9	13.9	18.9	8.2	12.2	19.2	25.1
CCNG2	-0.582048	0.316629	0.523343	no change	6.5	4.9	3.6	14.4	5.8	2.6	9.6
CCNH	-0.95325	0.0416306	0.124299	no change	21.5	17.8	15.6	14.5	9.3	16	5.7
CCNI	-0.0214296	0.967459	0.98593	no change	68.5	66.2	72	64.9	88.6	73.6	73.7
CCNJ	1.06909	0.0526323	0.147589	no change	1.9	1.6	2	2.7	7.3	3.3	4.8
CCNJL	1.74664	0.153587	0.323663	no change	0	0.1	1.7	0	1.7	1	2.4
CCNK	-0.356835	0.450382	0.649425	no change	3	3.2	3.6	2.7	2.8	3.3	2.4
CCNL1	-1.92408	0.000205435	0.0017302	down-regulated	296.1	216.1	197	211.1	90.9	90.8	30.1
CCNL2	-0.685387	0.0951009	0.229821	no change	43.5	34.5	36.5	38.8	31	25.5	27.8
CCNT1	-0.31672	0.456372	0.654046	no change	16.5	12.6	13.6	10.2	11.8	15.2	10
CCNT2	-0.191148	0.630449	0.789196	no change	8.6	7.6	7.8	8.4	9.3	8.2	7.5
CCNY	-0.221878	0.594546	0.76236	no change	8.3	10.5	11.8	8.6	12.5	8.7	8.4
CCNYL1	-0.731603	0.237723	0.434463	no change	2.3	2.4	1.9	3.8	2	2	1.5
CCP110	1.31509	0.00303636	0.0159484	up-regulated	1.5	1.7	2.1	1.2	5.6	4.1	4.4
CCPG1	-0.625188	0.190697	0.376019	no change	3.2	3.7	6.8	3.6	4.6	2.1	3
CCR1	0.601845	0.512504	0.698941	no change	0.6	0.3	4.2	8.6	4.6	1.2	13.5
CCR2	-4.59231	3.23109e-05	0.000368878	down-regulated	1.7	1	1.6	2.1	0.2	0	0
CCR4	-7.37745	5.35313e-05	0.000561617	down-regulated	6.8	7.1	4.2	0	0	0.1	0
CCR5	-3.61342	1.5497e-05	0.00020021	down-regulated	3.8	4.6	5.5	1.4	0.5	0.1	0.4
CCR6	-5.54756	9.97168e-08	2.56565e-06	down-regulated	5.4	2.5	1	10	0.2	0.1	0
CCR7	-2.49017	0.00225019	0.0124392	down-regulated	34.9	12	66	20.2	1.5	1.7	17.5
CCR8	-7.39911	0.000651177	0.00450274	down-regulated	2.1	1.3	0.6	0	0	0	0
CCR9	-2.0046	0.0543669	0.151545	no change	1.3	0.5	0.5	0.5	0.1	0.4	0.1
CCRL2	0.201693	0.804263	0.900035	no change	0.6	0.7	0.6	1.9	0.6	1.1	2.2
CCS	0.0606606	0.884722	0.945925	no change	11.7	11.4	15.2	26	26.1	15.3	18.7
CCSAP	-0.815995	0.0910389	0.222155	no change	6.4	5.2	3.8	3.7	3.4	3.2	3
CCSER1	-6.23273	3.99584e-06	6.35677e-05	down-regulated	0.8	0.4	0.1	1.4	0	0	0
CCSER2	-2.49359	8.54704e-07	1.68313e-05	down-regulated	10.6	13	14.9	4	2.2	2	2.4
CCT2	0.490443	0.226641	0.421213	no change	41.5	35.4	34.5	26.9	52.1	66.8	50.8
CCT3	0.950581	0.0181628	0.0659873	no change	33.7	34	43.4	33.2	74	94.4	74.8
CCT4	0.950168	0.0188287	0.0678144	no change	35.6	29.3	36.8	23	60.6	79.7	69.4
CCT5	1.42525	0.000352933	0.00272365	up-regulated	14.2	12.5	19.3	14.5	47.8	51.3	42.9
CCT6A	0.993429	0.0129469	0.0505804	no change	21.6	20.3	23.5	16.4	51.5	52.7	37.9
CCT7	1.04751	0.0118105	0.0470707	up-regulated	36.7	37.8	60.5	32.1	84.9	113.8	100.4
CCT8	1.31837	0.0017177	0.00999253	up-regulated	32.7	30.1	33.3	25.5	56.4	99.6	109.3
CCZ1	-0.741925	0.224994	0.419579	no change	2.2	2.6	1.6	2.3	2.5	1.1	1.1
CCZ1B	-0.146964	0.804147	0.900035	no change	1.6	2.4	1.5	2	2.3	1.9	1.8
CD101	-4.52435	2.1369e-09	9.32118e-08	down-regulated	4.1	4.3	3.6	4.1	0.2	0.2	0.2
CD109	6.63347	2.59059e-14	3.21709e-12	up-regulated	0	0.1	0.2	0	2.3	7.5	17.6
CD14	-5.39214	0.000151504	0.00135474	down-regulated	1.9	1.7	28.6	84.6	2.2	0.3	0.1
CD151	-0.853455	0.19024	0.375476	no change	1.7	3.8	3.3	8.6	2.9	3.4	2.2
CD160	-2.34303	0.0132427	0.0514406	down-regulated	2.8	2.4	3.4	0.2	0.6	0.5	0.4
CD163	-1.63124	0.178517	0.359932	no change	0.4	0.2	1.4	11	2.3	1.4	0.1
CD163L1	4.51386	6.53863e-06	9.61053e-05	up-regulated	0	0	0.2	0.1	1.4	2.4	2.1
CD164	0.147904	0.715351	0.84598	no change	22.3	25.1	21.1	31.3	42.9	25.9	30.1
CD177	-12.2332	5.96382e-06	8.90549e-05	down-regulated	0	5	368.2	3.3	0	0.1	0
CD180	0.982562	0.209467	0.401261	no change	3.2	1.6	0.4	6.8	7.9	1.4	12.8
CD19	1.25793	0.0544909	0.151786	no change	39.2	33.3	13.1	158.3	177	206.3	146.2
CD1A	1.23195	0.272974	0.475632	no change	0.6	0.4	0	1.5	0.4	3.9	1.1
CD1C	-2.78447	0.00266768	0.0142832	down-regulated	14	10	3	12.4	3.7	1.3	0.2
CD1D	-2.72165	0.00904443	0.0383255	down-regulated	5.6	2.3	0.6	16.9	1.8	1.3	0.4
CD2	-8.32065	3.6304e-09	1.46298e-07	down-regulated	128.2	158.6	147.7	0.7	0.5	0.6	0.1
CD200	-0.315895	0.846627	0.925261	no change	4.2	1.9	2.2	16.8	18.7	0.2	0
CD200R1	-4.76434	7.45027e-05	0.000741979	down-regulated	2.6	1.8	2.9	0.8	0	0.2	0
CD22	-3.76329	7.08799e-06	0.000103183	down-regulated	65.1	43.9	14.7	249.6	6.3	6.4	12.6
CD226	-6.14286	9.82344e-08	2.53287e-06	down-regulated	5.4	5.3	3.2	0.1	0.1	0.1	0
CD24	-0.0161003	0.999106	1	no change	7.9	5.5	4.9	19.9	27.9	2.7	4.2
CD244	-3.49498	1.29918e-08	4.36769e-07	down-regulated	10.6	24.8	7.6	12.3	1.2	1.4	1.7
CD247	-6.85774	7.35902e-08	1.95972e-06	down-regulated	39.8	63.3	75.2	0.4	0.6	0.7	0.1
CD248	-2.29379	0.0571523	0.157327	no change	1.2	0.4	3.3	0.2	0	0.2	0.6
CD27	-2.97335	2.17223e-07	5.0547e-06	down-regulated	53.5	41.2	113.5	21.1	6.6	7.6	10.7
CD274	-2.27585	0.0062185	0.0283868	down-regulated	2.3	2.4	2.2	1.1	0.2	0.4	0.8
CD28	-8.4238	8.34008e-06	0.00011913	down-regulated	30.2	16.6	28	0	0	0.2	0
CD2AP	-0.661359	0.149327	0.317557	no change	5.4	4.9	4.9	4.6	2.4	4	4.6
CD2BP2	0.0813237	0.834397	0.919135	no change	17.6	20.3	23.8	19.6	30.8	28.9	15.4
CD300A	-1.49588	0.0374356	0.115048	down-regulated	15.1	54.8	12.8	24.1	8.6	2.1	24.3
CD300C	-1.05759	0.36204	0.569309	no change	0.7	1.1	0.7	20.9	4.2	3.6	2.7
CD300E	-5.8226	0.000200192	0.00170017	down-regulated	1.4	2.2	1.1	106.1	0.7	1	0.1
CD300LB	-1.41634	0.227138	0.421462	no change	0.3	0.6	0.6	11.4	1.6	1.4	1.4
CD300LF	-0.130351	0.925312	0.965867	no change	0.4	0.9	5.6	31.8	5.9	9.6	16.8
CD302	1.89851	0.0449624	0.131138	up-regulated	0.1	0.1	0.3	0.6	1.4	1.1	0.9
CD320	0.858845	0.0798474	0.202278	no change	6.8	11.3	8.7	4.3	11.9	17.9	19.8
CD33	1.48123	0.244948	0.443391	no change	0.3	0.2	0	6.8	14.4	4.2	0.5
CD34	2.31909	0.169803	0.347955	no change	0	0	0.8	0	3.4	0.1	0
CD36	-1.82723	0.268067	0.470016	no change	0.3	0.1	0	6.4	0.5	1.2	0
CD37	-2.02033	0.000579616	0.00408213	down-regulated	122.9	109.3	84.9	377.6	51.1	54.1	49.2
CD38	1.82769	5.06308e-05	0.000540032	up-regulated	1.8	1.7	2.8	2.9	13	7	9
CD3D	-5.81052	0.000148976	0.00134002	down-regulated	195.7	241.7	298.7	0	0.8	4.7	5.8
CD3E	-8.03292	1.15807e-06	2.19871e-05	down-regulated	151.8	196.8	265	0.1	0.7	1.1	0.1
CD3EAP	1.74768	0.0572861	0.157624	no change	0.2	0.1	0.2	0.2	0.4	0.4	1.4
CD3G	-8.0099	1.78253e-06	3.20907e-05	down-regulated	14.4	19.1	21	0	0.1	0.1	0
CD4	-3.21042	1.28359e-07	3.19454e-06	down-regulated	36.8	22.9	67.1	25.5	4.7	7.4	1.7
CD40	-1.28574	0.0771076	0.196606	no change	19.2	12.9	2.4	45.9	6.8	11	12.2
CD40LG	-9.03857	1.72368e-07	4.17042e-06	down-regulated	29	20	43.7	0	0.1	0.1	0
CD44	0.0414621	0.913158	0.96043	no change	52.5	59.8	51.9	35.8	85.3	54.3	41.8
CD46	-0.352468	0.408649	0.613074	no change	17.7	14.6	14.8	13.4	18.8	9.1	14.2
CD47	-0.220913	0.603314	0.76888	no change	26.5	25.9	25	33.1	28.7	22.5	33.4
CD48	-3.56836	1.76459e-11	1.22714e-09	down-regulated	138.1	136.2	164.3	137.6	7.3	21.2	13.4
CD5	-7.2645	7.47062e-11	4.47869e-09	down-regulated	67.2	57.4	103.9	1.4	0.7	0.4	0.2
CD52	-2.89152	1.17349e-05	0.00015833	down-regulated	478.1	568.1	338.4	837.4	18.4	113.2	134.2
CD53	-0.640932	0.128994	0.286	no change	139.2	182.3	196.7	177	172.4	103.6	119
CD55	-2.17933	2.16287e-05	0.000263221	down-regulated	20.3	12.2	35.8	33.5	7.2	8	4.3
CD58	2.04649	0.00013115	0.00120825	up-regulated	6.9	7.7	2.3	4.1	20.4	26.2	30.9
CD59	-1.083	0.141428	0.305227	no change	4.3	3.4	6.2	3.3	0.6	0.8	5.8
CD6	-7.01722	1.36298e-11	9.75732e-10	down-regulated	59.8	47.6	80	1.6	0.3	0.5	0.4
CD63	-0.094844	0.877796	0.942031	no change	14.9	31.1	49.6	86	73.5	35.2	44.1
CD68	-0.54644	0.720887	0.849353	no change	6	7	9	144.6	83.7	22.7	0
CD69	-1.72374	0.0515865	0.145562	no change	247.4	211.7	167.3	184.6	169.6	47.9	1.5
CD7	-4.79851	2.90927e-07	6.52042e-06	down-regulated	16.6	19.9	45.1	0.9	1.1	0.8	0.7
CD70	1.08898	0.24493	0.443391	no change	2.5	1.5	0.7	5.1	0.5	10.4	7.6
CD72	2.17095	0.0018166	0.0104519	up-regulated	17.3	16.8	10.6	96	93.7	207.4	276.2
CD74	-0.821787	0.239168	0.436056	no change	800.2	735	272.9	3416.6	1063.4	729.2	925.4
CD79A	-1.89296	0.00787744	0.0343861	down-regulated	117.2	109.4	54.9	471.2	101.6	28.3	58.1
CD79B	-1.48584	0.0369969	0.113988	down-regulated	71	46.6	38	233.8	41.6	11.9	75.8
CD80	-6.05091	4.6833e-07	9.9643e-06	down-regulated	5.4	5.5	0.5	6.7	0.1	0.2	0
CD81	0.30793	0.48481	0.675692	no change	15.1	17.5	13.2	18.6	20.9	13.1	37.9
CD82	0.0218128	0.954637	0.979833	no change	16.2	15.8	19.5	21.8	46.3	14.3	5.7
CD83	-3.74756	3.58106e-06	5.80313e-05	down-regulated	154.9	141.2	27.2	364.5	15.7	24.2	5.8
CD84	-1.4898	0.000311463	0.00245181	down-regulated	18.3	16.7	18.2	14.6	7.1	7.2	6.8
CD86	0.203403	0.812883	0.905933	no change	1.2	1.9	0.4	17.7	15.5	5.3	2
CD8A	-7.44335	4.41918e-06	6.92168e-05	down-regulated	40.5	134.4	54	0	0.6	0.5	0
CD8B	-6.96222	7.45319e-06	0.000107854	down-regulated	35.9	60.1	58.8	0	0.7	0.3	0.1
CD9	2.00204	0.0213131	0.0747277	up-regulated	1.1	0.5	3.2	4.6	27.4	5.3	1.1
CD93	2.02828	0.00721132	0.0320767	up-regulated	0.6	0.8	3.3	7	29.7	5.4	8.5
CD96	-4.8882	1.08942e-06	2.08463e-05	down-regulated	35.9	34.3	33.6	0.5	1.5	1	0.5
CD99	0.743849	0.105483	0.246824	no change	43.8	74.2	48.7	34.9	145.6	93.6	58.8
CD99L2	1.34072	0.00331143	0.0171356	up-regulated	2.8	2.7	4	2.1	8.2	5.7	11.7
CDA	-6.30109	5.29358e-05	0.000557291	down-regulated	0.4	1.9	50.7	18.2	0.2	0.5	0
CDADC1	-0.466406	0.396095	0.601882	no change	4.5	4.1	3.7	3.4	2.6	4	3.4
CDAN1	0.481767	0.245108	0.443563	no change	5.1	5	6.8	4.1	8.9	7.3	9.5
CDC123	1.14649	0.00387955	0.0194323	up-regulated	13.7	11.9	16.7	13.4	39.8	38.3	29.5
CDC14A	-1.98364	0.00119078	0.00744699	down-regulated	21.9	14.9	18.2	2.3	4.8	4.3	3.4
CDC14B	-0.717651	0.462375	0.659449	no change	1.3	1.3	0.8	0.6	0	0.5	1.6
CDC16	-0.253242	0.536018	0.718034	no change	24.5	25.8	22.5	29.1	24.3	23.1	28.6
CDC20	3.90197	5.19153e-09	1.9952e-07	up-regulated	0.3	3	2.2	0.9	31.4	28.9	22.9
CDC23	1.19069	0.00922252	0.038931	up-regulated	3	2.8	3.4	2.7	7.7	6.4	9.7
CDC25A	3.25835	0.000387945	0.00294162	up-regulated	0	0.8	0.3	0.1	4	3.7	2.7
CDC25B	-3.10017	4.31502e-09	1.72176e-07	down-regulated	71.5	89	82.2	31.3	13.4	7.2	7.4
CDC25C	5.21046	5.69657e-07	1.18508e-05	up-regulated	0	0	0.1	0	1.5	1.7	2.3
CDC26	-0.323736	0.615751	0.778404	no change	7.7	10.6	10.9	6.3	5.8	8.3	10.7
CDC27	0.759637	0.0778771	0.19807	no change	5.8	4.9	5.1	3.9	7.2	7.3	15
CDC34	-0.0445843	0.938536	0.973243	no change	8.7	13	12.5	11.6	14.3	13.6	11.1
CDC37	-0.205114	0.627069	0.786563	no change	66	63.7	64.9	63	68.8	75.8	51.2
CDC37L1	-0.731045	0.281002	0.485146	no change	2.1	2.1	3.7	1.6	1.2	1.6	2.2
CDC40	-0.407146	0.352877	0.559764	no change	7.4	7.1	5.7	9.6	7.1	5.2	7.9
CDC42	-0.498701	0.23023	0.42569	no change	89.6	94.9	96.4	79.6	82.9	82.1	58.6
CDC42BPB	-3.15786	3.52169e-05	0.00039906	down-regulated	2.1	1.8	1	4.9	0.2	0.5	0.3
CDC42BPG	-0.267426	0.665446	0.814408	no change	2.6	2.2	2.4	2.5	4.2	2	1
CDC42EP2	-0.740023	0.427418	0.629743	no change	1.3	0.4	1.2	1.5	1	1	0.3
CDC42EP3	0.284348	0.515458	0.70087	no change	5.9	7.5	9	8.2	16.5	5.3	11.6
CDC42EP4	-0.411764	0.675117	0.819708	no change	0.4	0.7	0.5	1	0.8	0.8	0.1
CDC42SE1	-2.25186	4.5185e-06	7.05906e-05	down-regulated	204.3	184.1	254.6	138.6	68.9	46.7	27.4
CDC42SE2	-1.82455	7.23375e-05	0.000723375	down-regulated	27.8	28.1	21.7	12.5	7.2	6	9.3
CDC45	3.00081	0.000544074	0.00386537	up-regulated	0.2	1.6	1.7	0.1	11.8	9.5	3.3
CDC5L	0.418428	0.271528	0.474112	no change	8.4	9	10	7.1	12.4	14.6	13.3
CDC6	2.74294	0.000869133	0.00573298	up-regulated	0.2	1.3	0.5	0.1	4.6	5.3	2.2
CDC7	0.595116	0.285442	0.489686	no change	4.5	3	2.5	1.8	4.6	6.5	4.4
CDC73	-0.363797	0.408569	0.61303	no change	6.6	6.1	7.2	4.8	5.7	4.6	6.6
CDCA2	3.95319	3.01554e-07	6.73378e-06	up-regulated	0.1	0.4	0.4	0.1	3.6	4.8	5.3
CDCA3	3.35981	8.17905e-07	1.61589e-05	up-regulated	0.1	0.5	0.8	0.2	4.9	4.7	4.4
CDCA4	0.605261	0.306769	0.513674	no change	2.6	3.8	3.3	2.4	6.9	4.5	4.9
CDCA5	3.30725	2.41971e-06	4.17108e-05	up-regulated	0.2	1.5	1.7	0.4	12.2	11.3	7.8
CDCA7	5.52386	5.92261e-16	1.02969e-13	up-regulated	0.9	2.5	3.9	0.4	79.8	112.1	107.3
CDCA7L	0.354271	0.482541	0.673562	no change	9.8	7.2	9.7	25.6	26	21.8	11.9
CDCA8	3.17779	1.89213e-06	3.37642e-05	up-regulated	0.3	2.4	1.8	0.6	14.9	12.1	14.3
CDH23	-3.30379	1.98917e-05	0.000245271	down-regulated	1.6	1.1	2	1.3	0.2	0.3	0
CDH24	2.96397	4.43033e-05	0.000483995	up-regulated	0.7	0.7	0.9	0.4	12.6	4.8	1.8
CDH5	6.12331	0.00293966	0.0155547	up-regulated	0	0	0	0	1.2	0	0
CDHR1	-3.36241	0.0398445	0.120444	down-regulated	0.6	1.5	0.2	0	0	0.2	0
CDHR3	-3.59901	0.000437102	0.00322591	down-regulated	0.7	0.6	1.7	0.5	0.1	0.1	0
CDIP1	-1.7033	0.0214466	0.0750663	down-regulated	4.5	5.8	7.7	3.1	4.5	0.6	0.6
CDIPT	0.259114	0.527779	0.711618	no change	8.2	9.8	13.1	10.7	18.1	12.7	13.2
CDK1	3.75196	9.82622e-07	1.90726e-05	up-regulated	0.2	0.6	0.5	0.1	4.5	3.8	7.3
CDK10	-0.503983	0.218937	0.4122	no change	14	13.4	19.4	14.9	10.4	13.1	14.6
CDK11A	-0.831059	0.0438612	0.128748	no change	18.9	20.5	16.4	17.1	15.7	11.4	9.1
CDK11B	-0.594816	0.145194	0.311477	no change	19.1	23.6	25.6	15.5	17.2	17.4	13.8
CDK12	-0.137041	0.740617	0.861693	no change	9.8	10.3	10.4	8.1	9.4	9.6	11.9
CDK13	-0.135516	0.741752	0.862368	no change	11.4	11.6	12.3	11.9	14.3	10.2	13.6
CDK14	-0.394166	0.562791	0.737689	no change	2.8	2	0.7	6.4	2.8	2.6	2.8
CDK16	0.0102179	0.969713	0.987283	no change	17.3	15.4	16.7	19.8	17.8	18.9	25
CDK17	-1.80003	0.000159046	0.00141078	down-regulated	8.4	8.9	7.3	5.9	3.4	1.4	3.1
CDK18	1.83165	0.00807514	0.0350855	up-regulated	0.6	0.6	1.2	0.5	6.2	1.8	1.1
CDK19	1.01086	0.0186209	0.067196	up-regulated	3.6	3.1	3.1	4.4	11.9	6.5	7
CDK2	0.643253	0.122931	0.275977	no change	9	8.1	8.9	7.3	19.7	15.4	10.4
CDK20	0.707857	0.396824	0.602614	no change	2.3	1.3	2.8	0.5	0.2	2.7	6.8
CDK2AP1	1.52162	0.0661572	0.175525	no change	0.4	1.2	2.5	3.1	13.6	3.2	1.3
CDK2AP2	-1.06713	0.0196639	0.0700557	down-regulated	19.7	23.9	20.3	30.3	18.6	10.2	11.4
CDK3	0.54272	0.534148	0.716608	no change	0.3	0.4	0.8	1.3	1	1.4	1.3
CDK4	1.78547	5.70956e-05	0.000591365	up-regulated	4.9	5.5	7.4	4.9	14.2	23.6	30.9
CDK5	0.890051	0.12403	0.27789	no change	2.3	2.5	3.1	3.5	5.1	9.3	4
CDK5R1	-1.72282	0.0251154	0.0847618	down-regulated	1.5	1.5	2	1.3	0.5	0.4	0.8
CDK5RAP1	-0.671249	0.101038	0.239554	no change	18.3	16.5	15	17.6	12.8	14.8	9.6
CDK5RAP2	0.183068	0.644275	0.798373	no change	11.9	11.2	13.2	10.8	20.8	14.4	11.8
CDK5RAP3	-0.310772	0.480203	0.671964	no change	61.2	63.2	49.9	85.1	51.2	58.3	76.9
CDK6	3.42041	9.21042e-10	4.43186e-08	up-regulated	3.4	2.4	8	1.2	41.6	45.7	49.2
CDK7	0.261001	0.599257	0.765826	no change	6.1	5.1	4.8	6.1	6.8	9	7.5
CDK8	-0.130011	0.813314	0.905993	no change	4.2	4.7	5.1	3	3.8	5	4.9
CDK9	0.703469	0.107985	0.251421	no change	24.4	26.7	31	24.7	84.9	35.5	33.8
CDKAL1	-0.796716	0.105837	0.247509	no change	6.3	5.1	5.6	4.1	4.5	3.4	2.8
CDKL1	1.27083	0.0806875	0.203601	no change	0.7	0.6	0.4	0.3	1.2	1.7	1.2
CDKL3	0.464893	0.552983	0.730072	no change	0.6	0.6	0.8	0.7	0.6	1.2	1.3
CDKN1A	0.135924	0.832885	0.918551	no change	46.7	71	5.9	81.4	115	71.6	17.1
CDKN1B	-0.538671	0.307584	0.514608	no change	58.2	42.1	76.7	41.8	86.3	25.6	20.8
CDKN1C	-1.79745	0.205399	0.396088	no change	0.1	0.2	0.1	5	0.5	0.7	0.3
CDKN2A	2.34493	0.00204947	0.0115366	up-regulated	0.5	0.8	0.3	1	1.4	5.7	4.8
CDKN2AIP	-0.763797	0.113076	0.26014	no change	14.8	11.6	14.1	5.3	8.7	6.6	8.2
CDKN2AIPNL	0.34564	0.51711	0.702093	no change	7	5.6	5.5	5.7	8.3	10.2	8.1
CDKN2C	3.28513	1.65697e-08	5.45007e-07	up-regulated	5.5	5.1	2.9	1.7	13.8	65.8	48.4
CDKN2D	-0.183322	0.723963	0.851464	no change	34.4	44.1	49.2	40	77.1	36.9	16.3
CDKN3	2.73661	0.000276208	0.00222466	up-regulated	0.8	1.4	0.9	0.3	7.4	7.3	5.8
CDNF	-0.386066	0.726515	0.852598	no change	1.2	0.3	0.7	1	0.2	0.5	1.4
CDO1	2.59172	0.0845392	0.211348	no change	0.1	0	0.3	0	0	1.8	0.1
CDPF1	0.651533	0.332869	0.539344	no change	1.9	2.2	2.8	2	5.1	3.6	3.7
CDR2	-1.68238	0.00290678	0.015428	down-regulated	16.9	12.2	18.9	3.1	4.3	4.4	5
CDS2	-0.026045	0.958963	0.981348	no change	6.4	7.8	8.1	6.4	9.7	8.4	6.8
CDT1	3.55287	5.34453e-09	2.04538e-07	up-regulated	0.6	1	1	0.4	10.4	13.1	6.9
CDV3	-0.512374	0.214612	0.408192	no change	65	56.3	70.8	47	45.1	42.8	59.3
CDYL	0.947683	0.0208733	0.0734821	no change	5.5	5.5	5.5	6.9	13.7	11.5	15
CDYL2	-1.69056	0.131433	0.289562	no change	1.2	1.6	1	1.2	1.3	0.1	0
CEACAM1	-1.50336	0.0540358	0.15076	no change	1.1	0.8	3.8	1.6	0.8	0.8	0.6
CEACAM21	-0.675208	0.189647	0.374797	no change	17.3	14	19.5	6.5	12.7	9.9	8.6
CEACAM3	-9.33744	0.000241229	0.00198094	down-regulated	0	0.1	6.1	0.9	0	0	0
CEACAM4	-5.29938	0.00150234	0.00897567	down-regulated	0.5	0.1	13.5	8.7	0.1	0.3	0
CEBPA	2.63867	4.61755e-06	7.19534e-05	up-regulated	1.7	2.5	3.9	9.5	43.3	22.7	34
CEBPB	-3.13486	8.74063e-05	0.000853035	down-regulated	9	8.2	20.9	74.1	5.1	4.5	1.9
CEBPD	-1.11138	0.382953	0.589196	no change	0.2	0.2	1.5	9.7	3.1	1.3	0.5
CEBPG	-0.0619679	0.893076	0.949649	no change	13.6	12.5	8.7	10.7	16	9.7	13.2
CEBPZ	-0.126276	0.786489	0.890156	no change	18.9	13.3	12.9	8.7	12.1	11.2	20.3
CEBPZOS	0.80939	0.0456619	0.132733	no change	6.7	5.6	6.5	4.9	12.4	12.2	11.7
CEL	2.76612	0.00322683	0.0167894	up-regulated	0.1	0.2	0	0.4	2	1.9	1
CELA1	-2.56143	0.044119	0.129318	down-regulated	1.1	0.4	4.4	0.1	0.2	0.4	0.2
CELF1	-0.0333317	0.944045	0.975293	no change	16.8	15.9	19.2	18.7	22.3	18.7	19.9
CELF2	-0.690449	0.106972	0.249541	no change	27.7	28.8	43.5	21.6	24.9	22.5	18.1
CELSR1	-2.36417	0.00237867	0.0129872	down-regulated	1.7	1.4	0.4	4.9	0.8	0.4	0.4
CELSR2	2.31513	2.14089e-05	0.000261331	up-regulated	0.5	0.8	0.5	0.3	2.3	2.5	3.8
CELSR3	1.2545	0.136592	0.298281	no change	1.4	1	1.5	0.2	0.1	3.4	4.8
CEMIP	-0.77805	0.335902	0.542525	no change	0.6	0.4	1.2	0.5	0.7	0.4	0.3
CENPA	4.03397	2.70875e-05	0.000317893	up-regulated	0.3	0	0.3	0.1	3.4	3	4.4
CENPB	0.353839	0.410679	0.614886	no change	7.4	9	12.3	7.7	16.7	12.3	11.7
CENPBD1	0.838298	0.281679	0.485832	no change	1.1	1.1	1.3	0.8	1.3	1.2	4.3
CENPC	-0.261389	0.545213	0.725639	no change	8.2	6.1	6	5.7	9	4.4	5.9
CENPE	3.16266	1.35248e-06	2.51677e-05	up-regulated	0.3	0.4	0.2	0.1	2.7	2.3	2.7
CENPF	3.98494	2.36769e-12	2.09728e-10	up-regulated	0.3	1	0.9	0.2	11.5	9.6	10.9
CENPH	0.739156	0.309003	0.516207	no change	3.2	1.1	1.4	2	2.9	5.5	2.7
CENPI	3.16708	0.000384779	0.00292185	up-regulated	0.1	0.2	0.2	0	1.4	1.1	1.9
CENPJ	1.13173	0.0111374	0.0450347	up-regulated	3.1	3.2	3.6	5.2	12.5	9.7	7.2
CENPK	-0.466149	0.471781	0.666578	no change	4.7	3.4	8.5	1.1	4.5	4	2.5
CENPL	0.78289	0.231465	0.427196	no change	1.1	0.8	1.4	1	2	2.8	1.5
CENPM	1.05488	0.134288	0.294413	no change	1.9	1.9	1.7	4.9	5.7	8	5.3
CENPN	1.09225	0.0760548	0.194615	no change	1.6	1.8	1.1	1.7	4.6	3.8	3.3
CENPO	1.66331	0.00617609	0.0282461	up-regulated	0.8	1.2	0.8	0.7	4.1	2.9	2.7
CENPP	1.43246	0.0310394	0.100013	up-regulated	0.4	0.4	0.4	0.5	0.8	1.4	1.7
CENPQ	1.28729	0.0799957	0.202485	no change	2.1	1.3	2.2	0.9	4.1	5.2	4.2
CENPT	-0.787137	0.0796668	0.201917	no change	16	17.2	16.3	12.9	13.2	13	5.4
CENPU	3.29176	4.43087e-07	9.47692e-06	up-regulated	0.4	1.8	0.7	1.1	15.3	14.1	5.9
CENPV	0.372364	0.461723	0.658869	no change	6.8	3.7	7.1	4	5.3	8.8	10.1
CENPW	2.78076	0.000996792	0.00639819	up-regulated	0.3	1.7	2.9	3	12.8	24.5	10.1
CENPX	0.305123	0.556062	0.731974	no change	6	8.1	7.1	9.6	11.3	11	11.5
CEP104	0.0956565	0.802124	0.898881	no change	6.6	6.3	8.5	4.9	9.6	7	8.1
CEP120	-1.10365	0.00675835	0.0304063	down-regulated	14.6	11.3	12.4	9.8	6.4	6.1	7.2
CEP126	-3.51539	0.00149891	0.00896397	down-regulated	0.7	0.8	0.5	1.1	0	0.2	0.1
CEP128	0.593953	0.263739	0.465312	no change	1.4	1.1	1.3	0.8	2.9	1.7	1.6
CEP131	0.544263	0.269581	0.471854	no change	2.9	3.3	3.2	4.7	5.5	6.9	5.7
CEP135	0.101751	0.802353	0.898881	no change	5	4.5	4.2	4.3	8	5	4
CEP152	1.05665	0.0149838	0.0565259	up-regulated	2.6	2.5	2.2	3	8.1	5.8	5.1
CEP162	0.465339	0.373278	0.580584	no change	2.9	2.5	2	2.2	6.4	2.8	2.8
CEP164	-0.721415	0.0776986	0.197781	no change	5	5.6	5.2	5	3.5	4.4	3.2
CEP170	0.744767	0.0847728	0.21171	no change	3.3	2.6	3.3	6	8.2	7.1	7.4
CEP19	0.727073	0.308853	0.516027	no change	1.5	1.3	2.9	1.3	4	3.1	2.8
CEP192	0.421601	0.267175	0.468991	no change	6.8	6.6	5.8	5.4	9	9.4	10.7
CEP250	-0.173877	0.680563	0.82306	no change	8.2	8	8.2	5.4	7.2	6.3	9.8
CEP290	-0.47142	0.262389	0.463819	no change	5.2	4.4	4.3	3.7	3.6	4.2	3.3
CEP295	-0.399443	0.345623	0.552724	no change	4.5	4.6	3.8	4.1	3.9	3.4	4.1
CEP295NL	-1.82478	0.0979464	0.234534	no change	0.6	0.2	0.5	1.4	0.5	0.1	0.1
CEP350	-0.136555	0.748744	0.866896	no change	7.2	7.8	7.4	5.3	6.8	5.8	9.7
CEP41	1.40358	0.0198661	0.0707136	up-regulated	0.6	0.5	1.3	0.3	2.6	1.9	1.3
CEP44	0.660477	0.188056	0.372378	no change	2	1.6	1.7	1.5	2.4	3	4
CEP55	3.40006	9.60134e-06	0.000134929	up-regulated	0.2	0.8	1.4	0.2	11	7.6	4.7
CEP57	0.0208454	0.948091	0.977157	no change	10.7	7.9	8.6	7.7	10.8	9.5	10.9
CEP57L1	1.23766	0.0379599	0.116161	up-regulated	0.9	0.8	1	0.8	2.2	2.7	2.2
CEP63	0.957768	0.0169605	0.0624745	no change	3.4	3	4.6	4.2	10.3	8.6	7.1
CEP68	-0.23807	0.62696	0.786527	no change	5.4	2.9	5.9	3.2	6.1	2.3	4.6
CEP70	2.52818	8.27817e-07	1.63283e-05	up-regulated	2.3	1.4	2.3	0.9	9.3	9.7	15.5
CEP72	-0.105055	0.89148	0.9489	no change	2.8	1.7	3.5	1.3	2.3	2.9	2.2
CEP76	0.910423	0.174323	0.354609	no change	1	0.6	0.9	0.5	2.3	1.3	1.3
CEP78	-1.52257	0.00517055	0.0243898	down-regulated	3.3	8.4	3.1	1.9	1.9	1.8	1.5
CEP83	0.592677	0.228402	0.423099	no change	2.8	1.9	1.5	2.1	3.2	4.1	3.9
CEP85	0.870383	0.026152	0.087533	no change	5.9	6.6	7.2	6.5	14	14.9	13.2
CEP85L	-2.18984	6.5925e-05	0.000668032	down-regulated	8	5.7	9.2	3	0.8	2.4	1.6
CEP89	0.756238	0.130357	0.28792	no change	1.3	1.2	2.2	1.7	4.7	2.4	2.4
CEP95	0.0267623	0.937331	0.972651	no change	15.7	13	11.7	14.3	14.5	14.5	20.4
CEP97	0.400153	0.417383	0.620669	no change	1.8	1.6	1.7	0.9	2.4	2.2	2.3
CEPT1	-0.659513	0.129091	0.286112	no change	7.9	4.9	6.4	8.3	4.5	4.1	6.8
CERCAM	2.90065	0.000977857	0.0062999	up-regulated	0.1	0.6	0.1	0.4	3.5	0.9	3.9
CERK	-2.20918	5.25535e-05	0.000555971	down-regulated	32	22.7	28.9	14.9	12.1	3.5	3.3
CERKL	1.61104	0.000167885	0.00147308	up-regulated	13.8	12.5	12.2	8.9	63.4	33.5	30.8
CERS2	0.792479	0.0463536	0.134079	no change	17.1	20.8	22	18.7	45.7	29.6	45.5
CERS4	-0.703451	0.221634	0.415356	no change	6.7	5.5	6.8	12	3.2	3	11.1
CERS5	0.0706801	0.852435	0.928085	no change	5.7	5.9	6.5	6	9.2	7	6.1
CERS6	1.23665	0.0236968	0.0810996	up-regulated	2.2	1.6	8.7	2.2	13	8.1	8.5
CES2	0.352491	0.40639	0.61104	no change	5.5	4.2	6.8	5.4	9.9	5.8	9.1
CES4A	-5.20999	4.48009e-08	1.2621e-06	down-regulated	3.6	3.2	4.6	2.9	0.2	0.1	0
CETN2	0.982488	0.0586223	0.160322	no change	4.7	4.3	5	4.8	10	9.7	13
CETN3	0.86148	0.227025	0.421462	no change	1.6	1	1.5	0.9	1.5	2.8	3.7
CFAP20	-1.94446	5.08626e-06	7.81704e-05	down-regulated	67.3	54.4	69.5	56.4	22.6	18	15.8
CFAP36	-0.544092	0.247123	0.446149	no change	14.8	10.2	13.5	5.5	10.1	8	8.2
CFAP44	0.290999	0.494316	0.683927	no change	3	1.8	3.3	2	3.6	3.8	3.3
CFAP45	-1.45775	0.116117	0.265279	no change	1.7	1.4	1.5	2.6	0.5	1.5	0.3
CFAP53	-0.818146	0.36732	0.574355	no change	1.1	0.8	0.7	0.8	0.5	0.7	0.6
CFAP70	1.6375	0.00836142	0.0360333	up-regulated	1.1	0.6	1.2	0.9	1.2	2.9	6.1
CFAP73	0.391978	0.643615	0.798043	no change	0.6	0.9	0.8	0.5	1.5	0.5	1.4
CFAP97	0.646183	0.12676	0.28254	no change	6.5	6	5.7	3	8.8	9.9	10.2
CFD	-1.26565	0.432741	0.633826	no change	0.3	0.1	0	14.3	2.6	2.3	0.7
CFDP1	0.16989	0.681703	0.823961	no change	7	9	9	9.4	11.1	10.9	12.3
CFH	-8.11331	3.09471e-05	0.000355308	down-regulated	3.1	2.4	0.5	0	0	0	0
CFL1	0.0616489	0.873857	0.939391	no change	69	90.4	102	98.7	140	109.1	81.9
CFL2	-2.03715	0.00426517	0.0209246	down-regulated	6.1	1.6	1.1	1.8	0.9	0.5	0.9
CFLAR	-0.923673	0.0342005	0.107439	no change	15.1	17.3	20	10.1	7.9	8.4	12.6
CFP	-1.31637	0.102141	0.241409	no change	2.2	1.3	7.2	17.8	5.9	3.1	1.3
CGGBP1	-0.325471	0.439322	0.639547	no change	22.3	16.6	19.2	12.3	18	12.6	19
CGREF1	5.19224	0.000522489	0.00374481	up-regulated	0	0	0	0	0	0.6	1.7
CGRRF1	-1.93527	0.00353979	0.018055	down-regulated	5	3.8	2.4	2.3	1.6	0.8	0.7
CH25H	-0.307194	0.877212	0.941794	no change	0.3	0	0.5	0.7	0	1	0.1
CHAC2	0.528542	0.569917	0.742894	no change	1.2	0.4	1	0.3	0.8	1.3	1.5
CHAD	-0.477558	0.609808	0.773669	no change	1.4	1.1	0.8	2.1	0.6	1.1	1.8
CHAF1A	1.68136	0.000737798	0.00499446	up-regulated	2.8	5.9	3.3	3	18.2	16.6	7.4
CHAF1B	1.73319	0.0056781	0.0263649	up-regulated	0.9	1.3	1.2	0.6	4	5.4	2.1
CHAMP1	0.554711	0.26672	0.46858	no change	3.4	2.7	4.4	3.2	5	4	8.7
CHCHD1	0.767149	0.15831	0.329972	no change	6.4	4.3	6.6	6	12.2	10.3	12.5
CHCHD10	-1.51155	0.0153935	0.0578384	down-regulated	10.1	8.7	9	19	6.2	4.7	3.7
CHCHD2	0.32391	0.420972	0.624099	no change	79.1	84.6	87.7	93.8	107.5	159.3	111.1
CHCHD3	0.878804	0.0273227	0.0906289	no change	8.9	9.8	11.1	10.6	20.3	25.6	19.2
CHCHD4	1.20708	0.0433109	0.127873	up-regulated	3.7	2.2	5.4	3.3	6.8	10	12.8
CHCHD5	0.100479	0.866704	0.935918	no change	1.6	1.4	2.5	2.6	2.5	3.2	1.9
CHCHD6	0.140972	0.839947	0.92155	no change	1.3	1.5	1.7	2.1	1	2.3	3.2
CHCHD7	0.291475	0.558152	0.73395	no change	11.1	8.2	11.5	10	7.6	6.6	30.5
CHD1	-0.56348	0.179518	0.361292	no change	17.4	15.9	13.5	12.7	9.8	14	11.4
CHD1L	0.780981	0.0502946	0.142777	no change	24	22.3	25.7	25.1	41.4	59	45.3
CHD2	-0.735147	0.0825155	0.207311	no change	27.9	25.6	29.7	20.6	14.4	21.1	18.9
CHD3	-0.382647	0.473125	0.667199	no change	56.3	62	78.1	22	67.6	54.6	22.3
CHD4	0.767272	0.0735627	0.189673	no change	48.6	59.9	42.6	30.1	118.5	67.4	87.9
CHD6	-0.228842	0.57851	0.749641	no change	9.2	8.8	10.7	7.1	8.4	7.6	10.9
CHD7	0.273819	0.521438	0.706355	no change	7.2	6.1	6.1	9.5	11.3	12.7	6.8
CHD8	-0.382085	0.34982	0.557166	no change	18.8	17.9	21.8	15.9	18	13.2	19.2
CHD9	0.328627	0.411371	0.615413	no change	4.5	4.2	3.4	5.3	7.9	6.1	5.4
CHEK1	1.9793	0.000969193	0.00626066	up-regulated	0.7	1.2	0.6	0.6	4.3	4.3	2.1
CHEK2	1.40467	0.00399113	0.019874	up-regulated	2.9	2	2.6	3.8	7.2	10	9
CHERP	0.397176	0.348034	0.555194	no change	3.6	4	4.4	4.3	5.6	5.6	8
CHFR	-1.21382	0.139405	0.302524	no change	4	4.8	5.4	4.6	6.7	0.3	0.4
CHI3L2	-1.61493	0.00616862	0.0282226	down-regulated	7	7	10.9	5.2	1.5	2	5.2
CHIC1	-1.99283	0.102989	0.242809	no change	1.5	1.6	1.6	1.4	1.3	0	0
CHIC2	-0.822355	0.175618	0.35597	no change	9.7	8.9	9.7	7.6	6.8	5.3	5.8
CHID1	1.0719	0.0155495	0.0582805	up-regulated	2.4	2.6	3.5	2.9	6.8	7.6	6.5
CHKA	0.942959	0.0360042	0.111835	no change	3.8	4.1	4.9	6.6	10.7	11.3	11.2
CHKB	-1.04997	0.100108	0.238185	no change	3	5	2.8	4.9	2.3	2.1	2.4
CHKB-CPT1B	-0.870367	0.305741	0.512419	no change	0.8	0.9	0.4	1	0.3	0.6	0.6
CHM	0.397562	0.431341	0.632689	no change	1.9	1.9	2	2.7	2.2	2.2	5.7
CHML	1.44894	0.00223355	0.0123669	up-regulated	3.3	1.6	2.9	4.1	9.3	12.8	6.2
CHMP1A	0.315571	0.433746	0.634916	no change	11.8	14.3	16.8	12.5	26.5	18.5	15.6
CHMP1B	-0.842251	0.0678207	0.178847	no change	45.1	39.2	39.1	56.9	47.5	22	20.4
CHMP2A	-0.146277	0.730275	0.854645	no change	25.5	27.3	37.5	42.6	38.7	36.5	30.5
CHMP2B	-1.21805	0.0160727	0.059873	down-regulated	8.9	7.9	6.1	7	3.6	3.8	4
CHMP3	0.0262523	0.942207	0.974558	no change	4.1	3.7	5.3	3.6	5.9	4.4	4.6
CHMP4A	-1.1403	0.0158966	0.0593429	down-regulated	13.1	12.2	12.6	12	8.2	6.1	5.6
CHMP4B	-0.177309	0.688061	0.828341	no change	36.1	49.3	60.2	74	67.6	55.8	48.4
CHMP5	0.174538	0.668252	0.815769	no change	13	11.3	19.4	16.4	18.9	20.1	20.3
CHMP6	0.365268	0.501742	0.690788	no change	4	4.1	9.3	5.4	10.8	5.8	9.1
CHMP7	-1.52805	0.0039466	0.0197081	down-regulated	39.6	22.5	45.1	23.5	8.2	6.8	25.1
CHN2	-1.18623	0.145511	0.311883	no change	0.8	1.3	0.4	1.4	0.2	0.9	0.4
CHORDC1	-0.819892	0.0665969	0.176269	no change	13.7	10.7	6.2	6.2	6.2	5.3	7
CHP1	0.169309	0.683447	0.825154	no change	6.1	9.4	9.8	11.4	13.6	12.1	10.7
CHPF	-4.86666	2.56098e-05	0.000303774	down-regulated	1.5	0.9	1.6	0.4	0.1	0	0
CHPF2	0.101562	0.794296	0.89373	no change	12.1	9.8	13.6	8	15.8	12.3	12.7
CHPT1	-1.29559	0.033541	0.105777	down-regulated	3.8	3.1	2	8.6	2.7	2.2	1.5
CHRAC1	-0.368808	0.385595	0.591828	no change	15.2	12.8	11.6	13.8	10	13.2	13.3
CHRDL1	9.1048	1.61473e-09	7.26763e-08	up-regulated	0	0	0.2	0	0.3	39.3	85.8
CHRNA3	10.4983	2.73216e-06	4.61514e-05	up-regulated	0	0	0	0	0	27.4	0
CHRNB1	0.855087	0.184241	0.367214	no change	2.1	1.9	1.3	1.1	4	4.6	1.5
CHRNB4	11.8731	2.74005e-10	1.50889e-08	up-regulated	0	0	0	0	1.3	18.4	0.1
CHRNE	-0.684696	0.502775	0.691543	no change	0.5	1	0.5	1.6	1.4	0.4	0.2
CHST10	0.79332	0.197656	0.385806	no change	1.8	2.1	0.9	2	2.5	2.7	5.5
CHST11	1.26699	0.00166642	0.00975484	up-regulated	8.1	10	13.3	7.4	29.8	22.7	29.5
CHST12	0.191307	0.697455	0.835189	no change	1.8	3.3	1.8	0.8	3.1	1.6	3.2
CHST14	1.21137	0.0468625	0.135178	up-regulated	3.1	1.3	2	1.1	7.3	3.5	4.8
CHST15	-1.21001	0.167241	0.344387	no change	1.7	1.4	4	13.7	6.5	1.1	0.7
CHST2	1.23506	0.0500217	0.142168	no change	0.9	0.9	2.2	2.1	2.5	6.2	3.7
CHST3	4.5575	0.000730714	0.00495696	up-regulated	0	0	0	0.1	0.1	0.2	1.8
CHST7	0.772647	0.319588	0.52609	no change	0.7	1	0.7	0.7	2	1.2	1.6
CHSY1	1.50173	0.000266295	0.0021548	up-regulated	3.7	4.6	4.6	3.1	13	10.4	16.5
CHTF18	0.439411	0.398608	0.604267	no change	2.4	2.7	2.1	4	5.1	5.8	2.5
CHTF8	1.11287	0.00398721	0.0198707	up-regulated	13.5	13.1	16.8	9.9	37.4	27.6	36.5
CHTOP	-0.556542	0.177511	0.358351	no change	22.7	18.4	24.8	18.7	21.6	12.8	16.4
CHUK	-0.103657	0.84048	0.921832	no change	3.3	3.8	4.2	2.7	4.2	4.5	2.6
CHURC1	0.583435	0.24274	0.440786	no change	15.3	8.7	7.9	2.6	15	13.7	16.6
CIAO1	0.0555218	0.878094	0.942114	no change	23	22.7	27.5	21.3	26.6	27.5	32.2
CIAPIN1	0.394472	0.350343	0.55727	no change	8.4	7.5	13	6.5	14.3	14.3	11.8
CIART	-3.50809	0.0057795	0.0267847	down-regulated	1.9	1.1	3.4	0.3	0	0.1	0.4
CIB1	-1.83497	0.00014973	0.00134362	down-regulated	131.7	151.8	98.9	209.1	61.2	53.5	32.9
CIB3	3.19801	0.0155865	0.0583964	up-regulated	0.4	0.1	0	0	2.5	1.4	0.1
CIC	-0.392646	0.424658	0.627328	no change	11.3	12.8	16.2	16.9	22.8	9	6.9
CIITA	-0.182719	0.788884	0.891019	no change	20.8	14.9	6.6	60.8	37.9	17.1	28.7
CINP	0.503202	0.297645	0.503871	no change	2.3	2.5	3.2	2.1	4	3.8	4.8
CIPC	-0.346693	0.502155	0.690916	no change	3.7	4.1	2.6	3.8	2.9	2.8	4.3
CIR1	-0.0709976	0.869705	0.93749	no change	16.9	16.3	14.2	15.1	18.7	17.1	16.8
CIRBP	-0.831863	0.0577718	0.158638	no change	60.1	54.9	64.7	70.3	55	41.6	27.1
CISD1	1.2916	0.0596064	0.16243	no change	0.9	1.9	2.1	0.9	4.3	3.2	4.7
CISD2	0.589671	0.332248	0.538554	no change	2.9	3.1	2.4	2	4.4	3.9	5.5
CISD3	-0.336739	0.617663	0.779632	no change	2.6	3.6	3.5	2.6	2.7	2.5	3.4
CISH	-2.21994	0.00389761	0.0195117	down-regulated	6.7	4.2	15.8	0.9	1.1	1.1	2.8
CIT	3.36504	1.21049e-10	6.99121e-09	up-regulated	0.2	0.4	0.4	0.2	4	3.5	4
[truncated: 10,171 more rows]

## Sheet: NBM MLL DE pval 0.05 updown
Gene_Symbol	logFC	-log10 pVal	logPval	logFC	PValue	FDR	default.set	R7B1	R7B3	R7B11	R7B6	BM0	BM37	BM41
PROM1	10.713	57.939	-57.939	10.713	1.15086e-58	1.4006e-54	up-regulated	0	0	0	0	44.1	56.3	47.5
ZNF521	10.311	36.3386	-36.3386	10.311	4.58527e-37	2.79014e-33	up-regulated	0	0	0.1	0.1	34	81.2	50.2
MEIS1	10.2927	36.0079	-36.0079	10.2927	9.81956e-37	3.83142e-33	up-regulated	0	0	0	0	32.3	30.7	10.4
HOXA9	9.0284	35.8937	-35.8937	9.0284	1.2772e-36	3.83142e-33	up-regulated	0	0	0	0.1	35.7	22.4	21.4
HOXA5	13.1084	35.803	-35.803	13.1084	1.57412e-36	3.83142e-33	up-regulated	0	0	0	0	39.4	74.9	26.6
SKIDA1	9.15077	35.3181	-35.3181	9.15077	4.80677e-36	9.74974e-33	up-regulated	0	0	0	0.1	20.1	14.6	11.1
VLDLR	8.28802	35.1757	-35.1757	8.28802	6.67214e-36	1.16e-32	up-regulated	0	0.1	0.1	0.1	55.8	15	25.2
QPRT	6.75288	34.4253	-34.4253	6.75288	3.75562e-35	5.71324e-32	up-regulated	0.3	0.7	0.2	0.6	54.1	61.8	50
SMIM24	8.1983	32.6223	-32.6223	8.1983	2.38624e-33	3.22673e-30	up-regulated	0.1	0.2	0.3	0.5	53.4	75.1	174.7
PCDHGC3	6.34859	31.3485	-31.3485	6.34859	4.48256e-32	5.45528e-29	up-regulated	0.4	0.1	0.2	0.3	24.3	17.4	27.6
IGF2BP3	6.64641	30.4203	-30.4203	6.64641	3.79907e-31	3.92471e-28	up-regulated	0.1	0.1	0.1	0	15.6	9	12.9
HOXA3	8.70765	30.4123	-30.4123	8.70765	3.86989e-31	3.92471e-28	up-regulated	0	0	0.1	0	16.4	14.3	12.3
CSPG4	9.75206	29.7074	-29.7074	9.75206	1.96159e-30	1.83635e-27	up-regulated	0	0	0.1	0	26.9	54.1	18.6
HOXA7	12.021	28.0682	-28.0682	12.021	8.54619e-29	7.42908e-26	up-regulated	0	0	0	0	19.1	12.8	16.4
CASC10	12.0975	27.6191	-27.6191	12.0975	2.40356e-28	1.95009e-25	up-regulated	0	0	0	0	15.2	9.4	7.6
HOXA10	7.62918	26.0121	-26.0121	7.62918	9.72599e-27	7.39783e-24	up-regulated	0	0.1	0.1	0.1	24.5	11.7	15.2
ITPR3	-6.35599	25.1904	-25.1904	-6.35599	6.44987e-26	4.61735e-23	down-regulated	19.6	23.9	13.5	18.2	0.2	0.4	0.2
UNC79	9.28544	25.1415	-25.1415	9.28544	7.21952e-26	4.8812e-23	up-regulated	0	0	0	0	10.4	1.7	22.3
CLEC14A	8.78898	23.9417	-23.9417	8.78898	1.14366e-24	7.32544e-22	up-regulated	0	0	0	0.3	61.7	39.2	21.5
IKZF3	-6.24463	23.5563	-23.5563	-6.24463	2.77795e-24	1.69038e-21	down-regulated	28.3	26.2	28.5	22.3	0.6	0.5	0.2
CPXM1	7.29026	23.0212	-23.0212	7.29026	9.52461e-24	5.51974e-21	up-regulated	0.1	0.2	0.4	0.7	105	57.4	23.5
BEX2	-8.35369	22.8112	-22.8112	-8.35369	1.54471e-23	8.54507e-21	down-regulated	27.2	19.2	25.9	30.1	0.1	0.1	0
ANK3	-9.57658	22.4138	-22.4138	-9.57658	3.85656e-23	2.00892e-20	down-regulated	1.7	1.2	0.6	1.5	0	0	0
NEURL1B	7.05866	22.4021	-22.4021	7.05866	3.96172e-23	2.00892e-20	up-regulated	0.1	0	0	0.1	18.6	5	7.5
PTPN14	6.75358	22.0097	-22.0097	6.75358	9.77917e-23	4.7605e-20	up-regulated	0	0	0	0	4.9	2.5	1.7
SHANK1	7.88299	21.9519	-21.9519	7.88299	1.11705e-22	5.22866e-20	up-regulated	0.1	0	0	0.1	6.9	15.8	17.7
EGFL7	7.4054	21.5908	-21.5908	7.4054	2.5656e-22	1.15642e-19	up-regulated	0.1	0	0.2	0.3	57.8	16.3	20.2
PRSS57	7.49099	21.5292	-21.5292	7.49099	2.95642e-22	1.28499e-19	up-regulated	0	0.2	0.1	0.4	28.5	46	35.3
REEP3	4.09228	21.3589	-21.3589	4.09228	4.37659e-22	1.83666e-19	up-regulated	1.4	1.9	2.1	1.9	36.9	33.1	39.4
UPP1	-6.66178	21.0626	-21.0626	-6.66178	8.65862e-22	3.51251e-19	down-regulated	15.9	22.4	17.5	35.1	0.4	0.3	0.1
PATJ	-7.42173	20.9073	-20.9073	-7.42173	1.23782e-21	4.85944e-19	down-regulated	8.1	5	3.5	7.8	0	0.1	0
HOXA6	11.6051	20.4015	-20.4015	11.6051	3.96715e-21	1.50876e-18	up-regulated	0	0	0	0	28.5	26.1	12.3
CLEC11A	7.20887	20.2491	-20.2491	7.20887	5.63525e-21	2.07821e-18	up-regulated	0.2	0.2	0.9	2.4	154.6	165.2	124.5
PPM1H	8.04077	20.1665	-20.1665	8.04077	6.81567e-21	2.43961e-18	up-regulated	0	0	0.1	0	9.1	4.4	11
STARD13	9.02655	19.7222	-19.7222	9.02655	1.89583e-20	6.59207e-18	up-regulated	0	0	0	0	2.8	2.7	9.5
ASAP2	7.2962	19.6953	-19.6953	7.2962	2.01689e-20	6.81823e-18	up-regulated	0	0	0.1	0	9.2	5.7	5.5
NBPF15	-4.87423	19.2635	-19.2635	-4.87423	5.45146e-20	1.79309e-17	down-regulated	21.2	14.4	11.9	12.5	0.7	0.5	0.6
RIC3	-7.77452	19.1632	-19.1632	-7.77452	6.86768e-20	2.19947e-17	down-regulated	8.3	5.7	9.2	2.6	0.1	0	0
ZNRF1	4.71584	19.1459	-19.1459	4.71584	7.14642e-20	2.23005e-17	up-regulated	0.3	0.3	0.2	0.5	9.9	7.5	8.7
RHOBTB3	4.98213	18.5527	-18.5527	4.98213	2.80106e-19	8.52221e-17	up-regulated	0.1	0.2	0.4	0.6	17.1	11	10.8
TNS1	6.42665	18.5094	-18.5094	6.42665	3.09445e-19	9.18522e-17	up-regulated	0	0	0.1	0	4.4	3.1	12.4
MAP7	6.22395	18.4981	-18.4981	6.22395	3.17647e-19	9.2042e-17	up-regulated	0.1	0.1	0.2	0.2	7.6	6.5	21.8
DTX3	-8.02541	18.0826	-18.0826	-8.02541	8.26881e-19	2.34027e-16	down-regulated	11.3	12.8	2.9	10.4	0.1	0.1	0
WDR66	5.75736	17.9143	-17.9143	5.75736	1.21809e-18	3.35257e-16	up-regulated	0.1	0.1	0.1	0	4.1	7.6	2.4
IQGAP3	6.35728	17.9005	-17.9005	6.35728	1.25744e-18	3.35257e-16	up-regulated	0	0.1	0.2	0.2	16.5	8.6	8.9
SPRY2	5.47584	17.8972	-17.8972	5.47584	1.2672e-18	3.35257e-16	up-regulated	0.9	1.6	0.6	1.6	123.4	33.4	27.8
DOCK9	-7.4642	17.8206	-17.8206	-7.4642	1.51132e-18	3.91334e-16	down-regulated	6.1	5.1	1.6	9	0	0.1	0
PSTPIP1	-4.77493	17.6726	-17.6726	-4.77493	2.12519e-18	5.38824e-16	down-regulated	25.1	32	14.1	26.7	1.6	0.8	0.7
ZEB1	-5.44923	17.0101	-17.0101	-5.44923	9.77103e-18	2.4268e-15	down-regulated	7.6	5.4	4.9	7.7	0.1	0.1	0.3
HNRNPLL	-9.49882	16.892	-16.892	-9.49882	1.28243e-17	3.12144e-15	down-regulated	9.4	5.4	1.2	4.3	0	0	0
SCML4	-7.04099	16.5313	-16.5313	-7.04099	2.94207e-17	7.02059e-15	down-regulated	13	12.5	2.6	17.9	0.1	0.2	0
AMOTL1	6.1985	16.5191	-16.5191	6.1985	3.02621e-17	7.08251e-15	up-regulated	0	0	0.1	0.2	4.9	4.8	6.6
NREP	5.49701	16.5094	-16.5094	5.49701	3.09459e-17	7.10589e-15	up-regulated	0.3	0.1	0.5	0.7	13.8	9.2	38.9
SERPINB9	-5.39861	16.4441	-16.4441	-5.39861	3.59691e-17	8.10636e-15	down-regulated	17.6	30.7	39.4	15.1	0.4	1.1	0.6
CSGALNACT1	-4.5637	16.4047	-16.4047	-4.5637	3.9386e-17	8.71504e-15	down-regulated	9.3	8.6	7	13.6	0.7	0.4	0.4
KCNA3	-7.61539	16.3656	-16.3656	-7.61539	4.30914e-17	9.36469e-15	down-regulated	24.9	22.1	4.7	30.4	0.2	0.1	0
HOXA4	11.355	16.35	-16.35	11.355	4.46685e-17	9.53711e-15	up-regulated	0	0	0	0	14.9	20.8	5.2
FAM102A	-5.41167	16.3188	-16.3188	-5.41167	4.79901e-17	1.00696e-14	down-regulated	39.5	32.2	19.8	76	0.8	0.7	1.9
EFNB2	7.32293	16.3073	-16.3073	7.32293	4.92792e-17	1.01649e-14	up-regulated	0.3	0.1	0.1	0.1	4.7	11.8	56.1
STXBP5L	11.2964	16.2557	-16.2557	11.2964	5.5499e-17	1.1257e-14	up-regulated	0	0	0	0	0.7	1.7	3.9
S1PR1	-7.19955	16.2415	-16.2415	-7.19955	5.73451e-17	1.14408e-14	down-regulated	26.7	33.2	7.5	20	0.3	0.2	0
PHACTR3	8.24422	16.1412	-16.1412	8.24422	7.2251e-17	1.41822e-14	up-regulated	0	0	0	0	3.4	2.5	6.1
TTC28	3.61112	16.1247	-16.1247	3.61112	7.50468e-17	1.43163e-14	up-regulated	0.7	0.7	0.5	0.8	12.1	8.1	8.6
PBX3	3.54926	16.1233	-16.1233	3.54926	7.52868e-17	1.43163e-14	up-regulated	3.1	2.9	3.7	3.5	57.5	44.1	35.3
APBB1	-6.78166	16.08	-16.08	-6.78166	8.31699e-17	1.5572e-14	down-regulated	10.3	9.4	5.2	26.1	0.1	0.3	0.1
DDIT4L	8.62989	15.8942	-15.8942	8.62989	1.27599e-16	2.35286e-14	up-regulated	0	0	0	0	4.7	6.2	11.6
VAT1L	10.5299	15.8795	-15.8795	10.5299	1.31976e-16	2.39724e-14	up-regulated	0	0	0.4	0.3	663.4	176.6	92.1
UCK2	3.94729	15.5243	-15.5243	3.94729	2.99017e-16	5.35153e-14	up-regulated	0.5	1	0.7	0.7	15.4	9.4	15.9
WT1	8.31105	15.2755	-15.2755	8.31105	5.30319e-16	9.35359e-14	up-regulated	0	0	0	0.1	4.7	4.9	9.8
CDCA7	5.52386	15.2275	-15.2275	5.52386	5.92261e-16	1.02969e-13	up-regulated	0.9	2.5	0.4	3.9	79.8	112.1	107.3
GPRIN3	-8.0048	15.1957	-15.1957	-8.0048	6.37205e-16	1.09222e-13	down-regulated	8.3	6.7	0.8	6.2	0	0	0
SH2D3A	-4.898	15.1005	-15.1005	-4.898	7.93455e-16	1.34116e-13	down-regulated	8.3	6.5	5.4	10.4	0.5	0.2	0.2
CSRP2	8.42653	15.0715	-15.0715	8.42653	8.48193e-16	1.41404e-13	up-regulated	0	0	0	0	21.8	3.3	1.8
CACNA2D4	4.12313	14.973	-14.973	4.12313	1.06406e-15	1.74995e-13	up-regulated	1.8	1.8	2.1	1.3	23.8	58.1	24.3
SELENOM	-7.79486	14.8853	-14.8853	-7.79486	1.30216e-15	2.11298e-13	down-regulated	5.2	4.1	5.9	5	0	0	0
ICAM3	-4.02018	14.7958	-14.7958	-4.02018	1.60026e-15	2.56252e-13	down-regulated	50.8	45.5	39.7	91.8	3.8	4.2	4.2
PRDX1	4.20485	14.7773	-14.7773	4.20485	1.66986e-15	2.63924e-13	up-regulated	24	19.8	21	22	200.4	372.5	847.4
NDFIP1	-6.25679	14.7115	-14.7115	-6.25679	1.94295e-15	3.0315e-13	down-regulated	13.6	11.3	5.8	32.4	0.2	0.4	0.1
PDE6G	6.18925	14.4407	-14.4407	6.18925	3.62505e-15	5.58441e-13	up-regulated	0.2	0.4	1	0.1	21.5	29.1	60.3
MLC1	5.39012	14.4036	-14.4036	5.39012	3.94835e-15	6.00643e-13	up-regulated	0.1	1.6	0.6	0.5	49	27.8	29.5
SGSH	-5.23668	14.3486	-14.3486	-5.23668	4.48103e-15	6.7326e-13	down-regulated	9.2	10.2	9.3	14.9	0.6	0.4	0.1
GBP5	-5.39134	14.3361	-14.3361	-5.39134	4.61245e-15	6.84555e-13	down-regulated	41	39.5	7.5	42	0.7	1.2	0.8
MGAT5B	6.88828	14.2532	-14.2532	6.88828	5.58276e-15	8.18581e-13	up-regulated	0	0	0	0.1	1.3	6.9	9.7
FLT3	8.99424	14.1026	-14.1026	8.99424	7.8965e-15	1.14405e-12	up-regulated	0.1	0	0.6	0.8	392.4	212.5	44.6
ASS1	10.2105	14.0246	-14.0246	10.2105	9.44936e-15	1.35293e-12	up-regulated	0	0	0	0	1.5	5.6	32.8
BEX4	-6.1813	14.0069	-14.0069	-6.1813	9.84131e-15	1.39266e-12	down-regulated	34.1	34.3	34.6	38.3	0.5	1.2	0
UBASH3B	3.68616	13.9832	-13.9832	3.68616	1.03938e-14	1.45393e-12	up-regulated	3.3	3	1.8	4.5	33.1	40.9	67.3
TIE1	10.2	13.9717	-13.9717	10.2	1.06722e-14	1.47592e-12	up-regulated	0	0	0	0	14.2	2.9	0.6
SLAMF7	-4.95648	13.9278	-13.9278	-4.95648	1.18092e-14	1.61481e-12	down-regulated	11.7	23.4	14.4	9	0.3	0.5	0.9
ZBP1	-5.89597	13.8475	-13.8475	-5.89597	1.4208e-14	1.92124e-12	down-regulated	10.9	14.5	8.3	11.8	0.3	0.4	0
SMIM3	5.02859	13.8192	-13.8192	5.02859	1.51627e-14	2.0278e-12	up-regulated	1.5	1.9	2.4	6.6	112.6	186.5	40.9
HTRA3	9.71011	13.7244	-13.7244	9.71011	1.88619e-14	2.4951e-12	up-regulated	0	0	0.1	0	68.4	6.5	3
TRPM2	4.4177	13.7127	-13.7127	4.4177	1.93782e-14	2.51231e-12	up-regulated	0.5	0.6	1.7	2.4	23.6	31.1	41.9
GNA15	4.39359	13.7121	-13.7121	4.39359	1.94049e-14	2.51231e-12	up-regulated	2.2	2.1	7.4	3.5	87.7	132.8	61.4
INSR	5.03424	13.6743	-13.6743	5.03424	2.11713e-14	2.71216e-12	up-regulated	0.3	0.2	1.4	0.7	16	30.2	27.1
MAP3K20	4.78127	13.6298	-13.6298	4.78127	2.34504e-14	2.97283e-12	up-regulated	0.3	0.6	1.3	0.5	10.6	34	22.5
BIRC3	-4.24463	13.6078	-13.6078	-4.24463	2.46702e-14	3.09522e-12	down-regulated	38.6	17.8	20.3	15.9	1.1	1.8	1.3
CD109	6.63347	13.5866	-13.5866	6.63347	2.59059e-14	3.21709e-12	up-regulated	0	0.1	0	0.2	2.3	7.5	17.6
THSD4	11.0129	13.5681	-13.5681	11.0129	2.7036e-14	3.32352e-12	up-regulated	0	0	0	0	1.8	1.5	0.3
HAPLN3	-6.94381	13.4717	-13.4717	-6.94381	3.37539e-14	4.10786e-12	down-regulated	21.4	18.3	4.1	34.5	0.3	0.2	0
ARHGAP23	6.44955	13.2335	-13.2335	6.44955	5.84116e-14	7.03831e-12	up-regulated	0	0	0.1	0.1	7.2	4	4.2
STAT4	-7.3634	13.2206	-13.2206	-7.3634	6.01719e-14	7.17933e-12	down-regulated	37.8	37.5	1.6	27.7	0.1	0.3	0.2
EPHA4	-7.34046	13.2019	-13.2019	-7.34046	6.28247e-14	7.42307e-12	down-regulated	6.4	4.6	1.2	4.1	0	0.1	0
LPAR3	7.43882	12.9675	-12.9675	7.43882	1.07762e-13	1.26103e-11	up-regulated	0	0	0.2	0.1	1.7	12.4	43.9
TTC39B	-5.77287	12.928	-12.928	-5.77287	1.18029e-13	1.36801e-11	down-regulated	6.7	3.7	1.3	10.5	0.2	0.1	0.1
EMID1	8.90695	12.8412	-12.8412	8.90695	1.44137e-13	1.63272e-11	up-regulated	0	0	0	0	2.8	1.8	5.4
SESN3	-4.61717	12.8401	-12.8401	-4.61717	1.44509e-13	1.63272e-11	down-regulated	6.2	3.1	4.8	8.2	0.1	0.3	0.4
PPP1R3G	6.49841	12.839	-12.839	6.49841	1.44892e-13	1.63272e-11	up-regulated	0	0.1	0.2	0	4	5.2	14.3
MPO	5.51336	12.7911	-12.7911	5.51336	1.61765e-13	1.80613e-11	up-regulated	0.2	0.2	0.7	0.1	31.8	4.9	18
BCAT1	4.70235	12.7143	-12.7143	4.70235	1.93076e-13	2.13612e-11	up-regulated	0.1	0.2	0.3	0.4	6	3.7	14
NRP1	8.39083	12.6183	-12.6183	8.39083	2.40838e-13	2.64054e-11	up-regulated	0	0	0	0	0.1	8.3	10.8
LRP5	4.45996	12.5508	-12.5508	4.45996	2.81329e-13	3.05694e-11	up-regulated	0.5	0.2	0.2	0.7	11.7	5.1	13.1
NR3C2	-6.12476	12.3874	-12.3874	-6.12476	4.09855e-13	4.39317e-11	down-regulated	5.4	2.9	1.9	5.7	0	0.1	0.1
ADCY9	4.55298	12.3856	-12.3856	4.55298	4.11521e-13	4.39317e-11	up-regulated	1.7	3.7	0.9	1.7	17.9	65.9	80.2
RUNX3	-4.56763	12.3799	-12.3799	-4.56763	4.16919e-13	4.41209e-11	down-regulated	56.2	94.8	22.5	45.2	2	3.9	2.2
SLC26A11	-5.37742	12.3068	-12.3068	-5.37742	4.93348e-13	5.1759e-11	down-regulated	7.3	8.7	2.7	7.6	0.1	0.1	0.3
USP43	6.4123	12.2882	-12.2882	6.4123	5.15022e-13	5.35711e-11	up-regulated	0	0.2	0.1	0.2	17.4	13.7	2.4
MYO18B	8.24428	12.2798	-12.2798	8.24428	5.25e-13	5.41462e-11	up-regulated	0	0	0	0.1	0.4	10.2	23.2
GPM6B	4.48027	12.2719	-12.2719	4.48027	5.34686e-13	5.46817e-11	up-regulated	0.5	0.2	0.3	0.2	10.3	4.2	8.8
BUB1B	4.06467	12.1323	-12.1323	4.06467	7.37421e-13	7.47868e-11	up-regulated	0.4	0.8	0.3	0.6	12.4	9.8	8.9
IGSF10	9.05219	12.082	-12.082	9.05219	8.27909e-13	8.32698e-11	up-regulated	0	0	0	0	0.9	13.6	1.3
TCF7	-7.42374	12.0498	-12.0498	-7.42374	8.91585e-13	8.89392e-11	down-regulated	62.6	45.5	5	99.1	0.4	0.6	0.1
LTB	-4.54767	11.9811	-11.9811	-4.54767	1.04459e-12	1.03355e-10	down-regulated	220.4	139.4	122.4	240.8	3.6	6	17.6
EML4	-3.31109	11.9775	-11.9775	-3.31109	1.05314e-12	1.03361e-10	down-regulated	27.5	30.6	19.5	23.5	3.4	2.9	2.7
NEGR1	8.56728	11.9327	-11.9327	8.56728	1.16762e-12	1.1368e-10	up-regulated	0	0	0	0	12.1	0.3	0.8
TRIM72	7.40143	11.9231	-11.9231	7.40143	1.19361e-12	1.1491e-10	up-regulated	0	0	0	0	0.5	3.2	10.7
NUSAP1	3.40288	11.9211	-11.9211	3.40288	1.19914e-12	1.1491e-10	up-regulated	2	3.6	2	4.5	47.6	36.4	27.5
P2RY10	-5.37392	11.8512	-11.8512	-5.37392	1.40879e-12	1.33945e-10	down-regulated	25.1	17.3	25.4	13.8	0.6	1	0.1
CAP2	8.05807	11.8153	-11.8153	8.05807	1.52994e-12	1.44179e-10	up-regulated	0	0	0	0.1	5.6	4.6	2.5
KIF2C	3.86569	11.8124	-11.8124	3.86569	1.54012e-12	1.44179e-10	up-regulated	0.6	0.9	0.5	1.4	11.5	14.1	17.5
FSTL5	11.1882	11.8016	-11.8016	11.1882	1.5792e-12	1.46709e-10	up-regulated	0	0	0	0	0.3	4.3	7.5
ACP5	-5.05531	11.7686	-11.7686	-5.05531	1.7037e-12	1.56259e-10	down-regulated	8.4	11.7	29.5	9	0.5	0.7	0.5
CR1	-5.89112	11.7676	-11.7676	-5.89112	1.70767e-12	1.56259e-10	down-regulated	4.6	3.4	6.8	6.5	0.2	0.1	0
FMNL2	5.92006	11.7513	-11.7513	5.92006	1.77297e-12	1.61023e-10	up-regulated	0.2	0.4	1.5	0	46.3	27.3	46.1
GIMAP7	-7.89075	11.7381	-11.7381	-7.89075	1.82774e-12	1.64768e-10	down-regulated	68.2	55.7	4.6	90.3	0.2	0.6	0
TOP2A	4.21162	11.7054	-11.7054	4.21162	1.97069e-12	1.76348e-10	up-regulated	0.7	1.5	0.2	1.4	13.3	16.9	30.5
CENPF	3.98494	11.6257	-11.6257	3.98494	2.36769e-12	2.09728e-10	up-regulated	0.3	1	0.2	0.9	11.5	9.6	10.9
BICDL1	-6.48472	11.6238	-11.6238	-6.48472	2.37818e-12	2.09728e-10	down-regulated	16.2	11.6	1.5	15	0.1	0.2	0
TC2N	-8.58914	11.6195	-11.6195	-8.58914	2.40146e-12	2.10257e-10	down-regulated	38.4	33.8	1.5	32.1	0.1	0.2	0
HMHB1	9.92451	11.6028	-11.6028	9.92451	2.49592e-12	2.16966e-10	up-regulated	0	0	0	0	27.1	20.3	23.2
AOX1	9.21968	11.5602	-11.5602	9.21968	2.7529e-12	2.37608e-10	up-regulated	0	0	0	0	0.9	7.1	2.1
LAMP5	8.86066	11.5507	-11.5507	8.86066	2.81379e-12	2.41154e-10	up-regulated	0.2	0	0.3	0.2	306.1	14.8	3
IGFBP7	6.09809	11.537	-11.537	6.09809	2.90383e-12	2.4713e-10	up-regulated	0.2	0.2	3.3	0.6	80.4	129.4	59.6
TPD52	-5.09005	11.532	-11.532	-5.09005	2.93752e-12	2.48261e-10	down-regulated	3.7	3.4	7.2	2	0.1	0.2	0.1
TSPYL2	-3.57648	11.4951	-11.4951	-3.57648	3.19823e-12	2.68431e-10	down-regulated	142.6	128.2	92.3	99.7	7.4	15.4	11
ARHGAP11A	3.74035	11.4686	-11.4686	3.74035	3.39961e-12	2.82222e-10	up-regulated	0.7	1.1	0.3	0.6	8.6	10.3	12.6
TNRC6C	-4.178	11.4674	-11.4674	-4.178	3.40893e-12	2.82222e-10	down-regulated	10.8	10.5	4.5	11.8	0.3	0.5	1.1
ARHGAP44	4.59282	11.4633	-11.4633	4.59282	3.44134e-12	2.8298e-10	up-regulated	0.1	0.2	0.3	0.1	3.6	9	2.8
PRKCZ	-6.50151	11.4414	-11.4414	-6.50151	3.61945e-12	2.95629e-10	down-regulated	2.2	1.7	1.5	2	0	0	0
SLC25A45	-3.445	11.4112	-11.4112	-3.445	3.87953e-12	3.13865e-10	down-regulated	8	6.4	6.1	9.7	0.6	0.8	1
MCM4	3.16711	11.4096	-11.4096	3.16711	3.8943e-12	3.13865e-10	up-regulated	1.8	3.7	1.4	3.2	28.3	27.6	23.2
STS	4.52842	11.3954	-11.3954	4.52842	4.02374e-12	3.22164e-10	up-regulated	0.6	0.5	1.6	0.9	7.7	16.5	50.8
EYA4	10.2497	11.3381	-11.3381	10.2497	4.59096e-12	3.65177e-10	up-regulated	0	0	0	0	2.3	1	0.5
IGFBP2	7.69938	11.3332	-11.3332	7.69938	4.64308e-12	3.66924e-10	up-regulated	0	0	0.1	0	1	4.4	24
OVCH2	10.8453	11.2603	-11.2603	10.8453	5.49123e-12	4.3115e-10	up-regulated	0	0	0	0	0.9	14.7	8.2
F13A1	6.6419	11.2183	-11.2183	6.6419	6.04907e-12	4.71905e-10	up-regulated	2.6	1.6	3.3	0.2	584.7	46.6	85.8
OASL	-6.69366	11.2128	-11.2128	-6.69366	6.12622e-12	4.7488e-10	down-regulated	6.5	27.4	2.2	9	0.1	0.1	0.2
RAB30	-4.99019	11.2019	-11.2019	-4.99019	6.28131e-12	4.8382e-10	down-regulated	3.5	3.1	7.2	1.7	0.1	0.2	0.1
NCR3	-4.83701	11.151	-11.151	-4.83701	7.06253e-12	5.40572e-10	down-regulated	18.6	39.7	21.4	18.7	0.6	1.6	0.8
ANGPT1	5.78205	11.1419	-11.1419	5.78205	7.21285e-12	5.48627e-10	up-regulated	0.1	0	0	0.1	2.8	4.8	1.9
ENO2	-4.00358	11.1184	-11.1184	-4.00358	7.61312e-12	5.75476e-10	down-regulated	34.1	30.4	15.8	25.4	3	0.6	2.3
PSD3	4.54416	11.1137	-11.1137	4.54416	7.69676e-12	5.78207e-10	up-regulated	0.2	0.1	0.5	0.2	7.8	3.6	9.2
HRC	10.899	11.101	-11.101	10.899	7.9252e-12	5.91716e-10	up-regulated	0	0	0	0	0.5	9.4	9.6
UHRF1	4.34122	11.0551	-11.0551	4.34122	8.80757e-12	6.53586e-10	up-regulated	0.8	1.9	0.8	3.8	78.8	27.4	21
E2F1	3.46304	11.042	-11.042	3.46304	9.07858e-12	6.69614e-10	up-regulated	1.6	2.9	1.5	2.2	28.5	33.9	17.1
ZC3H12A	-3.95633	11.0262	-11.0262	-3.95633	9.4146e-12	6.90215e-10	down-regulated	62.3	76	25.3	42.1	3.7	5.4	2.4
ADAMTS7	7.53942	10.9896	-10.9896	7.53942	1.02424e-11	7.4332e-10	up-regulated	0	0	0	0	1.9	3	0.7
ANXA6	-3.32019	10.9888	-10.9888	-3.32019	1.02611e-11	7.4332e-10	down-regulated	90.5	108.7	48.4	78.4	10.3	9	9.5
MEI1	-3.75218	10.8787	-10.8787	-3.75218	1.32219e-11	9.52133e-10	down-regulated	8.8	6.4	4.6	7.8	0.6	0.6	0.6
CD6	-7.01722	10.8655	-10.8655	-7.01722	1.36298e-11	9.75732e-10	down-regulated	59.8	47.6	1.6	80	0.3	0.5	0.4
DPP4	-10.602	10.8414	-10.8414	-10.602	1.44089e-11	1.02548e-09	down-regulated	14	8.8	0.1	29.6	0	0	0
IGF2BP2	7.69795	10.8344	-10.8344	7.69795	1.46419e-11	1.036e-09	up-regulated	0	0	0.6	0.2	69	46.8	40.9
IL18R1	-8.78103	10.8176	-10.8176	-8.78103	1.522e-11	1.07068e-09	down-regulated	4.7	7.3	0.3	11.9	0	0	0
CBX7	-2.96297	10.7888	-10.7888	-2.96297	1.6264e-11	1.13754e-09	down-regulated	13.3	11.5	12.4	11.6	1.8	2	1.8
CD48	-3.56836	10.7534	-10.7534	-3.56836	1.76459e-11	1.22714e-09	down-regulated	138.1	136.2	137.6	164.3	7.3	21.2	13.4
UNC5C	12.1624	10.7216	-10.7216	12.1624	1.89838e-11	1.31268e-09	up-regulated	0	0	0	0	0	18.8	22.3
IFITM1	-7.19824	10.7182	-10.7182	-7.19824	1.91349e-11	1.31566e-09	down-regulated	143	219.7	35.7	331	2.2	2	0
APP	-5.76049	10.6395	-10.6395	-5.76049	2.29345e-11	1.56805e-09	down-regulated	5.7	4.2	9.2	10.5	0.2	0.3	0
PTPN3	9.21662	10.5932	-10.5932	9.21662	2.55171e-11	1.73487e-09	up-regulated	0	0	0	0	0.3	1.2	4.6
SARM1	-5.19386	10.5862	-10.5862	-5.19386	2.59289e-11	1.75308e-09	down-regulated	2.1	1.6	1.4	1.7	0.1	0	0.1
SLC34A2	9.74606	10.5606	-10.5606	9.74606	2.75037e-11	1.84928e-09	up-regulated	0	0	0.1	0	129.1	7.9	0.4
PKN3	3.77307	10.5385	-10.5385	3.77307	2.89373e-11	1.93499e-09	up-regulated	1.2	1.8	1.2	0.6	16	11.1	31.2
PXN	-4.21434	10.5329	-10.5329	-4.21434	2.93167e-11	1.94964e-09	down-regulated	26.9	52.8	10.8	48.2	1.4	1.9	3.2
ARRDC3	-4.15075	10.4532	-10.4532	-4.15075	3.52175e-11	2.32933e-09	down-regulated	54.5	42.4	55.6	61.9	6.6	2.9	1.1
ARSD	3.82572	10.442	-10.442	3.82572	3.61405e-11	2.37746e-09	up-regulated	0.7	1	2.5	0.9	19.2	10.9	35.8
SCML1	-6.81389	10.4336	-10.4336	-6.81389	3.68436e-11	2.41068e-09	down-regulated	4.1	2.8	3	6.2	0	0.1	0
BCL2A1	-5.52494	10.4168	-10.4168	-5.52494	3.83007e-11	2.49262e-09	down-regulated	25.9	22.8	120	61.8	1.4	2.5	0.5
CXorf57	-6.30157	10.3944	-10.3944	-6.30157	4.03235e-11	2.61031e-09	down-regulated	5.1	3.5	3.5	1.3	0.1	0.1	0
TRABD2A	-6.5347	10.3896	-10.3896	-6.5347	4.0776e-11	2.61354e-09	down-regulated	14.8	9.1	1	37.9	0.2	0.3	0.1
SKAP1	-5.13865	10.3893	-10.3893	-5.13865	4.08029e-11	2.61354e-09	down-regulated	39	46.5	9.6	52.9	0.3	1.9	1.4
ABCB1	-6.053	10.3833	-10.3833	-6.053	4.13711e-11	2.63605e-09	down-regulated	3.9	6.2	2	3.2	0.1	0.1	0
PLEKHB1	-5.54767	10.362	-10.362	-5.54767	4.3455e-11	2.75441e-09	down-regulated	5.4	4.1	1.8	8.2	0.2	0.1	0
PLCL1	-9.32663	10.3558	-10.3558	-9.32663	4.40709e-11	2.77898e-09	down-regulated	1.7	1.4	0.4	4.9	0	0	0
GOLGA8O	5.89759	10.3504	-10.3504	5.89759	4.46233e-11	2.79931e-09	up-regulated	0	0.1	0.2	0.1	4.1	9.7	9.7
LTBP3	-4.67293	10.3443	-10.3443	-4.67293	4.52548e-11	2.82436e-09	down-regulated	10.2	8.9	1.5	16	0.5	0.5	0.3
CLIP4	-6.76061	10.336	-10.336	-6.76061	4.61357e-11	2.86465e-09	down-regulated	3.1	3.1	1.6	3	0	0.1	0
ABCD2	-8.22133	10.2747	-10.2747	-8.22133	5.31248e-11	3.28187e-09	down-regulated	4	2.5	0.4	3.9	0	0	0
ATP8B4	6.01666	10.2472	-10.2472	6.01666	5.65939e-11	3.47852e-09	up-regulated	0	0.3	0.4	0.3	44.9	10.3	2.7
TIGIT	-8.29312	10.2133	-10.2133	-8.29312	6.1194e-11	3.74237e-09	down-regulated	8.8	13.2	0.2	8.5	0	0	0
FLT3LG	-4.67302	10.1868	-10.1868	-4.67302	6.50406e-11	3.95772e-09	down-regulated	24	29.5	5.1	33.3	1.1	1.5	0.5
NAALADL1	-7.80716	10.1746	-10.1746	-7.80716	6.68964e-11	4.05039e-09	down-regulated	2.7	2.3	2.3	1.7	0	0	0
CCDC141	-6.03213	10.1578	-10.1578	-6.03213	6.95397e-11	4.18959e-09	down-regulated	1.5	0.8	1.4	1.6	0	0	0
CD5	-7.2645	10.1266	-10.1266	-7.2645	7.47062e-11	4.47869e-09	down-regulated	67.2	57.4	1.4	103.9	0.7	0.4	0.2
ZFHX4	12.3785	10.1229	-10.1229	12.3785	7.53579e-11	4.48551e-09	up-regulated	0	0	0	0	0	4.5	4.8
KIF21A	-8.42916	10.1217	-10.1217	-8.42916	7.55571e-11	4.48551e-09	down-regulated	2.3	3.8	0.2	1.5	0	0	0
RORA	-5.74217	10.11	-10.11	-5.74217	7.7624e-11	4.58584e-09	down-regulated	12.3	10.3	0.5	6.5	0.1	0.2	0.2
CTSG	7.25864	10.0806	-10.0806	7.25864	8.30541e-11	4.88294e-09	up-regulated	0.1	0	0.1	0.3	6	37.7	7.1
GALNT2	2.68728	10.0164	-10.0164	2.68728	9.62872e-11	5.63373e-09	up-regulated	3.6	3.2	4.2	3.5	21.7	28.1	32.7
LSP1	-3.49004	9.92223	-9.92223	-3.49004	1.19611e-10	6.96492e-09	down-regulated	43.8	65.8	82.7	82	11.4	3.6	6.9
CIT	3.36504	9.91704	-9.91704	3.36504	1.21049e-10	6.99121e-09	up-regulated	0.2	0.4	0.2	0.4	4	3.5	4
RGS3	-4.73834	9.91646	-9.91646	-4.73834	1.21212e-10	6.99121e-09	down-regulated	2.4	4.7	1.2	2	0.2	0	0.1
RAB39B	-8.54195	9.91393	-9.91393	-8.54195	1.21918e-10	6.99877e-09	down-regulated	2.4	2.9	1	4.2	0	0	0
COL4A3	-6.13962	9.80605	-9.80605	-6.13962	1.56297e-10	8.9302e-09	down-regulated	6.9	3.4	7.3	0.4	0.1	0.1	0.1
VSIG1	-8.54768	9.78742	-9.78742	-8.54768	1.63148e-10	9.27811e-09	down-regulated	6.5	3.4	0.4	6.7	0	0	0
MPZL1	3.17185	9.78032	-9.78032	3.17185	1.65837e-10	9.38716e-09	up-regulated	0.9	0.9	2.6	2.4	22.1	15.6	16.2
PRR11	3.30394	9.72432	-9.72432	3.30394	1.88661e-10	1.06296e-08	up-regulated	0.6	1.3	1	1.3	11.2	10.4	14.6
MMP14	5.55036	9.64461	-9.64461	5.55036	2.26668e-10	1.27122e-08	up-regulated	0.4	0.5	1.3	0.2	83.6	20.5	3.9
CLEC17A	-6.57039	9.6388	-9.6388	-6.57039	2.2972e-10	1.28243e-08	down-regulated	22.4	11.2	45.2	2.9	0.5	0.1	0.1
TTC24	2.97011	9.61556	-9.61556	2.97011	2.42346e-10	1.34674e-08	up-regulated	4.8	4.1	7	6.7	29.9	42.2	84.9
KDM7A	-2.84267	9.61115	-9.61115	-2.84267	2.44819e-10	1.35429e-08	down-regulated	11	10.9	14.7	11.9	1.6	1.7	2.7
CHRNB4	11.8731	9.56224	-9.56224	11.8731	2.74005e-10	1.50889e-08	up-regulated	0	0	0	0	1.3	18.4	0.1
SLC37A3	-5.78315	9.53288	-9.53288	-5.78315	2.93171e-10	1.60716e-08	down-regulated	1.8	1.7	1.1	4.2	0.1	0	0
ETS2	3.6986	9.52106	-9.52106	3.6986	3.01256e-10	1.64407e-08	up-regulated	3.2	2.2	10.1	11.9	106.6	76.9	129
TROAP	4.14921	9.5115	-9.5115	4.14921	3.07965e-10	1.67318e-08	up-regulated	0.1	0.7	0.4	0.5	11	8.2	6.5
PLA2G4A	5.49816	9.50701	-9.50701	5.49816	3.11167e-10	1.68307e-08	up-regulated	0.1	0	0.3	0.1	8.4	8.8	6.4
PCNX2	-5.82275	9.49917	-9.49917	-5.82275	3.16836e-10	1.70615e-08	down-regulated	6.2	5.6	1.7	4.9	0	0.2	0
PDE6B	-5.80805	9.49622	-9.49622	-5.80805	3.1899e-10	1.71018e-08	down-regulated	2.6	2.5	2.7	3.2	0.1	0.1	0
ADAM8	-3.73068	9.48943	-9.48943	-3.73068	3.24016e-10	1.72951e-08	down-regulated	21.4	38.6	12.7	20.4	3.3	1.9	0.9
SYNGR1	3.29363	9.43436	-9.43436	3.29363	3.67821e-10	1.95475e-08	up-regulated	0.6	1.6	1.2	1.6	10.6	8.3	26.1
AEBP1	3.7303	9.40758	-9.40758	3.7303	3.91218e-10	2.07005e-08	up-regulated	3.9	4	10.1	9.3	214.8	52.7	57.8
BRI3BP	2.78606	9.40382	-9.40382	2.78606	3.9462e-10	2.07901e-08	up-regulated	1.4	1.5	2.1	1.5	15	8.8	16.1
FAM153A	-6.11397	9.40085	-9.40085	-6.11397	3.97325e-10	2.08424e-08	down-regulated	5.5	1.8	0.4	4.2	0	0	0.1
PRKCH	-6.97683	9.39668	-9.39668	-6.97683	4.01165e-10	2.09535e-08	down-regulated	18.8	27.5	0.7	26.1	0.2	0.2	0
PBK	8.1769	9.38556	-9.38556	8.1769	4.11563e-10	2.14048e-08	up-regulated	0	0	0	0	2	4	7.1
KANK2	4.20929	9.35717	-9.35717	4.20929	4.39368e-10	2.27536e-08	up-regulated	0.1	0.2	0.2	0.3	6	3.4	2.7
MAF	-7.5272	9.32688	-9.32688	-7.5272	4.71113e-10	2.42942e-08	down-regulated	3.2	3.9	0.2	3.9	0	0	0
STK17A	-2.84576	9.30144	-9.30144	-2.84576	4.9953e-10	2.5651e-08	down-regulated	36.6	28.2	20.5	32.3	3.9	5.1	5.2
SEPT1	-3.05734	9.26117	-9.26117	-3.05734	5.48061e-10	2.7953e-08	down-regulated	53.5	46.4	23.5	58.4	5.1	6.1	7.8
SCCPDH	2.80864	9.26046	-9.26046	2.80864	5.48954e-10	2.7953e-08	up-regulated	2.9	3	2.7	3.2	28.5	23.2	21.1
SP9	12.3268	9.22516	-9.22516	12.3268	5.95441e-10	3.01938e-08	up-regulated	0	0	0	0	0	34.5	19.8
TBL1Y	11.0214	9.21335	-9.21335	11.0214	6.11853e-10	3.08973e-08	up-regulated	0	0	0	0	0.1	12.7	10.7
OSBPL10	-5.92228	9.20755	-9.20755	-5.92228	6.20086e-10	3.11836e-08	down-regulated	6.5	4.4	12.6	0.6	0.1	0.2	0
NKD2	5.99561	9.18718	-9.18718	5.99561	6.49855e-10	3.25462e-08	up-regulated	0	0.1	0	0.4	4.2	9.9	13
GREM1	10.3182	9.1745	-9.1745	10.3182	6.69108e-10	3.33731e-08	up-regulated	0	0	0	0	1.5	0.9	0.1
MORC4	-5.66086	9.14856	-9.14856	-5.66086	7.10294e-10	3.51532e-08	down-regulated	2.2	2	1.4	2.1	0	0	0.1
CKAP4	-5.42612	9.14839	-9.14839	-5.42612	7.10575e-10	3.51532e-08	down-regulated	5	3.7	3.2	24.4	0.3	0.2	0.2
MAP9	-6.44982	9.11337	-9.11337	-6.44982	7.70252e-10	3.79513e-08	down-regulated	2.1	1.6	0.9	1.3	0	0	0
TEC	3.00613	9.09488	-9.09488	3.00613	8.03751e-10	3.94422e-08	up-regulated	2	2.2	4.2	2.3	31.7	13.8	32.7
GPA33	-8.13338	9.08467	-9.08467	-8.13338	8.22874e-10	4.02184e-08	down-regulated	2	3.2	1.2	15.7	0	0	0
MID2	-9.83677	9.06868	-9.06868	-9.83677	8.53736e-10	4.15599e-08	down-regulated	2.6	2.9	0.9	3.1	0	0	0
ZNF483	-7.6187	9.06557	-9.06557	-7.6187	8.59855e-10	4.1691e-08	down-regulated	1.5	0.9	1.3	2.2	0	0	0
CDK6	3.42041	9.03572	-9.03572	3.42041	9.21042e-10	4.43186e-08	up-regulated	3.4	2.4	1.2	8	41.6	45.7	49.2
GPR155	-4.29753	9.03558	-9.03558	-4.29753	9.21332e-10	4.43186e-08	down-regulated	4.5	4.3	1.2	7	0.3	0.2	0.2
CACNA1I	-9.39555	9.02603	-9.02603	-9.39555	9.41827e-10	4.51261e-08	down-regulated	5.5	2.9	0	6.4	0	0	0
ANLN	4.24096	9.00937	-9.00937	4.24096	9.78655e-10	4.67068e-08	up-regulated	0.1	0.5	0.1	0.3	8.2	4.5	4.6
GLDC	4.92372	8.98643	-8.98643	4.92372	1.03175e-09	4.90482e-08	up-regulated	0	0.1	0.1	0.1	3.1	3.1	4.1
GABBR1	-6.23935	8.9764	-8.9764	-6.23935	1.05585e-09	4.99989e-08	down-regulated	20.6	16.2	37.5	15.5	0.4	0.6	0
APOLD1	3.64668	8.96595	-8.96595	3.64668	1.08157e-09	5.10181e-08	up-regulated	0.3	0.2	0.2	0.4	4.6	3.7	3.9
LSR	-3.884	8.90229	-8.90229	-3.884	1.25229e-09	5.88432e-08	down-regulated	10.9	8.4	6.3	7.7	0.9	0.6	0.4
PTPRM	-7.36738	8.8778	-8.8778	-7.36738	1.32495e-09	6.20179e-08	down-regulated	3.3	3	0.2	2.5	0	0	0
YWHAG	2.44169	8.85412	-8.85412	2.44169	1.39919e-09	6.5242e-08	up-regulated	6.4	6.1	7.4	4.9	41.4	34	45
BAIAP3	-4.16431	8.8467	-8.8467	-4.16431	1.4233e-09	6.61129e-08	down-regulated	4.9	6.6	6.5	3.2	0.6	0.3	0.1
IL23A	-4.48283	8.84149	-8.84149	-4.48283	1.44048e-09	6.63976e-08	down-regulated	50.7	32	9.5	17.4	1	1.2	2.1
ADPRHL1	6.23772	8.84092	-8.84092	6.23772	1.44239e-09	6.63976e-08	up-regulated	0.1	0.1	0.1	0.1	0.3	18.8	1.9
F5	-7.47987	8.83989	-8.83989	-7.47987	1.4458e-09	6.63976e-08	down-regulated	0.9	0.9	1.5	8.6	0	0	0
TRPM4	7.61675	8.82588	-8.82588	7.61675	1.49322e-09	6.83175e-08	up-regulated	0	0	0.4	0	6.9	30.7	41.4
INPP4B	-9.52574	8.81026	-8.81026	-9.52574	1.54789e-09	7.05537e-08	down-regulated	8.2	5.9	0	6.8	0	0	0
HMMR	3.68058	8.80685	-8.80685	3.68058	1.5601e-09	7.08446e-08	up-regulated	0.3	0.6	0.4	0.7	8.6	8.5	5.3
LIPC	5.61935	8.79645	-8.79645	5.61935	1.59791e-09	7.22919e-08	up-regulated	0.1	0	0	0.2	3.4	7	4.7
CHRDL1	9.1048	8.7919	-8.7919	9.1048	1.61473e-09	7.26763e-08	up-regulated	0	0	0	0.2	0.3	39.3	85.8
FAM129A	-5.09247	8.79093	-8.79093	-5.09247	1.61835e-09	7.26763e-08	down-regulated	7.3	15.3	4.3	12.3	0.8	0.1	0.1
UNC13B	5.48913	8.78889	-8.78889	5.48913	1.62597e-09	7.27501e-08	up-regulated	0.1	0.1	0.1	0.1	0.1	5.5	8.3
EML6	-5.52148	8.77951	-8.77951	-5.52148	1.66145e-09	7.40654e-08	down-regulated	4.5	1.8	3.3	0.5	0	0.1	0.1
BRCA1	3.10024	8.77602	-8.77602	3.10024	1.67487e-09	7.43911e-08	up-regulated	0.3	0.6	0.7	0.5	6.6	6	4.6
EPHX2	-6.89333	8.76273	-8.76273	-6.89333	1.72691e-09	7.64236e-08	down-regulated	10.6	3.8	0.6	14.7	0	0.1	0.1
FRMD4A	2.77016	8.74621	-8.74621	2.77016	1.79387e-09	7.90992e-08	up-regulated	0.5	0.6	0.5	0.5	5	5	3.5
BCL6	-4.65058	8.70588	-8.70588	-4.65058	1.96844e-09	8.64834e-08	down-regulated	8	9.9	41.6	50.4	2.3	0.9	0.7
TTC9	-4.22139	8.69679	-8.69679	-4.22139	2.01007e-09	8.79947e-08	down-regulated	4.4	3.9	5.7	9.7	0.3	0.1	0.7
CD101	-4.52435	8.67022	-8.67022	-4.52435	2.1369e-09	9.32118e-08	down-regulated	4.1	4.3	4.1	3.6	0.2	0.2	0.2
ANGPTL2	9.18587	8.66681	-8.66681	9.18587	2.15372e-09	9.36098e-08	up-regulated	0	0	0	0	0.7	1	2.4
KIF11	3.43786	8.66399	-8.66399	3.43786	2.16776e-09	9.38847e-08	up-regulated	0.4	1.5	0.5	1.1	13.6	10.6	8.4
NUDT7	3.63111	8.61336	-8.61336	3.63111	2.43576e-09	1.05118e-07	up-regulated	1.6	0.7	1.9	1.1	27	14.3	18.6
BAHCC1	6.37923	8.6076	-8.6076	6.37923	2.46833e-09	1.06147e-07	up-regulated	0	0	0.2	1.1	32	16.1	45.8
TUB	-9.60171	8.58267	-8.58267	-9.60171	2.61414e-09	1.12021e-07	down-regulated	1	0.8	1.3	0.5	0	0	0
PCTP	3.43581	8.57927	-8.57927	3.43581	2.63469e-09	1.12506e-07	up-regulated	0.3	0.5	0.9	0.7	10.9	4.2	8.3
SLC22A16	6.15478	8.56315	-8.56315	6.15478	2.7343e-09	1.16351e-07	up-regulated	0	0	0.1	0.2	12.1	2.6	7.5
FYN	-4.17684	8.55832	-8.55832	-4.17684	2.76487e-09	1.17242e-07	down-regulated	36.1	47.6	9.7	48.9	2.8	3.2	0.7
SLAMF6	-3.43016	8.54348	-8.54348	-3.43016	2.86101e-09	1.20898e-07	down-regulated	48	57	46.9	56.9	3.2	10.4	2.9
DGKA	-3.82502	8.52452	-8.52452	-3.82502	2.98866e-09	1.25854e-07	down-regulated	75.1	44.8	24	102.1	8.4	4.5	2.1
HJURP	3.51033	8.51685	-8.51685	3.51033	3.04191e-09	1.27655e-07	up-regulated	0.4	0.7	0.4	1.3	9.7	9.4	8.7
FEZ1	5.26505	8.50838	-8.50838	5.26505	3.10184e-09	1.29723e-07	up-regulated	0.1	0.4	0	0.3	8.3	4.2	15.2
ALOX5	-5.62758	8.50325	-8.50325	-5.62758	3.1387e-09	1.30407e-07	down-regulated	26.3	20.1	89.5	51.9	2	1.2	0.1
NSMCE3	-2.55875	8.50312	-8.50312	-2.55875	3.13962e-09	1.30407e-07	down-regulated	26.3	23.6	22.4	34	5.9	4	5.9
TRPC1	-9.47454	8.48666	-8.48666	-9.47454	3.26095e-09	1.34858e-07	down-regulated	1.6	1.4	0.9	0.9	0	0	0
CTTN	5.36496	8.48559	-8.48559	5.36496	3.26894e-09	1.34858e-07	up-regulated	0.1	0	0.1	0.1	1	1.5	9.6
KCNQ5	2.94825	8.46934	-8.46934	2.94825	3.39362e-09	1.39528e-07	up-regulated	0.9	0.8	0.7	1.3	4.7	8	11.8
KIF4A	4.42019	8.46454	-8.46454	4.42019	3.43131e-09	1.40601e-07	up-regulated	0	0.5	0.2	0.6	7.2	7.5	10.8
KIFC1	3.62795	8.46309	-8.46309	3.62795	3.44282e-09	1.40601e-07	up-regulated	0.5	1.6	0.7	2.9	24.4	21.2	13.4
ITM2C	2.70177	8.45561	-8.45561	2.70177	3.50262e-09	1.42565e-07	up-regulated	11	14	13.9	15.2	152.9	50.3	111.9
ARL9	7.07492	8.45386	-8.45386	7.07492	3.51671e-09	1.42661e-07	up-regulated	0.1	0	0	0.1	12.1	2	5.3
MYH13	11.331	8.44595	-8.44595	11.331	3.58139e-09	1.44802e-07	up-regulated	0	0	0	0	0.1	10.5	0.5
CD2	-8.32065	8.44005	-8.44005	-8.32065	3.6304e-09	1.46298e-07	down-regulated	128.2	158.6	0.7	147.7	0.5	0.6	0.1
SYNE1	-3.4057	8.42364	-8.42364	-3.4057	3.7702e-09	1.5143e-07	down-regulated	7	11.5	2.5	8.6	1.1	0.7	0.7
VIPR1	-4.98823	8.37778	-8.37778	-4.98823	4.19004e-09	1.67739e-07	down-regulated	7	5	1.1	10.1	0.4	0.1	0.2
CDC25B	-3.10017	8.36502	-8.36502	-3.10017	4.31502e-09	1.72176e-07	down-regulated	71.5	89	31.3	82.2	13.4	7.2	7.4
EPSTI1	-3.64716	8.3633	-8.3633	-3.64716	4.33211e-09	1.72293e-07	down-regulated	6.7	9.5	15.7	13.1	2	0.7	0.5
TBX21	-5.61335	8.36166	-8.36166	-5.61335	4.34846e-09	1.7238e-07	down-regulated	20.4	66.2	10.9	13.6	1.2	0.8	0.1
NCKAP5	9.66055	8.34726	-8.34726	9.66055	4.4951e-09	1.77615e-07	up-regulated	0	0	0	0	0.6	1.5	0.1
TSPAN18	-5.61589	8.34551	-8.34551	-5.61589	4.51325e-09	1.77755e-07	down-regulated	6.6	5.1	0.4	4.9	0.1	0.1	0.1
NDRG2	-5.84071	8.33843	-8.33843	-5.84071	4.58748e-09	1.80095e-07	down-regulated	2.6	1.9	1	2.5	0.1	0	0
ITGA3	-6.20991	8.33049	-8.33049	-6.20991	4.67205e-09	1.82826e-07	down-regulated	1.4	1	0.7	1.2	0	0	0
BCL11B	-8.08054	8.31963	-8.31963	-8.08054	4.79037e-09	1.86855e-07	down-regulated	14.3	11.4	0.1	23.7	0.1	0.1	0
PLK1	3.28628	8.30822	-8.30822	3.28628	4.91788e-09	1.91216e-07	up-regulated	0.5	1.5	0.5	1.2	11.6	10.2	10
MAL	-8.63266	8.29832	-8.29832	-8.63266	5.0313e-09	1.95001e-07	down-regulated	34.1	23.6	0.2	69.7	0.1	0.1	0
GPRASP1	-3.08474	8.29694	-8.29694	-3.08474	5.04728e-09	1.95001e-07	down-regulated	16.5	10.3	9.3	22.5	1.8	1.1	3.1
CDC20	3.90197	8.2847	-8.2847	3.90197	5.19153e-09	1.9952e-07	up-regulated	0.3	3	0.9	2.2	31.4	28.9	22.9
DEF8	-3.84369	8.28425	-8.28425	-3.84369	5.19702e-09	1.9952e-07	down-regulated	11	10.2	24.2	11.2	0.4	0.9	2.3
CDT1	3.55287	8.27209	-8.27209	3.55287	5.34453e-09	2.04538e-07	up-regulated	0.6	1	0.4	1	10.4	13.1	6.9
CAMK4	-7.82462	8.25888	-8.25888	-7.82462	5.50955e-09	2.10192e-07	down-regulated	8.5	5.8	0	17.7	0	0.1	0
P2RX5	-5.1437	8.25722	-8.25722	-5.1437	5.53072e-09	2.1034e-07	down-regulated	17.6	14	64.2	10.5	1.1	1.4	0.2
P4HTM	-3.1559	8.2479	-8.2479	-3.1559	5.65073e-09	2.14235e-07	down-regulated	7.9	8	5.1	7	1.5	0.8	0.5
GIMAP8	-3.65887	8.24596	-8.24596	-3.65887	5.67603e-09	2.14526e-07	down-regulated	12.6	8.3	3.7	19.5	0.8	1.2	1
RAB17	6.42224	8.24293	-8.24293	6.42224	5.71568e-09	2.15356e-07	up-regulated	0	0	0	0.1	2.5	4.5	2.8
RBM24	10.2022	8.23967	-8.23967	10.2022	5.7588e-09	2.1631e-07	up-regulated	0	0	0	0	3.7	5.4	0.1
BMPR2	-4.43162	8.23619	-8.23619	-4.43162	5.80504e-09	2.1676e-07	down-regulated	1.2	1.4	1.2	1.8	0.1	0.1	0
SOX7	6.8338	8.23609	-8.23609	6.8338	5.8064e-09	2.1676e-07	up-regulated	0.1	0	0.1	0	24.9	3.7	0.3
LAX1	-4.24594	8.22098	-8.22098	-4.24594	6.01196e-09	2.23748e-07	down-regulated	10	14.1	2.4	10.7	0.8	0.5	0.4
AOAH	-3.6867	8.21185	-8.21185	-3.6867	6.13974e-09	2.27807e-07	down-regulated	11.9	37.2	28.1	11	3	2.1	1.1
GIMAP4	-4.78885	8.20698	-8.20698	-4.78885	6.20904e-09	2.29678e-07	down-regulated	36.5	38.9	6.8	54.8	0.5	2.9	0.7
LPAR4	9.06991	8.17964	-8.17964	9.06991	6.61246e-09	2.43438e-07	up-regulated	0	0	0	0	3.1	0.9	0.9
NETO2	3.19548	8.17907	-8.17907	3.19548	6.62104e-09	2.43438e-07	up-regulated	0.4	0.3	0.5	0.4	4.2	4.1	4.8
JAML	-3.61177	8.16213	-8.16213	-3.61177	6.88444e-09	2.5236e-07	down-regulated	19.8	10.4	21.1	36.7	1.1	3.7	1.3
MYL6B	2.75634	8.14739	-8.14739	2.75634	7.12206e-09	2.60105e-07	up-regulated	2.1	1.7	2.6	2.2	16	19.1	15.6
MPZL3	-5.16197	8.1464	-8.1464	-5.16197	7.13847e-09	2.60105e-07	down-regulated	11.1	12.3	1.1	6.8	0.2	0.4	0.1
PSD2	5.26721	8.14359	-8.14359	5.26721	7.18474e-09	2.6101e-07	up-regulated	0	0.1	0.1	0	1.8	5.9	2.3
ADAM19	-4.02547	8.13852	-8.13852	-4.02547	7.26916e-09	2.62601e-07	down-regulated	29	26.2	44	10	3.5	1.9	0.7
MARCKS	-5.67971	8.13836	-8.13836	-5.67971	7.27169e-09	2.62601e-07	down-regulated	6.1	3.3	12.2	3.8	0.1	0.3	0
XKR6	-9.36161	8.13636	-8.13636	-9.36161	7.30536e-09	2.63036e-07	down-regulated	1.3	0.9	1.2	0.6	0	0	0
ALDH5A1	3.58102	8.12847	-8.12847	3.58102	7.43922e-09	2.67066e-07	up-regulated	2.2	0.8	1.8	3	7.6	18.4	55.2
MCM2	2.65269	8.11932	-8.11932	2.65269	7.59764e-09	2.71951e-07	up-regulated	2.2	5.5	3.2	3.8	31.6	30.4	18.6
SORD	2.96188	8.10827	-8.10827	2.96188	7.79353e-09	2.78144e-07	up-regulated	0.8	0.5	0.8	1.3	5.7	8.5	9.5
MAPK8IP1	-4.06585	8.09111	-8.09111	-4.06585	8.1075e-09	2.88504e-07	down-regulated	10.3	6.8	8.7	3.1	0.3	0.7	0.5
EFCAB2	2.68567	8.07961	-8.07961	2.68567	8.32505e-09	2.95382e-07	up-regulated	1.1	0.8	1.8	1.6	8.9	12.1	8.3
SPRY4	5.23074	8.07183	-8.07183	5.23074	8.4756e-09	2.99849e-07	up-regulated	0.1	0.1	0	0.1	2	2.8	6
HLA-F	-2.97134	8.04538	-8.04538	-2.97134	9.00783e-09	3.17754e-07	down-regulated	104.7	86.5	104.9	88.5	14.7	20.7	7.2
HIST3H2A	-8.21767	8.02048	-8.02048	-8.21767	9.53927e-09	3.34855e-07	down-regulated	11.1	12.9	3.2	6	0	0.1	0
IL2RB	-5.92019	8.0201	-8.0201	-5.92019	9.54764e-09	3.34855e-07	down-regulated	23.9	56.6	0.9	21.9	0.6	0.6	0.2
GZMM	-6.90279	8.00878	-8.00878	-6.90279	9.79994e-09	3.42716e-07	down-regulated	23.6	34.6	1.4	37.1	0.1	0.5	0.1
EMILIN1	4.67101	7.99281	-7.99281	4.67101	1.01668e-08	3.54528e-07	up-regulated	0.1	0.2	0.2	0.4	2.4	3.6	13
FAM117A	-2.48646	7.9868	-7.9868	-2.48646	1.03086e-08	3.58444e-07	down-regulated	23	29.3	21.4	27.3	6.4	3.9	5.7
DUSP2	-3.62985	7.98425	-7.98425	-3.62985	1.03693e-08	3.59529e-07	down-regulated	108.7	132.5	44.9	94.5	4	16.3	6
MLF1	-7.84546	7.98196	-7.98196	-7.84546	1.04242e-08	3.60406e-07	down-regulated	5.3	7.9	1	0.7	0	0	0
SERINC2	6.5018	7.97501	-7.97501	6.5018	1.05923e-08	3.6518e-07	up-regulated	0	0	1.2	0.1	20.5	35.2	58.5
HMGA2	11.2376	7.96048	-7.96048	11.2376	1.09526e-08	3.76533e-07	up-regulated	0	0	0	0	4.4	0.1	0
FAM84B	-5.71304	7.95535	-7.95535	-5.71304	1.10828e-08	3.79937e-07	down-regulated	6.4	4.9	1.1	3.8	0.2	0.1	0
PLCG1	-4.53779	7.94631	-7.94631	-4.53779	1.13159e-08	3.86839e-07	down-regulated	47.3	40.9	7.3	70.8	0.6	2.2	3.4
KIF21B	-2.95409	7.93279	-7.93279	-2.95409	1.16738e-08	3.97534e-07	down-regulated	18.8	24.3	9.8	21.7	2.7	1.6	4.2
CCNA1	9.66334	7.93203	-7.93203	9.66334	1.16941e-08	3.97534e-07	up-regulated	0	0	0.3	0.2	391.7	7.5	0.5
CCDC8	10.4177	7.91531	-7.91531	10.4177	1.21531e-08	4.11988e-07	up-regulated	0	0	0	0	0.1	2.7	9.1
ZDBF2	-5.46877	7.91123	-7.91123	-5.46877	1.2268e-08	4.14726e-07	down-regulated	1.6	1.6	1	1.5	0	0.1	0
SPACA9	4.01276	7.90318	-7.90318	4.01276	1.24974e-08	4.2131e-07	up-regulated	0.5	0.5	1	1	2.9	18.9	21.5
CD244	-3.49498	7.88633	-7.88633	-3.49498	1.29918e-08	4.36769e-07	down-regulated	10.6	24.8	12.3	7.6	1.2	1.4	1.7
SCARB1	2.96899	7.88445	-7.88445	2.96899	1.30482e-08	4.37456e-07	up-regulated	1.3	1.1	2.2	1.2	6	11.7	22.2
FAM169A	-5.16177	7.87085	-7.87085	-5.16177	1.34632e-08	4.50128e-07	down-regulated	2.6	2.1	1.5	2.2	0.1	0.1	0
ASPM	3.99494	7.80673	-7.80673	3.99494	1.56054e-08	5.20321e-07	up-regulated	0	0.3	0.1	0.1	3.2	2	3.2
EXOC6B	-6.23979	7.80246	-7.80246	-6.23979	1.57596e-08	5.24027e-07	down-regulated	1.7	1.8	1.2	1.7	0	0.1	0
ENPP4	-6.23956	7.79639	-7.79639	-6.23956	1.59812e-08	5.29949e-07	down-regulated	2.5	3.7	2.2	1.4	0	0.1	0
SIPA1L1	-2.91291	7.79337	-7.79337	-2.91291	1.60928e-08	5.322e-07	down-regulated	6.8	6.8	14.7	6.9	1.9	1.3	1
TSHZ2	-9.98841	7.78331	-7.78331	-9.98841	1.64699e-08	5.43194e-07	down-regulated	0.9	0.3	0.1	1.3	0	0	0
CDKN2C	3.28513	7.78069	-7.78069	3.28513	1.65697e-08	5.45007e-07	up-regulated	5.5	5.1	1.7	2.9	13.8	65.8	48.4
TNK1	-4.89971	7.76534	-7.76534	-4.89971	1.71655e-08	5.62283e-07	down-regulated	3.6	2	2.5	7.2	0.1	0.2	0.1
GRAP2	-5.82768	7.76479	-7.76479	-5.82768	1.71873e-08	5.62283e-07	down-regulated	13.8	14.4	2.1	16.5	0.2	0.5	0
HES6	3.57459	7.75903	-7.75903	3.57459	1.74168e-08	5.67624e-07	up-regulated	0.5	1.6	1.2	0.8	12.9	11	19.7
NBEA	-7.17576	7.75729	-7.75729	-7.17576	1.74869e-08	5.67624e-07	down-regulated	0.5	0.2	0.9	1.2	0	0	0
KCTD3	3.06167	7.7572	-7.7572	3.06167	1.74905e-08	5.67624e-07	up-regulated	0.8	0.6	1.8	0.9	12	8.4	9.7
TUFT1	-7.35975	7.75213	-7.75213	-7.35975	1.76957e-08	5.72756e-07	down-regulated	3.2	4.9	1	0.8	0	0	0
TMEM63A	-2.64622	7.74583	-7.74583	-2.64622	1.79544e-08	5.7959e-07	down-regulated	35.1	28.9	19.7	41.8	7.3	4.9	5.3
KIF15	3.24884	7.74245	-7.74245	3.24884	1.80948e-08	5.82575e-07	up-regulated	0.3	0.9	0.5	0.8	6.8	8.6	5.4
PHF1	-2.58944	7.73656	-7.73656	-2.58944	1.83418e-08	5.88969e-07	down-regulated	122.9	126.5	106.9	88.1	20.2	25.8	18.9
ABHD4	4.52568	7.73536	-7.73536	4.52568	1.83924e-08	5.8904e-07	up-regulated	5.9	7.1	7.7	4.6	467.8	25.9	39.5
ARHGAP31	-4.25297	7.72867	-7.72867	-4.25297	1.86782e-08	5.96623e-07	down-regulated	1.8	2.1	2.8	1.4	0.2	0.1	0
CAPRIN2	-2.43179	7.7235	-7.7235	-2.43179	1.89019e-08	6.02187e-07	down-regulated	11.5	12	10.1	8.7	2.4	2.1	2.4
MSH6	2.99347	7.72195	-7.72195	2.99347	1.89693e-08	6.02757e-07	up-regulated	3.2	2.8	2	4.6	9.4	37.9	39.3
IPCEF1	-6.13931	7.71499	-7.71499	-6.13931	1.92758e-08	6.10903e-07	down-regulated	6.4	5	0.3	24.7	0.1	0.2	0.1
SEMA3F	8.94713	7.70775	-7.70775	8.94713	1.95996e-08	6.19551e-07	up-regulated	0	0	0	0	1.9	0.4	0.6
TRPS1	-5.34597	7.69391	-7.69391	-5.34597	2.02346e-08	6.36157e-07	down-regulated	1.2	1.2	2.3	1.9	0.1	0	0
TTC22	-6.92293	7.69295	-7.69295	-6.92293	2.02793e-08	6.36157e-07	down-regulated	1.8	3.4	0.3	2.2	0	0	0
CBX2	5.36838	7.69289	-7.69289	5.36838	2.02818e-08	6.36157e-07	up-regulated	0	0.1	0	0.5	7	5.8	6.5
SPIN3	-5.23106	7.6831	-7.6831	-5.23106	2.07445e-08	6.49e-07	down-regulated	1.5	0.6	0.6	0.8	0	0	0
NFKB2	-2.86066	7.67946	-7.67946	-2.86066	2.09191e-08	6.52785e-07	down-regulated	63.1	45.5	47.2	22.8	6	8.1	7.7
TARBP1	2.31986	7.66924	-7.66924	2.31986	2.1417e-08	6.66611e-07	up-regulated	12.5	10.2	7.7	10.6	61.2	63.2	55.1
GGT7	-3.53377	7.65669	-7.65669	-3.53377	2.20452e-08	6.84415e-07	down-regulated	13.1	11.7	9.7	18.3	0.5	2.1	1.3
C12orf42	-6.52181	7.65017	-7.65017	-6.52181	2.23786e-08	6.92997e-07	down-regulated	2.2	0.9	2.4	1.4	0	0	0
BVES	7.88471	7.64896	-7.64896	7.88471	2.24409e-08	6.93163e-07	up-regulated	0	0	0	0	5.3	1.2	0.3
HPCAL4	-8.88175	7.64749	-7.64749	-8.88175	2.25172e-08	6.93758e-07	down-regulated	6.4	3.2	0	6.2	0	0	0
BIN1	-3.12865	7.64399	-7.64399	-3.12865	2.26991e-08	6.96258e-07	down-regulated	16	23.5	12.2	20.2	4.6	1.5	1.2
OPHN1	5.95904	7.64373	-7.64373	5.95904	2.27128e-08	6.96258e-07	up-regulated	0	0	0	0	1.5	1.1	1.4
LITAF	-2.79947	7.63645	-7.63645	-2.79947	2.30968e-08	7.06253e-07	down-regulated	27	51.7	27.7	42.8	4.7	8.6	5.3
GSTM3	-6.93348	7.63464	-7.63464	-6.93348	2.31929e-08	7.07413e-07	down-regulated	5.7	1.9	0.7	8	0.1	0	0
CARD11	-2.77224	7.6309	-7.6309	-2.77224	2.33936e-08	7.1175e-07	down-regulated	55.1	56.2	43.3	60.4	4.9	9	13.8
BEX5	-9.23186	7.61851	-7.61851	-9.23186	2.40706e-08	7.30521e-07	down-regulated	7.8	3.3	2.6	4.3	0	0	0
MNDA	-5.72733	7.60968	-7.60968	-5.72733	2.45654e-08	7.41896e-07	down-regulated	6.5	7.7	55	60.9	1.2	0.8	0.1
B3GALNT1	5.1631	7.60964	-7.60964	5.1631	2.45673e-08	7.41896e-07	up-regulated	0	0.1	0.2	0.1	6.3	3.3	1.4
UBE2C	4.26328	7.59564	-7.59564	4.26328	2.53721e-08	7.64303e-07	up-regulated	0.1	1.8	0.6	3.1	31.2	28.6	33.3
ZCCHC2	-2.57848	7.58971	-7.58971	-2.57848	2.57211e-08	7.72902e-07	down-regulated	7.8	6.1	4.7	7.7	1.4	0.9	1.6
PTPRK	-5.85123	7.57588	-7.57588	-5.85123	2.65535e-08	7.95952e-07	down-regulated	1.5	1	1.8	0.7	0	0	0
SKA3	4.5809	7.57427	-7.57427	4.5809	2.6652e-08	7.9694e-07	up-regulated	0.1	0.4	0.1	0.3	6.7	6.2	4.9
DEPDC1	5.6976	7.55937	-7.55937	5.6976	2.75825e-08	8.22277e-07	up-regulated	0	0	0	0	1.3	1	1.6
ABCG1	-5.41724	7.55855	-7.55855	-5.41724	2.76344e-08	8.22277e-07	down-regulated	2.9	2.6	2.9	4.1	0.2	0	0
LAPTM4B	5.12759	7.53933	-7.53933	5.12759	2.8885e-08	8.57392e-07	up-regulated	0.2	0.1	0.3	0.7	1.2	7.4	32.4
LARGE2	-5.7169	7.53222	-7.53222	-5.7169	2.93616e-08	8.69416e-07	down-regulated	7.9	4.8	24.6	2.4	0.3	0.3	0
MAP3K9	-4.48149	7.52902	-7.52902	-4.48149	2.95786e-08	8.73718e-07	down-regulated	1.4	1.4	2.5	1	0	0	0.2
NELL2	-8.73475	7.52144	-7.52144	-8.73475	3.00993e-08	8.86946e-07	down-regulated	34.9	15.4	0.1	16.2	0	0.1	0
ESPL1	3.46437	7.51738	-7.51738	3.46437	3.03821e-08	8.93116e-07	up-regulated	0.1	0.4	0.3	0.8	6.3	4.4	4.5
TP53INP1	-3.08929	7.49728	-7.49728	-3.08929	3.18216e-08	9.33177e-07	down-regulated	17	12.2	38.1	16.2	4.4	2.3	2
PLD1	4.2822	7.49479	-7.49479	4.2822	3.20046e-08	9.36289e-07	up-regulated	0.1	0.2	0.3	0.3	12.8	1.7	1.3
TREML2	-4.51045	7.48748	-7.48748	-4.51045	3.2548e-08	9.49902e-07	down-regulated	7.1	5.4	31.2	8.8	1.3	0.4	0.4
ABLIM1	-4.61265	7.48608	-7.48608	-4.61265	3.26524e-08	9.5067e-07	down-regulated	26.9	19.6	10.8	43.4	0.3	0.3	3
LAT	-5.06489	7.47655	-7.47655	-5.06489	3.33769e-08	9.69444e-07	down-regulated	39.7	37.3	1.5	60.2	1.8	1	0.7
BUB1	3.50804	7.46798	-7.46798	3.50804	3.40421e-08	9.86411e-07	up-regulated	0.3	0.7	0.2	1.3	8.3	6.6	9.7
RUBCNL	-4.15287	7.46456	-7.46456	-4.15287	3.43113e-08	9.9185e-07	down-regulated	14.9	11.3	35.9	4	1	1.7	0.6
CARD14	-5.36887	7.4554	-7.4554	-5.36887	3.50427e-08	1.01059e-06	down-regulated	1.3	1.5	1	2.3	0.1	0	0
HIP1	2.86128	7.44962	-7.44962	2.86128	3.55125e-08	1.02172e-06	up-regulated	1.1	1.8	1.6	2.3	23.1	15.2	5.1
COL6A2	-7.35622	7.4359	-7.4359	-7.35622	3.6652e-08	1.05202e-06	down-regulated	11.4	16.6	0.1	14	0.1	0.1	0
GIMAP1	-4.27116	7.42403	-7.42403	-4.27116	3.76675e-08	1.07862e-06	down-regulated	7.1	6.1	1.4	15.4	0.3	0.6	0.4
MKI67	3.71628	7.40415	-7.40415	3.71628	3.94317e-08	1.12649e-06	up-regulated	0.4	2.6	0.4	3.1	28.2	21.5	23.3
FOXM1	2.78735	7.39833	-7.39833	2.78735	3.99645e-08	1.13903e-06	up-regulated	1.3	1.9	0.8	1.7	14.6	11	8.7
CARNS1	-3.44132	7.3761	-7.3761	-3.44132	4.20633e-08	1.19605e-06	down-regulated	4.8	9.3	6.8	2.9	0.5	0.6	0.9
PELI1	-3.62799	7.35896	-7.35896	-3.62799	4.37557e-08	1.24128e-06	down-regulated	47	44.6	67.9	27.9	8	4.4	1.1
KIF5C	-5.89999	7.35738	-7.35738	-5.89999	4.39154e-08	1.24291e-06	down-regulated	2.3	1.5	0.8	1.3	0	0.1	0
GOLGA8M	6.97167	7.35516	-7.35516	6.97167	4.4141e-08	1.24639e-06	up-regulated	0.2	0.1	0.3	0.1	0.1	43.9	38.9
CES4A	-5.20999	7.34871	-7.34871	-5.20999	4.48009e-08	1.2621e-06	down-regulated	3.6	3.2	2.9	4.6	0.2	0.1	0
LCK	-5.37664	7.34728	-7.34728	-5.37664	4.49491e-08	1.26335e-06	down-regulated	100.9	112.1	3.5	157.6	1.8	1.3	4.8
ZNF114	7.3547	7.33216	-7.33216	7.3547	4.65415e-08	1.30509e-06	up-regulated	0	0	0	0	1.3	1	3.2
BTN3A1	-2.64322	7.31235	-7.31235	-2.64322	4.87138e-08	1.36287e-06	down-regulated	68.5	91.3	45.2	52.7	10	14.4	11.8
PLCD3	3.9694	7.29703	-7.29703	3.9694	5.04624e-08	1.40855e-06	up-regulated	0.2	0.1	0.2	0.1	3.7	3.2	1.5
RGS10	-2.87626	7.27407	-7.27407	-2.87626	5.32026e-08	1.48164e-06	down-regulated	40.4	32.9	25.9	71	5.2	5.6	9.2
CPNE2	2.90099	7.27073	-7.27073	2.90099	5.36125e-08	1.48965e-06	up-regulated	1	0.6	1	3.1	12.1	10.1	13.9
EHD1	-2.69764	7.26624	-7.26624	-2.69764	5.41704e-08	1.50172e-06	down-regulated	19.1	24.9	17.3	30.9	6.7	2.8	3
C20orf194	2.55052	7.26041	-7.26041	2.55052	5.49017e-08	1.51853e-06	up-regulated	2.2	2	2.5	1.7	23.7	12.7	7.6
GPHN	-5.80844	7.25279	-7.25279	-5.80844	5.58742e-08	1.54192e-06	down-regulated	2.6	2.2	1.4	1.7	0	0.1	0
HOMER2	3.7509	7.24604	-7.24604	3.7509	5.6749e-08	1.56252e-06	up-regulated	0.3	0.3	1.7	0.3	11.4	4.9	15
GSAP	-3.0033	7.24449	-7.24449	-3.0033	5.69527e-08	1.56459e-06	down-regulated	10.1	10.3	19.9	4.9	2	1.3	1.8
KIF20A	4.50188	7.2328	-7.2328	4.50188	5.85057e-08	1.60364e-06	up-regulated	0	0.4	0.3	0.6	10.2	8.4	6.5
PDIA6	2.27582	7.22777	-7.22777	2.27582	5.91878e-08	1.61869e-06	up-regulated	9.9	15.9	11.8	11	60.9	62.6	86.2
PIM1	-3.41921	7.22463	-7.22463	-3.41921	5.96163e-08	1.62675e-06	down-regulated	57.8	77.7	29.8	113.8	10.8	9.1	2.5
WNT10A	-6.65167	7.21488	-7.21488	-6.65167	6.09707e-08	1.65999e-06	down-regulated	2.3	1	1.6	1.5	0	0	0
SYNE2	-3.71255	7.18559	-7.18559	-3.71255	6.52238e-08	1.77182e-06	down-regulated	13.1	20	2.7	16.5	0.6	1.8	1
KIF26B	5.46043	7.17377	-7.17377	5.46043	6.70236e-08	1.81665e-06	up-regulated	0	0	0	0	0.2	1.5	1.1
GALNT11	-3.07281	7.16913	-7.16913	-3.07281	6.77433e-08	1.83208e-06	down-regulated	4.5	6.1	2.8	6.5	0.6	1	0.5
GRAMD4	2.48538	7.16521	-7.16521	2.48538	6.83574e-08	1.84459e-06	up-regulated	2.6	4.7	5	2.7	27.8	16.3	31.8
RAB29	-2.4331	7.16383	-7.16383	-2.4331	6.85763e-08	1.8464e-06	down-regulated	25.8	28.4	16.2	19.4	4.6	4.2	5.9
TYMS	3.48133	7.1626	-7.1626	3.48133	6.87694e-08	1.84751e-06	up-regulated	1	3.9	0.6	3.6	35.3	34.7	16.7
NLRP2	-7.26656	7.15272	-7.15272	-7.26656	7.03527e-08	1.88589e-06	down-regulated	2.3	3.4	0.4	1	0	0	0
TPX2	3.60251	7.14461	-7.14461	3.60251	7.16785e-08	1.9172e-06	up-regulated	0.6	3.3	0.5	4.2	36.8	29.9	23.4
HOOK1	-5.59636	7.1337	-7.1337	-5.59636	7.35025e-08	1.95972e-06	down-regulated	2.8	2.1	0.7	2.6	0	0.1	0.1
CD247	-6.85774	7.13318	-7.13318	-6.85774	7.35902e-08	1.95972e-06	down-regulated	39.8	63.3	0.4	75.2	0.6	0.7	0.1
SLC8A3	6.1726	7.12017	-7.12017	6.1726	7.58282e-08	2.00891e-06	up-regulated	0	0	0	0.1	1	2.2	3
MILR1	3.34319	7.12006	-7.12006	3.34319	7.58465e-08	2.00891e-06	up-regulated	4.5	0.9	9.8	4.5	68.9	37.9	74
ZC3H12D	-2.6607	7.11957	-7.11957	-2.6607	7.59324e-08	2.00891e-06	down-regulated	14.7	12.2	11	6	2.3	1.6	2.3
STMN1	2.58289	7.11034	-7.11034	2.58289	7.7564e-08	2.04762e-06	up-regulated	4.1	8.4	3.6	9.5	63.2	36.7	33.9
SIDT1	-3.53832	7.10544	-7.10544	-3.53832	7.84432e-08	2.06635e-06	down-regulated	9.2	10	8.8	9	1.4	1.2	0.2
LMNB1	2.28028	7.09967	-7.09967	2.28028	7.94941e-08	2.08951e-06	up-regulated	6	10.1	8.7	13	60.6	53.3	46.4
GCH1	-4.32171	7.097	-7.097	-4.32171	7.99838e-08	2.09785e-06	down-regulated	17.7	18.1	9.7	11.2	1	1.4	0.1
ZNF117	2.46371	7.08969	-7.08969	2.46371	8.13404e-08	2.12885e-06	up-regulated	1.5	0.7	1	1.6	7.8	5.2	10.6
NECTIN1	4.37271	7.08682	-7.08682	4.37271	8.18804e-08	2.13838e-06	up-regulated	0.5	0.4	0.4	0.7	4	1.2	32.2
TRAF3IP2	2.38456	7.05651	-7.05651	2.38456	8.77991e-08	2.28804e-06	up-regulated	3.5	3	2.7	3.4	32.1	12.3	14
SLC1A4	2.87479	7.04159	-7.04159	2.87479	9.0868e-08	2.36035e-06	up-regulated	0.6	1.6	2	1	15.5	6.2	12.7
FAM153B	-7.48964	7.04114	-7.04114	-7.48964	9.09617e-08	2.36035e-06	down-regulated	4.9	1.7	0	2.2	0	0	0
NAT8L	7.08285	7.03913	-7.03913	7.08285	9.13837e-08	2.36625e-06	up-regulated	0	0	0	0	0.6	1.2	5.3
KIF18B	4.40722	7.03001	-7.03001	4.40722	9.33232e-08	2.41135e-06	up-regulated	0	0.3	0.1	0.8	7.8	8	5.9
CD226	-6.14286	7.00774	-7.00774	-6.14286	9.82344e-08	2.53287e-06	down-regulated	5.4	5.3	0.1	3.2	0.1	0.1	0
CCR6	-5.54756	7.00123	-7.00123	-5.54756	9.97168e-08	2.56565e-06	down-regulated	5.4	2.5	10	1	0.2	0.1	0
CABLES1	5.553	6.98376	-6.98376	5.553	1.03811e-07	2.66537e-06	up-regulated	0	0.1	0.1	0	1.8	2.8	4.5
MAD2L2	2.32841	6.9792	-6.9792	2.32841	1.04905e-07	2.68778e-06	up-regulated	4.2	6.6	7.7	5.9	31.4	46.8	29.6
DHFR	2.38596	6.97242	-6.97242	2.38596	1.06556e-07	2.72182e-06	up-regulated	2.4	2.3	1.8	3.6	15.5	16.8	13
C4orf36	3.14118	6.97141	-6.97141	3.14118	1.06806e-07	2.72182e-06	up-regulated	0.6	0.4	0.3	0.8	5.3	6.1	4.7
BAALC	5.88089	6.971	-6.971	5.88089	1.06905e-07	2.72182e-06	up-regulated	0	0.1	1	0.7	5.4	23.4	66.7
AIM2	-5.11694	6.96542	-6.96542	-5.11694	1.08289e-07	2.7513e-06	down-regulated	13.9	9.2	21.8	4.1	0.1	1	0.2
ANKLE1	3.07016	6.96422	-6.96422	3.07016	1.08588e-07	2.75316e-06	up-regulated	1.3	0.5	2.1	1	10.5	10	16.2
CCDC184	-8.96486	6.96303	-6.96303	-8.96486	1.08886e-07	2.75497e-06	down-regulated	2.5	1.9	0.7	1.7	0	0	0
CARMIL1	-6.05254	6.95293	-6.95293	-6.05254	1.11447e-07	2.81392e-06	down-regulated	1.1	0.8	0.8	1.8	0	0	0
HS6ST1	2.98491	6.94361	-6.94361	2.98491	1.13865e-07	2.86665e-06	up-regulated	0.9	2	1.6	1.2	5.6	12.3	22.2
PPP1R13B	-3.04946	6.94307	-6.94307	-3.04946	1.14006e-07	2.86665e-06	down-regulated	3.6	3.6	2.4	3.9	0.5	0.3	0.7
NEO1	-5.24432	6.93968	-6.93968	-5.24432	1.14901e-07	2.88318e-06	down-regulated	2.3	3.5	0.3	1.6	0	0.1	0.1
HACD1	5.63875	6.93608	-6.93608	5.63875	1.15857e-07	2.90119e-06	up-regulated	0.1	0	0	0	1.1	1.1	4.8
RGS1	-2.82979	6.92364	-6.92364	-2.82979	1.19223e-07	2.97936e-06	down-regulated	54.5	73.4	40.3	46	9.2	12.8	4.2
ABCA5	-4.62935	6.90468	-6.90468	-4.62935	1.24543e-07	3.10592e-06	down-regulated	3.1	3.7	1.5	1.8	0	0.1	0.3
CD4	-3.21042	6.89157	-6.89157	-3.21042	1.28359e-07	3.19454e-06	down-regulated	36.8	22.9	25.5	67.1	4.7	7.4	1.7
RGS12	2.585	6.88314	-6.88314	2.585	1.30877e-07	3.25055e-06	up-regulated	0.7	0.4	0.9	0.7	6.9	2.8	5.1
WFDC1	8.66804	6.85389	-6.85389	8.66804	1.39994e-07	3.46991e-06	up-regulated	0	0	0	0	0.2	0.2	1
HIST1H3H	3.87218	6.84005	-6.84005	3.87218	1.44528e-07	3.57502e-06	up-regulated	1.9	1.3	0.8	3.5	69.6	17.6	9.8
TUBB	2.2753	6.83592	-6.83592	2.2753	1.4591e-07	3.60187e-06	up-regulated	47.6	74.7	38.9	75.2	368.4	293.9	342.5
GPR150	4.87189	6.8137	-6.8137	4.87189	1.53569e-07	3.78326e-06	up-regulated	0.1	0.1	0	0.3	5.5	6.3	4.2
HIST1H2BH	4.25578	6.80879	-6.80879	4.25578	1.55314e-07	3.81854e-06	up-regulated	1.3	1	0.4	0.6	47.2	8.2	3.8
TMC6	-2.60598	6.80442	-6.80442	-2.60598	1.56884e-07	3.84936e-06	down-regulated	42.9	47.4	34.6	47.8	5	6.3	13.8
SRPK3	3.86954	6.80306	-6.80306	3.86954	1.57375e-07	3.85363e-06	up-regulated	0.2	0.3	0.4	0.1	6.4	1.9	6.3
RAB11FIP4	-3.22051	6.79261	-6.79261	-3.22051	1.61209e-07	3.93957e-06	down-regulated	4.9	6.3	5.2	6	0.2	0.5	1.4
PLEKHG1	-5.34239	6.78626	-6.78626	-5.34239	1.63583e-07	3.98959e-06	down-regulated	5.4	4.7	14.3	2.1	0.3	0.3	0
STMN3	-3.06894	6.77601	-6.77601	-3.06894	1.67491e-07	4.07673e-06	down-regulated	28.8	17.4	8.5	35.1	1.9	4.5	2.6
PAICS	2.31732	6.77441	-6.77441	2.31732	1.68108e-07	4.08358e-06	up-regulated	4.5	3.8	2	5.5	16.1	23.9	28.6
TBC1D10C	-2.3079	6.77057	-6.77057	-2.3079	1.69602e-07	4.11167e-06	down-regulated	65.6	63.9	57.5	76	19.8	12.8	14.2
CD40LG	-9.03857	6.76354	-6.76354	-9.03857	1.72368e-07	4.17042e-06	down-regulated	29	20	0	43.7	0.1	0.1	0
NFKBIA	-2.82404	6.75653	-6.75653	-2.82404	1.75173e-07	4.22986e-06	down-regulated	619.6	616.1	389.5	630.6	137	101.6	39.3
CTGF	6.5501	6.75433	-6.75433	6.5501	1.76062e-07	4.24293e-06	up-regulated	0	0.2	5.5	0.4	308.4	96.6	136.7
SERTAD1	-2.8722	6.74527	-6.74527	-2.8722	1.79774e-07	4.32382e-06	down-regulated	19.6	33.8	32.3	22.9	4.9	6	2.1
PIM2	-2.51708	6.74144	-6.74144	-2.51708	1.81367e-07	4.35352e-06	down-regulated	103.1	77.2	69.1	84.4	9.4	19.5	22.1
AGAP3	-4.42294	6.73109	-6.73109	-4.42294	1.85741e-07	4.44973e-06	down-regulated	1.7	2.1	1.7	1.1	0	0.1	0.2
KIF14	4.22795	6.72617	-6.72617	4.22795	1.8786e-07	4.49165e-06	up-regulated	0	0.2	0	0.2	2.2	2	2.7
FCRL6	-7.67103	6.72101	-6.72101	-7.67103	1.90105e-07	4.53642e-06	down-regulated	15.9	71.3	0.2	8.7	0.3	0.1	0.1
TOP2B	2.18549	6.71894	-6.71894	2.18549	1.91011e-07	4.54912e-06	up-regulated	33.1	31.5	24	42.3	174.8	134.1	214.7
MED13L	2.16674	6.71565	-6.71565	2.16674	1.92462e-07	4.57473e-06	up-regulated	7.2	9	9.6	8.9	41.7	52.7	42.1
ANKRD44	-2.50117	6.71394	-6.71394	-2.50117	1.93225e-07	4.58392e-06	down-regulated	12.5	9.3	13.9	13	4	2	1.6
KCNK12	5.96557	6.71259	-6.71259	5.96557	1.93826e-07	4.58923e-06	up-regulated	0.1	0	0.1	0.1	10.7	0.5	0.9
SLC6A6	-2.52812	6.70734	-6.70734	-2.52812	1.96183e-07	4.62839e-06	down-regulated	9.9	11.9	16.3	24.5	2.2	3.7	3.4
PTPN22	-2.6631	6.70721	-6.70721	-2.6631	1.96241e-07	4.62839e-06	down-regulated	12.3	22.3	8.6	10.9	2.6	1.9	3
SYDE2	-8.87454	6.70482	-6.70482	-8.87454	1.97323e-07	4.64493e-06	down-regulated	0.4	0.4	0.3	1.2	0	0	0
ERN1	-3.53527	6.70015	-6.70015	-3.53527	1.99457e-07	4.68607e-06	down-regulated	16.8	17.8	2	11.5	0.9	0.9	1.9
GNA12	2.51765	6.69737	-6.69737	2.51765	2.00739e-07	4.70711e-06	up-regulated	4.7	3.8	10.1	4.2	50.4	28.5	39.1
MARCH9	-2.90723	6.68118	-6.68118	-2.90723	2.08361e-07	4.87645e-06	down-regulated	14	13.1	13.9	13.9	1.3	1.1	4.2
AHCY	2.39457	6.67866	-6.67866	2.39457	2.09574e-07	4.89542e-06	up-regulated	6.9	5.6	8	12.1	28.4	66.6	52.2
FOXO1	-2.97496	6.66962	-6.66962	-2.97496	2.13983e-07	4.98885e-06	down-regulated	14.7	11	13.6	11.1	3.7	1.2	0.8
CD27	-2.97335	6.66309	-6.66309	-2.97335	2.17223e-07	5.0547e-06	down-regulated	53.5	41.2	21.1	113.5	6.6	7.6	10.7
FBXO43	5.72356	6.65954	-6.65954	5.72356	2.19009e-07	5.08651e-06	up-regulated	0	0	0	0.1	1.2	2	3.1
TNFAIP3	-4.53396	6.64499	-6.64499	-4.53396	2.26469e-07	5.24976e-06	down-regulated	884.9	928	30.3	782.2	24	34.3	40
PRC1	2.56713	6.63227	-6.63227	2.56713	2.33202e-07	5.39556e-06	up-regulated	3.2	4	2.2	1.7	23.8	24.4	10
MGST2	3.7293	6.62423	-6.62423	3.7293	2.37559e-07	5.48593e-06	up-regulated	0.4	0.2	1.8	0.4	14.2	12.3	8.2
ZNF831	-4.71797	6.62105	-6.62105	-4.71797	2.39305e-07	5.5158e-06	down-regulated	6.4	5.8	0.8	5.9	0.2	0.4	0
CCL1	10.667	6.61809	-6.61809	10.667	2.40942e-07	5.54303e-06	up-regulated	0	0	0	0	77.1	0.8	0.8
PPP1R2	-2.24143	6.59798	-6.59798	-2.24143	2.52359e-07	5.78447e-06	down-regulated	20.9	19.7	17.6	31.2	6.1	6.1	4.2
JAK3	-2.69933	6.59793	-6.59793	-2.69933	2.52387e-07	5.78447e-06	down-regulated	33.3	29.6	24.5	64.9	10.7	4.3	5.5
EPDR1	5.31062	6.59124	-6.59124	5.31062	2.56304e-07	5.86319e-06	up-regulated	0.1	0.3	0	0	7.5	3.4	4.6
BAZ2B	2.18281	6.58731	-6.58731	2.18281	2.58637e-07	5.89826e-06	up-regulated	1.8	2.1	2.2	1.6	14.1	7	10.1
LRRK2	-5.18731	6.58703	-6.58703	-5.18731	2.58806e-07	5.89826e-06	down-regulated	1.8	2.1	7.3	4.4	0.1	0.3	0
NXT1	-2.28024	6.57857	-6.57857	-2.28024	2.63896e-07	6.00301e-06	down-regulated	66.5	70.1	74.3	60.2	17.6	18.4	13.2
MS4A1	-6.05185	6.57177	-6.57177	-6.05185	2.68056e-07	6.08627e-06	down-regulated	154.3	97	365.4	17.3	4.1	4.3	0.1
PDZD4	-7.61388	6.56838	-6.56838	-7.61388	2.7016e-07	6.12262e-06	down-regulated	8.4	16.9	0	5.2	0.1	0	0
PHLPP1	2.30893	6.56616	-6.56616	2.30893	2.71546e-07	6.1426e-06	up-regulated	1	1.2	1.4	1.1	7.6	4.8	8
SPIN1	2.0494	6.56177	-6.56177	2.0494	2.74305e-07	6.1935e-06	up-regulated	6.1	5.1	4.6	7.3	34.4	19.9	30.1
GOLGA8N	3.83317	6.5491	-6.5491	3.83317	2.82423e-07	6.36497e-06	up-regulated	0.2	1.1	0.2	0.3	2.7	10.2	9
BIN2	-3.84682	6.54051	-6.54051	-3.84682	2.88067e-07	6.48018e-06	down-regulated	98.7	125.8	53.2	157.3	14.9	10.1	1.1
DPYSL3	9.66203	6.53868	-6.53868	9.66203	2.89282e-07	6.4955e-06	up-regulated	0	0	0	0	19.1	0.1	0
CD7	-4.79851	6.53622	-6.53622	-4.79851	2.90927e-07	6.52042e-06	down-regulated	16.6	19.9	0.9	45.1	1.1	0.8	0.7
HIF1A	-2.97263	6.53256	-6.53256	-2.97263	2.93384e-07	6.56338e-06	down-regulated	36.4	37	89.1	38.5	9.5	3.3	10.6
CDCA2	3.95319	6.52064	-6.52064	3.95319	3.01554e-07	6.73378e-06	up-regulated	0.1	0.4	0.1	0.4	3.6	4.8	5.3
PPFIBP1	2.59146	6.51794	-6.51794	2.59146	3.03428e-07	6.76323e-06	up-regulated	0.8	0.4	0.6	0.6	3	5.9	4
IL11RA	-2.67467	6.51635	-6.51635	-2.67467	3.04546e-07	6.77574e-06	down-regulated	36.3	24.1	9.2	35.3	4.3	4.1	5.9
SOX4	4.04438	6.50809	-6.50809	4.04438	3.10393e-07	6.89323e-06	up-regulated	0.6	0.8	2.1	6.4	103	16.8	22
CCNB2	3.34408	6.50059	-6.50059	3.34408	3.158e-07	7.00051e-06	up-regulated	0.2	1.8	0.9	1.1	13.3	12.8	10.2
GOLIM4	2.84844	6.49152	-6.49152	2.84844	3.22462e-07	7.12612e-06	up-regulated	0.7	1.6	2.1	0.8	14.9	9	10.1
SUSD3	-3.24042	6.49129	-6.49129	-3.24042	3.22637e-07	7.12612e-06	down-regulated	26.7	17.7	10.3	35.2	1.8	3.5	2.8
ZNF365	-9.80303	6.46867	-6.46867	-9.80303	3.39883e-07	7.49343e-06	down-regulated	0.8	1.9	0.1	0.3	0	0	0
NT5DC2	3.1089	6.46783	-6.46783	3.1089	3.40539e-07	7.49433e-06	up-regulated	0.2	0.7	1	0.9	8.3	8.2	5.2
PFN2	-7.02811	6.46093	-6.46093	-7.02811	3.45996e-07	7.60068e-06	down-regulated	1.3	0.8	0.4	1.1	0	0	0
WHRN	-3.27387	6.45763	-6.45763	-3.27387	3.48632e-07	7.64477e-06	down-regulated	5.1	7.3	2.6	3.5	0.7	0.6	0.4
ZNF287	-7.32411	6.45418	-6.45418	-7.32411	3.51417e-07	7.69198e-06	down-regulated	1.7	1.2	0.6	1.1	0	0	0
REN	8.67616	6.44243	-6.44243	8.67616	3.61054e-07	7.88875e-06	up-regulated	0	0	0	0	21.5	1.8	0.1
GAS7	3.41879	6.42819	-6.42819	3.41879	3.73089e-07	8.13709e-06	up-regulated	0.9	5.8	8.2	3.7	53.8	96.3	25.2
SLFN12L	-5.25043	6.41062	-6.41062	-5.25043	3.88488e-07	8.45777e-06	down-regulated	18.3	19.4	0.3	17.7	0.2	0.5	0.6
TES	-3.48099	6.40325	-6.40325	-3.48099	3.95142e-07	8.58728e-06	down-regulated	20.2	22.6	9.4	24.8	4.6	0.6	1
BIRC5	3.75807	6.39068	-6.39068	3.75807	4.06742e-07	8.82362e-06	up-regulated	0.1	1.2	0.3	1.1	8.4	11.7	12.1
ACTG1	2.32357	6.38704	-6.38704	2.32357	4.10167e-07	8.87154e-06	up-regulated	242.8	299.4	236.1	339.4	1326.8	989.8	2657.2
KCNK17	9.88575	6.38678	-6.38678	9.88575	4.10409e-07	8.87154e-06	up-regulated	0	0	0	0	11.7	0.2	0.6
HOXA2	6.71065	6.37976	-6.37976	6.71065	4.171e-07	9.00018e-06	up-regulated	0	0	0	0	1	2.3	0.7
SBDS	-2.7299	6.37835	-6.37835	-2.7299	4.18454e-07	9.01341e-06	down-regulated	184.1	161.9	142.5	116.8	34.5	34.6	10.8
RNF207	-5.85094	6.37235	-6.37235	-5.85094	4.24282e-07	9.12282e-06	down-regulated	2.5	1.3	0.4	0.7	0	0	0
DENND2D	-2.92577	6.36403	-6.36403	-2.92577	4.32487e-07	9.28284e-06	down-regulated	45.7	38.2	10.9	52.6	3.4	5.6	7.7
SEMA4F	-3.72992	6.35898	-6.35898	-3.72992	4.37543e-07	9.37482e-06	down-regulated	2.9	2.8	2.5	2.7	0.1	0.2	0.4
CENPU	3.29176	6.35351	-6.35351	3.29176	4.43087e-07	9.47692e-06	up-regulated	0.4	1.8	1.1	0.7	15.3	14.1	5.9
ZNF80	-6.49689	6.34673	-6.34673	-6.49689	4.50062e-07	9.60921e-06	down-regulated	1.6	1.5	0.5	1.4	0	0	0
MEST	3.65375	6.33064	-6.33064	3.65375	4.67049e-07	9.95444e-06	up-regulated	0.8	0.3	0.8	2	2.5	14.8	24.5
CD80	-6.05091	6.32945	-6.32945	-6.05091	4.6833e-07	9.9643e-06	down-regulated	5.4	5.5	6.7	0.5	0.1	0.2	0
NAMPT	-2.89448	6.3236	-6.3236	-2.89448	4.74682e-07	1.00818e-05	down-regulated	11.1	11.6	28.8	36.2	2	3.7	4.6
TTC16	-6.86724	6.31814	-6.31814	-6.86724	4.80688e-07	1.01916e-05	down-regulated	6	10.9	0	3.7	0	0.1	0
SOCS2	4.36316	6.29937	-6.29937	4.36316	5.01912e-07	1.06231e-05	up-regulated	1.8	1.3	0.2	5.6	108.7	31.9	14.7
CRISPLD1	6.63087	6.29401	-6.29401	6.63087	5.08142e-07	1.07363e-05	up-regulated	0	0	0	0	2.2	1.3	0.4
DEDD2	-2.35414	6.29031	-6.29031	-2.35414	5.12499e-07	1.07987e-05	down-regulated	33.5	29.4	29.2	31.1	4	7.6	9.6
FXYD7	-6.14667	6.28952	-6.28952	-6.14667	5.13433e-07	1.07987e-05	down-regulated	4.6	8.1	0.9	3	0	0.1	0.1
HIST1H3B	8.98338	6.28924	-6.28924	8.98338	5.13757e-07	1.07987e-05	up-regulated	0	0	0	0	26.7	7	0.9
ARHGAP24	-5.74825	6.27668	-6.27668	-5.74825	5.28839e-07	1.10819e-05	down-regulated	5	2.1	12	0.9	0.1	0.2	0
FCRL3	-5.62949	6.2762	-6.2762	-5.62949	5.29423e-07	1.10819e-05	down-regulated	37.6	34.9	78.8	16.4	1.2	1.7	0
KRT73	-10.8589	6.27575	-6.27575	-10.8589	5.29964e-07	1.10819e-05	down-regulated	5.4	10	0	7	0	0	0
IDS	-2.53033	6.27235	-6.27235	-2.53033	5.34135e-07	1.11499e-05	down-regulated	27.1	30.3	14.6	15.6	3.9	3.1	6.6
TNFRSF13B	-5.2573	6.24914	-6.24914	-5.2573	5.63462e-07	1.1742e-05	down-regulated	5.4	5.4	16.2	1.9	0.4	0.3	0
CDC25C	5.21046	6.24439	-6.24439	5.21046	5.69657e-07	1.18508e-05	up-regulated	0	0	0	0.1	1.5	1.7	2.3
EMP1	4.2075	6.24254	-6.24254	4.2075	5.72082e-07	1.1881e-05	up-regulated	1.7	1.6	1.2	0.7	39.6	42.9	0.9
IL27RA	-2.57127	6.24129	-6.24129	-2.57127	5.73734e-07	1.1895e-05	down-regulated	28.6	29.5	13.7	24.1	3.1	3.7	7.5
MCUB	-2.47414	6.23363	-6.23363	-2.47414	5.83939e-07	1.2086e-05	down-regulated	16.7	13.9	14.4	21.3	4.6	3.9	1.9
PCSK5	-5.32441	6.23061	-6.23061	-5.32441	5.88018e-07	1.21497e-05	down-regulated	1.4	0.6	0.2	2.1	0	0	0
XIRP1	7.65024	6.22872	-6.22872	7.65024	5.90584e-07	1.2182e-05	up-regulated	0	0	0	0	1.9	5.4	0.1
SELPLG	-3.43829	6.22663	-6.22663	-3.43829	5.93429e-07	1.222e-05	down-regulated	35.5	66.2	39.9	127.7	13.9	5.7	1.9
MYB	4.64949	6.22047	-6.22047	4.64949	6.01914e-07	1.23738e-05	up-regulated	0.8	0.4	0.6	11.3	88.6	62.6	121.9
ALDH7A1	3.36882	6.21882	-6.21882	3.36882	6.04194e-07	1.23997e-05	up-regulated	0.1	0.1	0.1	0.2	1.2	2.3	1
DNMT3B	3.59034	6.21545	-6.21545	3.59034	6.08903e-07	1.24753e-05	up-regulated	0.2	0.2	0.2	0.4	3.6	3.8	3.3
TSPYL5	-6.24034	6.20119	-6.20119	-6.24034	6.29232e-07	1.28702e-05	down-regulated	1.6	1.2	2.6	0.6	0.1	0	0
KIAA1324	-5.86477	6.1897	-6.1897	-5.86477	6.46097e-07	1.31929e-05	down-regulated	1.8	2	0.1	2.4	0	0.1	0
GNA14	7.9385	6.1839	-6.1839	7.9385	6.54783e-07	1.33479e-05	up-regulated	0	0	0	0	0.4	1.3	0.7
PPFIA4	4.21705	6.17079	-6.17079	4.21705	6.74858e-07	1.37341e-05	up-regulated	0.2	0.1	0.2	0.2	0.9	0.9	8.3
INF2	2.02141	6.15886	-6.15886	2.02141	6.9365e-07	1.4093e-05	up-regulated	4.1	4.5	3.8	3.1	16.6	16.3	22.7
BTLA	-5.23893	6.14868	-6.14868	-5.23893	7.10097e-07	1.44031e-05	down-regulated	8.7	2.1	9.9	2.1	0.3	0.2	0
ICOS	-8.82154	6.14577	-6.14577	-8.82154	7.14878e-07	1.4476e-05	down-regulated	13.5	14.1	0	11.8	0.1	0	0
PPP1R3B	2.56377	6.14488	-6.14488	2.56377	7.16338e-07	1.44814e-05	up-regulated	0.9	1.2	0.8	1.9	5.7	7.5	11.1
CLCF1	-4.81611	6.13362	-6.13362	-4.81611	7.35159e-07	1.48373e-05	down-regulated	7.5	9.9	10.2	1.2	0.3	0.4	0.2
SERPINI2	5.87419	6.12718	-6.12718	5.87419	7.46141e-07	1.5034e-05	up-regulated	0	0.1	0.1	0	4	2.9	0.7
APOL3	-2.36226	6.12641	-6.12641	-2.36226	7.47464e-07	1.50358e-05	down-regulated	27.9	24.6	11.1	21	4.4	5.9	4
SBK1	-5.03516	6.11758	-6.11758	-5.03516	7.62823e-07	1.53194e-05	down-regulated	3.5	6.3	0.4	4.7	0	0.2	0.2
SELL	-2.78429	6.1081	-6.1081	-2.78429	7.79649e-07	1.56167e-05	down-regulated	127.1	115.2	142.9	349.1	15.3	36.8	39.1
KCNE5	7.60649	6.10731	-6.10731	7.60649	7.81067e-07	1.56167e-05	up-regulated	0.1	0	0.1	0	45.6	5.1	0.1
TICRR	4.00434	6.10708	-6.10708	4.00434	7.81479e-07	1.56167e-05	up-regulated	0	0.3	0	0.3	3.1	2.7	3.3
CCNB1	2.82417	6.1022	-6.1022	2.82417	7.90308e-07	1.57461e-05	up-regulated	0.9	1.5	1.1	2	10.7	9.5	13.8
PARP1	1.98243	6.10208	-6.10208	1.98243	7.90538e-07	1.57461e-05	up-regulated	18.2	20.2	19.9	20.4	81.2	89.4	103.6
ITGB2	-2.43214	6.0988	-6.0988	-2.43214	7.96529e-07	1.58395e-05	down-regulated	61.2	96.2	94.5	123.8	26.2	22.2	12.5
IL4R	-3.2366	6.09211	-6.09211	-3.2366	8.08893e-07	1.60591e-05	down-regulated	54.5	41.1	208.1	69.4	15	13.4	7
LMNB2	2.16148	6.0877	-6.0877	2.16148	8.17142e-07	1.61589e-05	up-regulated	2.5	4.2	2.2	4.6	19.2	18.6	15.2
ZNF354C	-5.21752	6.08738	-6.08738	-5.21752	8.1775e-07	1.61589e-05	down-regulated	1.4	1.4	0.9	2.1	0.1	0	0
CDCA3	3.35981	6.0873	-6.0873	3.35981	8.17905e-07	1.61589e-05	up-regulated	0.1	0.5	0.2	0.8	4.9	4.7	4.4
CEP70	2.52818	6.08207	-6.08207	2.52818	8.27817e-07	1.63283e-05	up-regulated	2.3	1.4	0.9	2.3	9.3	9.7	15.5
CCSER2	-2.49359	6.06818	-6.06818	-2.49359	8.54704e-07	1.68313e-05	down-regulated	10.6	13	4	14.9	2.2	2	2.4
LAG3	-7.49329	6.048	-6.048	-7.49329	8.95358e-07	1.76034e-05	down-regulated	3.8	13.3	0.1	5	0.1	0	0
AQP9	-6.4063	6.04602	-6.04602	-6.4063	8.99453e-07	1.76554e-05	down-regulated	0.4	1.6	9.8	23.9	0.1	0.2	0
LATS2	2.65471	6.03851	-6.03851	2.65471	9.15155e-07	1.79347e-05	up-regulated	0.6	1.6	1.1	0.9	7.1	9.9	6.1
CORO1A	-2.19247	6.02813	-6.02813	-2.19247	9.37291e-07	1.8339e-05	down-regulated	114.3	122.7	109.7	163.1	39.7	23.8	34.9
AFF1	2.04862	6.02129	-6.02129	2.04862	9.5217e-07	1.86002e-05	up-regulated	9	9.7	7.2	13.6	38.8	52.4	50.6
MSC	-8.31469	6.01517	-6.01517	-8.31469	9.65679e-07	1.88338e-05	down-regulated	0.8	1.7	1.1	1.1	0	0	0
SLC1A5	2.33872	6.01382	-6.01382	2.33872	9.68669e-07	1.88619e-05	up-regulated	11	10.3	6.8	3.1	48.4	47.3	45
ZWINT	3.27454	6.01059	-6.01059	3.27454	9.759e-07	1.89724e-05	up-regulated	0.9	2.9	0.4	3.5	24.9	25	13.9
CDK1	3.75196	6.00761	-6.00761	3.75196	9.82622e-07	1.90726e-05	up-regulated	0.2	0.6	0.1	0.5	4.5	3.8	7.3
NEIL3	5.14076	5.9965	-5.9965	5.14076	1.00809e-06	1.95357e-05	up-regulated	0	0.1	0	0.1	1.6	2.1	3.4
CARHSP1	1.99302	5.98995	-5.98995	1.99302	1.0234e-06	1.97795e-05	up-regulated	5.2	6.8	7.3	10	35.2	33.7	33.2
ATP6V0A1	-3.60289	5.98973	-5.98973	-3.60289	1.02392e-06	1.97795e-05	down-regulated	3.3	1.5	9.6	2	0.6	0.4	0.3
NKX3-1	-7.30598	5.98193	-5.98193	-7.30598	1.04248e-06	2.01061e-05	down-regulated	1.9	1.2	1.3	0.4	0	0	0
CCDC88A	2.32582	5.98038	-5.98038	2.32582	1.04622e-06	2.01464e-05	up-regulated	2	1.5	3.6	1.4	16.9	12	9.4
CYP1B1	-9.94278	5.97387	-5.97387	-9.94278	1.06202e-06	2.04184e-05	down-regulated	0.5	0.1	3.9	0.4	0	0	0
PLA2G16	-5.98453	5.97315	-5.97315	-5.98453	1.06377e-06	2.04196e-05	down-regulated	2	4.6	1	1.6	0	0.1	0
OR2B6	7.73064	5.96679	-5.96679	7.73064	1.07947e-06	2.06884e-05	up-regulated	0	0	0	0	2.9	1	2.4
CD96	-4.8882	5.9628	-5.9628	-4.8882	1.08942e-06	2.08463e-05	down-regulated	35.9	34.3	0.5	33.6	1.5	1	0.5
CAMKK2	2.76871	5.95776	-5.95776	2.76871	1.10214e-06	2.10566e-05	up-regulated	3.2	2.9	5.6	7.1	11.6	30.7	70.1
JAKMIP1	-8.42637	5.9544	-5.9544	-8.42637	1.11071e-06	2.1187e-05	down-regulated	4.8	7.6	0	2.1	0	0	0
BHLHE41	-6.44317	5.94708	-5.94708	-6.44317	1.12959e-06	2.15134e-05	down-regulated	0.9	1	2.6	0.5	0	0	0
KIAA1958	2.54707	5.93963	-5.93963	2.54707	1.14914e-06	2.18516e-05	up-regulated	0.3	0.3	0.4	0.6	2.2	2.8	3.4
CD3E	-8.03292	5.93627	-5.93627	-8.03292	1.15807e-06	2.19871e-05	down-regulated	151.8	196.8	0.1	265	0.7	1.1	0.1
KAT2B	-2.23489	5.92802	-5.92802	-2.23489	1.18027e-06	2.23736e-05	down-regulated	24.8	23.6	12.3	20	6.5	5.1	3.5
CORO2A	-3.93047	5.92588	-5.92588	-3.93047	1.1861e-06	2.24465e-05	down-regulated	5.3	6.1	1.1	6.2	0.1	0.3	0.6
SEMA4C	-4.31101	5.92526	-5.92526	-4.31101	1.1878e-06	2.24465e-05	down-regulated	5.9	7.8	0.4	5	0.3	0.3	0.1
RASAL1	3.95514	5.92157	-5.92157	3.95514	1.19793e-06	2.26028e-05	up-regulated	0.1	0.2	0.2	0.5	2.9	1.7	9
HBD	11.3349	5.91577	-5.91577	11.3349	1.21402e-06	2.2871e-05	up-regulated	0	0	0	0	0.6	62.8	0
ACKR3	3.40264	5.91225	-5.91225	3.40264	1.22391e-06	2.30216e-05	up-regulated	1.3	1.5	0.6	0.8	3.8	14.2	20.9
FANCI	2.27442	5.90796	-5.90796	2.27442	1.23605e-06	2.32141e-05	up-regulated	1.3	2.7	1.2	1.7	10	11.5	7.8
SYTL4	5.08179	5.90208	-5.90208	5.08179	1.25291e-06	2.34945e-05	up-regulated	0	0.1	0.1	0	1.9	0.6	2.6
SPATA9	5.10809	5.89224	-5.89224	5.10809	1.28162e-06	2.39959e-05	up-regulated	0	0.1	0	0.1	6.7	1.4	1.2
HMGB3	2.54874	5.8886	-5.8886	2.54874	1.29241e-06	2.41313e-05	up-regulated	1.2	1.8	1.4	1.4	13.4	5.3	12.2
ID3	-3.93562	5.88846	-5.88846	-3.93562	1.29282e-06	2.41313e-05	down-regulated	5.7	5.1	24.8	14.3	0.4	1	1.4
PINLYP	3.76279	5.8872	-5.8872	3.76279	1.29658e-06	2.41644e-05	up-regulated	0.4	0.4	0.2	0.3	1.8	7.2	5.9
CENPE	3.16266	5.86887	-5.86887	3.16266	1.35248e-06	2.51677e-05	up-regulated	0.3	0.4	0.1	0.2	2.7	2.3	2.7
AKR7A2	2.10429	5.85552	-5.85552	2.10429	1.39469e-06	2.59136e-05	up-regulated	7.8	7.3	8.5	6.8	38	45.6	31.4
TOP1MT	1.93079	5.8528	-5.8528	1.93079	1.40345e-06	2.60224e-05	up-regulated	5.2	3.8	4.1	4.8	17.4	15.5	27.5
PLEKHA1	-2.60802	5.85238	-5.85238	-2.60802	1.40482e-06	2.60224e-05	down-regulated	2.3	2.9	1.2	2.1	0.2	0.6	0.4
STK17B	-2.44127	5.84311	-5.84311	-2.44127	1.43514e-06	2.65435e-05	down-regulated	87	67.1	62.8	93	9.5	25.9	13.5
DNAJC1	2.0111	5.83603	-5.83603	2.0111	1.45872e-06	2.69388e-05	up-regulated	10.1	13.6	7.4	8.1	47.7	38.7	54.1
DLG3	-4.33408	5.8322	-5.8322	-4.33408	1.47163e-06	2.71359e-05	down-regulated	3	2.9	0.6	2.4	0.2	0.1	0
MTMR8	-6.05329	5.821	-5.821	-6.05329	1.51007e-06	2.78026e-05	down-regulated	1.2	1.4	1.2	1.6	0.1	0	0
PBX4	-5.02115	5.81864	-5.81864	-5.02115	1.51831e-06	2.79028e-05	down-regulated	5.6	8.2	1.2	14	0	0.4	0.4
SRSF7	-2.26011	5.81813	-5.81813	-2.26011	1.5201e-06	2.79028e-05	down-regulated	369.3	318.6	260.2	235.7	96.4	66.9	55.6
CNN3	-5.16643	5.81146	-5.81146	-5.16643	1.54361e-06	2.82918e-05	down-regulated	1.9	1.5	1.3	1.6	0.1	0	0
ZSWIM5	-6.27764	5.805	-5.805	-6.27764	1.56675e-06	2.86726e-05	down-regulated	1.3	0.8	0.3	0.5	0	0	0
HABP4	-2.93953	5.79196	-5.79196	-2.93953	1.61452e-06	2.95026e-05	down-regulated	9.4	5.6	3.4	7.9	0.6	0.9	1.4
ZMIZ1	2.02334	5.78422	-5.78422	2.02334	1.64353e-06	2.99877e-05	up-regulated	4	5.3	6.9	4.9	26.7	27.6	21.6
SAMD3	-6.49633	5.77892	-5.77892	-6.49633	1.66373e-06	3.02984e-05	down-regulated	10.6	26	0.1	12.8	0.2	0.2	0
PAWR	-5.17127	5.77844	-5.77844	-5.17127	1.66554e-06	3.02984e-05	down-regulated	1	0.7	3.3	0.7	0.1	0.1	0
SETBP1	-4.23401	5.77581	-5.77581	-4.23401	1.67567e-06	3.04371e-05	down-regulated	2.7	5.5	10.5	0.8	0.6	0.3	0.1
RAG2	6.55745	5.77221	-5.77221	6.55745	1.68961e-06	3.06446e-05	up-regulated	0	0	0	1	39.6	13.6	23
BTN3A3	-2.25936	5.76988	-5.76988	-2.25936	1.69871e-06	3.07639e-05	down-regulated	39.6	41.2	23.3	39.9	6.2	11.6	8.2
RNF157	-6.52864	5.76247	-5.76247	-6.52864	1.72795e-06	3.12469e-05	down-regulated	8	4.9	0	18.3	0.2	0.1	0
LZTS3	-4.04121	5.75685	-5.75685	-4.04121	1.75045e-06	3.16067e-05	down-regulated	2.7	1.7	1.6	2.4	0.1	0.2	0.1
NPR1	9.78079	5.75341	-5.75341	9.78079	1.76438e-06	3.18112e-05	up-regulated	0	0	0	0	4.8	0.1	0
CD3G	-8.0099	5.74896	-5.74896	-8.0099	1.78253e-06	3.20907e-05	down-regulated	14.4	19.1	0	21	0.1	0.1	0
MRPL33	2.04803	5.7458	-5.7458	2.04803	1.79554e-06	3.22773e-05	up-regulated	20.1	16.2	20	21.1	122.9	105.3	51.8
KCTD15	3.35827	5.73738	-5.73738	3.35827	1.83069e-06	3.28606e-05	up-regulated	1	0.9	0.7	0.6	15.4	12.5	1.1
PCGF5	-2.17376	5.73602	-5.73602	-2.17376	1.83646e-06	3.29157e-05	down-regulated	8.7	7.6	8	12.2	2.5	2.9	1.6
THSD7A	11.1266	5.72788	-5.72788	11.1266	1.87119e-06	3.34573e-05	up-regulated	0	0	0	0	5.8	0	0
HS6ST2	9.12698	5.72765	-5.72765	9.12698	1.87218e-06	3.34573e-05	up-regulated	0	0	0	0	0	0.5	2.6
CDCA8	3.17779	5.72305	-5.72305	3.17779	1.89213e-06	3.37642e-05	up-regulated	0.3	2.4	0.6	1.8	14.9	12.1	14.3
IL7	-6.71977	5.70885	-5.70885	-6.71977	1.95501e-06	3.48352e-05	down-regulated	1	1.1	2.7	0.3	0	0	0
FCAR	-5.60592	5.70277	-5.70277	-5.60592	1.98257e-06	3.5269e-05	down-regulated	2.3	2.2	7.3	19.2	0.1	0.4	0
COL4A4	-5.31202	5.70221	-5.70221	-5.31202	1.98515e-06	3.5269e-05	down-regulated	1.8	1.3	2.7	0.1	0	0.1	0
ECM1	3.95246	5.69428	-5.69428	3.95246	2.02171e-06	3.58512e-05	up-regulated	0.3	0.2	0.2	0.8	13.2	5.2	1.6
ACSM4	6.01109	5.69331	-5.69331	6.01109	2.02624e-06	3.58512e-05	up-regulated	0	0	0.1	0	1.1	1.2	2
SPOCK2	-3.38105	5.6932	-5.6932	-3.38105	2.02676e-06	3.58512e-05	down-regulated	69.6	70.6	9.3	102.3	4.2	11	5.1
ERLIN1	2.12223	5.69145	-5.69145	2.12223	2.03493e-06	3.59436e-05	up-regulated	1.7	1.5	1.9	2.8	10.5	8.8	10.6
PARP12	-2.36582	5.68631	-5.68631	-2.36582	2.05914e-06	3.62985e-05	down-regulated	22.9	18.8	26.9	25.2	7.5	5.9	2.5
COMT	2.05261	5.68592	-5.68592	2.05261	2.06099e-06	3.62985e-05	up-regulated	3	3.6	6.1	3.8	18.8	20.8	21.5
SPP1	8.37174	5.68257	-5.68257	8.37174	2.07695e-06	3.65268e-05	up-regulated	0	0	0	0	0.3	0.4	3.4
AURKB	3.15028	5.67764	-5.67764	3.15028	2.10066e-06	3.68904e-05	up-regulated	0.6	1.3	0.8	2.4	19	14.1	6.2
TRAT1	-8.35803	5.67401	-5.67401	-8.35803	2.1183e-06	3.71466e-05	down-regulated	18.7	9.9	0	45.3	0	0.1	0
KCNK10	9.98303	5.67302	-5.67302	9.98303	2.12313e-06	3.71777e-05	up-regulated	0	0	0	0	3.4	0.1	0
PLK3	-2.57942	5.67055	-5.67055	-2.57942	2.13525e-06	3.73045e-05	down-regulated	68.9	66.5	36.8	59.4	16.9	12.6	4.3
ZC2HC1A	-6.43003	5.66968	-5.66968	-6.43003	2.13956e-06	3.73045e-05	down-regulated	0.7	1	2.3	0.6	0	0	0
SUSD4	-8.15121	5.66967	-5.66967	-8.15121	2.13957e-06	3.73045e-05	down-regulated	5.1	3	0	1.8	0	0	0
TBC1D9	-3.53566	5.66382	-5.66382	-3.53566	2.16861e-06	3.77568e-05	down-regulated	8.5	8	14.4	1.3	0.5	1.1	0.9
RBM11	-8.4227	5.66006	-5.66006	-8.4227	2.18747e-06	3.80307e-05	down-regulated	1.7	0.7	0.4	1.9	0	0	0
PRAME	7.02669	5.64374	-5.64374	7.02669	2.27123e-06	3.94306e-05	up-regulated	0	0	0	0	0.1	1.3	4.5
C3orf18	-3.43301	5.64046	-5.64046	-3.43301	2.28847e-06	3.96733e-05	down-regulated	7.1	6.2	2.6	6.2	0.3	0.5	0.9
ACP6	-4.14909	5.63381	-5.63381	-4.14909	2.32377e-06	4.02279e-05	down-regulated	1	0.6	0.8	1.2	0	0.1	0.1
COX8C	8.58574	5.6222	-5.6222	8.58574	2.3867e-06	4.12586e-05	up-regulated	0	0	0	0	2	0.7	17.9
SNED1	-3.14801	5.6178	-5.6178	-3.14801	2.41099e-06	4.16195e-05	down-regulated	1.7	1.2	2	0.8	0.2	0.2	0.3
CDCA5	3.30725	5.61624	-5.61624	3.30725	2.41971e-06	4.17108e-05	up-regulated	0.2	1.5	0.4	1.7	12.2	11.3	7.8
SLC4A1	9.10024	5.61329	-5.61329	9.10024	2.43617e-06	4.19334e-05	up-regulated	0	0	0	0	0.2	36.3	0
ANKRD33B	3.12662	5.61267	-5.61267	3.12662	2.43968e-06	4.19334e-05	up-regulated	1.1	0.9	1	0.5	1.2	10.7	15.4
PIK3R5	-2.66632	5.61208	-5.61208	-2.66632	2.44296e-06	4.19334e-05	down-regulated	26.6	44.4	21.6	40.2	10	6	2.3
NR4A2	-3.91239	5.60474	-5.60474	-3.91239	2.48461e-06	4.25535e-05	down-regulated	157	139.9	103.1	62.9	12.5	13.7	0.6
PCSK7	-2.22248	5.60449	-5.60449	-2.22248	2.48608e-06	4.25535e-05	down-regulated	17.4	17.7	12.2	17.2	5	4.7	2.4
MYO10	4.5853	5.59928	-5.59928	4.5853	2.51607e-06	4.30063e-05	up-regulated	0	0	0.1	0.2	2.3	3.7	0.7
SCN1B	3.36888	5.59617	-5.59617	3.36888	2.53412e-06	4.32542e-05	up-regulated	0.5	0.1	0.1	0.2	2.4	4	2.3
ZFYVE28	-4.32472	5.59222	-5.59222	-4.32472	2.5573e-06	4.35886e-05	down-regulated	2.6	4.6	0.5	2.2	0.1	0.3	0
PARM1	-6.37345	5.59095	-5.59095	-6.37345	2.56479e-06	4.36553e-05	down-regulated	3	1.1	3.2	0.2	0	0.1	0
RAB31	-4.21285	5.58852	-5.58852	-4.21285	2.57919e-06	4.38391e-05	down-regulated	0.9	1.4	4.8	4.1	0.3	0.2	0.1
MB21D2	-8.928	5.5743	-5.5743	-8.928	2.66502e-06	4.52348e-05	down-regulated	1.8	1.2	0.1	1.6	0	0	0
TCF12	1.90244	5.5643	-5.5643	1.90244	2.72711e-06	4.61514e-05	up-regulated	8.2	8	6.9	9.1	27.9	36.6	41
CHRNA3	10.4983	5.56349	-5.56349	10.4983	2.73216e-06	4.61514e-05	up-regulated	0	0	0	0	0	27.4	0
MINK1	-2.16028	5.56344	-5.56344	-2.16028	2.73248e-06	4.61514e-05	down-regulated	26.6	27.5	18.3	20.8	6.8	7.2	4.3
PAM	2.35615	5.56317	-5.56317	2.35615	2.7342e-06	4.61514e-05	up-regulated	2.1	2.1	0.5	2.3	13.1	9.9	8.5
SCML2	3.22656	5.56162	-5.56162	3.22656	2.744e-06	4.62528e-05	up-regulated	0.9	0.3	0.4	0.7	6.6	2.2	10.4
EOMES	-7.80718	5.55578	-5.55578	-7.80718	2.78111e-06	4.68134e-05	down-regulated	8.1	10.1	0	5.7	0	0.1	0
TTYH3	3.1089	5.55252	-5.55252	3.1089	2.80206e-06	4.70866e-05	up-regulated	1.3	1.4	7.8	1.5	42.4	14.2	39.1
AFAP1	-6.94568	5.5517	-5.5517	-6.94568	2.8074e-06	4.70866e-05	down-regulated	2.4	2	0	1.7	0	0	0
NT5E	-4.39072	5.55146	-5.55146	-4.39072	2.80895e-06	4.70866e-05	down-regulated	6.5	0.9	7.4	3.5	0.1	0.5	0.1
GDPD5	-3.06694	5.54951	-5.54951	-3.06694	2.82155e-06	4.71851e-05	down-regulated	8.3	15.5	3.4	5.4	2.2	0.5	0.8
MDFIC	-2.28175	5.54935	-5.54935	-2.28175	2.82257e-06	4.71851e-05	down-regulated	16.4	16	6.6	21.3	4	3.3	3.4
PPM1F	2.40513	5.54714	-5.54714	2.40513	2.83701e-06	4.73613e-05	up-regulated	3	2.1	4.1	4.9	39.1	16.7	9.9
PRDX3	1.96197	5.54515	-5.54515	1.96197	2.85004e-06	4.75137e-05	up-regulated	5	4	4.7	5.3	17.5	23.1	24.1
EID3	-3.79491	5.53941	-5.53941	-3.79491	2.88793e-06	4.80795e-05	down-regulated	8.3	8.7	4.4	11	0.8	0.7	0.5
FLT4	-10.2634	5.53625	-5.53625	-10.2634	2.90901e-06	4.83643e-05	down-regulated	1.2	1.3	0	2.1	0	0	0
KALRN	4.44572	5.53326	-5.53326	4.44572	2.92913e-06	4.86323e-05	up-regulated	0.1	0.1	0	0.1	0.3	2.5	2.1
VSTM1	-9.10939	5.52886	-5.52886	-9.10939	2.95897e-06	4.90609e-05	down-regulated	0.6	1	8.8	5	0	0	0
EVA1C	-5.67606	5.52267	-5.52267	-5.67606	3.00147e-06	4.96344e-05	down-regulated	2.5	3.5	0.3	1.9	0.1	0	0
NEK2	3.96035	5.52263	-5.52263	3.96035	3.00172e-06	4.96344e-05	up-regulated	0.1	0.3	0.1	0.4	4.5	3.8	3.4
GOLGA8T	4.95124	5.5218	-5.5218	4.95124	3.00749e-06	4.96623e-05	up-regulated	0.2	0.1	0	0	1.5	4.5	3.9
MYO1C	-3.60732	5.51192	-5.51192	-3.60732	3.07663e-06	5.07352e-05	down-regulated	3.6	4.6	8.8	2.2	1	0.3	0.1
PDE4D	-3.64731	5.50417	-5.50417	-3.64731	3.13205e-06	5.15792e-05	down-regulated	7	6.1	0.8	4.7	0.4	0.8	0.1
PSMB5	2.10342	5.49977	-5.49977	2.10342	3.16394e-06	5.2034e-05	up-regulated	6.3	4.8	6.8	10	32.4	40	31.6
SLC17A9	2.60891	5.49851	-5.49851	2.60891	3.17312e-06	5.21145e-05	up-regulated	4	6.8	10.7	3	19.5	49.9	64.9
HBB	8.60058	5.48736	-5.48736	8.60058	3.25563e-06	5.33976e-05	up-regulated	1.6	2	0.1	0.9	26.2	1442.4	0
DUSP8	-4.96468	5.48676	-5.48676	-4.96468	3.26016e-06	5.33999e-05	down-regulated	13.9	19.7	2.9	4.2	0.1	1	0.1
LCP2	-2.6328	5.47976	-5.47976	-2.6328	3.31317e-06	5.41953e-05	down-regulated	45	45.9	12.3	59.1	10.6	6.9	5.1
HID1	-6.07854	5.47727	-5.47727	-6.07854	3.33216e-06	5.44328e-05	down-regulated	0.9	0.8	0.2	1.3	0	0	0
POU6F1	-2.51517	5.47645	-5.47645	-2.51517	3.33849e-06	5.4463e-05	down-regulated	10.5	8.3	6.9	5.3	1.6	2.2	0.9
SPAG5	2.06644	5.47346	-5.47346	2.06644	3.36156e-06	5.4766e-05	up-regulated	3.1	4.4	2.2	2.5	16.9	16.2	11.9
PIGA	-2.16861	5.46288	-5.46288	-2.16861	3.44448e-06	5.60419e-05	down-regulated	13.5	12.8	12.1	9.2	2.3	4.2	2.8
RIMKLB	1.89623	5.45782	-5.45782	1.89623	3.4848e-06	5.66222e-05	up-regulated	4.8	3.6	5.1	5.8	19.4	16.8	27.2
SEMA4B	-2.72617	5.45251	-5.45251	-2.72617	3.5277e-06	5.72428e-05	down-regulated	9	9.5	27.8	6.1	2.6	2.3	2.3
CD83	-3.74756	5.44599	-5.44599	-3.74756	3.58106e-06	5.80313e-05	down-regulated	154.9	141.2	364.5	27.2	15.7	24.2	5.8
ST3GAL3	2.57429	5.44481	-5.44481	2.57429	3.59081e-06	5.81119e-05	up-regulated	2.4	2.4	2.1	3.2	5.2	30.1	15.6
IFNG	-7.6833	5.444	-5.444	-7.6833	3.5975e-06	5.81429e-05	down-regulated	30.8	87.9	0.1	11	0.1	0.4	0
RCOR2	5.90239	5.44183	-5.44183	5.90239	3.61553e-06	5.83567e-05	up-regulated	0	0	0	0	2.3	0.6	0.8
NFKBIE	-2.25282	5.43502	-5.43502	-2.25282	3.67265e-06	5.92003e-05	down-regulated	33.2	27.7	27.4	13.7	6.2	5.9	7.1
KANK1	2.90426	5.4333	-5.4333	2.90426	3.68723e-06	5.93566e-05	up-regulated	0.7	0.8	0.3	1.6	1.9	8.5	11.3
CA11	-3.2779	5.42677	-5.42677	-3.2779	3.74305e-06	6.01451e-05	down-regulated	6.5	5.5	11.4	9.6	1.1	1.3	0.6
TUBA1B	2.08149	5.42642	-5.42642	2.08149	3.7461e-06	6.01451e-05	up-regulated	31.3	55.9	37.1	52	305.5	208.7	141.9
MDS2	-5.65919	5.41956	-5.41956	-5.65919	3.80573e-06	6.1022e-05	down-regulated	3.2	1.6	1	5.1	0	0.1	0
LYPLA1	2.11427	5.41667	-5.41667	2.11427	3.8312e-06	6.13495e-05	up-regulated	3.4	2.3	2.7	4.4	11.2	12.9	24.2
HLX	4.31835	5.41348	-5.41348	4.31835	3.85939e-06	6.17197e-05	up-regulated	0.1	0	1.6	0.8	32.4	5.3	10.2
COL27A1	4.99983	5.41266	-5.41266	4.99983	3.86674e-06	6.17562e-05	up-regulated	0.1	0	0	0.1	0.7	3.7	0.7
PIK3IP1	-3.38733	5.39966	-5.39966	-3.38733	3.9842e-06	6.34722e-05	down-regulated	80	63.1	46.9	191.5	1.8	17	11.7
SSTR3	-6.09163	5.39961	-5.39961	-6.09163	3.98461e-06	6.34722e-05	down-regulated	1.5	0.7	0.4	4.5	0	0	0
CCSER1	-6.23273	5.39839	-5.39839	-6.23273	3.99584e-06	6.35677e-05	down-regulated	0.8	0.4	1.4	0.1	0	0	0
MYO18A	1.95954	5.39665	-5.39665	1.95954	4.01192e-06	6.37403e-05	up-regulated	9.1	11.3	9.1	10.4	60.5	27.6	50.6
IL32	-7.84946	5.39605	-5.39605	-7.84946	4.01749e-06	6.37455e-05	down-regulated	101	104.3	0	62.1	0.7	0.2	0.1
BCAS2	-2.0905	5.39335	-5.39335	-2.0905	4.04249e-06	6.40588e-05	down-regulated	62.4	54.4	74.6	53.8	17.1	21	12.5
HLA-DOB	-4.21838	5.39128	-5.39128	-4.21838	4.06185e-06	6.42818e-05	down-regulated	16.5	9.3	62.3	6.3	1.7	2.4	0.4
E2F7	3.75713	5.38077	-5.38077	3.75713	4.1613e-06	6.56923e-05	up-regulated	0.1	0.2	0.2	0.1	3.3	2.2	1.3
IFFO2	-3.40277	5.38072	-5.38072	-3.40277	4.16177e-06	6.56923e-05	down-regulated	43.2	43.5	3.1	17	3.5	2.7	2.7
ADIPOR2	1.85731	5.37472	-5.37472	1.85731	4.21965e-06	6.65196e-05	up-regulated	5	6.3	4.5	8	28.9	17.2	30.1
BTBD3	2.80632	5.37313	-5.37313	2.80632	4.23514e-06	6.66281e-05	up-regulated	0.3	0.3	1	1.3	5.7	4.8	7.1
THEMIS	-7.95441	5.37289	-5.37289	-7.95441	4.23748e-06	6.66281e-05	down-regulated	16.7	10.5	0	19	0	0.1	0
FGD2	-3.81532	5.37204	-5.37204	-3.81532	4.24578e-06	6.66724e-05	down-regulated	11.8	10.5	48.1	3.2	2	2	0.8
TYRO3	5.0757	5.36698	-5.36698	5.0757	4.29561e-06	6.7368e-05	up-regulated	0	0	0	0	0.4	0.2	1.7
CD8A	-7.44335	5.35466	-5.35466	-7.44335	4.41918e-06	6.92168e-05	down-regulated	40.5	134.4	0	54	0.6	0.5	0
UBASH3A	-7.92078	5.34981	-5.34981	-7.92078	4.46878e-06	6.99037e-05	down-regulated	23.2	24.8	0	34.8	0	0.2	0
CDC42SE1	-2.25186	5.34501	-5.34501	-2.25186	4.5185e-06	7.05906e-05	down-regulated	204.3	184.1	138.6	254.6	68.9	46.7	27.4
TMEM134	-2.31889	5.33636	-5.33636	-2.31889	4.60939e-06	7.19183e-05	down-regulated	6	5.3	9.5	5.9	1.5	1.7	1.5
CEBPA	2.63867	5.33559	-5.33559	2.63867	4.61755e-06	7.19534e-05	up-regulated	1.7	2.5	9.5	3.9	43.3	22.7	34
RCC1	1.96858	5.32179	-5.32179	1.96858	4.76657e-06	7.41805e-05	up-regulated	9.1	9.4	5.8	15	36.7	49.8	46.3
KIAA0355	-2.48825	5.31543	-5.31543	-2.48825	4.83695e-06	7.51797e-05	down-regulated	8.7	8.1	7.3	10.2	0.7	3	1.5
KHDRBS2	-6.44873	5.31433	-5.31433	-6.44873	4.84915e-06	7.52732e-05	down-regulated	2.9	1.6	5.5	0.7	0.1	0	0
POLQ	2.90251	5.31075	-5.31075	2.90251	4.88934e-06	7.56915e-05	up-regulated	0.1	0.6	0.2	0.4	3.4	2.6	2.8
ME3	2.76863	5.31039	-5.31039	2.76863	4.89337e-06	7.56915e-05	up-regulated	0.8	2.7	0.9	1.8	17.3	14.2	5.4
ZAP70	-4.3444	5.31027	-5.31027	-4.3444	4.89476e-06	7.56915e-05	down-regulated	66.4	94.4	2.4	70.8	1.1	2.8	6.2
TLE2	-5.27848	5.30956	-5.30956	-5.27848	4.9027e-06	7.57181e-05	down-regulated	4.4	3	0.5	4.5	0.1	0.2	0
FZD8	3.9633	5.30845	-5.30845	3.9633	4.91532e-06	7.58168e-05	up-regulated	0.2	0.2	0	0.2	4.2	2.1	2.2
GNAO1	-6.30206	5.30163	-5.30163	-6.30206	4.99315e-06	7.69198e-05	down-regulated	0.8	1	0.1	0.5	0	0	0
CFAP20	-1.94446	5.2936	-5.2936	-1.94446	5.08626e-06	7.81704e-05	down-regulated	67.3	54.4	56.4	69.5	22.6	18	15.8
OCA2	6.41873	5.29352	-5.29352	6.41873	5.08718e-06	7.81704e-05	up-regulated	0	0	0	0	0.3	0.5	3.6
PPP3CC	-2.06834	5.29158	-5.29158	-2.06834	5.10999e-06	7.84219e-05	down-regulated	45.7	51.7	47.4	39.2	18.8	9.9	10.4
GBE1	2.54508	5.28152	-5.28152	2.54508	5.22972e-06	8.01583e-05	up-regulated	1.9	1.8	2	2.4	6.2	6.9	29.3
HIST1H3E	3.57172	5.27433	-5.27433	3.57172	5.31702e-06	8.13358e-05	up-regulated	0.5	0.2	0.4	0.4	3.8	3.5	8.6
SAMD9L	-2.17237	5.2741	-5.2741	-2.17237	5.31991e-06	8.13358e-05	down-regulated	12.5	11.1	10.4	22.3	5.6	2.5	2.8
BZW2	1.87601	5.27208	-5.27208	1.87601	5.3447e-06	8.16123e-05	up-regulated	8.5	7	6.7	12.3	27.1	36.9	46.2
PDZRN3	8.68974	5.2679	-5.2679	8.68974	5.3964e-06	8.22042e-05	up-regulated	0	0	0	0	0	1.1	0.7
LAT2	2.40892	5.26785	-5.26785	2.40892	5.39697e-06	8.22042e-05	up-regulated	10.7	12	42.3	16.5	148	112.1	129.7
SLC22A17	-8.75506	5.26715	-5.26715	-8.75506	5.40566e-06	8.22336e-05	down-regulated	1.2	0.5	0.1	1.5	0	0	0
DOK2	-2.24364	5.26227	-5.26227	-2.24364	5.46678e-06	8.30596e-05	down-regulated	40.6	59.6	26.6	34.6	13.4	10.7	5.9
DNM1	3.47073	5.2543	-5.2543	3.47073	5.56806e-06	8.44928e-05	up-regulated	0.1	0.1	0.3	0.1	2.6	2.9	0.9
ERV3-1	1.911	5.25294	-5.25294	1.911	5.58551e-06	8.46522e-05	up-regulated	4.7	3.5	4.8	4.2	21.6	12.7	22.9
SELENOW	-2.87253	5.25039	-5.25039	-2.87253	5.61832e-06	8.50435e-05	down-regulated	12.5	13.3	11.9	14.3	4.7	0.7	0.9
MAPK12	3.25984	5.2472	-5.2472	3.25984	5.65974e-06	8.55641e-05	up-regulated	0.1	0.2	0.2	0.2	1.1	1.6	3.5
CA1	8.56578	5.24224	-5.24224	8.56578	5.72482e-06	8.64405e-05	up-regulated	0	0.1	0	0	0.2	25.7	0
S100A8	-6.89416	5.2416	-5.2416	-6.89416	5.73328e-06	8.6461e-05	down-regulated	29.2	162.4	988.8	3500.9	23.1	9.7	0.4
SGTB	-3.15968	5.24087	-5.24087	-3.15968	5.74294e-06	8.64751e-05	down-regulated	6.4	4.9	2.1	7.2	0.3	0.5	1.3
SELENOK	-2.05387	5.24045	-5.24045	-2.05387	5.74843e-06	8.64751e-05	down-regulated	43	43.1	42.1	28.3	11.3	13.5	8.4
KRT72	-8.25267	5.2353	-5.2353	-8.25267	5.81696e-06	8.73981e-05	down-regulated	13.3	22.3	0	11.5	0	0.1	0
LMO2	3.93311	5.23321	-5.23321	3.93311	5.84504e-06	8.77117e-05	up-regulated	0.7	0.8	13.5	2.2	128.1	69.6	42.8
C16orf54	-2.70821	5.23087	-5.23087	-2.70821	5.8767e-06	8.80781e-05	down-regulated	89.6	83.7	21	135.4	20	7.8	16.3
ERGIC1	1.9523	5.22536	-5.22536	1.9523	5.95162e-06	8.90549e-05	up-regulated	6.4	7.6	11	10.3	45.6	26.3	49.9
AURKA	3.30814	5.22472	-5.22472	3.30814	5.9604e-06	8.90549e-05	up-regulated	0.2	1.1	0.5	0.6	5.8	5.4	9.9
CD177	-12.2332	5.22448	-5.22448	-12.2332	5.96382e-06	8.90549e-05	down-regulated	0	5	3.3	368.2	0	0.1	0
FAIM	2.68599	5.22295	-5.22295	2.68599	5.98481e-06	8.92588e-05	up-regulated	1.3	1.3	1.2	1.2	19.6	5.1	4.8
LDOC1	-5.47219	5.21986	-5.21986	-5.47219	6.02754e-06	8.97624e-05	down-regulated	5	3.2	2	2.1	0.1	0.1	0
SLC6A16	-3.63739	5.21933	-5.21933	-3.63739	6.03489e-06	8.97624e-05	down-regulated	4.2	4.7	12	2.1	0.6	0.8	0.3
FCRL5	-6.16076	5.21887	-5.21887	-6.16076	6.04131e-06	8.97624e-05	down-regulated	4.7	12.7	56.6	6.2	0.2	0.8	0
BCL9L	-2.75786	5.21838	-5.21838	-2.75786	6.04809e-06	8.97624e-05	down-regulated	13.2	16.6	3.5	22.7	3.8	1.8	1.6
ATG9B	-4.55724	5.21543	-5.21543	-4.55724	6.0894e-06	9.02655e-05	down-regulated	1.8	1.4	0.9	2.2	0.1	0.1	0
LGALS1	2.59435	5.21456	-5.21456	2.59435	6.10152e-06	9.03352e-05	up-regulated	34.1	75.2	139.5	48.3	572.9	774.1	242.4
WNT1	-8.05506	5.21061	-5.21061	-8.05506	6.1573e-06	9.10503e-05	down-regulated	2	1.6	0.4	2.3	0	0	0
IFI44	-2.84287	5.20897	-5.20897	-2.84287	6.18055e-06	9.12831e-05	down-regulated	18.6	22.5	16.5	64.4	6.3	6.1	1.9
RORC	-7.82875	5.20695	-5.20695	-7.82875	6.20935e-06	9.15974e-05	down-regulated	3.5	1.6	0	3.7	0	0	0
MAGED1	-4.30059	5.19884	-5.19884	-4.30059	6.32646e-06	9.32119e-05	down-regulated	6.2	6.7	4.2	7.6	0.9	0.2	0
SNX22	-3.77187	5.18668	-5.18668	-3.77187	6.50604e-06	9.57419e-05	down-regulated	8.5	4.6	21.1	2.1	0.5	1.5	0.4
CD163L1	4.51386	5.18451	-5.18451	4.51386	6.53863e-06	9.61053e-05	up-regulated	0	0	0.1	0.2	1.4	2.4	2.1
WDR49	4.12476	5.18143	-5.18143	4.12476	6.58529e-06	9.66742e-05	up-regulated	0.1	0.1	0.6	0.5	11.3	7.7	1
IKZF2	-4.97474	5.18048	-5.18048	-4.97474	6.59957e-06	9.67672e-05	down-regulated	2.6	7.3	0.7	3.1	0.1	0.3	0
SLC43A3	2.30246	5.1773	-5.1773	2.30246	6.64813e-06	9.73619e-05	up-regulated	1.5	2.3	3.4	2.2	8.7	10	23.3
NME1	2.34738	5.17436	-5.17436	2.34738	6.69329e-06	9.79054e-05	up-regulated	1.5	1.9	1.8	2.1	6.2	12.1	14.4
PGM2	2.022	5.16779	-5.16779	2.022	6.79535e-06	9.9279e-05	up-regulated	4.4	3.8	3.8	4.3	24	22.8	11.1
PTH1R	6.97007	5.16045	-5.16045	6.97007	6.91107e-06	0.000100849	up-regulated	0	0	0	0	0.5	3.5	0.1
ADAM10	1.91455	5.15441	-5.15441	1.91455	7.0079e-06	0.000102139	up-regulated	3.4	4.4	3.6	5.8	12.8	20	23.8
CD22	-3.76329	5.14948	-5.14948	-3.76329	7.08799e-06	0.000103183	down-regulated	65.1	43.9	249.6	14.7	6.3	6.4	12.6
SPRED2	3.73612	5.14092	-5.14092	3.73612	7.2291e-06	0.000105111	up-regulated	0.3	0.2	0.4	0.3	0.5	5.7	7.6
ZNF629	2.68427	5.1323	-5.1323	2.68427	7.37399e-06	0.000106939	up-regulated	0.8	0.4	0.8	1.1	6.9	2.3	7.9
ZC3HAV1L	4.63456	5.13219	-5.13219	4.63456	7.37576e-06	0.000106939	up-regulated	0	0.5	0.1	0.2	4.2	4.6	9.3
NLRC3	-2.51755	5.13188	-5.13188	-2.51755	7.38115e-06	0.000106939	down-regulated	33.1	39.4	9.2	33.9	3.6	5.8	8.1
CD8B	-6.96222	5.12766	-5.12766	-6.96222	7.45319e-06	0.000107854	down-regulated	35.9	60.1	0	58.8	0.7	0.3	0.1
LOXL1	-8.30205	5.11672	-5.11672	-8.30205	7.64322e-06	0.000110449	down-regulated	1	1	0.1	0.7	0	0	0
FCRL2	-5.40631	5.11601	-5.11601	-5.40631	7.65588e-06	0.000110449	down-regulated	24.4	17	74.3	5.9	1.3	1.3	0
AC233755.2	-9.07391	5.11578	-5.11578	-9.07391	7.65976e-06	0.000110449	down-regulated	8.7	3.9	40.8	2.1	0	0	0
PLIN3	2.01771	5.10672	-5.10672	2.01771	7.82126e-06	0.000112645	up-regulated	6	7.5	16.1	12	56.9	50.6	41.5
AJUBA	4.00728	5.10269	-5.10269	4.00728	7.89432e-06	0.000113563	up-regulated	0.1	0.1	0.1	0.1	2.7	0.6	1.2
THEM5	-6.56303	5.1019	-5.1019	-6.56303	7.90857e-06	0.000113633	down-regulated	8.5	8.8	0.6	3.9	0.2	0	0
PTGFRN	4.40101	5.08638	-5.08638	4.40101	8.19632e-06	0.000117533	up-regulated	0.1	0	0.2	0.2	1.6	1.8	4.3
TUBB2A	-3.68107	5.08622	-5.08622	-3.68107	8.19932e-06	0.000117533	down-regulated	27.7	30.3	36.3	29	1.7	6.2	0.2
KIF23	3.0801	5.08472	-5.08472	3.0801	8.22765e-06	0.000117801	up-regulated	0.5	1.1	0.1	0.8	6.8	5.4	5.8
C11orf95	2.25901	5.08307	-5.08307	2.25901	8.25898e-06	0.00011811	up-regulated	1.1	1.2	1.5	1.5	11.6	6.2	4.7
CD28	-8.4238	5.07883	-5.07883	-8.4238	8.34008e-06	0.00011913	down-regulated	30.2	16.6	0	28	0	0.2	0
GCNT4	-7.81902	5.07319	-5.07319	-7.81902	8.44915e-06	0.000120546	down-regulated	1.4	0.5	0	2.1	0	0	0
TMEM104	2.15897	5.06129	-5.06129	2.15897	8.68375e-06	0.000123748	up-regulated	3.2	3.4	2.5	3.4	17.3	6.4	26.1
BCL7A	2.71211	5.05094	-5.05094	2.71211	8.89317e-06	0.000126585	up-regulated	4.7	3.4	16.1	2.4	57.7	52.7	47.3
SLC27A2	4.53542	5.04498	-5.04498	4.53542	9.01616e-06	0.000128185	up-regulated	0.4	0.2	0	0.1	2.4	8.8	3.6
COL5A3	-10.1918	5.03535	-5.03535	-10.1918	9.21833e-06	0.000130907	down-regulated	3.7	0.7	0	1.1	0	0	0
FAM69C	9.2908	5.03412	-5.03412	9.2908	9.24443e-06	0.000131124	up-regulated	0	0	0	0	4.3	0.3	0
ZBED3	3.16204	5.03314	-5.03314	3.16204	9.26534e-06	0.000131268	up-regulated	0.3	0.2	0.2	1	3.5	3.3	5.4
EBF4	-6.73551	5.03132	-5.03132	-6.73551	9.30424e-06	0.000131666	down-regulated	0.4	1	0.1	1.3	0	0	0
CPNE8	2.68285	5.03014	-5.03014	2.68285	9.3295e-06	0.00013187	up-regulated	0.4	0.7	1.5	0.7	8.2	7.2	4.2
SULT1B1	-5.32262	5.02865	-5.02865	-5.32262	9.36169e-06	0.000132171	down-regulated	0.9	0.5	0.6	4	0.1	0	0
TNFSF12	-3.50024	5.02443	-5.02443	-3.50024	9.45302e-06	0.000133306	down-regulated	8.9	10.5	10.2	13.8	0.7	2.3	0.3
BYSL	2.55998	5.01945	-5.01945	2.55998	9.562e-06	0.000134687	up-regulated	2.6	2.1	1	1.6	12.2	9.6	16.4
IL6	-5.52988	5.0183	-5.0183	-5.52988	9.5874e-06	0.000134889	down-regulated	9.9	4.5	22.5	0.7	0.5	0.2	0
CEP55	3.40006	5.01767	-5.01767	3.40006	9.60134e-06	0.000134929	up-regulated	0.2	0.8	0.2	1.4	11	7.6	4.7
TMC8	-3.14608	5.01623	-5.01623	-3.14608	9.6332e-06	0.000135107	down-regulated	108.4	121.8	66.1	146.2	3.3	6.7	34.4
PDGFC	4.53723	5.01609	-5.01609	4.53723	9.63621e-06	0.000135107	up-regulated	0	0	0.4	0.3	9	1.5	3.5
SH2D1A	-6.93882	5.01493	-5.01493	-6.93882	9.66211e-06	0.000135314	down-regulated	16.6	20.3	0	16.4	0.1	0.3	0
FCRL1	-5.80203	5.0141	-5.0141	-5.80203	9.68054e-06	0.000135416	down-regulated	85.2	43.9	253.9	15.8	3.3	3.1	0
RACGAP1	2.02181	5.01291	-5.01291	2.02181	9.70712e-06	0.000135632	up-regulated	2.2	2.5	1.8	3.2	13.3	10.6	10.4
RECQL4	2.38268	5.01176	-5.01176	2.38268	9.73282e-06	0.000135835	up-regulated	0.7	2	1.4	1.6	8.6	8.8	8.6
NIPAL4	-6.18167	5.00275	-5.00275	-6.18167	9.93684e-06	0.000138524	down-regulated	1.5	1.6	5.6	0.2	0	0.1	0
TNFAIP8	-2.2057	4.99834	-4.99834	-2.2057	1.00384e-05	0.000139779	down-regulated	12.9	7	6.2	11.8	1.5	1.7	3.9
ADCY6	6.98881	4.99668	-4.99668	6.98881	1.00767e-05	0.000140152	up-regulated	0	0	0	0.2	20.4	0.5	0.1
SDC2	6.08658	4.98863	-4.98863	6.08658	1.02653e-05	0.000142373	up-regulated	0	0	0.1	0	4.7	3.7	0.2
DNAJB9	-2.53502	4.98817	-4.98817	-2.53502	1.02761e-05	0.000142373	down-regulated	13.6	13.7	8.7	8.6	1.2	2.7	3
RCSD1	1.82588	4.98804	-4.98804	1.82588	1.02792e-05	0.000142373	up-regulated	37.2	35.2	47.1	49	173.6	196.8	152.4
KLHL23	3.69413	4.98783	-4.98783	3.69413	1.02841e-05	0.000142373	up-regulated	0.1	0.2	0.1	0.1	1.5	1.7	3.2
CCL23	7.16181	4.98709	-4.98709	7.16181	1.03018e-05	0.000142373	up-regulated	0	0	0	0	2.1	2.3	0.8
ZNF860	-6.27217	4.98689	-4.98689	-6.27217	1.03066e-05	0.000142373	down-regulated	2.8	1.1	4.2	0.2	0.1	0	0
GOLGA8R	3.35707	4.97982	-4.97982	3.35707	1.04756e-05	0.000144545	up-regulated	0.2	0.7	0.2	0.3	2.6	4.9	5
SLC12A5	5.41864	4.97764	-4.97764	5.41864	1.05283e-05	0.000145107	up-regulated	0	0	0	0	0.1	1	1
ETS1	-2.85133	4.97565	-4.97565	-2.85133	1.05766e-05	0.000145608	down-regulated	132.9	128.3	40.1	375.2	19.4	26.9	33.3
KDM1B	1.96159	4.97506	-4.97506	1.96159	1.0591e-05	0.000145642	up-regulated	4	3.5	8.2	5.5	21.7	21.3	30.5
DAD1	2.17036	4.97083	-4.97083	2.17036	1.06946e-05	0.0001469	up-regulated	43.1	38.9	25.8	35.3	364.6	112.4	96.1
SPINK2	4.53527	4.9635	-4.9635	4.53527	1.08768e-05	0.000149234	up-regulated	0.9	0.7	0.4	0.9	52.8	3.4	4.4
PPBP	-6.55599	4.96245	-4.96245	-6.55599	1.0903e-05	0.000149425	down-regulated	8.9	8.7	1.2	4	0	0.2	0
CAMSAP2	-5.60691	4.95941	-4.95941	-5.60691	1.09797e-05	0.000150307	down-regulated	1.2	0.5	0.2	1.6	0	0	0
MLLT11	-2.38127	4.95795	-4.95795	-2.38127	1.10167e-05	0.000150645	down-regulated	12.6	9.9	6.4	14.5	4	1.9	1.4
MRTO4	1.86851	4.948	-4.948	1.86851	1.1272e-05	0.000153851	up-regulated	6.7	6.5	4.5	8.9	22.6	26	36
PLSCR3	-5.09035	4.94782	-4.94782	-5.09035	1.12765e-05	0.000153851	down-regulated	1.4	1.5	0.4	1.8	0.1	0	0
LIMK2	-2.35262	4.94282	-4.94282	-2.35262	1.14071e-05	0.000155459	down-regulated	27	16.1	15.2	46.9	4.7	8.6	4.1
OXNAD1	-3.5294	4.93936	-4.93936	-3.5294	1.14983e-05	0.000156507	down-regulated	17.9	11	1.8	52.3	2.2	2.3	1.5
PRSS21	-5.87639	4.93873	-4.93873	-5.87639	1.15151e-05	0.000156507	down-regulated	1.4	1.2	1.6	0.6	0.1	0	0
YPEL5	-2.48902	4.938	-4.938	-2.48902	1.15346e-05	0.000156507	down-regulated	249.8	229.4	259.5	181.7	86.5	42.2	17.2
SOWAHD	3.72718	4.93796	-4.93796	3.72718	1.15355e-05	0.000156507	up-regulated	0.4	0.4	1.8	0.4	8.2	6.7	21.9
LBH	-2.1658	4.93742	-4.93742	-2.1658	1.15499e-05	0.000156528	down-regulated	26.2	25.9	20.9	46.5	4.7	6.4	12.1
HSPB7	6.04363	4.93487	-4.93487	6.04363	1.16179e-05	0.000157201	up-regulated	0	0	0	0	0.3	1.1	0.2
HADH	1.75837	4.93459	-4.93459	1.75837	1.16254e-05	0.000157201	up-regulated	2.3	2.3	2.1	2.7	12.3	8.7	7.2
ZCCHC24	3.39923	4.93136	-4.93136	3.39923	1.17122e-05	0.000158199	up-regulated	0.2	0.3	0.4	0.2	1.6	2.4	5.4
CD52	-2.89152	4.93052	-4.93052	-2.89152	1.17349e-05	0.00015833	down-regulated	478.1	568.1	837.4	338.4	18.4	113.2	134.2
GOLGA8S	6.19587	4.92858	-4.92858	6.19587	1.17875e-05	0.000158864	up-regulated	0	0	0	0	0	2.6	2.4
GCSAM	-2.25445	4.92441	-4.92441	-2.25445	1.19012e-05	0.000160219	down-regulated	10.4	7.9	7.2	11.1	3.1	2	1.6
TCP11L2	-2.23266	4.92294	-4.92294	-2.23266	1.19416e-05	0.000160585	down-regulated	7	4.9	7.8	9.3	2.3	2.1	1
FPR1	-6.17255	4.92144	-4.92144	-6.17255	1.19829e-05	0.000160962	down-regulated	0.7	2.5	42.2	83.8	0.3	1.1	0.1
ANPEP	-4.74378	4.91976	-4.91976	-4.74378	1.20292e-05	0.000161406	down-regulated	0.6	2.8	21.5	31.1	1.1	0.4	0.3
PGGHG	-2.70531	4.91768	-4.91768	-2.70531	1.20871e-05	0.000162004	down-regulated	148.5	63.7	30.6	138	27.1	7.5	16.6
MT1G	7.65001	4.91009	-4.91009	7.65001	1.23003e-05	0.00016468	up-regulated	0	0.1	0	0	0	12.2	13.4
POMC	-6.38791	4.90682	-4.90682	-6.38791	1.23931e-05	0.000165741	down-regulated	0.9	1.2	1.4	2	0	0	0
DLGAP5	3.79003	4.90094	-4.90094	3.79003	1.25621e-05	0.000167816	up-regulated	0	0.6	0.1	0.9	7.6	6.9	4.7
SEMA3A	5.10808	4.89973	-4.89973	5.10808	1.25971e-05	0.0001681	up-regulated	0	0	0	0	0.7	1	0.2
PRL	5.58448	4.89759	-4.89759	5.58448	1.26593e-05	0.000168744	up-regulated	0.1	0	0	0.3	10.9	1.9	1.9
FCGBP	-3.94592	4.89329	-4.89329	-3.94592	1.27853e-05	0.000170063	down-regulated	1.3	1.8	0.2	1.1	0.1	0.1	0.1
FCHO1	-1.88362	4.89326	-4.89326	-1.88362	1.27862e-05	0.000170063	down-regulated	14.3	13	21.2	14.9	4.6	4.9	5.8
LDLRAD4	2.20643	4.89271	-4.89271	2.20643	1.28023e-05	0.000170091	up-regulated	1.2	1	2.6	3.1	10.3	14.9	6.3
CXCR5	-5.68705	4.88252	-4.88252	-5.68705	1.31062e-05	0.00017394	down-regulated	1.6	1.1	4.1	0.4	0.1	0	0
WNT7A	-9.63266	4.88203	-4.88203	-9.63266	1.31209e-05	0.000173945	down-regulated	2.2	2	0	1.4	0	0	0
NSG1	-4.86704	4.8782	-4.8782	-4.86704	1.32373e-05	0.000175297	down-regulated	3.5	3.2	0.3	2.8	0.1	0.2	0
ORMDL3	-1.85991	4.87606	-4.87606	-1.85991	1.33028e-05	0.000175973	down-regulated	36.1	27.7	27	44.2	12.5	8.4	11.7
ZNF30	-4.35895	4.87525	-4.87525	-4.35895	1.33276e-05	0.000176109	down-regulated	3.2	3	1.8	3.9	0.4	0	0.1
GAB2	2.24837	4.87457	-4.87457	2.24837	1.33485e-05	0.000176194	up-regulated	2.6	2.6	9.3	5.5	36	26.3	22.4
CYTIP	-2.85619	4.87128	-4.87128	-2.85619	1.345e-05	0.000177342	down-regulated	46	55.5	100.8	100.8	23.4	10.8	2.8
YES1	-5.93336	4.86729	-4.86729	-5.93336	1.35741e-05	0.000178785	down-regulated	1.2	1.2	0.1	1.3	0	0	0
ATP8B2	-3.62569	4.86451	-4.86451	-3.62569	1.36614e-05	0.000179496	down-regulated	41.9	37.5	5.1	47	7	1.6	0.7
TNFRSF21	4.03685	4.86446	-4.86446	4.03685	1.36629e-05	0.000179496	up-regulated	0.1	0.1	0.2	0.3	1.9	7.1	1.2
DYNLT3	-2.32689	4.86416	-4.86416	-2.32689	1.36723e-05	0.000179496	down-regulated	9.1	8.7	6.7	8	1.6	1.8	2.4
TENM1	-7.39645	4.86362	-4.86362	-7.39645	1.36892e-05	0.000179523	down-regulated	2.3	3.1	0	3	0	0	0
SLC4A10	-9.93769	4.86299	-4.86299	-9.93769	1.37092e-05	0.000179592	down-regulated	0.8	0.7	0	2.8	0	0	0
MYO1D	-4.44901	4.86166	-4.86166	-4.44901	1.37511e-05	0.000179947	down-regulated	1.7	1.9	1.5	1.1	0	0.2	0
HBA2	7.98448	4.85623	-4.85623	7.98448	1.3924e-05	0.000182015	up-regulated	0.1	0	0.1	0.8	3.1	198.8	0
IL15	-5.16274	4.84639	-4.84639	-5.16274	1.42431e-05	0.000185986	down-regulated	1.4	1.4	3.2	0.3	0	0.1	0
NFATC1	-2.13551	4.84269	-4.84269	-2.13551	1.43651e-05	0.000187378	down-regulated	3.7	3.9	6.1	4.9	1.3	0.9	1.7
IQCE	2.2602	4.84149	-4.84149	2.2602	1.44048e-05	0.000187694	up-regulated	0.8	0.7	1	1.2	7.7	5.1	2.6
RASGRF2	-5.12688	4.83832	-4.83832	-5.12688	1.45105e-05	0.000188869	down-regulated	4.6	3.8	0	5.6	0.1	0.1	0.1
S100A16	9.27093	4.83748	-4.83748	9.27093	1.45387e-05	0.000189034	up-regulated	0	0	0	0	36	0.1	0
AK2	1.72134	4.82736	-4.82736	1.72134	1.48814e-05	0.000193283	up-regulated	13.5	11.9	13.5	16.3	53.9	56.5	48.8
SLC38A11	-7.40624	4.82465	-4.82465	-7.40624	1.49743e-05	0.000194283	down-regulated	3	0.7	1.2	0	0	0	0
TCAF2	-4.39527	4.81931	-4.81931	-4.39527	1.51598e-05	0.00019648	down-regulated	2.3	1.8	0.4	2.2	0.2	0	0
DCAF12	2.12301	4.81381	-4.81381	2.12301	1.53528e-05	0.00019877	up-regulated	3.6	3.8	1.9	7.7	22.3	13.3	28.8
HIST1H3D	4.51816	4.81156	-4.81156	4.51816	1.54326e-05	0.000199591	up-regulated	2.2	1.6	1.5	5.1	196.1	7.6	7.2
CCR5	-3.61342	4.80975	-4.80975	-3.61342	1.5497e-05	0.00020021	down-regulated	3.8	4.6	1.4	5.5	0.5	0.1	0.4
CR2	-4.89194	4.79297	-4.79297	-4.89194	1.61077e-05	0.00020788	down-regulated	6.9	2.8	6.5	1.6	0.5	0	0
HENMT1	2.07191	4.79204	-4.79204	2.07191	1.61421e-05	0.000207937	up-regulated	7.3	7.9	2.4	8.5	35.9	28.3	31.7
ITM2A	-3.24674	4.79193	-4.79193	-3.24674	1.61463e-05	0.000207937	down-regulated	22.9	20.3	6.3	64	2	1.6	6.7
CCNF	2.36217	4.78791	-4.78791	2.36217	1.62963e-05	0.000209648	up-regulated	0.7	0.9	0.5	0.9	4.5	3.3	6.1
NCAPH	2.93291	4.7855	-4.7855	2.93291	1.63869e-05	0.00021059	up-regulated	0.7	2.3	0.3	1.6	12.2	12.3	7.9
HIP1R	-3.07848	4.78086	-4.78086	-3.07848	1.65631e-05	0.000212472	down-regulated	14.9	13.3	38.9	12.7	6	1.8	0.7
GIPC3	3.28298	4.78072	-4.78072	3.28298	1.65683e-05	0.000212472	up-regulated	0.4	0.8	0.2	2.1	18.6	5.2	5.2
SERPINE1	4.56742	4.77905	-4.77905	4.56742	1.66321e-05	0.000212942	up-regulated	0.2	0.4	0.3	0.2	14.6	8.1	0.1
ADAM28	-3.94621	4.77885	-4.77885	-3.94621	1.66399e-05	0.000212942	down-regulated	14.2	7.6	42.3	1.1	1.2	1.6	0.9
C5orf58	-4.58614	4.77447	-4.77447	-4.58614	1.68084e-05	0.000214748	down-regulated	1.8	1.5	0.7	2.5	0.1	0.1	0
HIST3H2BB	-5.86811	4.77407	-4.77407	-5.86811	1.68241e-05	0.000214748	down-regulated	1.2	1.2	0.9	1	0	0.1	0
TP53INP2	-3.14941	4.77381	-4.77381	-3.14941	1.6834e-05	0.000214748	down-regulated	30.4	38.5	16.1	24.3	6.1	4.3	0.4
CARMIL2	-1.8402	4.77173	-4.77173	-1.8402	1.69148e-05	0.000215141	down-regulated	18.9	14.2	12.4	21.7	5.1	5.1	6.1
PAN3	2.18853	4.77171	-4.77171	2.18853	1.69156e-05	0.000215141	up-regulated	15	13.3	14.1	13.3	141.7	54.2	30.1
MDGA1	-4.47165	4.77166	-4.77166	-4.47165	1.69178e-05	0.000215141	down-regulated	4.6	0.4	4	2.8	0	0.3	0.1
SPTLC2	1.80005	4.76764	-4.76764	1.80005	1.70749e-05	0.000216912	up-regulated	3.3	3.5	5.5	4.4	18.6	11.3	22.5
GPR15	-8.3386	4.76169	-4.76169	-8.3386	1.73105e-05	0.000219676	down-regulated	4.1	2.3	0.2	1.7	0	0	0
PTPRS	-5.41587	4.75869	-4.75869	-5.41587	1.74304e-05	0.00022077	down-regulated	0.1	0.4	1.6	0.6	0	0	0
SP140	-2.82273	4.75863	-4.75863	-2.82273	1.7433e-05	0.00022077	down-regulated	22.4	19.3	32.4	11.4	0.8	6.1	3.7
TRH	7.37252	4.7575	-4.7575	7.37252	1.74782e-05	0.000221112	up-regulated	0	0	0	0	1.7	0.5	0.2
GTSE1	3.9525	4.7553	-4.7553	3.9525	1.75673e-05	0.000222008	up-regulated	0	0.6	0	0.6	7.2	4.8	5.6
IER5	-2.39846	4.75451	-4.75451	-2.39846	1.7599e-05	0.000222178	down-regulated	96.2	109.5	71.6	64	20.6	28.8	7
TCEA3	-7.56158	4.75114	-4.75114	-7.56158	1.77361e-05	0.000223677	down-regulated	2.5	1.4	0	10.4	0	0.1	0
CRTAC1	6.29913	4.7486	-4.7486	6.29913	1.78403e-05	0.000224759	up-regulated	0	0	0	0.2	0.1	7.4	4.7
NUGGC	-4.54365	4.74734	-4.74734	-4.54365	1.7892e-05	0.000225177	down-regulated	2.7	4.4	0.8	0.8	0.1	0.1	0.2
MAP4K1	-1.88967	4.74497	-4.74497	-1.88967	1.79898e-05	0.000225762	down-regulated	50.8	57.6	47.9	38	12.7	16.1	17.7
MORN1	2.37077	4.74496	-4.74496	2.37077	1.79902e-05	0.000225762	up-regulated	0.7	0.3	0.7	0.7	1.9	3.4	5.3
IL18RAP	-6.42475	4.74487	-4.74487	-6.42475	1.79942e-05	0.000225762	down-regulated	6.7	13.7	0	12.6	0.1	0.2	0
ERI2	3.13083	4.74208	-4.74208	3.13083	1.81101e-05	0.000226983	up-regulated	0.1	0.2	0.2	0.3	2.1	1.8	2.3
ALAS2	5.36401	4.7414	-4.7414	5.36401	1.81384e-05	0.000227103	up-regulated	0.2	0.2	0.3	0.1	0.6	26.1	0.5
RGS14	-1.78985	4.73896	-4.73896	-1.78985	1.82405e-05	0.000228099	down-regulated	29.7	27.4	19.7	37.6	10.4	9.7	8.7
C5AR1	-4.98511	4.7384	-4.7384	-4.98511	1.82641e-05	0.000228099	down-regulated	1.5	2.9	46.5	36.1	0.8	1.4	0.1
TRAF4	-2.31712	4.73816	-4.73816	-2.31712	1.82742e-05	0.000228099	down-regulated	65.5	63.8	51.2	22	16.3	12.7	7.1
SHCBP1	2.86744	4.73635	-4.73635	2.86744	1.83505e-05	0.000228817	up-regulated	0.3	1	0.6	0.4	5.7	5.2	4.2
CXorf65	-2.56869	4.735	-4.735	-2.56869	1.84076e-05	0.000229294	down-regulated	35.9	32	17.8	24.1	2.5	4.8	8.9
TMEM30B	-7.91795	4.73372	-4.73372	-7.91795	1.84622e-05	0.00022974	down-regulated	2	0.8	0	2.8	0	0	0
TONSL	2.02941	4.72647	-4.72647	2.02941	1.87729e-05	0.000233367	up-regulated	1	1.2	1.6	1.4	5.6	7	6.3
TUBA8	4.20244	4.72592	-4.72592	4.20244	1.87965e-05	0.000233422	up-regulated	0.1	0.2	0	0	1.9	1	3.2
ACVR2A	-4.01587	4.71785	-4.71785	-4.01587	1.9149e-05	0.000237557	down-regulated	1.2	1.5	0.5	1.2	0	0.1	0.1
TAGAP	-2.35607	4.71713	-4.71713	-2.35607	1.91811e-05	0.000237713	down-regulated	77.8	61.9	85.2	111.6	30.4	20.3	6.6
NINJ1	-2.02896	4.71257	-4.71257	-2.02896	1.93835e-05	0.000239977	down-regulated	23	21.1	30.1	16	4.9	7.2	7.5
RCAN3	-2.76926	4.70911	-4.70911	-2.76926	1.95386e-05	0.000241492	down-regulated	19.9	10.8	3.4	34.7	4.1	2.7	1.9
FLNB	1.89995	4.70895	-4.70895	1.89995	1.95455e-05	0.000241492	up-regulated	5.9	5.3	2.8	8.1	29.8	19.8	22.2
NETO1	-7.93495	4.70624	-4.70624	-7.93495	1.96682e-05	0.000242761	down-regulated	0.6	0.5	3.2	0	0	0	0
CDH23	-3.30379	4.70133	-4.70133	-3.30379	1.98917e-05	0.000245271	down-regulated	1.6	1.1	1.3	2	0.2	0.3	0
ERMP1	2.08397	4.69801	-4.69801	2.08397	2.00444e-05	0.000246903	up-regulated	1.9	2.8	1.2	3.4	17.6	7.3	9.9
ZNF154	-2.7997	4.69625	-4.69625	-2.7997	2.01255e-05	0.000247652	down-regulated	5.8	3.5	9	3.3	1.7	0.6	0.5
CPM	3.02855	4.69538	-4.69538	3.02855	2.01662e-05	0.000247902	up-regulated	0.2	0.2	0.8	0.2	4.6	2.2	3.6
KNL1	2.54913	4.69087	-4.69087	2.54913	2.03763e-05	0.000250232	up-regulated	0.2	0.4	0.6	0.3	3.9	2	2.1
ITK	-8.53852	4.68947	-4.68947	-8.53852	2.04425e-05	0.000250792	down-regulated	45.1	34.9	0	95.9	0.2	0.2	0
HMGA1	1.85648	4.68675	-4.68675	1.85648	2.05707e-05	0.000252111	up-regulated	31.6	42.5	30.4	53.9	118.5	210.9	167.2
PNOC	-4.28684	4.68489	-4.68489	-4.28684	2.06593e-05	0.000252941	down-regulated	5.6	3.8	20.1	1.1	0.5	0.4	0.5
HSPG2	3.64718	4.67738	-4.67738	3.64718	2.10193e-05	0.000257091	up-regulated	0.2	0.3	0.1	0.8	12.9	0.7	1.5
SPTA1	4.70331	4.67372	-4.67372	4.70331	2.11974e-05	0.000259008	up-regulated	0	0	0	0.3	1.3	5.8	0.6
CELSR2	2.31513	4.66941	-4.66941	2.31513	2.14089e-05	0.000261331	up-regulated	0.5	0.8	0.3	0.5	2.3	2.5	3.8
PTPN4	-2.66855	4.66872	-4.66872	-2.66855	2.14426e-05	0.000261479	down-regulated	6.7	8.4	1.5	7.1	1.2	0.5	1.6
KLRB1	-4.58324	4.66804	-4.66804	-4.58324	2.14764e-05	0.00026163	down-regulated	51.2	42.6	0.4	39.9	2.9	1.3	0.7
CD55	-2.17933	4.66497	-4.66497	-2.17933	2.16287e-05	0.000263221	down-regulated	20.3	12.2	33.5	35.8	7.2	8	4.3
RALGPS2	-2.84858	4.66373	-4.66373	-2.84858	2.16908e-05	0.000263713	down-regulated	17.8	12.3	35.7	4.3	2.4	1.9	4.5
CBLB	-1.8101	4.66257	-4.66257	-1.8101	2.17486e-05	0.000264152	down-regulated	7.8	10.1	6.3	7.5	3.3	1.9	2.8
PDZD7	3.79687	4.66002	-4.66002	3.79687	2.18766e-05	0.000265441	up-regulated	0.1	0.1	0	0.2	1.8	3.5	0.9
PTGES3L	4.70764	4.65917	-4.65917	4.70764	2.19194e-05	0.000265696	up-regulated	0.1	0	0	0.1	0.5	1.1	4
ZNF311	4.6479	4.65636	-4.65636	4.6479	2.20617e-05	0.000267155	up-regulated	0.1	0.1	0	0.1	0.5	1.7	2
CLEC7A	-5.59847	4.65535	-4.65535	-5.59847	2.21129e-05	0.000267509	down-regulated	1.1	0.8	21.7	5.4	0.3	0.3	0
CA6	-10.0194	4.65243	-4.65243	-10.0194	2.22623e-05	0.000269048	down-regulated	2.4	1	0	9.7	0	0	0
RHOH	-2.22504	4.65072	-4.65072	-2.22504	2.23502e-05	0.000269843	down-regulated	30.7	32.8	16.9	27	5.8	10.6	3.4
CRAMP1	1.74815	4.64535	-4.64535	1.74815	2.26283e-05	0.000272849	up-regulated	3	3.6	2.7	4.1	16.7	13.4	9.2
EXO1	3.46526	4.64505	-4.64505	3.46526	2.2644e-05	0.000272849	up-regulated	0.1	0.3	0.1	0.5	3.3	3.2	3
RARRES3	-2.77682	4.64363	-4.64363	-2.77682	2.27182e-05	0.000273472	down-regulated	62.2	77.6	19.7	86.3	7.9	18.8	3.6
TMEM221	3.75059	4.64269	-4.64269	3.75059	2.27672e-05	0.000273734	up-regulated	0.2	0.1	0.2	0.3	3.3	2.6	2.7
FBLN5	-6.64211	4.64235	-4.64235	-6.64211	2.27849e-05	0.000273734	down-regulated	1	1	0.1	1.5	0	0	0
TRADD	-2.10422	4.63916	-4.63916	-2.10422	2.29528e-05	0.000275479	down-regulated	21.1	18	9.5	22	6.1	4.2	4
BEX3	-6.02088	4.6373	-4.6373	-6.02088	2.30517e-05	0.000276393	down-regulated	3.9	3.6	0.6	15.5	0.2	0.1	0
KCNH8	-5.33254	4.62919	-4.62919	-5.33254	2.34858e-05	0.000281321	down-regulated	2.5	1.8	6.1	0.2	0.2	0.1	0
CCDC120	-4.45749	4.62865	-4.62865	-4.45749	2.35153e-05	0.000281398	down-regulated	2.8	2.5	1.4	2.8	0.3	0	0
ASF1B	2.62555	4.6232	-4.6232	2.62555	2.3812e-05	0.000284668	up-regulated	0.8	1.9	1	1.7	9.3	10	9.8
ADTRP	-7.46281	4.62113	-4.62113	-7.46281	2.39261e-05	0.000285634	down-regulated	1.6	0.6	0.1	14	0.1	0	0
MAT2A	1.73705	4.62088	-4.62088	1.73705	2.39397e-05	0.000285634	up-regulated	28.3	21.8	28.9	20.5	98.8	101.3	93.4
ZCCHC7	2.04007	4.61576	-4.61576	2.04007	2.42235e-05	0.000288736	up-regulated	18.4	13.6	36.7	13.3	111.3	99.6	91.5
AKTIP	-2.64433	4.61362	-4.61362	-2.64433	2.43436e-05	0.000289884	down-regulated	5.1	3.9	1.8	8.5	0.9	0.8	1
ITGA6	-3.77511	4.60539	-4.60539	-3.77511	2.4809e-05	0.000294944	down-regulated	16.5	9.5	0.5	34.3	1.3	1.2	1.3
MYBL1	-3.87722	4.60525	-4.60525	-3.87722	2.4817e-05	0.000294944	down-regulated	6.6	11.6	0.3	3.9	0.3	0.4	0.7
G0S2	-6.16027	4.60179	-4.60179	-6.16027	2.50155e-05	0.000297013	down-regulated	2	2.6	15.6	103.2	0.9	0.5	0
CHPF	-4.86666	4.59159	-4.59159	-4.86666	2.56098e-05	0.000303774	down-regulated	1.5	0.9	0.4	1.6	0.1	0	0
TRAF3IP3	-1.8608	4.58682	-4.58682	-1.8608	2.58931e-05	0.000306725	down-regulated	45.5	36	27.3	47.5	14	12.8	10.7
TRIM9	3.53759	4.58655	-4.58655	3.53759	2.5909e-05	0.000306725	up-regulated	0.1	0.1	0	0.1	0.6	1.3	1.6
CKAP2L	3.63948	4.58574	-4.58574	3.63948	2.59572e-05	0.000306996	up-regulated	0.1	0.4	0	0.5	6.3	2.1	2.9
CCND2	-2.98041	4.58351	-4.58351	-2.98041	2.60912e-05	0.000308282	down-regulated	24.4	19.6	1.9	14.7	1.3	3.2	2.1
SRSF8	-2.68869	4.58062	-4.58062	-2.68869	2.62651e-05	0.000309951	down-regulated	18.4	13.3	13.7	18.5	0.7	1.7	6.3
KIF24	3.00166	4.58032	-4.58032	3.00166	2.62835e-05	0.000309951	up-regulated	0.2	0.4	0.2	0.2	3.5	2.1	1.9
NAP1L3	-5.86811	4.57445	-4.57445	-5.86811	2.66411e-05	0.000313865	down-regulated	2.8	0.5	0.3	1.7	0	0	0
NRCAM	-4.82874	4.57366	-4.57366	-4.82874	2.66895e-05	0.000314131	down-regulated	0.4	0.3	0.2	1.1	0	0	0
GLB1L2	-7.3776	4.57253	-4.57253	-7.3776	2.67591e-05	0.000314646	down-regulated	0.3	3.2	0	0.3	0	0	0
PDE4B	-2.65485	4.56986	-4.56986	-2.65485	2.69238e-05	0.000316277	down-regulated	7.7	7.6	11.8	10.2	3.8	1	0.5
CENPA	4.03397	4.56723	-4.56723	4.03397	2.70875e-05	0.000317893	up-regulated	0.3	0	0.1	0.3	3.4	3	4.4
GSDMB	-1.87016	4.56175	-4.56175	-1.87016	2.74314e-05	0.000321618	down-regulated	18.1	12	20.7	22.6	5.2	4.2	8.5
GIMAP6	-3.73378	4.55634	-4.55634	-3.73378	2.77753e-05	0.000325337	down-regulated	23.7	23.9	1.3	42.2	0.5	2	3.3
RGCC	-3.23464	4.55488	-4.55488	-3.23464	2.78687e-05	0.000326117	down-regulated	488.8	420.2	88.4	351.4	77	41.3	6.5
KDF1	-5.75353	4.5541	-4.5541	-5.75353	2.79192e-05	0.000326117	down-regulated	0.9	0.6	0.4	1.1	0	0	0
KRTAP5-2	-7.58718	4.55375	-4.55375	-7.58718	2.79416e-05	0.000326117	down-regulated	2	1.9	0.4	1.1	0	0	0
MPG	2.13728	4.55363	-4.55363	2.13728	2.7949e-05	0.000326117	up-regulated	3.4	4.2	6	5.3	18.8	19.2	36.2
IGSF22	-5.52683	4.54133	-4.54133	-5.52683	2.8752e-05	0.000335165	down-regulated	0.5	0.8	1.9	0.3	0	0	0
ETNK2	-5.12133	4.53766	-4.53766	-5.12133	2.89962e-05	0.000337688	down-regulated	1.7	1.4	0.5	0.7	0.1	0	0
ZBTB38	-2.27724	4.53534	-4.53534	-2.27724	2.91512e-05	0.000339168	down-regulated	3.8	5.3	1.6	3.8	0.6	1.2	0.8
TST	3.58557	4.5298	-4.5298	3.58557	2.95257e-05	0.000343198	up-regulated	0.1	0.3	1.7	0.6	15.3	7.5	6.9
CLSPN	3.1278	4.52918	-4.52918	3.1278	2.9568e-05	0.000343362	up-regulated	0.2	1.1	0.2	0.7	7.4	6.5	2.5
ANKEF1	-4.23856	4.52493	-4.52493	-4.23856	2.98587e-05	0.000346407	down-regulated	1	0.8	0.4	1.3	0.1	0	0.1
TTC12	-2.20499	4.52405	-4.52405	-2.20499	2.99195e-05	0.000346781	down-regulated	5.9	5.4	5.4	4.3	1.2	1.6	1.3
PERP	-6.76414	4.52074	-4.52074	-6.76414	3.01482e-05	0.0003491	down-regulated	1	1	0	0.3	0	0	0
PROB1	2.69655	4.51939	-4.51939	2.69655	3.02423e-05	0.000349683	up-regulated	0.6	0.5	0.4	0.4	5.2	2.7	3.3
SP100	-1.87443	4.51919	-4.51919	-1.87443	3.0256e-05	0.000349683	down-regulated	28.9	25.7	37.6	33.7	12.3	10.7	7.1
ONECUT2	9.80519	4.51827	-4.51827	9.80519	3.03198e-05	0.000350087	up-regulated	0	0	0	0	0	1.4	0
NLRP1	-2.25955	4.51586	-4.51586	-2.25955	3.04889e-05	0.000351706	down-regulated	46.1	46.6	38.3	50.9	17.6	11.7	3.8
PTGDS	-5.96621	4.51537	-4.51537	-5.96621	3.05232e-05	0.000351769	down-regulated	1.9	8.1	0.1	2.1	0	0	0.1
JAM3	-2.87427	4.51414	-4.51414	-2.87427	3.06098e-05	0.000352432	down-regulated	4	3.2	5.8	1.8	0.8	0.7	0.3
RNF166	-2.08464	4.51355	-4.51355	-2.08464	3.06511e-05	0.000352574	down-regulated	28.1	32.9	14	38.6	10.4	8.5	4.4
RCN1	1.90668	4.51274	-4.51274	1.90668	3.07085e-05	0.000352901	up-regulated	1.9	2.5	1.2	1.6	7.1	6.8	10.1
CFH	-8.11331	4.50938	-4.50938	-8.11331	3.09471e-05	0.000355308	down-regulated	3.1	2.4	0	0.5	0	0	0
MRPL15	2.13138	4.50287	-4.50287	2.13138	3.14148e-05	0.000360337	up-regulated	6.4	7.9	7.8	8.9	26.9	25.3	69
SAPCD2	3.631	4.50039	-4.50039	3.631	3.15944e-05	0.000362056	up-regulated	0	0.1	0.3	0.8	4.5	4.5	4.7
ZNF14	-3.20557	4.49902	-4.49902	-3.20557	3.16945e-05	0.000362861	down-regulated	8.3	6.9	3.5	4	0.4	0.4	1.4
KLHDC7B	-5.08552	4.496	-4.496	-5.08552	3.19156e-05	0.00036505	down-regulated	0.7	0.8	1	1	0	0.1	0
MAFG	1.91467	4.49303	-4.49303	1.91467	3.21348e-05	0.000367211	up-regulated	3.6	3.9	7.3	3.5	17.4	15.1	29.7
CCR2	-4.59231	4.49065	-4.49065	-4.59231	3.23109e-05	0.000368878	down-regulated	1.7	1	2.1	1.6	0.2	0	0
AMDHD1	-5.35205	4.48809	-4.48809	-5.35205	3.25021e-05	0.000370713	down-regulated	1	0.6	0.9	1	0.1	0	0
BMP8B	2.95017	4.48488	-4.48488	2.95017	3.27428e-05	0.000373108	up-regulated	0.8	0.9	0.3	0.5	1.5	5.7	10.6
SIRPG	-6.58506	4.4744	-4.4744	-6.58506	3.35429e-05	0.000381868	down-regulated	25.3	14.4	0	39.1	0.2	0.4	0
CORO1C	2.20019	4.46658	-4.46658	2.20019	3.41524e-05	0.000388443	up-regulated	4.1	5.4	12.7	2.7	35.8	35.4	32.3
SCIMP	-3.55184	4.46243	-4.46243	-3.55184	3.44799e-05	0.000391803	down-regulated	10	8.5	34.2	2.5	1.6	2.2	0.4
ZDHHC19	-6.02467	4.45812	-4.45812	-6.02467	3.48243e-05	0.000395346	down-regulated	0.3	0.5	9.8	15.2	0	0.1	0.3
DCAF7	2.04278	4.45453	-4.45453	2.04278	3.51135e-05	0.000398258	up-regulated	6.8	8.7	6.9	7.6	25.7	16.1	69.4
CDC42BPB	-3.15786	4.45325	-4.45325	-3.15786	3.52169e-05	0.00039906	down-regulated	2.1	1.8	4.9	1	0.2	0.5	0.3
SOAT2	-7.88385	4.45237	-4.45237	-7.88385	3.5288e-05	0.000399493	down-regulated	2	0.9	0.2	0.5	0	0	0
CLCN4	-5.46403	4.45153	-4.45153	-5.46403	3.53569e-05	0.0003999	down-regulated	1.2	0.5	4.1	0.2	0.1	0.1	0
FXYD5	-1.75253	4.4491	-4.4491	-1.75253	3.55552e-05	0.000401771	down-regulated	90.8	111.6	105.5	123.3	40.7	34.2	37.9
PSPH	2.8117	4.44746	-4.44746	2.8117	3.56891e-05	0.000402909	up-regulated	0.6	0.8	0.9	0.7	3.9	6.6	8.3
PGAP1	-4.97968	4.44635	-4.44635	-4.97968	3.57807e-05	0.000403569	down-regulated	0.8	0.6	0.1	1	0	0	0
ATP6V1G3	5.76167	4.44145	-4.44145	5.76167	3.61868e-05	0.000407772	up-regulated	0	0	0.1	0	1.1	0.9	5.3
TSC22D1	1.83192	4.43619	-4.43619	1.83192	3.66277e-05	0.000412358	up-regulated	3.3	4	3.1	4.5	24.9	13.4	8.5
S100A9	-5.94546	4.43493	-4.43493	-5.94546	3.67344e-05	0.000413177	down-regulated	94.6	299.9	2819.3	7079.4	96.8	43.6	1.2
PROSER2	3.36532	4.43214	-4.43214	3.36532	3.69712e-05	0.000415457	up-regulated	0.5	0.2	0.2	0.2	3.1	1.9	4.7
SCRN1	-4.40019	4.42993	-4.42993	-4.40019	3.71594e-05	0.000417187	down-regulated	4.1	4.1	14.1	2.4	0.8	0.3	0
H2AFY2	-4.66194	4.42483	-4.42483	-4.66194	3.75988e-05	0.000421731	down-regulated	3.8	2	0.7	2.8	0.1	0.2	0.1
IQSEC1	-1.99537	4.41667	-4.41667	-1.99537	3.83113e-05	0.000428939	down-regulated	22.9	30.3	37.4	21.9	6.9	5.6	13
RAPGEF5	3.16958	4.41667	-4.41667	3.16958	3.8312e-05	0.000428939	up-regulated	0.1	0.2	0.8	0.1	1.4	4	5
CAPSL	5.49446	4.41357	-4.41357	5.49446	3.85861e-05	0.000431611	up-regulated	0	0.2	0	0.1	10.2	1.3	0.9
GZMH	-7.29349	4.4059	-4.4059	-7.29349	3.92732e-05	0.000438893	down-regulated	45.3	445.3	0.1	54.2	1.6	1.4	0.1
TERT	4.36723	4.40413	-4.40413	4.36723	3.9434e-05	0.000440286	up-regulated	0	0.1	0	0.3	2.4	3	1
RHBDF1	4.76452	4.40234	-4.40234	4.76452	3.95966e-05	0.000441697	up-regulated	0.1	0	0.2	0.1	0.4	0.6	7.2
MAP3K14	-1.88037	4.39994	-4.39994	-1.88037	3.98161e-05	0.000443738	down-regulated	15.6	16.1	19.7	15	6.6	6.2	3
ENG	2.04463	4.39852	-4.39852	2.04463	3.99462e-05	0.000444781	up-regulated	5.2	3.7	7.5	8.4	53.8	20.6	15.9
HSH2D	1.84761	4.39267	-4.39267	1.84761	4.04888e-05	0.00045041	up-regulated	30.1	35.6	61.4	29.3	180.1	179.4	141.6
HIST1H2AI	3.83534	4.39109	-4.39109	3.83534	4.0636e-05	0.000451635	up-regulated	1.9	2.7	1.8	3.6	111.4	9	7.4
OR6J1	7.22861	4.38917	-4.38917	7.22861	4.0816e-05	0.000453221	up-regulated	0	0	0	0	3.1	0.7	0.2
SLC23A1	2.64822	4.38376	-4.38376	2.64822	4.13272e-05	0.00045817	up-regulated	0.9	1	0.8	1.6	9.4	2.7	11.2
RNF175	3.36995	4.38366	-4.38366	3.36995	4.13369e-05	0.00045817	up-regulated	0.5	0.1	0.8	2.9	4.3	19	13.5
SFI1	-1.85016	4.38038	-4.38038	-1.85016	4.16509e-05	0.00046123	down-regulated	14.8	13.1	6.8	14.7	4	4.3	3.7
SELENBP1	9.40824	4.37793	-4.37793	9.40824	4.18857e-05	0.000463408	up-regulated	0	0	0	0	0.1	5	0
PADI2	-5.09084	4.3744	-4.3744	-5.09084	4.22282e-05	0.000466773	down-regulated	0.2	0.6	1.9	13.4	0.2	0.1	0.1
PLXDC1	-6.46251	4.37374	-4.37374	-6.46251	4.2292e-05	0.000467055	down-regulated	4.2	3.3	0	9.7	0.1	0.1	0
ATP1B3	1.75739	4.37293	-4.37293	1.75739	4.23706e-05	0.000467498	up-regulated	13.5	11.6	9.6	6.8	45.4	45.3	33.2
TRAF1	-2.37187	4.37246	-4.37246	-2.37187	4.24174e-05	0.00046759	down-regulated	42.6	51.1	9.7	20.7	8.3	7	5.8
TNFSF10	-2.26076	4.36709	-4.36709	-2.26076	4.29452e-05	0.000472581	down-regulated	11.9	6.2	12.8	18.1	4.8	2.3	1.8
TPSAB1	9.00332	4.36706	-4.36706	9.00332	4.29478e-05	0.000472581	up-regulated	0	0	0	0	0	0.4	9.4
PHGDH	2.99419	4.36601	-4.36601	2.99419	4.30518e-05	0.000473298	up-regulated	0.5	1	0.8	1.3	0.9	8.7	15.9
NIPSNAP3A	2.16973	4.36486	-4.36486	2.16973	4.31655e-05	0.00047412	up-regulated	2.1	2	3.6	2.3	18.5	11.7	9.9
DDIT4	1.95823	4.36222	-4.36222	1.95823	4.34292e-05	0.000476355	up-regulated	33.4	42.6	29.3	41.5	103.2	277	109.3
ZNF667	-4.76581	4.36204	-4.36204	-4.76581	4.34474e-05	0.000476355	down-regulated	0.4	0.3	1	0.6	0	0	0
SPC24	3.13573	4.35759	-4.35759	3.13573	4.38944e-05	0.000480824	up-regulated	0.3	0.6	0.2	0.8	5	5.4	3.7
DHCR7	-3.83539	4.35673	-4.35673	-3.83539	4.3982e-05	0.00048135	down-regulated	2.6	3.4	2	4.2	0.6	0.1	0
IL16	-1.84319	4.35547	-4.35547	-1.84319	4.41093e-05	0.000482309	down-regulated	18.1	15.3	15.8	29.8	5.8	5.2	8.3
CDH24	2.96397	4.35356	-4.35356	2.96397	4.43033e-05	0.000483995	up-regulated	0.7	0.7	0.4	0.9	12.6	4.8	1.8
RHOU	-3.32872	4.35281	-4.35281	-3.32872	4.43803e-05	0.000484401	down-regulated	2.7	2.2	3	2.1	0.2	0.1	0.5
TBC1D14	2.34936	4.34888	-4.34888	2.34936	4.47837e-05	0.000488367	up-regulated	9.3	10.3	8.7	15	144.4	25	27.1
SMARCD3	-2.95364	4.34596	-4.34596	-2.95364	4.50858e-05	0.000491221	down-regulated	2.5	1.4	7.3	4.1	0.7	0.6	0.5
DES	7.14028	4.34554	-4.34554	7.14028	4.51295e-05	0.000491258	up-regulated	0	0	0.1	0	1.2	14.8	0
CTPS1	1.736	4.34262	-4.34262	1.736	4.54337e-05	0.000494127	up-regulated	4	5.2	2.7	5.4	21	15.7	13.8
IGKV1-33	-5.74983	4.34178	-4.34178	-5.74983	4.55217e-05	0.000494583	down-regulated	19.7	8.6	30.5	1.6	0.5	0.4	0
SSBP2	1.93887	4.34145	-4.34145	1.93887	4.55569e-05	0.000494583	up-regulated	2.5	1.7	4.2	3.7	17.2	6	18.1
BCL9	-3.51391	4.33926	-4.33926	-3.51391	4.5787e-05	0.000496638	down-regulated	2.2	2.5	1	3.6	0.5	0.2	0.1
FAS	-2.46382	4.33646	-4.33646	-2.46382	4.6083e-05	0.000499404	down-regulated	8.6	10.6	3.5	4.5	1.3	1.9	1.2
ITGA9	6.15551	4.33597	-4.33597	6.15551	4.61346e-05	0.000499517	up-regulated	0	0	0	0	4.4	0.4	0
CAPN11	4.84175	4.33484	-4.33484	4.84175	4.62554e-05	0.00050038	up-regulated	0	0	0	0.1	0.4	1.3	1.4
HBA1	7.55508	4.32799	-4.32799	7.55508	4.6991e-05	0.000507886	up-regulated	0	0.1	0	0.2	1.3	51.5	0
CAMK2N1	-5.26254	4.32546	-4.32546	-5.26254	4.7265e-05	0.000510395	down-regulated	1.6	3	0.2	1.6	0.1	0.1	0
NAP1L2	-8.32409	4.31889	-4.31889	-8.32409	4.79854e-05	0.000517681	down-regulated	2	1.4	0.4	0	0	0	0
S100A12	-6.63112	4.31853	-4.31853	-6.63112	4.80248e-05	0.000517681	down-regulated	4.4	58.2	152.4	1168.1	8.9	2.7	0
POC1A	2.67401	4.31523	-4.31523	2.67401	4.83918e-05	0.000521018	up-regulated	0.7	1.1	0.9	1.3	8.3	7.5	6.6
USP53	-3.44845	4.31498	-4.31498	-3.44845	4.842e-05	0.000521018	down-regulated	5.4	1.9	1	3	0	0.6	0.3
ZNF595	-4.66468	4.31409	-4.31409	-4.66468	4.85192e-05	0.000521624	down-regulated	1.8	0.8	0.7	1.4	0.1	0.1	0
AIG1	-4.15041	4.31246	-4.31246	-4.15041	4.87018e-05	0.000523125	down-regulated	1.5	1.4	2	1.8	0.1	0.2	0
DNAJB2	-2.15961	4.30905	-4.30905	-2.15961	4.90853e-05	0.000526332	down-regulated	27.6	20.4	27.2	21.2	8.7	8	2.2
IL10RA	-4.81894	4.30904	-4.30904	-4.81894	4.90868e-05	0.000526332	down-regulated	69.6	86.6	34.3	54.3	6.1	1.6	0
SLC22A15	-4.46854	4.3075	-4.3075	-4.46854	4.92605e-05	0.00052773	down-regulated	1.4	0.7	2.5	1.9	0.1	0.2	0
WFS1	-5.8366	4.30596	-4.30596	-5.8366	4.94357e-05	0.00052914	down-regulated	0.4	0.4	0.3	1.2	0	0	0
TMEM44	2.23074	4.30359	-4.30359	2.23074	4.97064e-05	0.00053157	up-regulated	0.9	1.1	1.5	0.9	8	5.1	5.5
COTL1	-2.06872	4.30272	-4.30272	-2.06872	4.98062e-05	0.00053217	down-regulated	35.8	42.5	107	60.7	16.6	16.5	19.2
PIWIL4	2.99212	4.29932	-4.29932	2.99212	5.01974e-05	0.000535879	up-regulated	0.3	0.7	0.6	0.8	11.2	3.7	1.5
CD38	1.82769	4.29559	-4.29559	1.82769	5.06308e-05	0.000540032	up-regulated	1.8	1.7	2.9	2.8	13	7	9
GPS2	-2.50268	4.29404	-4.29404	-2.50268	5.08117e-05	0.000541487	down-regulated	6.6	5.2	6.5	5.5	1.7	1.2	0.8
TNNC1	-5.14993	4.29028	-4.29028	-5.14993	5.1253e-05	0.000545712	down-regulated	3.4	1.1	1.5	2.9	0	0.1	0.1
ELOVL2	5.87297	4.28964	-4.28964	5.87297	5.13284e-05	0.00054572	up-regulated	0	0	0	0	0.1	0.3	1
PDCD4	-1.82394	4.28952	-4.28952	-1.82394	5.13434e-05	0.00054572	down-regulated	52.4	46.1	25.2	40.6	15.5	10.1	15.5
FRMPD3	-5.86037	4.28847	-4.28847	-5.86037	5.14672e-05	0.000546559	down-regulated	0.5	2.1	1.2	0.1	0	0.1	0
FEN1	2.04954	4.28752	-4.28752	2.04954	5.15797e-05	0.000547276	up-regulated	2.8	3.6	2	4.1	19.4	13.8	12.1
MND1	4.0226	4.27995	-4.27995	4.0226	5.24862e-05	0.000555971	up-regulated	0	0.8	0.2	0.4	6.5	7.8	5.8
SLC39A8	2.02354	4.27972	-4.27972	2.02354	5.25142e-05	0.000555971	up-regulated	3.3	1.5	0.9	2.6	8.2	8.1	13.4
CERK	-2.20918	4.2794	-4.2794	-2.20918	5.25535e-05	0.000555971	down-regulated	32	22.7	14.9	28.9	12.1	3.5	3.3
HILPDA	2.53591	4.27874	-4.27874	2.53591	5.26329e-05	0.000555971	up-regulated	1.1	0.9	2	2.3	11.8	10	9.8
DSCC1	3.74628	4.27849	-4.27849	3.74628	5.26636e-05	0.000555971	up-regulated	0.1	0.4	0.1	0.3	3.1	3.1	3.8
TUNAR	5.59545	4.27828	-4.27828	5.59545	5.26892e-05	0.000555971	up-regulated	0	0	0.6	0	3.2	1.5	26.7
MAP3K1	-1.81068	4.27803	-4.27803	-1.81068	5.2719e-05	0.000555971	down-regulated	30.4	24.2	34.3	20.6	10.7	6.8	10.4
TAPT1	1.82361	4.27638	-4.27638	1.82361	5.292e-05	0.000557291	up-regulated	4.8	4.1	9.2	5.9	29.9	27.7	17.5
CDA	-6.30109	4.27625	-4.27625	-6.30109	5.29358e-05	0.000557291	down-regulated	0.4	1.9	18.2	50.7	0.2	0.5	0
DAGLB	1.63026	4.27475	-4.27475	1.63026	5.3119e-05	0.000558737	up-regulated	6.6	5.1	5.3	5.4	14.8	22.2	23.7
OSBPL1A	2.71659	4.27339	-4.27339	2.71659	5.32857e-05	0.000559884	up-regulated	0.3	0.1	0.3	0.6	3.6	2.4	2.1
SEMA3G	4.0172	4.27311	-4.27311	4.0172	5.33201e-05	0.000559884	up-regulated	0.1	0.1	0	0.3	1.8	2.3	2.2
CCR4	-7.37745	4.27139	-4.27139	-7.37745	5.35313e-05	0.000561617	down-regulated	6.8	7.1	0	4.2	0	0.1	0
PM20D1	-5.38897	4.27004	-4.27004	-5.38897	5.36984e-05	0.000562885	down-regulated	0.4	0.7	1.2	1.3	0.1	0	0
AVPI1	-4.2356	4.26843	-4.26843	-4.2356	5.3898e-05	0.000564491	down-regulated	2.4	2.8	1.9	1.5	0.2	0.1	0.1
SH2D2A	-3.60319	4.26405	-4.26405	-3.60319	5.44443e-05	0.000569722	down-regulated	14.2	28.6	0.8	15.6	1	1.1	2.2
SMC2	1.89396	4.26119	-4.26119	1.89396	5.48041e-05	0.000572994	up-regulated	1.5	2.2	1.3	1.5	8.1	7	6.3
STAC3	2.33969	4.25595	-4.25595	2.33969	5.54685e-05	0.000579444	up-regulated	4.3	3	10.2	1.8	33	31.4	23.6
MLEC	1.99778	4.25413	-4.25413	1.99778	5.57025e-05	0.000581389	up-regulated	4.6	4.4	3.8	5.7	14.4	9.1	42.9
ABCC10	-1.74038	4.2523	-4.2523	-1.74038	5.59373e-05	0.000583339	down-regulated	8.5	8.6	6.7	8.3	2.9	3.1	2.4
IGSF9B	-7.10564	4.25072	-4.25072	-7.10564	5.61407e-05	0.000584476	down-regulated	2.2	0.9	0	1.2	0	0	0
FCGR3B	-7.43651	4.25054	-4.25054	-7.43651	5.61647e-05	0.000584476	down-regulated	0.2	2.3	0.5	45.5	0	0.2	0
TFCP2L1	-9.17657	4.25	-4.25	-9.17657	5.62336e-05	0.000584476	down-regulated	0.1	1.7	0.1	0.1	0	0	0
LRRC2	5.39855	4.24997	-4.24997	5.39855	5.62384e-05	0.000584476	up-regulated	0	0	0	0.3	2.6	1.6	5.2
BAG3	-3.00786	4.24538	-4.24538	-3.00786	5.68359e-05	0.000590182	down-regulated	20	16.8	10.7	15.7	0.2	3.5	3.1
LETM2	-2.53626	4.24404	-4.24404	-2.53626	5.70111e-05	0.000591184	down-regulated	5.8	2.9	6.6	2.1	1.1	1	0.6
C2CD4D	-7.62242	4.2439	-4.2439	-7.62242	5.70296e-05	0.000591184	down-regulated	1.4	1.2	0.1	0.9	0	0	0
CDK4	1.78547	4.2434	-4.2434	1.78547	5.70956e-05	0.000591365	up-regulated	4.9	5.5	4.9	7.4	14.2	23.6	30.9
LEXM	-7.66652	4.23851	-4.23851	-7.66652	5.77419e-05	0.00059755	down-regulated	0.4	2.2	0.4	0.5	0	0	0
PRF1	-5.10258	4.23498	-4.23498	-5.10258	5.82127e-05	0.000601911	down-regulated	13.5	106.3	0.1	30.6	1.5	1.4	0.9
NPDC1	-4.68796	4.22663	-4.22663	-4.68796	5.93428e-05	0.000613075	down-regulated	7.6	7	0.2	9.1	0.5	0.2	0.1
CXCR1	-9.10988	4.22477	-4.22477	-9.10988	5.95978e-05	0.000615187	down-regulated	0	0.9	0.2	22.1	0	0	0
TRIM39	-1.99153	4.22311	-4.22311	-1.99153	5.9826e-05	0.000617019	down-regulated	14.9	11	9.5	8.6	3.1	4.3	2.3
CNR1	-5.87072	4.22019	-4.22019	-5.87072	6.023e-05	0.000620659	down-regulated	0.7	0.3	2.9	0.2	0	0.1	0
TRAK2	-1.70797	4.21974	-4.21974	-1.70797	6.02915e-05	0.000620768	down-regulated	12.2	10.6	13.5	19.2	5.2	5.7	3.8
HLA-C	-1.92608	4.21777	-4.21777	-1.92608	6.05662e-05	0.000623069	down-regulated	575.7	671.5	639	984.4	263.2	263.9	127.9
GBP2	-2.74691	4.21538	-4.21538	-2.74691	6.09008e-05	0.000625982	down-regulated	39.2	41.6	23	51.8	8.9	10	0.9
SLC11A1	-4.7078	4.21487	-4.21487	-4.7078	6.09718e-05	0.000626183	down-regulated	1.1	2.7	35.6	26.3	1	1.1	0.1
TMEM136	6.85809	4.21318	-4.21318	6.85809	6.12091e-05	0.00062809	up-regulated	0	0	0	0	2.5	0	0.2
TSPAN2	-5.56237	4.2127	-4.2127	-5.56237	6.12769e-05	0.000628256	down-regulated	1.9	2.6	0.1	2.9	0.1	0.1	0
OLFM4	-8.8495	4.21196	-4.21196	-8.8495	6.13818e-05	0.000628802	down-regulated	0	0.6	1.7	2.8	0	0	0
SLC10A6	4.58322	4.20497	-4.20497	4.58322	6.23781e-05	0.000638471	up-regulated	0.1	0.1	0	0	2.1	1.7	1.1
URAD	6.73739	4.20236	-4.20236	6.73739	6.27532e-05	0.00064177	up-regulated	0	0	0	0	1.8	1.1	0.3
IL3RA	2.1536	4.20129	-4.20129	2.1536	6.29086e-05	0.000642819	up-regulated	9.3	4.9	22.7	9	82.3	62	38.2
LCN8	4.2745	4.19997	-4.19997	4.2745	6.31005e-05	0.000644239	up-regulated	3.7	0	5.4	0.1	27.6	84	48.2
HBG1	7.98458	4.1976	-4.1976	7.98458	6.34459e-05	0.000647222	up-regulated	0	0	0	0	0.9	7.2	0.1
SYTL1	-2.66618	4.19446	-4.19446	-2.66618	6.39053e-05	0.000651363	down-regulated	28.5	30.6	27.2	38.2	1	4.2	12.2
FGR	-4.11971	4.19041	-4.19041	-4.11971	6.45042e-05	0.000656849	down-regulated	28.4	88.9	188.6	63.6	11.5	7.4	0.1
CCNA2	2.58486	4.19002	-4.19002	2.58486	6.45619e-05	0.000656849	up-regulated	0.9	1.5	0.5	1.4	8	7.5	6.5
ICAM1	-1.97234	4.18973	-4.18973	-1.97234	6.46054e-05	0.000656849	down-regulated	13.2	16.9	10.8	11	3.5	2.4	5.9
CXCL16	-4.1242	4.18909	-4.18909	-4.1242	6.47005e-05	0.000657267	down-regulated	2.8	1.6	26.3	9.5	1	0.9	0.1
EVPL	5.15409	4.18735	-4.18735	5.15409	6.496e-05	0.000659352	up-regulated	0.2	0	0	0.1	0	2	7.4
SP4	-2.13788	4.18362	-4.18362	-2.13788	6.55209e-05	0.000664491	down-regulated	4.7	4.7	2.8	5.5	1.1	0.9	1.6
CEP85L	-2.18984	4.18095	-4.18095	-2.18984	6.5925e-05	0.000668032	down-regulated	8	5.7	3	9.2	0.8	2.4	1.6
AMOT	2.79689	4.18014	-4.18014	2.79689	6.60478e-05	0.000668721	up-regulated	0.5	0.8	0.6	0.3	1.3	2.3	10.7
GIMAP5	-4.8788	4.17951	-4.17951	-4.8788	6.61445e-05	0.000669143	down-regulated	3.1	1.9	0.2	5.2	0	0.1	0.2
ZNF69	2.72219	4.17646	-4.17646	2.72219	6.66095e-05	0.000672834	up-regulated	0.7	0.5	0.6	1.2	6.9	3.8	6.7
AC233755.1	-5.50572	4.1764	-4.1764	-5.50572	6.66199e-05	0.000672834	down-regulated	1.7	6.3	21.8	9.3	0.3	0.4	0
TRIM3	-2.59739	4.17411	-4.17411	-2.59739	6.69714e-05	0.000675822	down-regulated	3.3	3.8	3.3	2.9	1.2	0.5	0.2
MMP9	-5.56023	4.16983	-4.16983	-5.56023	6.76345e-05	0.000681948	down-regulated	1.4	4	0.7	85	0.3	0.7	0.6
GPSM3	-1.73261	4.16548	-4.16548	-1.73261	6.83156e-05	0.000688246	down-regulated	149.2	159.6	162.6	255.8	62.1	67.3	61.1
SMAD9	5.93367	4.16183	-4.16183	5.93367	6.88917e-05	0.000693476	up-regulated	0.1	0	0.1	0	11.6	0.2	0.3
RYK	-2.88589	4.16095	-4.16095	-2.88589	6.90319e-05	0.000694313	down-regulated	5.2	4.5	4.2	5.6	0.1	0.5	1.7
OR52N4	-5.03864	4.15853	-4.15853	-5.03864	6.94176e-05	0.000697615	down-regulated	2.5	1.9	4.1	1.3	0.1	0.2	0
CTNNAL1	3.01999	4.15469	-4.15469	3.01999	7.00346e-05	0.000703236	up-regulated	0.5	0.7	0.2	0.6	3.8	6.2	4.2
ACAT1	1.80011	4.15404	-4.15404	1.80011	7.01387e-05	0.000703699	up-regulated	3.6	3	2.3	3.1	7.2	15.4	13.9
ODF3B	-3.52304	4.15225	-4.15225	-3.52304	7.04294e-05	0.000706035	down-regulated	4.2	3.9	25.5	5	1.6	1.1	0.4
ZNF556	7.38442	4.14779	-4.14779	7.38442	7.11563e-05	0.000712673	up-regulated	0	0	0	0	0	0.5	4.2
EVL	-1.91319	4.14747	-4.14747	-1.91319	7.12087e-05	0.000712673	down-regulated	68.2	70.9	39.6	101.3	16.6	17.7	30.6
CDC42SE2	-1.82455	4.14064	-4.14064	-1.82455	7.23375e-05	0.000723375	down-regulated	27.8	28.1	12.5	21.7	7.2	6	9.3
CASP8	-1.7376	4.13663	-4.13663	-1.7376	7.30085e-05	0.000729485	down-regulated	26.6	26.5	17.3	27.7	11	7.6	7.2
NEK6	1.98957	4.13542	-4.13542	1.98957	7.32112e-05	0.000730911	up-regulated	4.9	5.9	9	2.7	20.4	18.3	42.4
TESPA1	-3.31109	4.12989	-4.12989	-3.31109	7.41501e-05	0.000739382	down-regulated	45.1	24.2	4	52.1	0.7	6.4	3.5
CTHRC1	5.25974	4.12971	-4.12971	5.25974	7.41813e-05	0.000739382	up-regulated	0.1	0	0.2	0.2	0.5	0.9	15.1
CD200R1	-4.76434	4.12783	-4.12783	-4.76434	7.45027e-05	0.000741979	down-regulated	2.6	1.8	0.8	2.9	0	0.2	0
GPX7	1.82218	4.12357	-4.12357	1.82218	7.52361e-05	0.00074867	up-regulated	6.3	6.4	5.3	5.8	24.1	23	27.4
IRF2BPL	-2.02577	4.12255	-4.12255	-2.02577	7.54139e-05	0.000749826	down-regulated	8	8.1	7.6	11.6	3.8	1.8	2
TLN2	3.59458	4.1218	-4.1218	3.59458	7.55432e-05	0.000750499	up-regulated	0.1	0.1	0	0	0.2	0.9	1.2
CAPG	1.83713	4.11757	-4.11757	1.83713	7.62841e-05	0.000757241	up-regulated	20.5	17	43	20.7	89.4	96.4	138.4
LCN6	5.0523	4.11698	-4.11698	5.0523	7.63869e-05	0.000757644	up-regulated	0	0	0.3	1.6	5.9	38.7	4.4
PCLAF	3.60726	4.11375	-4.11375	3.60726	7.69571e-05	0.000762677	up-regulated	0.1	0.3	0	0.1	2	2	1.5
RNF220	1.71077	4.11279	-4.11279	1.71077	7.71279e-05	0.000763748	up-regulated	7.2	8.4	7.2	9.2	40.9	33.3	17.5
SLC2A9	2.72304	4.11123	-4.11123	2.72304	7.74059e-05	0.000765877	up-regulated	0.2	0.4	0.2	0.4	1.8	2.4	2.9
EIF2AK4	1.58075	4.10625	-4.10625	1.58075	7.82987e-05	0.000774082	up-regulated	2.1	2	2.7	3.5	9.1	9.4	8.6
ERMN	-2.99128	4.10234	-4.10234	-2.99128	7.90059e-05	0.000780439	down-regulated	5	6.3	4.7	3.8	1.3	0.8	0.1
ST5	3.15319	4.09388	-4.09388	3.15319	8.05602e-05	0.000795148	up-regulated	0.1	0.1	0.1	0	0.4	1.2	1.3
TUBA4A	-2.71467	4.09227	-4.09227	-2.71467	8.08585e-05	0.000797446	down-regulated	28.2	48.6	18.8	44.9	2.7	13.3	1.9
IFT140	2.01766	4.08548	-4.08548	2.01766	8.21337e-05	0.000809366	up-regulated	1	0.9	1.3	1.2	8.2	4.9	2.8
INCENP	1.73582	4.08412	-4.08412	1.73582	8.23916e-05	0.00081125	up-regulated	2.7	3.3	2.3	3.9	12.8	12.3	10.6
MCOLN3	-8.31723	4.08308	-4.08308	-8.31723	8.25889e-05	0.000812536	down-regulated	1	0.3	0	0.2	0	0	0
S100P	-5.76061	4.08081	-4.08081	-5.76061	8.30221e-05	0.000816138	down-regulated	0.5	2.5	1.7	26.6	0	0.2	0.2
ZMYND8	1.8377	4.07977	-4.07977	1.8377	8.32213e-05	0.000817436	up-regulated	10.9	13.4	13.4	13.8	24.4	60.4	77.2
DTL	3.0576	4.07842	-4.07842	3.0576	8.34795e-05	0.000819311	up-regulated	0.2	1.4	0.1	1	7.6	8	3.9
SH3GL3	7.83275	4.07518	-4.07518	7.83275	8.41047e-05	0.000824781	up-regulated	0	0	0	0	0	1.4	0.4
NEXN	3.2731	4.07415	-4.07415	3.2731	8.43051e-05	0.000826081	up-regulated	0.3	0.2	0.2	0.3	0.7	4.5	3.2
FAM102B	1.72533	4.07306	-4.07306	1.72533	8.45156e-05	0.000827478	up-regulated	2.1	2.7	1.4	1.7	6.9	6.4	9.6
ADARB2	3.79435	4.07194	-4.07194	3.79435	8.47348e-05	0.000828957	up-regulated	0	0	0	0.3	1	1.4	2
NYNRIN	3.38156	4.06483	-4.06483	3.38156	8.61341e-05	0.000841969	up-regulated	0.1	0.1	0.1	0.1	0.9	0.5	1.7
SIGLEC9	-4.33468	4.06016	-4.06016	-4.33468	8.70634e-05	0.000850371	down-regulated	1.2	3	12.6	6.6	0.8	0.2	0
CEBPB	-3.13486	4.05846	-4.05846	-3.13486	8.74063e-05	0.000853035	down-regulated	9	8.2	74.1	20.9	5.1	4.5	1.9
BBC3	-2.3579	4.05708	-4.05708	-2.3579	8.76841e-05	0.00085506	down-regulated	9.1	9.7	14	9.3	2.7	3.6	0.9
BCL3	-1.99488	4.05263	-4.05263	-1.99488	8.85862e-05	0.000863166	down-regulated	16.2	21.9	14.4	10.8	4.9	6.2	2.9
FCGR3A	-4.89974	4.05148	-4.05148	-4.89974	8.88222e-05	0.000864773	down-regulated	11.5	72.8	103.4	15.3	1.7	4.2	0
SIGLEC10	-2.71404	4.0486	-4.0486	-2.71404	8.94133e-05	0.000869832	down-regulated	9	13	48.8	8	5	3.6	2.4
ESD	1.5593	4.04556	-4.04556	1.5593	9.004e-05	0.000875196	up-regulated	11.9	8.2	14.1	13	35.1	37.6	50.1
PTPRB	3.1841	4.04523	-4.04523	3.1841	9.01085e-05	0.000875196	up-regulated	0.4	0.2	0.1	0	3.5	1.4	1.7
SYNGR3	-5.43129	4.03908	-4.03908	-5.43129	9.13937e-05	0.00088697	down-regulated	1.1	2.2	2.3	0.3	0	0.1	0
RAD54L	2.83061	4.03807	-4.03807	2.83061	9.1607e-05	0.000888333	up-regulated	0.3	0.6	0.7	0.4	4.1	4.9	3.5
EDAR	-7.77653	4.0367	-4.0367	-7.77653	9.18962e-05	0.000890428	down-regulated	2.7	0.6	0	6	0	0	0
FAM110C	4.68949	4.03188	-4.03188	4.68949	9.29226e-05	0.000899656	up-regulated	0.1	0.2	0	0.1	0.2	2.9	6
FHIT	-3.85997	4.02937	-4.02937	-3.85997	9.34608e-05	0.000904148	down-regulated	6.6	3	0.9	18.7	0.1	0.6	1
PEG10	-4.75134	4.02883	-4.02883	-4.75134	9.3578e-05	0.000904563	down-regulated	1.4	1.3	4.3	0.4	0.1	0.2	0
CXorf21	2.84341	4.02802	-4.02802	2.84341	9.37526e-05	0.000905531	up-regulated	2.3	2.3	13.7	3.7	36.7	12.8	97.5
NCS1	5.27128	4.02223	-4.02223	5.27128	9.50107e-05	0.000916955	up-regulated	0	0	0	0.2	0.2	2	3.7
HES4	-5.68227	4.02061	-4.02061	-5.68227	9.53644e-05	0.000919639	down-regulated	0.5	2.5	3.9	0.5	0.1	0.1	0
TPM4	1.64369	4.01776	-4.01776	1.64369	9.59924e-05	0.000924962	up-regulated	22	28.1	27.7	20.3	119.7	77.7	75.9
KLHL33	4.31448	4.00618	-4.00618	4.31448	9.85866e-05	0.000949208	up-regulated	0.1	0.1	0	0.1	1.6	0.2	3.4
RARA	-1.65061	4.00477	-4.00477	-1.65061	9.89074e-05	0.000951544	down-regulated	12	17	15.9	14.4	5.5	5.6	5.6
SOCS6	3.10729	4.00404	-4.00404	3.10729	9.90736e-05	0.00095239	up-regulated	0.1	0.3	0.4	0.2	2.7	1.5	2.8
ZBED1	1.90616	4.00364	-4.00364	1.90616	9.91662e-05	0.000952528	up-regulated	3.4	4.3	4.1	6	20.1	7.4	32.3
SMC4	1.57632	4.00016	-4.00016	1.57632	9.99641e-05	0.000959435	up-regulated	4.9	4.6	3.1	6.2	20.5	16.3	12
PLCB2	-1.75758	3.99238	-3.99238	-1.75758	0.000101769	0.000975991	down-regulated	56.4	44.8	62.9	50.7	26.2	16.7	13.4
IL1R2	-10.1269	3.99038	-3.99038	-10.1269	0.000102241	0.00097974	down-regulated	0	0.3	0.1	37.8	0	0	0
PTTG1	1.86364	3.98908	-3.98908	1.86364	0.000102547	0.000981901	up-regulated	5.7	5.5	3.5	4.4	24.5	20.3	16.6
ACE	-5.57675	3.98551	-3.98551	-5.57675	0.000103392	0.000988447	down-regulated	1.2	1	0	0.2	0	0	0
LFNG	-2.2409	3.98551	-3.98551	-2.2409	0.000103393	0.000988447	down-regulated	7.9	9.2	13.1	11.5	4.8	1.5	1.5
C12orf57	-1.75005	3.98392	-3.98392	-1.75005	0.000103771	0.000991281	down-regulated	43.8	37.7	24.4	55.5	16.6	14.1	11.1
GRK5	-2.74705	3.98162	-3.98162	-2.74705	0.000104323	0.00099577	down-regulated	6.4	6.1	5.4	6.7	2.1	1	0.1
ATRN	1.61504	3.97493	-3.97493	1.61504	0.000105943	0.00101015	up-regulated	3.2	3	2.8	2.6	14.6	7.5	9.5
DEPDC1B	4.13612	3.97471	-3.97471	4.13612	0.000105995	0.00101015	up-regulated	0	0.3	0	0.3	3.7	2.9	3.4
ETFA	1.5517	3.97406	-3.97406	1.5517	0.000106155	0.00101089	up-regulated	5	6.4	7	5.7	20.8	22.6	18.9
MELTF	3.2877	3.97324	-3.97324	3.2877	0.000106354	0.00101199	up-regulated	0.1	0.1	0.1	0.2	0.9	0.9	2.2
LAMA5	-3.45624	3.97218	-3.97218	-3.45624	0.000106614	0.001013	down-regulated	0.8	0.8	1.9	0.3	0.1	0.1	0.1
SLC30A4	-3.27476	3.97213	-3.97213	-3.27476	0.000106627	0.001013	down-regulated	1.3	1.1	1.9	1	0.2	0.2	0.1
TPSB2	8.06814	3.97036	-3.97036	8.06814	0.000107063	0.00101623	up-regulated	0	0	0	0	0	0.3	4
ZBTB32	-3.58773	3.97007	-3.97007	-3.58773	0.000107135	0.00101623	down-regulated	2.9	3.6	7.2	1	0.3	0.4	0.5
NCAPD2	1.67033	3.96888	-3.96888	1.67033	0.000107429	0.00101823	up-regulated	9.2	11.9	6	16.2	38.4	39	42.3
TRIP13	2.94171	3.9681	-3.9681	2.94171	0.000107622	0.00101927	up-regulated	0.4	0.7	0.2	0.5	4.3	4	3.2
GPR171	-6.54991	3.96428	-3.96428	-6.54991	0.000108572	0.00102747	down-regulated	6.3	4.7	0	9.3	0.1	0.1	0
GYPA	8.3888	3.96258	-3.96258	8.3888	0.000108998	0.0010307	up-regulated	0	0	0	0	0	2.4	0
SCN3A	-4.95398	3.96136	-3.96136	-4.95398	0.000109306	0.00103232	down-regulated	1.3	0.5	1.3	0.1	0.1	0	0
HK2	1.8483	3.96122	-3.96122	1.8483	0.00010934	0.00103232	up-regulated	3.4	2.8	7.5	6.2	12.1	24.7	26.4
NCAPG	2.7961	3.96019	-3.96019	2.7961	0.000109599	0.00103397	up-regulated	0.3	1.1	0.2	0.9	5.1	5.1	4.6
FFAR1	-5.02286	3.95846	-3.95846	-5.02286	0.000110038	0.00103731	down-regulated	5.1	4.5	19.3	0.4	0.4	0.4	0
S1PR5	-5.56548	3.95803	-3.95803	-5.56548	0.000110146	0.00103752	down-regulated	3.8	20.3	0.1	5	0.1	0.4	0
MTX3	-3.68021	3.95554	-3.95554	-3.68021	0.000110779	0.00104267	down-regulated	5.3	4.2	3.5	6.2	0.9	0.4	0
COL24A1	3.40509	3.9523	-3.9523	3.40509	0.000111609	0.00104968	up-regulated	0.2	0.1	0.1	0.1	2.4	0.4	1.2
ACADM	1.54001	3.95133	-3.95133	1.54001	0.000111858	0.00105121	up-regulated	5.6	5.3	4.8	5.7	16	18.6	20.1
VAMP2	-2.10036	3.94674	-3.94674	-2.10036	0.000113048	0.00106157	down-regulated	86	97.4	102.6	104	38.1	32.8	8.5
HIST1H2AG	2.6295	3.94093	-3.94093	2.6295	0.000114569	0.00107442	up-regulated	2.5	1.8	1	2.4	30.4	5.5	6.1
PITPNM1	-2.21431	3.94084	-3.94084	-2.21431	0.000114593	0.00107442	down-regulated	13.3	16.3	15.1	15.7	7.9	2.4	1.3
TNK2	-1.64737	3.93945	-3.93945	-1.64737	0.00011496	0.00107703	down-regulated	12.6	12.5	16.3	18.9	6.1	5.6	5.2
LDLRAD2	3.83258	3.93808	-3.93808	3.83258	0.000115323	0.0010796	up-regulated	0.1	0.2	0.4	0	3.2	2.1	3.5
PLCH2	-3.05283	3.93706	-3.93706	-3.05283	0.000115596	0.00108132	down-regulated	4.5	4.4	0.6	2.3	0.1	0.3	0.8
FBLN1	8.12509	3.93034	-3.93034	8.12509	0.000117397	0.00109733	up-regulated	0	0	0	0	0	0.1	1
PTGDR	-6.03679	3.92738	-3.92738	-6.03679	0.000118202	0.0011032	down-regulated	2.7	5.5	0	1	0.1	0	0
ISM2	7.91108	3.92734	-3.92734	7.91108	0.000118212	0.0011032	up-regulated	0	0	0	0	5.7	0	0
TXNIP	-2.75152	3.92703	-3.92703	-2.75152	0.000118297	0.0011032	down-regulated	309.9	298	409.8	1113.3	111.2	137.9	16.9
C21orf58	2.15268	3.92629	-3.92629	2.15268	0.000118498	0.00110423	up-regulated	1	1.1	0.7	2	6.6	7.4	3.8
SCD	-4.13375	3.92443	-3.92443	-4.13375	0.000119007	0.00110812	down-regulated	1.3	1.7	1.1	2.3	0.1	0.2	0
MAGEE1	-4.38149	3.92001	-3.92001	-4.38149	0.000120222	0.00111858	down-regulated	1.5	3.1	0.8	3	0.1	0	0.3
DHTKD1	1.72344	3.91394	-3.91394	1.72344	0.000121917	0.00113348	up-regulated	5.6	4.9	10	5.8	29.7	30.9	16.1
DYNC1I1	6.37638	3.90349	-3.90349	6.37638	0.000124884	0.00116018	up-regulated	0	0	0	0	0	1	2
PRSS23	-7.92606	3.89879	-3.89879	-7.92606	0.000126243	0.00117191	down-regulated	0.2	3.3	0	0.1	0	0	0
KCNJ15	-7.38915	3.89811	-3.89811	-7.38915	0.000126441	0.00117285	down-regulated	0	0.1	0.5	2.7	0	0	0
STX16-NPEPL1	-2.74822	3.89758	-3.89758	-2.74822	0.000126596	0.0011734	down-regulated	4.9	5.3	2.9	3.5	1.3	0.6	0.3
RAG1	4.17589	3.89719	-3.89719	4.17589	0.000126711	0.00117357	up-regulated	0.1	0.1	0	1.3	17	0.5	7.3
GALNT7	1.7336	3.89525	-3.89525	1.7336	0.000127276	0.00117791	up-regulated	3.3	2.5	2.6	3.1	16.9	5.5	11.7
JMY	-3.21211	3.89393	-3.89393	-3.21211	0.000127665	0.00118061	down-regulated	8.9	9.6	3.5	5.8	0	1.1	1.4
ARHGEF5	-4.25025	3.88797	-3.88797	-4.25025	0.00012943	0.00119602	down-regulated	1.1	1.1	0.4	1.2	0	0.1	0.1
APOBEC3A	-5.43124	3.88657	-3.88657	-5.43124	0.000129847	0.00119897	down-regulated	0.3	1.7	22	24	0.2	0.7	0
PDGFB	-5.79627	3.88482	-3.88482	-5.79627	0.000130371	0.00120289	down-regulated	1.9	1	0	1.4	0	0	0
RP1L1	5.41854	3.88436	-3.88436	5.41854	0.000130509	0.00120326	up-regulated	0	0	0	0	1.7	0.1	0
CD58	2.04649	3.88223	-3.88223	2.04649	0.00013115	0.00120825	up-regulated	6.9	7.7	4.1	2.3	20.4	26.2	30.9
KIR3DL2	-7.49959	3.88165	-3.88165	-7.49959	0.000131326	0.00120895	down-regulated	1.2	13.8	0	1	0	0	0
TMEM65	1.77308	3.88105	-3.88105	1.77308	0.000131507	0.0012097	up-regulated	3.2	2	1.7	2.6	8.2	5.3	15.4
PRDM2	-1.78672	3.8772	-3.8772	-1.78672	0.00013268	0.00121957	down-regulated	20.4	22.2	28.6	13.9	9.5	6.3	6.4
DIAPH3	4.06762	3.87573	-3.87573	4.06762	0.000133129	0.00122277	up-regulated	0	0.1	0	0.1	1.4	1.5	1
USP41	5.05289	3.87477	-3.87477	5.05289	0.000133422	0.00122369	up-regulated	0	0.1	0	0	1.1	0.5	1.9
RUVBL2	1.57697	3.87475	-3.87475	1.57697	0.000133429	0.00122369	up-regulated	6.2	6.4	7.2	11.1	24.5	30.7	24.5
SLC29A1	2.3683	3.87411	-3.87411	2.3683	0.000133625	0.00122456	up-regulated	0.9	1.5	2.8	0.8	6.9	12.2	8.3
HLA-A	-1.82004	3.87357	-3.87357	-1.82004	0.000133793	0.00122485	down-regulated	950	1077.2	785.4	809.1	253.8	426.5	212.3
TOGARAM2	-5.06487	3.87335	-3.87335	-5.06487	0.000133858	0.00122485	down-regulated	0.3	1.3	0	0.4	0	0	0
DTNB	-2.33937	3.87232	-3.87232	-2.33937	0.000134179	0.00122686	down-regulated	2.2	2.4	2	2.6	0.6	0.4	0.5
DUSP3	1.7575	3.87066	-3.87066	1.7575	0.000134692	0.00123064	up-regulated	3.8	2.9	6.6	3.1	15.7	12.9	21.2
AKR1A1	1.75177	3.86818	-3.86818	1.75177	0.000135463	0.00123604	up-regulated	15.4	11.7	23	14.3	39.6	56.4	97.5
TCEAL4	-3.06496	3.8681	-3.8681	-3.06496	0.000135487	0.00123604	down-regulated	9.2	4.3	10.7	5.9	2.4	0.5	0.4
RAB34	2.31332	3.86679	-3.86679	2.31332	0.000135896	0.00123885	up-regulated	1.8	3.1	6.7	1.5	29.5	19.9	9.2
HLA-B	-1.79791	3.86538	-3.86538	-1.79791	0.00013634	0.00124067	down-regulated	1430.6	1661.5	1835.9	1333.7	551.9	682.9	346
BCL6B	5.70204	3.86523	-3.86523	5.70204	0.000136385	0.00124067	up-regulated	0.1	0.1	0.1	0.3	26.7	0.1	0
DDAH2	2.18069	3.86518	-3.86518	2.18069	0.000136403	0.00124067	up-regulated	5.1	6.5	20.8	12.8	113.4	41.9	28.4
PLPP7	4.07435	3.86431	-3.86431	4.07435	0.000136675	0.00124222	up-regulated	0.1	0.1	0.4	0	1.3	4.1	4.5
HIST1H2BF	2.98043	3.86256	-3.86256	2.98043	0.000137228	0.00124632	up-regulated	5.8	4.3	2.2	2.1	83.6	13.6	5.7
SFXN4	1.96963	3.86151	-3.86151	1.96963	0.000137559	0.00124839	up-regulated	6.5	3.1	3.4	4.4	14.5	24.7	19.8
PDLIM1	2.52502	3.85492	-3.85492	2.52502	0.000139661	0.00126588	up-regulated	15.4	17.7	43.6	3.5	93.2	97.8	233.7
ABHD15	2.1697	3.85482	-3.85482	2.1697	0.000139694	0.00126588	up-regulated	5.7	4.4	5.6	4	57.5	9.3	13
POLA1	1.65236	3.849	-3.849	1.65236	0.00014158	0.00128201	up-regulated	2.3	2.8	1.8	2.5	7.2	8.9	10
TARS	1.49521	3.84539	-3.84539	1.49521	0.000142762	0.00129176	up-regulated	7.6	9.5	6.3	8.5	23.4	25.2	30.7
AQP3	-4.87909	3.84066	-3.84066	-4.87909	0.000144324	0.00130492	down-regulated	17.5	11.7	0.2	28.3	0.5	1.1	0
MT1H	6.29222	3.83771	-3.83771	6.29222	0.000145308	0.00131284	up-regulated	0	0	0.1	0	0	4.1	6.3
ZNF101	-2.21221	3.83536	-3.83536	-2.21221	0.000146097	0.00131899	down-regulated	8.5	5	3.3	16.6	2	1.3	2.9
FBXL16	-3.84066	3.83264	-3.83264	-3.84066	0.000147016	0.0013263	down-regulated	4.6	1.4	0.3	4.3	0.3	0.2	0.2
TBC1D8	2.73663	3.82994	-3.82994	2.73663	0.000147931	0.00133357	up-regulated	0.8	0.5	7.1	2.5	27.7	21.3	15.8
PI4K2A	-2.52229	3.82941	-3.82941	-2.52229	0.000148113	0.00133423	down-regulated	6.2	8.4	10.5	3.2	0.5	1.6	2.3
TMEM201	1.86245	3.82749	-3.82749	1.86245	0.000148767	0.00133912	up-regulated	0.9	1.3	1	1.5	5.1	3.8	6.3
CD3D	-5.81052	3.82688	-3.82688	-5.81052	0.000148976	0.00134002	down-regulated	195.7	241.7	0	298.7	0.8	4.7	5.8
KLF5	-3.35644	3.82549	-3.82549	-3.35644	0.000149455	0.00134333	down-regulated	2.4	1.9	1.8	3.3	0.5	0.2	0.1
HERPUD1	-2.02327	3.82506	-3.82506	-2.02327	0.000149604	0.00134362	down-regulated	32.5	35.3	55.8	23.4	5.3	15.4	11.2
CIB1	-1.83497	3.82469	-3.82469	-1.83497	0.00014973	0.00134362	down-regulated	131.7	151.8	209.1	98.9	61.2	53.5	32.9
VKORC1L1	1.99355	3.82444	-3.82444	1.99355	0.000149818	0.00134362	up-regulated	1.4	1.2	1.4	2	5.3	3.8	11.9
KLHL32	-4.3045	3.82355	-3.82355	-4.3045	0.000150123	0.00134536	down-regulated	1.4	0.6	0.3	1.5	0	0.1	0
EPHX1	-1.85255	3.82082	-3.82082	-1.85255	0.000151071	0.00135286	down-regulated	13.4	12	11.2	17.7	5.3	3.5	4.4
WDR54	-2.07421	3.8199	-3.8199	-2.07421	0.000151392	0.00135474	down-regulated	11.5	7	7.6	12.3	3.8	1.7	2.6
CD14	-5.39214	3.81958	-3.81958	-5.39214	0.000151504	0.00135474	down-regulated	1.9	1.7	84.6	28.6	2.2	0.3	0.1
SGCD	-8.88289	3.81424	-3.81424	-8.88289	0.000153377	0.00137049	down-regulated	0.3	1	0	0.1	0	0	0
NRM	1.9122	3.81188	-3.81188	1.9122	0.000154213	0.00137694	up-regulated	6.4	7.2	15.6	7.1	59.1	41.1	21.8
ZBED4	1.65017	3.81155	-3.81155	1.65017	0.000154331	0.00137699	up-regulated	3.6	3.1	2.3	3.8	10.2	7.7	17.5
SLC27A1	1.81771	3.81104	-3.81104	1.81771	0.00015451	0.00137758	up-regulated	1.2	0.9	1.7	1.5	6	3.9	6.6
SIRPB1	-3.42737	3.8031	-3.8031	-3.42737	0.000157361	0.00140196	down-regulated	1.3	0.7	5.3	6.2	0.2	0.7	0.2
ITGA4	1.67606	3.8019	-3.8019	1.67606	0.000157797	0.00140395	up-regulated	23.9	25	19.9	25.7	143.3	65.2	58.7
STARD10	-3.40373	3.80185	-3.80185	-3.40373	0.000157815	0.00140395	down-regulated	2.4	1.7	2.5	2.2	0.1	0.2	0.4
WDR62	2.22835	3.80137	-3.80137	2.22835	0.00015799	0.00140449	up-regulated	0.3	0.7	0.5	0.6	3.3	3.7	1.6
RHAG	9.22969	3.80072	-3.80072	9.22969	0.000158226	0.00140555	up-regulated	0	0	0	0	0	8.1	0
ARTN	4.64249	3.79961	-3.79961	4.64249	0.000158632	0.00140814	up-regulated	0.2	0.1	0	0.1	4.9	2.1	0.2
CDK17	-1.80003	3.79848	-3.79848	-1.80003	0.000159046	0.00141078	down-regulated	8.4	8.9	5.9	7.3	3.4	1.4	3.1
PLXNB1	3.73919	3.79721	-3.79721	3.73919	0.000159509	0.00141386	up-regulated	0.3	0.4	0.2	0.4	14.4	0.2	0.6
SLC39A14	2.90645	3.79595	-3.79595	2.90645	0.000159976	0.00141696	up-regulated	0.9	1	0.4	0.5	1.2	2	15.9
PFKFB2	-4.07158	3.79305	-3.79305	-4.07158	0.000161045	0.00142491	down-regulated	1.8	1.9	4	6.3	0.6	0.1	0
PLK4	2.40284	3.79264	-3.79264	2.40284	0.000161198	0.00142491	up-regulated	0.4	0.8	0.7	1.1	5.4	4.2	4
ITGAV	-3.66714	3.79257	-3.79257	-3.66714	0.000161224	0.00142491	down-regulated	1	1.3	1.1	1.4	0.3	0	0
TTK	3.07353	3.79094	-3.79094	3.07353	0.000161832	0.00142924	up-regulated	0.1	0.3	0.1	0.3	1.7	2.4	1.9
NUAK2	-2.90956	3.78886	-3.78886	-2.90956	0.000162607	0.00143505	down-regulated	5.9	3.6	8.3	6.3	2.1	0.2	0.6
FAR2	2.37883	3.78739	-3.78739	2.37883	0.000163158	0.00143886	up-regulated	0.6	1.1	0.7	1.4	8.4	7.2	1.7
UBTD2	2.53206	3.7863	-3.7863	2.53206	0.000163567	0.00144143	up-regulated	0.9	0.6	0.7	1.3	8.3	2.5	7.1
C11orf80	-2.49928	3.78571	-3.78571	-2.49928	0.000163792	0.00144237	down-regulated	6.4	5.6	9.4	2.1	1.7	1	1.1
IKZF5	-1.55504	3.78058	-3.78058	-1.55504	0.000165735	0.00145842	down-regulated	16.3	16.4	13.1	15.8	6.2	6.1	6
PKMYT1	3.43195	3.77961	-3.77961	3.43195	0.000166106	0.00146063	up-regulated	0	0.4	0.1	0.3	3.6	2.4	1.3
SLC2A3	-2.24483	3.77763	-3.77763	-2.24483	0.000166866	0.00146625	down-regulated	81.9	142.1	207.1	178.4	74.1	25.2	15.4
B3GAT1	-7.01993	3.77589	-3.77589	-7.01993	0.000167537	0.00147108	down-regulated	0.3	2	0	0.3	0	0	0
CERKL	1.61104	3.77499	-3.77499	1.61104	0.000167885	0.00147308	up-regulated	13.8	12.5	8.9	12.2	63.4	33.5	30.8
FGL2	-4.08627	3.77216	-3.77216	-4.08627	0.000168982	0.00148058	down-regulated	1.3	3.6	18.7	1.7	0.6	0.7	0.1
CCL4	-4.12477	3.77216	-3.77216	-4.12477	0.000168983	0.00148058	down-regulated	8	22.8	0.4	6.3	0.9	0.8	0.2
GRK6	-1.57026	3.7702	-3.7702	-1.57026	0.000169745	0.00148619	down-regulated	37.4	33.3	29.5	43	12.6	14	15.6
PTGR1	3.65017	3.76586	-3.76586	3.65017	0.000171449	0.00150003	up-regulated	0.1	0	0.1	0.1	0.4	1.6	1.4
HSBP1L1	-2.83242	3.76444	-3.76444	-2.83242	0.000172011	0.00150386	down-regulated	5.8	3.3	4.6	7.4	0.9	0.9	0.8
ZNF90	-3.40018	3.76237	-3.76237	-3.40018	0.000172835	0.00150998	down-regulated	1.5	0.8	1.7	1.1	0.1	0.2	0.2
FAM69B	2.55635	3.7612	-3.7612	2.55635	0.0001733	0.00151296	up-regulated	2.5	1.3	4.8	3	45.6	8.6	6.8
AHDC1	1.87562	3.75897	-3.75897	1.87562	0.000174194	0.00151967	up-regulated	1	1.4	1.6	3.3	9.6	7.4	6
MED20	2.29728	3.75725	-3.75725	2.29728	0.000174885	0.00152355	up-regulated	1.5	1.1	0.8	1.2	7.9	3.8	8.3
DOK7	-5.50003	3.75724	-3.75724	-5.50003	0.000174889	0.00152355	down-regulated	0.6	0.2	2.1	0.3	0	0	0
TANC2	-2.07378	3.75232	-3.75232	-2.07378	0.00017688	0.0015398	down-regulated	1.2	1.2	0.6	1.3	0.3	0.3	0.3
CADM1	-5.8198	3.74819	-3.74819	-5.8198	0.00017857	0.00155339	down-regulated	0.3	1	0	0.2	0	0	0
USP2	4.80496	3.74718	-3.74718	4.80496	0.000178988	0.00155592	up-regulated	1.6	0.9	0.2	1	0.2	85.6	0.9
DENND1C	-1.65873	3.74597	-3.74597	-1.65873	0.000179486	0.00155913	down-regulated	44.8	50	34.7	53.8	11.8	16.5	22.6
NEDD9	-1.74172	3.74559	-3.74559	-1.74172	0.000179644	0.0015594	down-regulated	6	5.7	5.1	3.3	1.5	1.8	2
BRINP2	8.87265	3.74504	-3.74504	8.87265	0.000179872	0.00156025	up-regulated	0	0	0	0	0	0	3.4
KRTAP5-9	3.54703	3.74406	-3.74406	3.54703	0.000180275	0.00156213	up-regulated	0.1	0.2	0.2	0.1	2.5	2.5	2.4
IGKV2D-29	-6.56408	3.7439	-3.7439	-6.56408	0.000180344	0.00156213	down-regulated	12.3	4.6	11.5	0.3	0.2	0	0
WDR41	1.76127	3.74281	-3.74281	1.76127	0.000180795	0.00156492	up-regulated	1.6	2	2.3	1.3	5.5	7.3	9
RAB33B	-1.92142	3.74221	-3.74221	-1.92142	0.000181048	0.001566	down-regulated	6.3	4.6	6.2	7.9	2.6	1.7	1.4
TMEM156	-2.28482	3.74048	-3.74048	-2.28482	0.000181769	0.00157049	down-regulated	11.9	9.8	15.1	10.2	0.9	3.5	4
SOCS3	-4.19506	3.74034	-3.74034	-4.19506	0.000181826	0.00157049	down-regulated	25.5	44.8	46.6	55.7	7.6	0.9	0
PTS	-2.12201	3.73891	-3.73891	-2.12201	0.000182428	0.00157348	down-regulated	11	9.4	10.5	5.3	3.4	2.4	1.6
ADGRA2	6.10934	3.7389	-3.7389	6.10934	0.00018243	0.00157348	up-regulated	0	0	0.2	0	0.2	0	16.6
ADGRG1	-5.24801	3.73755	-3.73755	-5.24801	0.000182998	0.00157726	down-regulated	2.6	37.4	0	4.1	0.4	0.5	0.2
ZNF681	-4.39719	3.73691	-3.73691	-4.39719	0.000183271	0.00157849	down-regulated	0.9	0.3	0.6	1.3	0.1	0	0
RDH16	-4.03363	3.73398	-3.73398	-4.03363	0.000184512	0.00158805	down-regulated	0.6	1.3	0.4	1.4	0.1	0.1	0
TGFBI	-4.61463	3.73332	-3.73332	-4.61463	0.000184789	0.00158932	down-regulated	1.5	1.1	12.4	0.4	0.1	0.4	0
PLEC	-2.17096	3.72942	-3.72942	-2.17096	0.000186459	0.00160254	down-regulated	14.2	17.7	18.8	25.9	8.3	5.2	1.3
RABGAP1L	-1.71815	3.7264	-3.7264	-1.71815	0.000187758	0.00161258	down-regulated	8.1	8.9	7	5.9	3	3.3	1.7
CLEC4D	-6.34928	3.72239	-3.72239	-6.34928	0.000189502	0.00162641	down-regulated	0.1	0.6	3.4	6.4	0	0.1	0
ERVK3-1	-1.53878	3.718	-3.718	-1.53878	0.000191426	0.00164104	down-regulated	23.9	22	18.2	16.9	9.1	8.5	7
ZNF844	-2.67664	3.71788	-3.71788	-2.67664	0.000191477	0.00164104	down-regulated	4.4	1.9	6.2	3.2	0.2	0.7	1.3
XCL2	-6.66286	3.71623	-3.71623	-6.66286	0.000192206	0.00164595	down-regulated	14.5	35.6	0	7.2	0.1	0.4	0
CREB3L4	1.9059	3.71597	-3.71597	1.9059	0.000192321	0.00164595	up-regulated	2.4	2.8	4.8	2.5	11.7	11.2	19.1
MTHFD2	1.70675	3.71461	-3.71461	1.70675	0.000192925	0.00164975	up-regulated	4.1	3.6	3.1	2.8	8.1	12.5	19
RIT1	-1.69167	3.71436	-3.71436	-1.69167	0.000193036	0.00164975	down-regulated	16.9	16.8	20.9	15.4	9.3	4.2	5.8
TYMP	-3.10969	3.71404	-3.71404	-3.10969	0.000193179	0.00164982	down-regulated	5.9	5.9	47.5	12.7	4.6	2.2	0.8
GAS2L3	3.99783	3.71016	-3.71016	3.99783	0.000194911	0.00166344	up-regulated	0	0.1	0.2	0	1.6	1.2	1.5
PPM1N	-2.69893	3.70961	-3.70961	-2.69893	0.000195161	0.00166441	down-regulated	5.5	4.6	3.7	4.4	0.7	1.1	0.6
DMC1	3.74814	3.70744	-3.70744	3.74814	0.000196135	0.00167154	up-regulated	0	0.2	0.1	0.2	1.6	2.1	1.5
USP13	1.64844	3.70642	-3.70642	1.64844	0.000196597	0.00167431	up-regulated	1.8	1.6	1.4	2.8	5.6	7.1	8.1
ORC1	2.36842	3.70303	-3.70303	2.36842	0.000198138	0.00168625	up-regulated	0.9	2	0.6	1.4	8.2	9.2	5
CKS2	1.98612	3.69973	-3.69973	1.98612	0.000199649	0.00169792	up-regulated	26.5	20.1	20.8	10.6	53.8	148.4	67.2
C5AR2	-4.26178	3.699	-3.699	-4.26178	0.000199984	0.00169958	down-regulated	0.4	0.5	2.8	2	0	0.1	0.1
CD300E	-5.8226	3.69855	-3.69855	-5.8226	0.000200192	0.00170017	down-regulated	1.4	2.2	106.1	1.1	0.7	1	0.1
SLC18B1	-2.48159	3.69792	-3.69792	-2.48159	0.000200485	0.00170146	down-regulated	9.1	6.4	9.3	8.3	0.6	2.8	1.7
PRKDC	1.6789	3.69727	-3.69727	1.6789	0.000200783	0.00170207	up-regulated	8.7	8.9	6	8.2	17.3	24.9	47.9
CPSF3	1.5038	3.69687	-3.69687	1.5038	0.000200968	0.00170207	up-regulated	7.2	5.9	7	6.4	20.9	24.4	20.8
SLAMF1	-3.29561	3.69686	-3.69686	-3.29561	0.000200976	0.00170207	down-regulated	19.6	15.7	25.7	13.2	5.6	1.2	0.1
EBI3	-7.33415	3.69529	-3.69529	-7.33415	0.000201704	0.00170705	down-regulated	0.4	1.2	2.1	0.2	0	0	0
POPDC3	6.67566	3.6946	-3.6946	6.67566	0.000202024	0.00170804	up-regulated	0	0	0	0	1	0.4	0.1
CUX1	1.79262	3.69443	-3.69443	1.79262	0.000202101	0.00170804	up-regulated	2	2.1	4.9	2.8	11	7.3	18.5
SLC22A11	8.74623	3.69359	-3.69359	8.74623	0.000202493	0.00171016	up-regulated	0	0	0	0	2.3	0	0
KRTAP5-1	-5.88587	3.69204	-3.69204	-5.88587	0.000203217	0.00171508	down-regulated	2.1	2.6	1	0.4	0	0.1	0
CORO7	-1.70451	3.69116	-3.69116	-1.70451	0.000203628	0.00171736	down-regulated	6.7	6.2	5.1	5.3	2.8	2	1.5
CCNL1	-1.92408	3.68733	-3.68733	-1.92408	0.000205435	0.0017302	down-regulated	296.1	216.1	211.1	197	90.9	90.8	30.1
SMYD3	2.1891	3.68721	-3.68721	2.1891	0.000205488	0.0017302	up-regulated	1.8	1.8	1.6	1.9	2	14.8	11
NOG	4.91262	3.68703	-3.68703	4.91262	0.000205577	0.0017302	up-regulated	0.4	0.1	0	1.2	0.4	5	38.5
ARL4A	-2.21415	3.68668	-3.68668	-2.21415	0.000205739	0.00173037	down-regulated	25.9	24.6	28.2	15.2	5.7	10.2	1.6
MCM10	3.41529	3.68558	-3.68558	3.41529	0.000206261	0.00173356	up-regulated	0	0.6	0.1	0.7	4.3	5.1	3
STK32C	1.95369	3.68422	-3.68422	1.95369	0.000206911	0.00173782	up-regulated	1.4	2.1	1.7	1.9	6	7.9	10.4
CLU	-4.4041	3.68134	-3.68134	-4.4041	0.000208286	0.00174817	down-regulated	1.2	1.3	7.1	1.3	0.4	0.1	0
FSD1	-6.24444	3.67967	-3.67967	-6.24444	0.000209089	0.0017537	down-regulated	0.2	0.4	0.2	1.8	0	0	0
ITPKA	4.24698	3.6791	-3.6791	4.24698	0.000209362	0.00175478	up-regulated	0.1	0.1	0	0	2.2	0.7	0.7
ARHGAP26	-1.64182	3.67469	-3.67469	-1.64182	0.0002115	0.00177147	down-regulated	3.8	5.2	5	7.1	2.3	2.2	1.5
COPG2	1.76202	3.67305	-3.67305	1.76202	0.0002123	0.00177696	up-regulated	3	2.3	3.3	2.9	11.4	14.6	7.8
KIAA1671	-6.15115	3.67221	-3.67221	-6.15115	0.000212709	0.00177916	down-regulated	0.3	2	0	0.4	0	0	0
VSIG10	2.86518	3.66913	-3.66913	2.86518	0.000214224	0.00179014	up-regulated	0.2	0.1	0.2	0.3	2.8	0.8	1.2
GLIPR2	-2.30628	3.66894	-3.66894	-2.30628	0.000214317	0.00179014	down-regulated	12.2	18.1	22.8	20.5	7.5	4.6	1
PCCB	1.85419	3.6677	-3.6677	1.85419	0.000214934	0.00179406	up-regulated	1	2.4	1.9	2.5	4.4	10.6	9.7
FAM72B	3.4471	3.66672	-3.66672	3.4471	0.000215417	0.00179687	up-regulated	0.1	0	0.2	0.1	1.1	1.6	1.1
DDX3X	-1.60522	3.66632	-3.66632	-1.60522	0.000215614	0.00179728	down-regulated	156.7	125.8	174.5	149.1	68.1	49.8	58.8
ARHGEF3	-1.69511	3.66032	-3.66032	-1.69511	0.000218613	0.00182103	down-regulated	19.8	22.1	11	23.6	9.7	5.1	6
YTHDC2	-1.54615	3.65942	-3.65942	-1.54615	0.000219069	0.00182358	down-regulated	7.8	6.8	6.1	6	2.6	2.7	2.7
RCC2	1.51953	3.65595	-3.65595	1.51953	0.000220825	0.00183694	up-regulated	19.2	24	28.7	19.7	80.5	67.5	86.2
MT-ND3	-1.89494	3.65454	-3.65454	-1.89494	0.000221544	0.0018407	down-regulated	11466.9	6798.5	5965.3	3968	1595.9	2717.4	2357.1
IDH2	1.59754	3.65447	-3.65447	1.59754	0.00022158	0.0018407	up-regulated	18.3	27.7	16.9	27.1	115.7	67.3	57
FAM216A	2.2825	3.65358	-3.65358	2.2825	0.000222037	0.00184324	up-regulated	2.7	1.1	2.5	1.8	4.5	10.3	19.9
LRRN3	-5.69102	3.65323	-3.65323	-5.69102	0.000222214	0.00184345	down-regulated	1.5	0.1	0.1	6.1	0	0	0
BACE2	-5.01122	3.65281	-3.65281	-5.01122	0.00022243	0.00184399	down-regulated	1.7	1.1	2.5	0.2	0	0.1	0
FAM171A1	-5.39486	3.65163	-3.65163	-5.39486	0.000223032	0.00184772	down-regulated	0.6	0.8	0	1.9	0	0	0
ANKRD18B	5.40665	3.64325	-3.64325	5.40665	0.000227377	0.00188244	up-regulated	0	0	0	0	1.4	0.2	0.1
OPN4	7.36465	3.6421	-3.6421	7.36465	0.000227979	0.00188614	up-regulated	0	0	0	0	0	1.5	0.3
CA7	6.8092	3.64173	-3.64173	6.8092	0.000228177	0.00188649	up-regulated	0	0	0	0	0.1	1.3	0.2
SECTM1	-5.18007	3.64046	-3.64046	-5.18007	0.000228843	0.00189071	down-regulated	0.6	0.9	24.5	4.6	0.3	0.4	0
BOP1	1.54633	3.63886	-3.63886	1.54633	0.000229686	0.00189639	up-regulated	6.4	7.8	7.1	9.7	18.3	23.9	37.2
MAML3	2.76079	3.63553	-3.63553	2.76079	0.000231456	0.00190971	up-regulated	0.3	0.2	1.3	1.4	11.3	5.8	1.8
PTP4A1	-1.67306	3.63191	-3.63191	-1.67306	0.000233397	0.00192442	down-regulated	44.6	42.3	49.5	39.6	21.8	16.5	10.5
LRP3	4.19932	3.62611	-3.62611	4.19932	0.000236535	0.00194897	up-regulated	0	0	0.3	0.1	0.2	3.2	3.3
RAD51AP1	2.48603	3.62543	-3.62543	2.48603	0.000236904	0.00195069	up-regulated	0.6	1.1	0.9	1.2	6.5	7.8	4.4
MAP3K12	-1.8975	3.62285	-3.62285	-1.8975	0.000238316	0.00196099	down-regulated	6.1	6.3	3.4	7.5	1	2.5	1.9
VPREB1	5.18529	3.62106	-3.62106	5.18529	0.000239301	0.00196776	up-regulated	0	0.1	0.6	10.1	296	8.6	24.3
ZDHHC9	2.07883	3.61946	-3.61946	2.07883	0.000240181	0.00197367	up-regulated	1.4	1	1.4	2	5	3.3	13.4
CEACAM3	-9.33744	3.61757	-3.61757	-9.33744	0.000241229	0.00198094	down-regulated	0	0.1	0.9	6.1	0	0	0
JCHAIN	-4.09858	3.6153	-3.6153	-4.09858	0.000242492	0.00198997	down-regulated	11.2	11.2	34.4	2.2	2.2	1	0
SKA1	2.74043	3.61364	-3.61364	2.74043	0.000243423	0.00199626	up-regulated	0.5	0.7	0.4	0.4	4.5	3.8	3.2
NOTCH2	-2.4802	3.61173	-3.61173	-2.4802	0.000244496	0.00200372	down-regulated	6.9	8.5	16	5.5	0.4	2.1	3.4
NQO2	-1.93452	3.60725	-3.60725	-1.93452	0.000247029	0.00202311	down-regulated	2	2.4	2.6	4.2	1.1	0.9	0.6
ITGB7	-2.7308	3.60561	-3.60561	-2.7308	0.000247965	0.00202941	down-regulated	27.4	34.9	17	21.5	4.4	8.2	0.4
LMO4	2.3701	3.60174	-3.60174	2.3701	0.000250187	0.00204622	up-regulated	2.8	2.8	4.3	2.9	12.4	41.2	3.3
RIPK4	-8.33087	3.6008	-3.6008	-8.33087	0.000250725	0.00204925	down-regulated	0.5	0.3	0	1.9	0	0	0
IFI6	-2.41418	3.59608	-3.59608	-2.41418	0.000253465	0.00207025	down-regulated	13.9	18.5	24.1	56.1	9.7	3.5	5.2
PLVAP	4.70663	3.5937	-3.5937	4.70663	0.00025486	0.00208025	up-regulated	0	0	0.3	0.2	9.4	1.2	1.1
OVGP1	-2.4222	3.593	-3.593	-2.4222	0.000255272	0.00208166	down-regulated	10.4	6.2	8.4	5.6	0.7	1.9	2.5
RAD51	2.44928	3.59282	-3.59282	2.44928	0.000255375	0.00208166	up-regulated	0.5	1.4	1.3	0.8	9.8	6.4	4.1
HEG1	-2.02816	3.59203	-3.59203	-2.02816	0.00025584	0.00208405	down-regulated	4.6	5.9	2.3	5	0.9	0.8	2.3
SP140L	-1.56467	3.58761	-3.58761	-1.56467	0.000258459	0.00210398	down-regulated	35.6	25	37.4	29.7	11.4	13.4	13.2
DRC7	4.72285	3.58675	-3.58675	4.72285	0.000258972	0.00210674	up-regulated	0	0	0.1	0	0.9	1.1	0.3
TMEM97	2.54175	3.58511	-3.58511	2.54175	0.000259949	0.00211328	up-regulated	1	0.9	0.8	0.8	2.7	4.5	11.5
U2AF1L4	-1.91518	3.58409	-3.58409	-1.91518	0.000260563	0.00211686	down-regulated	14.3	15.2	21.3	13.6	5.9	6.7	2.4
FAM189A1	6.27892	3.58332	-3.58332	6.27892	0.000261023	0.00211918	up-regulated	0	0	0	0.1	0	1.3	2.3
SCART1	-2.63808	3.57821	-3.57821	-2.63808	0.000264111	0.00214102	down-regulated	2	3.5	1	3.7	0.6	0.6	0.2
NCAPG2	1.71702	3.57821	-3.57821	1.71702	0.000264111	0.00214102	up-regulated	1.9	2.7	1.4	1.6	8.5	7.9	5.4
BBS9	-2.10052	3.578	-3.578	-2.10052	0.000264241	0.00214102	down-regulated	3.7	3.6	2.4	3.1	1	0.9	0.7
RCAN2	-8.32469	3.57618	-3.57618	-8.32469	0.000265353	0.0021486	down-regulated	0.1	2.3	0	0.1	0	0	0
CHSY1	1.50173	3.57464	-3.57464	1.50173	0.000266295	0.0021548	up-regulated	3.7	4.6	3.1	4.6	13	10.4	16.5
MMP25	-3.47543	3.57114	-3.57114	-3.47543	0.000268448	0.00217077	down-regulated	3.8	5	1.9	45.2	0.9	0.8	2.5
IRF9	-1.91012	3.56996	-3.56996	-1.91012	0.00026918	0.00217525	down-regulated	8	8.1	11.1	12.2	5	1.7	2.6
GNLY	-7.3353	3.56303	-3.56303	-7.3353	0.00027351	0.00220877	down-regulated	74.6	1068.4	0.1	13.7	1.7	4.4	0.1
AXIN2	-5.32585	3.56229	-3.56229	-5.32585	0.000273976	0.00220979	down-regulated	3.7	2.3	0	4.9	0.2	0	0
TK1	2.06266	3.56225	-3.56225	2.06266	0.000273999	0.00220979	up-regulated	1.6	4.5	4	3.1	17.5	19.7	11.4
CAPRIN1	1.46434	3.56111	-3.56111	1.46434	0.000274722	0.00221415	up-regulated	16.2	14.8	11.3	17.7	46.3	50.1	48.2
CDKN3	2.73661	3.55876	-3.55876	2.73661	0.000276208	0.00222466	up-regulated	0.8	1.4	0.3	0.9	7.4	7.3	5.8
ZNF683	-5.80291	3.55686	-3.55686	-5.80291	0.000277424	0.00223144	down-regulated	1.8	32.4	0.1	3.4	0.2	0.4	0
GNPDA1	-3.3784	3.55672	-3.55672	-3.3784	0.000277513	0.00223144	down-regulated	2.1	2.7	2.8	7.6	0.1	0.3	0.9
LRIG1	-2.1886	3.55658	-3.55658	-2.1886	0.000277601	0.00223144	down-regulated	7.4	4.4	1.5	6.8	1.6	0.9	1.4
GADD45B	-2.37028	3.55368	-3.55368	-2.37028	0.00027946	0.0022449	down-regulated	82.5	224.2	114.2	80.2	33.6	44.3	7
AKNA	-1.62081	3.54946	-3.54946	-1.62081	0.000282187	0.00226531	down-regulated	50.2	64.1	36.4	72.5	25	18.8	19.8
RRM2	3.01146	3.54829	-3.54829	3.01146	0.000282948	0.00226958	up-regulated	0.2	3.9	0.2	2.4	17.5	17.5	11.6
SNN	-1.91594	3.54807	-3.54807	-1.91594	0.000283091	0.00226958	down-regulated	13.2	11.5	36.9	20.7	8.6	5.1	5.9
PSAT1	3.21382	3.54539	-3.54539	3.21382	0.000284844	0.0022811	up-regulated	0.4	1.6	0.4	1.7	1.3	8.2	24.1
SAMD4A	-3.18188	3.5453	-3.5453	-3.18188	0.000284904	0.0022811	down-regulated	0.7	0.5	2.2	0.5	0.1	0.2	0.1
THEM4	-2.67819	3.54416	-3.54416	-2.67819	0.000285656	0.00228563	down-regulated	13.3	10.8	1.9	21	0.6	2.7	2.9
APOBEC3B	3.52065	3.54317	-3.54317	3.52065	0.000286309	0.00228934	up-regulated	0.6	0.5	0.3	0	6.2	4.7	3.5
TEAD2	-4.05871	3.54078	-3.54078	-4.05871	0.000287886	0.00230045	down-regulated	2.5	0.9	4.6	0.6	0.1	0.1	0.3
ST6GAL1	-1.63842	3.5402	-3.5402	-1.63842	0.000288268	0.00230198	down-regulated	36.8	39	48.4	31.3	19.4	14	11
CCDC84	-1.58316	3.53815	-3.53815	-1.58316	0.000289636	0.00231139	down-regulated	18.9	19.4	14.5	14.8	8.9	6.4	4.6
ARNTL	-1.73334	3.53769	-3.53769	-1.73334	0.000289938	0.00231228	down-regulated	12	13.7	5.7	8.6	4.4	3.5	2.7
LAD1	7.31733	3.53503	-3.53503	7.31733	0.00029172	0.00232497	up-regulated	0	0	0	0	1.2	0.1	0
AMER1	2.30332	3.53359	-3.53359	2.30332	0.000292692	0.00233119	up-regulated	1	0.8	0.7	1.3	2.1	2	12.2
RAB13	3.48994	3.53135	-3.53135	3.48994	0.000294208	0.00234174	up-regulated	0.2	0.3	3.5	0.3	27.6	14.4	3.2
FNDC9	-3.62864	3.52742	-3.52742	-3.62864	0.000296878	0.00236145	down-regulated	1.4	1.4	0.8	2	0.1	0.1	0.1
STX11	-3.20347	3.52658	-3.52658	-3.20347	0.000297457	0.0023645	down-regulated	9.4	8.7	15.3	8.6	2.7	1.2	0.1
DOCK4	3.18666	3.52233	-3.52233	3.18666	0.000300381	0.00238618	up-regulated	0	0	0.1	0.1	1.2	0.6	0.5
LGALS3	-3.2163	3.52123	-3.52123	-3.2163	0.000301143	0.00239068	down-regulated	5	8.6	28.9	4.1	0.8	3.1	0.6
CRTAM	-4.71675	3.52047	-3.52047	-4.71675	0.000301666	0.00239327	down-regulated	9.2	8.8	0.4	5.6	0.1	0.7	0
KLRD1	-6.55176	3.52005	-3.52005	-6.55176	0.000301958	0.00239402	down-regulated	1.2	11.7	0	1.7	0.1	0.1	0
EXOC3L2	5.55668	3.51911	-3.51911	5.55668	0.000302612	0.00239765	up-regulated	0	0	0	0	2.5	0.1	0.1
GINS2	2.47842	3.51782	-3.51782	2.47842	0.000303512	0.00240322	up-regulated	0.5	1.1	0.7	1.3	8.7	5.9	2.9
PADI4	-4.11632	3.5168	-3.5168	-4.11632	0.000304228	0.00240732	down-regulated	0.8	1.3	2.1	30.1	0.5	0.4	0.8
NECAP1	-1.70807	3.51639	-3.51639	-1.70807	0.000304515	0.00240802	down-regulated	17.1	17.2	15.4	12.2	5.1	8	3.5
EIF1	-1.72838	3.51557	-3.51557	-1.72838	0.000305091	0.00241101	down-regulated	632.7	617.9	745	620.2	281.9	283.4	126.8
POMGNT2	-3.92719	3.51178	-3.51178	-3.92719	0.000307767	0.00243058	down-regulated	2.3	2.6	1.5	1.6	0.3	0.2	0
PREX2	7.72633	3.50991	-3.50991	7.72633	0.000309092	0.00243946	up-regulated	0	0	0	0	4.1	0	0
PIP4K2A	-1.76919	3.50849	-3.50849	-1.76919	0.000310105	0.00244587	down-regulated	32.5	45.7	14.7	48.3	12.9	12.4	10.7
DPYSL2	1.9154	3.50751	-3.50751	1.9154	0.000310807	0.00244982	up-regulated	1.4	1.8	4.1	1.8	13.4	4.6	13.5
CYLD	-1.7673	3.50681	-3.50681	-1.7673	0.000311307	0.00245181	down-regulated	31.4	28	12.7	35.6	11.6	9.8	6
CD84	-1.4898	3.50659	-3.50659	-1.4898	0.000311463	0.00245181	down-regulated	18.3	16.7	14.6	18.2	7.1	7.2	6.8
NKIRAS2	1.64206	3.50026	-3.50026	1.64206	0.000316038	0.00248561	up-regulated	2.7	3	5.8	6.1	21.1	14.3	13
SVIP	-1.79411	3.50009	-3.50009	-1.79411	0.000316165	0.00248561	down-regulated	6	4.7	4.7	6.1	1.8	1.8	1.8
STAMBPL1	-1.86044	3.49947	-3.49947	-1.86044	0.000316611	0.00248751	down-regulated	7	6	3.8	5.7	1.4	1.3	2.8
PCED1B	-2.05445	3.499	-3.499	-2.05445	0.000316957	0.00248863	down-regulated	35.1	35.1	15	61.4	3.7	11.5	15.1
LRP1	-4.18826	3.49679	-3.49679	-4.18826	0.000318575	0.00249971	down-regulated	0.7	0.4	8.5	0.5	0.2	0.2	0
CRYBB1	5.02889	3.4941	-3.4941	5.02889	0.000320554	0.00251362	up-regulated	0	0	0.1	0	2.1	0.4	0.4
TNIP3	-6.67169	3.49013	-3.49013	-6.67169	0.000323497	0.00253374	down-regulated	0.8	1.5	0	0.2	0	0	0
TSPYL4	-1.9007	3.49008	-3.49008	-1.9007	0.000323536	0.00253374	down-regulated	29.1	14.9	10	18.2	8.8	5.2	2.9
HP	-5.70643	3.48885	-3.48885	-5.70643	0.000324455	0.0025393	down-regulated	0	0.5	2	7	0	0.1	0
MTCH2	1.53234	3.48463	-3.48463	1.53234	0.000327621	0.00256243	up-regulated	6.1	5.4	6.8	5.9	17.2	19.8	24.8
DUSP5	-3.06408	3.4821	-3.4821	-3.06408	0.000329536	0.00257575	down-regulated	23	36.8	41.1	16.6	9.7	2.8	0.2
PPARA	1.66425	3.48079	-3.48079	1.66425	0.000330528	0.00258185	up-regulated	1	1	0.9	1.1	3.4	2.4	5.6
S100Z	-5.91707	3.47901	-3.47901	-5.91707	0.000331889	0.00259082	down-regulated	0.6	0.3	1.9	0.3	0	0	0
RAB33A	-3.78355	3.47812	-3.47812	-3.78355	0.000332568	0.00259445	down-regulated	3.9	4	1.1	5.3	0.1	0.4	0.4
GPX1	2.33124	3.47668	-3.47668	2.33124	0.00033367	0.0026004	up-regulated	16.5	12.9	99.7	20.6	264	244	173.9
PLAU	3.86926	3.47657	-3.47657	3.86926	0.000333758	0.0026004	up-regulated	0.1	0.1	0.1	1	2.6	1.5	11
RNF24	1.72451	3.47426	-3.47426	1.72451	0.000335537	0.00261107	up-regulated	2.3	2.3	2.5	7	17.8	12	10.4
NCR1	-6.88446	3.47424	-3.47424	-6.88446	0.000335556	0.00261107	down-regulated	1	7.6	0	1.3	0.1	0	0
HKDC1	-6.73248	3.46942	-3.46942	-6.73248	0.000339299	0.00263851	down-regulated	1.1	1	0	2.6	0	0	0
FBXL19	1.70087	3.46737	-3.46737	1.70087	0.000340901	0.00264927	up-regulated	1.8	2.6	3.1	4.4	14.2	9.7	10.1
HIVEP2	-2.19487	3.46694	-3.46694	-2.19487	0.00034124	0.00265022	down-regulated	15.8	13.8	6.2	18.5	6.9	2.5	1
B3GALT6	2.27803	3.46575	-3.46575	2.27803	0.000342175	0.00265578	up-regulated	1.3	1.2	0.9	1.1	7.8	3.7	8.3
STIL	2.33633	3.46359	-3.46359	2.33633	0.00034388	0.00266732	up-regulated	0.3	0.7	0.3	0.4	2.8	2.8	2.2
MPST	2.00603	3.46189	-3.46189	2.00603	0.000345234	0.00267612	up-regulated	0.5	2.1	1.7	0.9	7.6	4.8	6.5
SLC43A1	1.86062	3.46012	-3.46012	1.86062	0.000346642	0.00268532	up-regulated	3.4	3.5	1.6	2.3	7.4	10.9	16.2
DNAJB13	-2.3192	3.45911	-3.45911	-2.3192	0.000347448	0.00268985	down-regulated	11.6	6	16.7	10.5	5.2	2	0.8
LY9	-1.83826	3.45792	-3.45792	-1.83826	0.000348402	0.00269525	down-regulated	18.2	16.3	33.5	16.7	3.8	7.2	10.1
ZDHHC23	-3.49861	3.45769	-3.45769	-3.49861	0.000348588	0.00269525	down-regulated	2.4	1	5	0.6	0.4	0.2	0
MAP1A	2.21679	3.45465	-3.45465	2.21679	0.000351035	0.00271244	up-regulated	1.6	1.3	0.2	1.4	7	6.9	3.8
ZFYVE9	2.30705	3.45381	-3.45381	2.30705	0.000351715	0.00271597	up-regulated	2.3	1.3	0.3	1.5	3	8.1	11.9
CCT5	1.42525	3.45231	-3.45231	1.42525	0.000352933	0.00272365	up-regulated	14.2	12.5	14.5	19.3	47.8	51.3	42.9
IFIH1	-1.65336	3.44954	-3.44954	-1.65336	0.000355191	0.00273934	down-regulated	12.6	9.2	9.9	9.1	3.3	3	5.3
ZNF641	-1.83418	3.4484	-3.4484	-1.83418	0.000356123	0.00274478	down-regulated	5	4.6	3.1	6.4	2.3	0.8	1.7
LRPPRC	1.56213	3.44626	-3.44626	1.56213	0.000357882	0.00275614	up-regulated	8.5	6.5	5.8	7.7	14.1	24	35.6
HMX3	5.81832	3.44606	-3.44606	5.81832	0.00035805	0.00275614	up-regulated	0	0.1	0	0	3	1.6	0
EPN2	-3.55138	3.4456	-3.4456	-3.55138	0.000358424	0.00275728	down-regulated	1.1	0.8	1.1	1	0.1	0.2	0
TSPYL1	-1.54298	3.4442	-3.4442	-1.54298	0.000359587	0.00276448	down-regulated	36.5	32.4	40.4	41.6	14.7	10.3	21
RBBP4	1.41257	3.44121	-3.44121	1.41257	0.00036207	0.00278181	up-regulated	7.5	7.2	7	8.1	22.5	19.1	28.7
LAMP2	1.83183	3.44092	-3.44092	1.83183	0.000362312	0.00278192	up-regulated	2.4	3	4.9	5.3	11.5	7.9	30.3
GPRC5D	4.96845	3.4399	-3.4399	4.96845	0.00036316	0.00278667	up-regulated	0.1	0.1	0.1	0.1	0	4.9	3.6
SHISA8	-5.21566	3.4381	-3.4381	-5.21566	0.000364672	0.00279651	down-regulated	0.4	0.7	2.8	0.3	0	0	0
HIST1H2BK	1.83638	3.43662	-3.43662	1.83638	0.000365915	0.00280427	up-regulated	60.3	81.2	41.3	39.2	439.6	131.7	141.7
DYRK3	3.05809	3.43499	-3.43499	3.05809	0.00036729	0.00281304	up-regulated	0.4	0.3	0.1	0.7	3.8	0.7	6.3
FOXJ1	-4.98312	3.43264	-3.43264	-4.98312	0.000369287	0.00282656	down-regulated	1.2	1.3	0.1	1.3	0	0.1	0
E2F8	3.25447	3.43143	-3.43143	3.25447	0.000370311	0.00283261	up-regulated	0.1	0.9	0.1	0.5	5	4.1	3.5
F3	4.27322	3.43054	-3.43054	4.27322	0.000371077	0.00283669	up-regulated	0	0	0.2	0.4	4.1	5	0.4
ESCO2	3.23373	3.42997	-3.42997	3.23373	0.000371558	0.00283858	up-regulated	0.1	0.1	0	0.2	0.7	1.1	1
TGFBR3	-4.68758	3.42541	-3.42541	-4.68758	0.000375483	0.00286677	down-regulated	4.1	13.5	0	2.1	0.1	0.3	0.3
JAZF1	-2.47968	3.4235	-3.4235	-2.47968	0.000377136	0.00287758	down-regulated	2.8	6.6	7.6	3.1	0.5	1.6	1
RUNX2	2.42874	3.42	-3.42	2.42874	0.000380188	0.00289906	up-regulated	6.6	4.1	0.2	3.7	29.8	19	20
TSPAN15	-4.68736	3.41925	-3.41925	-4.68736	0.000380849	0.00290228	down-regulated	1.5	1.2	0.1	1.4	0.1	0	0
FBXO33	-1.69967	3.41829	-3.41829	-1.69967	0.000381689	0.00290686	down-regulated	18.9	18.6	10.1	13.5	5.6	7.1	3.6
CRB3	-4.60977	3.41617	-3.41617	-4.60977	0.000383554	0.00291923	down-regulated	1	0.8	0.4	1.4	0	0	0.1
RAB27A	-1.85646	3.41545	-3.41545	-1.85646	0.000384196	0.00292185	down-regulated	7.4	11.7	3.5	10.1	2.5	2	3.4
CCDC186	-1.57515	3.41485	-3.41485	-1.57515	0.000384725	0.00292185	down-regulated	5.9	5.2	4.1	7.3	2.6	1.9	2.2
CENPI	3.16708	3.41479	-3.41479	3.16708	0.000384779	0.00292185	up-regulated	0.1	0.2	0	0.2	1.4	1.1	1.9
ZBTB4	-1.57125	3.4147	-3.4147	-1.57125	0.000384858	0.00292185	down-regulated	20.7	20.1	14.2	33.6	9.8	8.4	7.7
KLRG1	-3.43104	3.41373	-3.41373	-3.43104	0.000385719	0.00292656	down-regulated	14.6	22.7	0.4	11.7	0.5	1.9	1.6
CDC25A	3.25835	3.41123	-3.41123	3.25835	0.000387945	0.00294162	up-regulated	0	0.8	0.1	0.3	4	3.7	2.7
BNC1	9.06893	3.41016	-3.41016	9.06893	0.000388899	0.00294701	up-regulated	0	0	0	0	0	2.9	0
ABCC3	-6.47773	3.40842	-3.40842	-6.47773	0.000390462	0.00295701	down-regulated	0.1	0.1	3.9	0	0	0	0
RNF149	-1.46076	3.4066	-3.4066	-1.46076	0.000392105	0.00296745	down-regulated	20	21.2	18.9	24.4	6.6	8.9	11.4
VGLL4	1.61093	3.40635	-3.40635	1.61093	0.000392328	0.00296745	up-regulated	2	2.3	1.3	2.4	6.2	6	9.2
RGS9BP	4.90325	3.40338	-3.40338	4.90325	0.000395023	0.00298563	up-regulated	0	0	0	0.1	0.1	0.3	3.8
ZNF768	1.75412	3.40316	-3.40316	1.75412	0.000395222	0.00298563	up-regulated	3.8	3.4	7.2	4.2	22	19.2	14.4
CARD17	-6.6329	3.40231	-3.40231	-6.6329	0.000395996	0.00298838	down-regulated	0.6	0.5	0.2	1.2	0	0	0
TVP23C	-3.91147	3.40222	-3.40222	-3.91147	0.000396076	0.00298838	down-regulated	1.1	0.8	0.9	1.4	0	0.2	0
LCN2	-7.18397	3.39996	-3.39996	-7.18397	0.000398148	0.00300214	down-regulated	0	0.9	6.2	48.7	0	0.3	0
ZFP28	-3.90494	3.39897	-3.39897	-3.90494	0.000399057	0.00300713	down-regulated	1	0.9	1.6	1.4	0.2	0.1	0
DBI	1.6237	3.39788	-3.39788	1.6237	0.000400052	0.00301277	up-regulated	18.9	23.5	37.7	17.9	81.5	117.2	68.1
TCL1A	2.57272	3.39697	-3.39697	2.57272	0.000400899	0.00301728	up-regulated	8.3	7.1	34.6	5	165.1	18.8	122.2
KCNQ1	-3.6294	3.39648	-3.39648	-3.6294	0.000401348	0.00301879	down-regulated	4.3	2.4	5.5	5.8	1	0.3	0
SERPINA1	-5.31902	3.39531	-3.39531	-5.31902	0.000402428	0.00302505	down-regulated	4.1	4.9	127.9	77.4	1.1	3.4	0
GNB4	2.07934	3.39426	-3.39426	2.07934	0.000403401	0.00303049	up-regulated	1.3	0.7	3	0.7	8.1	6.3	7.4
CANX	1.48986	3.39277	-3.39277	1.48986	0.000404789	0.00303739	up-regulated	32.5	34.8	23.1	37.2	84.7	84	147.5
ITGB8	7.81375	3.39274	-3.39274	7.81375	0.000404819	0.00303739	up-regulated	0	0	0	0	12.3	0	0
NBPF14	-2.25803	3.39194	-3.39194	-2.25803	0.000405564	0.00304055	down-regulated	2	1.8	4.6	1.1	0.7	0.6	0.4
DOCK3	-3.59023	3.39175	-3.39175	-3.59023	0.00040574	0.00304055	down-regulated	1.2	1.3	0.1	1.5	0.1	0.1	0.1
LILRA5	-4.96604	3.39039	-3.39039	-4.96604	0.000407011	0.0030482	down-regulated	1	2.2	58.3	67.3	1.8	1.7	0
PNPO	2.22029	3.38916	-3.38916	2.22029	0.000408168	0.00305499	up-regulated	1	1.3	1.9	2.5	5.2	5.5	16.7
PNMA1	-1.81394	3.3871	-3.3871	-1.81394	0.000410107	0.00306761	down-regulated	14.2	14	7.2	20.1	5.2	3.7	4.9
NPM2	3.11177	3.38517	-3.38517	3.11177	0.000411934	0.00307933	up-regulated	0.5	0.8	0.2	0.1	5.2	3	4.1
PATL2	-2.16422	3.38491	-3.38491	-2.16422	0.00041218	0.00307933	down-regulated	15.4	44.9	15.6	11.2	2.4	5.6	9.4
PIK3AP1	1.79794	3.38302	-3.38302	1.79794	0.00041398	0.00309088	up-regulated	12	16.2	37.9	14.2	124.4	63	65.3
CKAP5	1.40725	3.38239	-3.38239	1.40725	0.000414584	0.00309349	up-regulated	6.1	7.6	5.3	6.8	20.1	15.8	24.7
R3HDM4	-1.55249	3.38164	-3.38164	-1.55249	0.000415298	0.00309611	down-regulated	44.3	41.5	43.1	65	24	20.2	13.4
RB1	1.59326	3.38149	-3.38149	1.59326	0.000415444	0.00309611	up-regulated	8.3	8.6	12.9	6.1	46	27.4	23.5
HELZ2	-2.14347	3.38075	-3.38075	-2.14347	0.000416147	0.00309945	down-regulated	3.2	3.5	3.6	8.1	2.5	0.5	0.7
MCM3	1.49683	3.37832	-3.37832	1.49683	0.00041848	0.00311493	up-regulated	13.1	20.2	11.7	21	66.3	55.7	40.8
SYNPO	-3.28553	3.37729	-3.37729	-3.28553	0.000419482	0.00312047	down-regulated	2.7	1.7	4.8	0.4	0.6	0.2	0.1
PTGS1	2.26406	3.37687	-3.37687	2.26406	0.000419889	0.0031216	up-regulated	2.6	1.8	6.9	0.9	9.8	12.6	31.2
FCN1	-4.6635	3.37402	-3.37402	-4.6635	0.000422646	0.00313902	down-regulated	5.6	3.8	170.7	28.9	3.8	3.5	0.1
TICAM1	-1.7666	3.37392	-3.37392	-1.7666	0.000422749	0.00313902	down-regulated	9.2	11.9	13.2	10.7	4.6	3.7	3.4
NEFL	-8.53914	3.3727	-3.3727	-8.53914	0.000423935	0.00314591	down-regulated	1.6	1.1	0	0	0	0	0
KCTD17	-2.75565	3.37177	-3.37177	-2.75565	0.000424844	0.00315073	down-regulated	4.3	4.9	6.2	4.7	1.8	0.5	0.3
FAM13A	-2.00601	3.36826	-3.36826	-2.00601	0.000428295	0.00317439	down-regulated	3.8	1.7	2.8	7	1.7	0.9	0.6
GPAT3	-4.03549	3.36434	-3.36434	-4.03549	0.00043217	0.00319966	down-regulated	1	0.6	1	2.7	0.1	0.1	0
LAMP3	-6.47992	3.36429	-3.36429	-6.47992	0.00043223	0.00319966	down-regulated	0.3	0.8	0	3.2	0	0	0
ABHD17B	1.71769	3.36356	-3.36356	1.71769	0.000432952	0.00320305	up-regulated	3.5	3.8	2.1	3.6	14.6	9.6	13.4
BTBD7	1.40482	3.36263	-3.36263	1.40482	0.000433877	0.00320795	up-regulated	2.1	2.5	2	2.5	7	6.4	7.8
INSL3	-3.9803	3.36135	-3.36135	-3.9803	0.000435164	0.00321551	down-regulated	3.6	5.2	2.2	4	0.1	0.1	0.7
CLIP2	2.09246	3.36028	-3.36028	2.09246	0.000436239	0.0032215	up-regulated	1.6	2.4	3.9	2.1	23.9	2.6	12.6
CDHR3	-3.59901	3.35942	-3.35942	-3.59901	0.000437102	0.00322591	down-regulated	0.7	0.6	0.5	1.7	0.1	0.1	0
WASF1	3.42879	3.35817	-3.35817	3.42879	0.000438361	0.00323325	up-regulated	0.8	0.6	2.3	0.4	33.1	0.3	8.3
PPP1R15B	-1.65682	3.3575	-3.3575	-1.65682	0.000439035	0.00323626	down-regulated	113	105.7	88.2	97.9	59.1	31.4	23.2
CREG1	1.70728	3.3553	-3.3553	1.70728	0.000441262	0.0032507	up-regulated	4.2	3	7.1	5.6	16.5	24.1	16.2
DPY19L2	3.24912	3.35299	-3.35299	3.24912	0.000443618	0.00326559	up-regulated	0.6	0.3	0	0.1	1.8	1	5.8
SMPD1	-2.15835	3.35266	-3.35266	-2.15835	0.000443953	0.00326559	down-regulated	9.3	9.3	6.4	19.2	5.1	1.4	2.1
PLBD1	-4.09592	3.35253	-3.35253	-4.09592	0.000444087	0.00326559	down-regulated	1.5	1.4	21.5	21.1	1.7	0.6	0.1
SEC16B	4.71337	3.35215	-3.35215	4.71337	0.000444483	0.00326652	up-regulated	0	0	0.1	0	0.2	2.8	0.5
HIST1H3F	5.77599	3.35067	-3.35067	5.77599	0.000446	0.00327569	up-regulated	0.2	0	0	0	11.9	0.6	1
ARMC9	2.95678	3.34797	-3.34797	2.95678	0.000448776	0.00329409	up-regulated	0	0.1	0.2	0.1	0.8	1.8	0.7
CBX5	1.40677	3.34562	-3.34562	1.40677	0.000451207	0.00330882	up-regulated	5	3.3	3.9	4.5	13.3	10.2	15.5
ZDHHC18	-1.71845	3.34551	-3.34551	-1.71845	0.000451327	0.00330882	down-regulated	16.6	23.1	7.1	28.1	7.6	5.5	6.8
ATAD2	1.444	3.3431	-3.3431	1.444	0.000453835	0.00332439	up-regulated	4.8	5.2	3.2	3.2	13.5	12.4	13.9
SPIN4	2.22346	3.34295	-3.34295	2.22346	0.000453996	0.00332439	up-regulated	0.9	1.2	0.9	0.8	4.8	2.4	8.9
ATM	-1.66403	3.34203	-3.34203	-1.66403	0.000454955	0.00332941	down-regulated	21.9	18.6	12.1	28	5	6.5	10.8
HAUS4	1.61355	3.34111	-3.34111	1.61355	0.000455925	0.00333327	up-regulated	5.8	4.5	5.8	7.7	24.9	25.5	12.9
KLHL13	4.26384	3.34101	-3.34101	4.26384	0.00045603	0.00333327	up-regulated	0	0.1	0	0.2	2.9	1.3	0.1
ECHS1	1.43999	3.3398	-3.3398	1.43999	0.000457296	0.00334051	up-regulated	14.7	17.5	23.1	21.9	72.5	63	49.2
TNFRSF18	-4.70055	3.33941	-3.33941	-4.70055	0.000457706	0.0033415	down-regulated	5.2	6.3	0.7	1.6	0.4	0	0.1
MELK	3.46098	3.3389	-3.3389	3.46098	0.000458244	0.00334343	up-regulated	0	1.1	0.4	0.2	7.1	5.9	3.7
EPHA1	-3.44846	3.33681	-3.33681	-3.44846	0.000460456	0.00335718	down-regulated	4.3	1.7	0.3	6.5	0.5	0.2	0.2
ZBTB21	-1.89037	3.3366	-3.3366	-1.89037	0.000460681	0.00335718	down-regulated	15.9	10.3	9.3	6.5	2	5.7	2.1
PDLIM5	-2.33387	3.33231	-3.33231	-2.33387	0.000465253	0.00338847	down-regulated	1.8	2.3	2.2	2.4	1	0.4	0.1
SLC16A8	3.61371	3.32962	-3.32962	3.61371	0.000468139	0.00340745	up-regulated	0.2	0	0.2	0.2	3.8	1.7	1.2
PSEN2	-3.48118	3.32587	-3.32587	-3.48118	0.000472201	0.00343496	down-regulated	1.1	2.7	4.1	0.9	0.4	0.2	0.1
SCARF1	2.6826	3.32291	-3.32291	2.6826	0.000475431	0.00345584	up-regulated	0.1	0.3	0.7	1.8	8.2	4.8	3.3
PRSS12	3.49274	3.32264	-3.32264	3.49274	0.00047573	0.00345584	up-regulated	0.5	0.2	0.1	0.2	3.2	6.6	0.1
ANKRD55	-5.50981	3.32246	-3.32246	-5.50981	0.000475924	0.00345584	down-regulated	1	1	0.1	37.2	0.1	0.4	0.2
TXNRD1	1.42285	3.31939	-3.31939	1.42285	0.000479299	0.00347828	up-regulated	4.2	5.4	3.4	4.9	12.4	11.9	18
PRMT5	1.38612	3.31901	-3.31901	1.38612	0.00047972	0.00347925	up-regulated	10.5	7.1	9.9	13.5	30.7	32.7	30.2
GINS3	2.21959	3.31786	-3.31786	2.21959	0.000480989	0.00348639	up-regulated	0.6	0.6	0.7	0.5	3.7	2.6	3.6
AGAP1	-6.07503	3.3175	-3.3175	-6.07503	0.000481394	0.00348724	down-regulated	0.5	1.3	0	0.3	0	0	0
PLEKHF2	-2.12226	3.31285	-3.31285	-2.12226	0.00048658	0.00352271	down-regulated	16	13.1	43.3	11.8	5.1	2.9	9.6
BMP1	1.87824	3.31177	-3.31177	1.87824	0.000487788	0.00352936	up-regulated	0.9	1.2	0.7	0.6	3.5	3	5
DAPK2	-3.30357	3.31142	-3.31142	-3.30357	0.000488183	0.00353011	down-regulated	0.5	1	1	1.4	0.2	0.2	0
UGT3A2	4.99516	3.31018	-3.31018	4.99516	0.000489573	0.00353807	up-regulated	0	0	0	0.7	2	12.1	3.8
SLC20A1	-1.57991	3.30818	-3.30818	-1.57991	0.000491835	0.0035523	down-regulated	24.2	33.9	19.2	16.3	10.8	8.5	8.5
DPEP2	-2.30166	3.30632	-3.30632	-2.30166	0.000493949	0.00356382	down-regulated	18.9	18.6	42.4	27.7	11.1	7.1	1.1
CMKLR1	-5.13356	3.30626	-3.30626	-5.13356	0.000494015	0.00356382	down-regulated	0.3	8.1	1.1	0.2	0.1	0.1	0
GLT1D1	-5.34176	3.30513	-3.30513	-5.34176	0.000495302	0.00357098	down-regulated	0.2	0.2	4.9	10.9	0.2	0.1	0
FBXO32	-2.46777	3.29778	-3.29778	-2.46777	0.000503751	0.00362975	down-regulated	3.9	5	0.7	5.9	0.9	0.4	1.1
USP49	1.58691	3.29713	-3.29713	1.58691	0.000504505	0.00363303	up-regulated	1.2	1.2	1.1	0.9	3.7	3.5	4.4
TRIM69	-1.69422	3.29661	-3.29661	-1.69422	0.000505117	0.00363469	down-regulated	6.6	4.6	2.8	5.4	1.7	2.1	1.4
ERAP2	-1.46298	3.29642	-3.29642	-1.46298	0.000505333	0.00363469	down-regulated	14	11.4	11.3	17.6	6.2	6.8	4.1
EPHB4	2.03317	3.29317	-3.29317	2.03317	0.000509134	0.00365987	up-regulated	2.2	0.9	1	3.3	3.6	13.6	8.1
ARID3A	1.79293	3.29145	-3.29145	1.79293	0.000511154	0.00367222	up-regulated	1.2	1.2	1.9	1.1	8.4	3.2	5.3
STAT5B	-1.62966	3.28952	-3.28952	-1.62966	0.000513424	0.00368636	down-regulated	51.1	51	24	64.1	21.2	12.9	19.8
HBG2	4.00675	3.28628	-3.28628	4.00675	0.000517274	0.00371181	up-regulated	0.2	0.4	0.1	0.3	2.1	11.8	0.2
RNF222	-3.75048	3.28374	-3.28374	-3.75048	0.000520309	0.00373138	down-regulated	1.3	0.4	0.6	0.8	0.1	0.1	0
CGREF1	5.19224	3.28192	-3.28192	5.19224	0.000522489	0.00374481	up-regulated	0	0	0	0	0	0.6	1.7
TDRD9	-6.20462	3.28048	-3.28048	-6.20462	0.000524229	0.00375507	down-regulated	0.1	0.1	0.3	4.6	0.1	0	0
ARF3	1.43119	3.2798	-3.2798	1.43119	0.000525045	0.0037587	up-regulated	6.4	8.9	5.2	9.5	32.6	17.8	20.7
EPC1	-1.4959	3.27691	-3.27691	-1.4959	0.000528551	0.00378158	down-regulated	16.4	14.9	10.3	16.2	7.9	5	5.2
TPRG1	-4.63795	3.27624	-3.27624	-4.63795	0.00052937	0.00378521	down-regulated	1	1.4	0.1	0.2	0	0.1	0
ADAMDEC1	-7.36768	3.27492	-3.27492	-7.36768	0.000530981	0.00379451	down-regulated	0.2	0.3	1.5	0	0	0	0
NPY	4.44085	3.27464	-3.27464	4.44085	0.00053132	0.00379469	up-regulated	0	0.5	0	1.4	2.3	22.5	10.2
SACS	1.61814	3.27289	-3.27289	1.61814	0.000533472	0.00380783	up-regulated	1.7	1.2	0.6	1.7	4.7	2.9	6.5
AADAT	7.45373	3.27066	-3.27066	7.45373	0.000536222	0.00382521	up-regulated	0	0	0	0	1.6	0	0
RAB32	-4.90927	3.2697	-3.2697	-4.90927	0.000537407	0.00383023	down-regulated	1	0.8	14.8	6.8	0.3	0.4	0
FPGT-TNNI3K	3.56764	3.26958	-3.26958	3.56764	0.000537554	0.00383023	up-regulated	0	0	0.1	0	1.1	0.2	0.1
NUDT5	1.51048	3.26932	-3.26932	1.51048	0.000537873	0.00383026	up-regulated	7.3	7.3	5.9	8.9	28.8	31.5	12.3
NCAM1	-6.06608	3.26752	-3.26752	-6.06608	0.000540109	0.00384394	down-regulated	0	1.6	0	0.3	0	0	0
AATK	-5.0959	3.26695	-3.26695	-5.0959	0.000540814	0.00384671	down-regulated	0.1	0.1	0.3	2.5	0	0	0
NLRP3	2.32079	3.26637	-3.26637	2.32079	0.000541538	0.0038496	up-regulated	4.5	3	17.1	2.3	56.5	47	17.6
CDC45	3.00081	3.26434	-3.26434	3.00081	0.000544074	0.00386537	up-regulated	0.2	1.6	0.1	1.7	11.8	9.5	3.3
CALM2	1.41446	3.25814	-3.25814	1.41446	0.000551903	0.00391757	up-regulated	8.3	10.9	12.4	8.1	32.7	30.1	31.5
PTPRJ	-1.65687	3.25801	-3.25801	-1.65687	0.000552065	0.00391757	down-regulated	7.9	11.1	7.9	10.3	6	2.4	2
DTX4	2.21754	3.25738	-3.25738	2.21754	0.000552866	0.00392096	up-regulated	3.1	1.5	7	0.9	30	8.8	14.8
SLC19A1	1.97091	3.25684	-3.25684	1.97091	0.000553558	0.00392359	up-regulated	0.4	0.3	0.6	0.9	2.2	2.5	3
PRR7	-3.02523	3.25654	-3.25654	-3.02523	0.000553931	0.00392394	down-regulated	7.2	4.8	5.4	2.9	0.4	1.3	0.4
STARD4	-1.76246	3.25616	-3.25616	-1.76246	0.000554425	0.00392516	down-regulated	6.9	7.2	5.5	5	1.5	1.8	3.1
XRCC2	2.86348	3.25541	-3.25541	2.86348	0.000555386	0.00392968	up-regulated	0.6	0.2	0.1	0.3	2.5	2.3	2.1
GLI1	-2.93684	3.25505	-3.25505	-2.93684	0.00055584	0.00393061	down-regulated	2.1	2.6	2	1	0.2	0.3	0.4
IL6ST	-2.5727	3.25349	-3.25349	-2.5727	0.00055784	0.00394246	down-regulated	13.7	11.7	3.1	59.8	3.5	4.9	4
PLTP	2.83375	3.24852	-3.24852	2.83375	0.000564261	0.00398553	up-regulated	0.5	0.6	0.4	0.1	3.7	3.7	2.9
ZNF70	1.81456	3.24805	-3.24805	1.81456	0.000564866	0.00398749	up-regulated	1.1	1	1.6	1.7	8.9	3	4.9
TANK	-1.63051	3.24687	-3.24687	-1.63051	0.000566406	0.00399604	down-regulated	12.8	10	17	7.2	4.9	4.6	4.1
AHRR	3.98881	3.24554	-3.24554	3.98881	0.000568148	0.00400601	up-regulated	0.1	0.1	0	0.1	0.3	0.1	4.3
SELP	-3.52315	3.23956	-3.23956	-3.52315	0.000576022	0.00405917	down-regulated	1.3	0.8	0.5	1.3	0.1	0.2	0.1
CD37	-2.02033	3.23686	-3.23686	-2.02033	0.000579616	0.00408213	down-regulated	122.9	109.3	377.6	84.9	51.1	54.1	49.2
SMOC1	6.15119	3.23491	-3.23491	6.15119	0.000582227	0.00409815	up-regulated	0	0	0	0.1	0	0.1	4.2
MICA	-2.44713	3.23328	-3.23328	-2.44713	0.000584409	0.00410939	down-regulated	18.3	12.7	11.4	13.4	6.3	2.2	0.5
VDAC1	1.37407	3.23322	-3.23322	1.37407	0.0005845	0.00410939	up-regulated	14.7	20.3	15.3	18.8	44.6	58.2	54.2
LRRC38	7.40452	3.23252	-3.23252	7.40452	0.000585431	0.00411197	up-regulated	0	0	0	0	2.1	0	0.1
PLCD1	-2.12255	3.23235	-3.23235	-2.12255	0.000585667	0.00411197	down-regulated	7.2	9.4	1.9	9.5	1.8	1.4	2.5
MMP8	-6.50183	3.23219	-3.23219	-6.50183	0.00058588	0.00411197	down-regulated	0	0.7	0.8	12	0	0.1	0
DBF4B	1.75347	3.23108	-3.23108	1.75347	0.000587386	0.00412016	up-regulated	0.7	1.2	1.1	1.4	5.6	3.6	4.1
MGAM	-6.48056	3.2301	-3.2301	-6.48056	0.000588702	0.00412702	down-regulated	0	0.4	0	10.2	0	0	0
HECA	-1.69475	3.22744	-3.22744	-1.69475	0.000592324	0.00415002	down-regulated	35.9	33.9	11.7	38.2	10.8	12.4	8.8
ZNF394	-1.4476	3.22649	-3.22649	-1.4476	0.000593628	0.00415676	down-regulated	40.4	44.1	45.9	43.8	20.1	20.8	15.2
MAML2	-2.39599	3.22481	-3.22481	-2.39599	0.000595928	0.00416932	down-regulated	7.9	5.9	3.7	14.1	2.1	2.7	0.3
MORN3	-2.88491	3.22468	-3.22468	-2.88491	0.000596107	0.00416932	down-regulated	2.4	3.4	0.8	4.9	0.5	0.4	0.4
CYP4F3	-6.69515	3.22263	-3.22263	-6.69515	0.000598926	0.00418663	down-regulated	0	0.7	0	8.8	0	0	0
STK4	-1.46324	3.22206	-3.22206	-1.46324	0.000599714	0.00418974	down-regulated	25.1	29	20.9	33.5	13.6	9.6	11.4
ZMYM3	1.62415	3.22119	-3.22119	1.62415	0.000600908	0.00419567	up-regulated	6.9	7.1	7.6	6.8	15.8	14.6	48.2
OPTN	-1.84621	3.22047	-3.22047	-1.84621	0.000601905	0.00420022	down-regulated	32.7	39.4	11.9	31	4.8	13.2	9.6
CLEC4E	-4.8056	3.21868	-3.21868	-4.8056	0.00060439	0.00421514	down-regulated	0.4	0.5	6.5	25.5	0.7	0	0.3
MOGAT1	6.2029	3.21795	-3.21795	6.2029	0.000605407	0.00421783	up-regulated	0	0	0	0	0.1	0.7	1.2
AKR1C1	3.75865	3.21791	-3.21791	3.75865	0.000605468	0.00421783	up-regulated	0.2	0.1	0	0.4	0.3	2.8	5
CLTA	1.44082	3.20872	-3.20872	1.44082	0.000618422	0.00430512	up-regulated	8.3	11.9	15.7	9.9	38.7	31.3	41.3
ZBTB10	-1.47546	3.20829	-3.20829	-1.47546	0.000619027	0.00430512	down-regulated	15.5	10.3	11.9	9.8	5.8	3.8	5.7
AGO2	1.49651	3.2081	-3.2081	1.49651	0.000619293	0.00430512	up-regulated	4.1	4	3.7	4.6	7.4	13.6	19.8
ANKRD12	-1.40551	3.20802	-3.20802	-1.40551	0.000619414	0.00430512	down-regulated	9.3	6.6	5.6	7.6	3.4	2.6	3.7
CKS1B	1.87452	3.20769	-3.20769	1.87452	0.000619881	0.00430591	up-regulated	2.4	1.9	2.4	2.6	8.8	10.3	10.5
SPATA2	-1.58794	3.20607	-3.20607	-1.58794	0.000622207	0.0043196	down-regulated	12.4	11.8	9	8.1	4.3	4.4	3.4
DYRK1B	-2.27291	3.202	-3.202	-2.27291	0.000628052	0.00435769	down-regulated	5.7	9.6	6.5	4.6	2.9	0.6	1.5
PPP1R14B	1.44758	3.20086	-3.20086	1.44758	0.000629713	0.00436673	up-regulated	10.2	9.4	8.7	12.8	36.3	31.8	30.1
IGFBP3	-7.0649	3.19916	-3.19916	-7.0649	0.000632181	0.00438135	down-regulated	1.3	1.5	0	0.1	0	0	0
TAP1	-1.46594	3.19111	-3.19111	-1.46594	0.000644011	0.00446079	down-regulated	63.3	61.7	44.4	67.2	23.4	28.4	22.8
DOCK1	7.79139	3.19027	-3.19027	7.79139	0.000645249	0.00446683	up-regulated	0	0	0.2	0.2	76.9	0	0
VCPKMT	-1.89112	3.18794	-3.18794	-1.89112	0.000648719	0.00448829	down-regulated	20.7	14.7	30.6	10.3	8	6.5	4
CCR8	-7.39911	3.1863	-3.1863	-7.39911	0.000651177	0.00450274	down-regulated	2.1	1.3	0	0.6	0	0	0
EIF5	-1.56995	3.18389	-3.18389	-1.56995	0.000654798	0.00452521	down-regulated	86.1	57.2	65.2	44	31	24.4	20.1
ITPRIPL2	2.59134	3.17965	-3.17965	2.59134	0.000661221	0.004567	up-regulated	0.3	0.7	0.9	0.1	5.4	2.2	3.2
PSMA6	1.60494	3.1792	-3.1792	1.60494	0.000661913	0.00456919	up-regulated	2	3.3	1.6	2.6	7.4	11.3	6.6
SLAIN1	-2.61422	3.17838	-3.17838	-2.61422	0.000663169	0.00457526	down-regulated	5.1	4.9	1.7	5.8	0.5	0.3	1.8
WDR17	-4.41595	3.17807	-3.17807	-4.41595	0.000663635	0.00457578	down-regulated	0.3	0.1	1	0.2	0	0	0
POU2AF1	-2.37875	3.17784	-3.17784	-2.37875	0.000663995	0.00457578	down-regulated	12.7	8.7	32.9	4.2	3.8	1.2	5.5
B2M	-1.51526	3.17642	-3.17642	-1.51526	0.000666166	0.00458814	down-regulated	652.8	695.7	541.3	614	232.7	325.9	205.7
REC8	-1.62569	3.17559	-3.17559	-1.62569	0.000667434	0.00459427	down-regulated	9.3	12.7	10.3	12.4	6.3	3	3.6
ZNFX1	-1.41575	3.1751	-3.1751	-1.41575	0.000668185	0.00459684	down-regulated	17.6	17.3	13.7	18.5	7.1	6.2	8.9
AK5	-4.47792	3.17368	-3.17368	-4.47792	0.000670372	0.00460928	down-regulated	1.8	1.2	0.1	7	0	0.3	0
UBR7	1.39318	3.17337	-3.17337	1.39318	0.000670857	0.00461001	up-regulated	6.1	6.6	5.1	6.9	20.1	21.1	15.7
APBB2	2.6776	3.17255	-3.17255	2.6776	0.000672126	0.00461613	up-regulated	0.1	0.1	0.5	0.2	1	2	1.9
PALLD	3.72117	3.17219	-3.17219	3.72117	0.000672681	0.00461733	up-regulated	0	0.6	0.4	0	11.5	2.1	0.2
GAPDH	1.4161	3.1661	-3.1661	1.4161	0.000682181	0.0046799	up-regulated	195	288.1	312.7	336.5	891.8	846.3	925.4
CLN6	1.6908	3.1655	-3.1655	1.6908	0.00068312	0.0046837	up-regulated	1.3	1	1.6	1.5	6.4	5.7	3.3
LRRC41	1.32575	3.16413	-3.16413	1.32575	0.000685277	0.00469584	up-regulated	3.5	3.7	3.5	4.4	10.8	9.3	13.1
HSD17B12	1.67285	3.16304	-3.16304	1.67285	0.000687003	0.00470502	up-regulated	1.1	1.4	1.6	1.4	3.1	5.3	7.1
OSER1	-1.75022	3.15854	-3.15854	-1.75022	0.00069416	0.00475136	down-regulated	89.4	84.4	148.3	62	42	41.5	17.7
BTN3A2	-1.62214	3.15751	-3.15751	-1.62214	0.000695806	0.00475995	down-regulated	43.9	29.5	22.5	52.9	10	18.6	13
CCDC150	2.84384	3.15572	-3.15572	2.84384	0.000698683	0.00477695	up-regulated	0	0.2	0.1	0.1	0.8	1.1	0.7
ZNRF3	3.51051	3.15491	-3.15491	3.51051	0.00069998	0.00478313	up-regulated	0	0.1	0	0.1	0.2	0.5	1.6
EMB	1.66566	3.15372	-3.15372	1.66566	0.000701914	0.00479273	up-regulated	31.9	27	8.4	26.2	115.5	85	57.9
THBS1	-3.97869	3.15356	-3.15356	-3.97869	0.000702172	0.00479273	down-regulated	2	0.7	1	0.1	0.1	0.1	0
MRPL37	1.33705	3.15326	-3.15326	1.33705	0.000702658	0.00479336	up-regulated	11.1	11.6	11.4	13.6	33.3	39.7	32.6
NUDT1	1.63413	3.15148	-3.15148	1.63413	0.000705536	0.00481029	up-regulated	4.1	5	8.4	5.8	18.4	19.7	26
PLD2	-2.13238	3.14999	-3.14999	-2.13238	0.000707955	0.00482408	down-regulated	7.3	6.9	11.9	4	3.6	1.8	0.8
NEU1	-1.64471	3.14867	-3.14867	-1.64471	0.000710117	0.00483611	down-regulated	22.5	28	29.3	10.5	8.5	6.7	10.9
CX3CR1	-3.55994	3.14551	-3.14551	-3.55994	0.000715298	0.00486867	down-regulated	2.3	12.4	4.4	2.1	1.4	0.1	0.1
FFAR2	-5.33342	3.1445	-3.1445	-5.33342	0.00071697	0.00487732	down-regulated	0.1	0.8	2.9	20.2	0	0.4	0.1
PLCL2	-1.52452	3.14211	-3.14211	-1.52452	0.00072093	0.00490152	down-regulated	21.2	18.6	11.5	23.1	11.4	5.4	6
KDM6B	-1.72512	3.14129	-3.14129	-1.72512	0.000722292	0.00490804	down-regulated	29.4	29.3	19.2	17	10	11.1	3.9
PRAG1	2.26749	3.14101	-3.14101	2.26749	0.000722747	0.00490839	up-regulated	1.8	2.4	4.1	4	5	5.1	43.6
TBC1D10A	-1.79665	3.13919	-3.13919	-1.79665	0.000725788	0.00492629	down-regulated	4.3	4.3	2.9	5.5	2.2	1.1	1
CHST3	4.5575	3.13625	-3.13625	4.5575	0.000730714	0.00495696	up-regulated	0	0	0.1	0	0.1	0.2	1.8
GRIP1	3.75378	3.13574	-3.13574	3.75378	0.000731582	0.00496009	up-regulated	0.4	0.6	0.1	0.3	0	12.1	4
CTC1	-1.64706	3.13261	-3.13261	-1.64706	0.000736866	0.00499313	down-regulated	43.7	39.5	29.5	38	23.8	10.8	8.1
CHAF1A	1.68136	3.13206	-3.13206	1.68136	0.000737798	0.00499446	up-regulated	2.8	5.9	3	3.3	18.2	16.6	7.4
CCL27	-3.709	3.13201	-3.13201	-3.709	0.000737884	0.00499446	down-regulated	4.8	2	1	2.2	0.1	0.3	0.2
IFI44L	-3.20151	3.12934	-3.12934	-3.20151	0.000742432	0.00502245	down-regulated	2.6	3.7	4.3	17.2	2.3	0.1	0.2
KHSRP	1.32079	3.12902	-3.12902	1.32079	0.000742979	0.00502336	up-regulated	15.3	17.6	16.5	19.5	49	52.8	49.2
NFAM1	-3.77203	3.12504	-3.12504	-3.77203	0.000749819	0.00506651	down-regulated	0.6	0.6	11	9.9	1	0.4	0.1
MIER1	-1.50618	3.12483	-3.12483	-1.50618	0.000750194	0.00506651	down-regulated	11.3	10.5	5.2	9.2	4.4	3.6	3.2
TJP3	-3.37261	3.1238	-3.1238	-3.37261	0.000751971	0.0050757	down-regulated	2.7	1.6	0.4	2.5	0.1	0.1	0.4
CALM1	-1.69922	3.12318	-3.12318	-1.69922	0.000753041	0.00508011	down-regulated	80.3	86	37.4	72	38	22.5	14.1
ITPRIP	-1.92626	3.11664	-3.11664	-1.92626	0.000764473	0.00515437	down-regulated	12.4	26	11.4	42.7	11.9	5	4.1
SCAPER	-1.53787	3.11287	-3.11287	-1.53787	0.000771128	0.00519636	down-regulated	3.9	3	3.5	3.3	1.6	1.4	1.1
TUBB6	2.38648	3.11178	-3.11178	2.38648	0.00077307	0.00520657	up-regulated	1.1	1.7	8.7	2.3	35.7	22.8	6.5
HLA-DQB2	-3.33518	3.11112	-3.11112	-3.33518	0.000774244	0.00521159	down-regulated	16	2.6	47	2.2	0.9	2.5	2.7
TNFRSF14	-2.48496	3.11021	-3.11021	-2.48496	0.00077588	0.00521971	down-regulated	31	40.4	45.1	31.3	0.6	9.4	13.3
CCDC88C	-1.58174	3.10906	-3.10906	-1.58174	0.000777925	0.00523058	down-regulated	19.9	29.4	12	23.7	6.2	9.2	9.4
MAPRE3	-3.73553	3.10826	-3.10826	-3.73553	0.000779367	0.00523738	down-regulated	0.9	1.1	2.3	1.4	0.1	0.3	0
UMODL1	3.59964	3.10629	-3.10629	3.59964	0.000782902	0.00525823	up-regulated	0.1	0.1	0.1	0.1	0.2	0.3	4.1
SIGLEC14	-4.06232	3.10537	-3.10537	-4.06232	0.000784562	0.00526648	down-regulated	1.2	1	6.2	11.3	0.6	0.4	0
UQCC2	-2.12199	3.10498	-3.10498	-2.12199	0.00078528	0.00526783	down-regulated	4	4.4	4.2	5.3	0.4	1.3	1.9
THAP7	-1.64855	3.10478	-3.10478	-1.64855	0.000785629	0.00526783	down-regulated	12.8	7.9	11.3	13.7	3.6	4	5.1
ADM	-3.29288	3.10057	-3.10057	-3.29288	0.000793291	0.00531627	down-regulated	1.3	2.5	20.3	41.8	1.3	3.1	1.2
RASSF5	-1.50978	3.09971	-3.09971	-1.50978	0.000794853	0.00532269	down-regulated	26.7	35.2	18.6	46.1	13.2	11.1	14.5
YJEFN3	1.92316	3.09957	-3.09957	1.92316	0.000795123	0.00532269	up-regulated	1.5	1.9	1.4	2.9	6.2	6.5	12.9
ZNF821	-2.60108	3.0988	-3.0988	-2.60108	0.000796519	0.0053291	down-regulated	6.3	4.7	9	2.2	0.3	1.1	1.9
NGRN	-1.93133	3.09773	-3.09773	-1.93133	0.000798484	0.00533931	down-regulated	5.4	3.6	11.2	3.1	1.9	1.3	2.4
DDR1	-4.03505	3.09726	-3.09726	-4.03505	0.000799357	0.00534221	down-regulated	1.4	0.8	3.7	2.9	0.5	0	0
SMC6	1.74869	3.09464	-3.09464	1.74869	0.000804199	0.00537162	up-regulated	7.4	5.9	12	4	13.9	44.1	29
SGO2	2.26227	3.09306	-3.09306	2.26227	0.000807133	0.00538567	up-regulated	0.6	0.6	0.2	0.4	2.5	2.3	2.8
FOXK2	1.34344	3.09296	-3.09296	1.34344	0.000807303	0.00538567	up-regulated	3	3.8	3	4.4	10	7.9	13.9
LRP8	1.56415	3.09279	-3.09279	1.56415	0.000807629	0.00538567	up-regulated	1.9	2.6	1.2	1.5	4.3	8	6.2
DPY19L3	1.36956	3.08756	-3.08756	1.36956	0.000817417	0.00544796	up-regulated	1.8	1.8	2.1	1.9	6.3	5.4	6
ALDH1B1	2.57864	3.08479	-3.08479	2.57864	0.000822645	0.0054798	up-regulated	0.8	0.3	0.5	0.8	2.4	2.3	7.8
CLCNKA	4.39505	3.0842	-3.0842	4.39505	0.000823758	0.00548421	up-regulated	0	0	0.1	0	0.7	1.4	0.1
ANXA3	-6.19852	3.07986	-3.07986	-6.19852	0.000832033	0.00553627	down-regulated	0	0.6	0.3	10.6	0.1	0.1	0
PALD1	3.51711	3.07961	-3.07961	3.51711	0.000832517	0.00553647	up-regulated	0.3	0.1	0.3	0.2	8.2	0.2	0.7
EPS8	2.46805	3.07769	-3.07769	2.46805	0.000836205	0.00555795	up-regulated	0.3	0.2	0.8	0.4	1.5	4	2.7
PTDSS1	1.45565	3.07615	-3.07615	1.45565	0.000839165	0.00557458	up-regulated	13.2	11.6	12	17	27.6	34.4	68.1
RICTOR	-1.43676	3.07583	-3.07583	-1.43676	0.000839791	0.0055757	down-regulated	10.9	9.2	7	8.7	5.1	3.5	3.1
CCDC92	-1.76929	3.0729	-3.0729	-1.76929	0.000845476	0.00561038	down-regulated	3.2	4	3.2	4	1.3	0.6	1.8
MXI1	-1.95918	3.07177	-3.07177	-1.95918	0.000847676	0.00562192	down-regulated	5.9	6.1	8.1	7.9	0.7	2.8	2.8
SALL2	-4.44652	3.0712	-3.0712	-4.44652	0.000848786	0.00562621	down-regulated	0.4	0.4	0.1	1.7	0	0.1	0
CCDC14	1.44775	3.07	-3.07	1.44775	0.000851136	0.00563872	up-regulated	8.8	5.8	5.3	4.5	16.2	24.1	17.8
SMS	1.40497	3.06938	-3.06938	1.40497	0.000852355	0.00564372	up-regulated	13.4	15.2	17.8	14.6	32.5	41.4	69.6
FGFR2	-8.4637	3.06786	-3.06786	-8.4637	0.000855347	0.00565813	down-regulated	0	1.3	0	0.1	0	0	0
TRAF5	-1.57636	3.0678	-3.0678	-1.57636	0.000855461	0.00565813	down-regulated	22.9	16.4	23.5	16.7	6.8	4.6	12.5
MT-ND6	-1.7139	3.06716	-3.06716	-1.7139	0.000856716	0.00566335	down-regulated	3779	6171.6	2056.5	2293.1	1177.2	1160.3	1544.2
NLRC5	-1.70232	3.06644	-3.06644	-1.70232	0.000858153	0.00566977	down-regulated	62.9	60.3	30.4	56.9	11.6	29.4	14.5
FAM196A	8.1407	3.06488	-3.06488	8.1407	0.000861226	0.00568699	up-regulated	0	0	0	0	1.8	0	0
NBR1	-1.44165	3.06432	-3.06432	-1.44165	0.000862343	0.00569128	down-regulated	13	11.8	8.3	17.7	4.4	6.7	5
CDC6	2.74294	3.06091	-3.06091	2.74294	0.000869133	0.00573298	up-regulated	0.2	1.3	0.1	0.5	4.6	5.3	2.2
KLRF1	-4.43888	3.05923	-3.05923	-4.43888	0.000872508	0.00575212	down-regulated	5.7	12.7	0.8	2	0.6	0.2	0
PES1	1.28789	3.05767	-3.05767	1.28789	0.000875641	0.00576965	up-regulated	7.4	7.7	8.4	11	21.3	25.3	27.2
SAMSN1	-1.72414	3.05531	-3.05531	-1.72414	0.00088042	0.005798	down-regulated	14.7	20.6	13	16.9	2.4	7.1	7.8
SRPK2	-1.51101	3.05463	-3.05463	-1.51101	0.000881793	0.00580391	down-regulated	9.3	11	12.5	11.1	2.9	4	6.7
ANKRD18A	-6.56559	3.05123	-3.05123	-6.56559	0.000888732	0.00584642	down-regulated	1.1	0.5	0	0.2	0	0	0
ANKRD22	-6.9429	3.04947	-3.04947	-6.9429	0.000892336	0.00586695	down-regulated	0.1	0.1	0.3	1.8	0	0	0
GZMB	-6.30745	3.0491	-3.0491	-6.30745	0.000893104	0.00586883	down-regulated	5.1	180.2	0	9.3	1	1.1	0
IGHV3-72	-5.56439	3.04844	-3.04844	-5.56439	0.000894454	0.00586958	down-regulated	7.6	1.6	5.5	0.7	0	0.2	0
SRSF5	-1.4682	3.04839	-3.04839	-1.4682	0.000894568	0.00586958	down-regulated	300.7	227.9	313.7	290.8	137.1	131.7	90.8
SPATA13	-1.93383	3.04834	-3.04834	-1.93383	0.000894665	0.00586958	down-regulated	15.1	18.4	3.5	18.5	4.8	5.4	2.2
FOXRED2	2.22707	3.04562	-3.04562	2.22707	0.00090029	0.00590046	up-regulated	0.4	0.4	0.8	0.7	2.5	2.1	5.1
ZNF878	4.21554	3.04559	-3.04559	4.21554	0.000900342	0.00590046	up-regulated	0	0	0.1	0	0.7	0.7	1.2
HESX1	4.47743	3.04371	-3.04371	4.47743	0.000904251	0.00592289	up-regulated	0.1	0	0.3	0.1	4.7	6.6	0.1
SLAMF8	-4.34872	3.04103	-3.04103	-4.34872	0.000909841	0.0059563	down-regulated	0.2	1.5	0.4	0.6	0	0	0.1
MAGT1	1.50886	3.03908	-3.03908	1.50886	0.000913945	0.00597995	up-regulated	3.7	5.7	3.5	4.9	10	11.2	23.5
HBM	7.4176	3.0381	-3.0381	7.4176	0.000916005	0.00599021	up-regulated	0	0	0	0	0.1	4.8	0
STEAP4	-5.09632	3.03701	-3.03701	-5.09632	0.000918315	0.00600209	down-regulated	0.1	0.1	0.5	2.6	0	0.1	0
NFKBID	-1.78267	3.03644	-3.03644	-1.78267	0.000919513	0.0060067	down-regulated	21.8	20.2	31.6	7.2	7.1	6.5	7.6
IFRD1	-1.73032	3.03458	-3.03458	-1.73032	0.000923472	0.00602405	down-regulated	34.7	27.9	21.5	29.9	9.6	15.9	4
PURA	-2.12819	3.03451	-3.03451	-2.12819	0.000923623	0.00602405	down-regulated	1.3	1.4	0.9	1.2	0.5	0.3	0.3
RASGRP3	-3.22937	3.03449	-3.03449	-3.22937	0.000923655	0.00602405	down-regulated	4.5	5.2	8.7	1.1	1.7	0.2	0
BPNT1	1.45163	3.03361	-3.03361	1.45163	0.000925531	0.00603305	up-regulated	6.4	6.7	5.7	7.2	12.6	22.2	27.2
ZNF618	2.41774	3.03306	-3.03306	2.41774	0.000926698	0.00603743	up-regulated	0.5	0.5	0.6	0.6	8.5	0.8	1
PLEKHA5	2.2437	3.02951	-3.02951	2.2437	0.000934299	0.00608369	up-regulated	0.7	0.5	0.1	0.8	4	1.8	2.6
ZKSCAN4	1.94861	3.02285	-3.02285	1.94861	0.00094875	0.00617449	up-regulated	2.2	2	2.1	3.3	12.9	4.3	16.1
ZNF827	-3.7916	3.02229	-3.02229	-3.7916	0.000949974	0.00617914	down-regulated	4.4	4.7	3.6	2.6	1	0	0
PRR29	-2.18452	3.0212	-3.0212	-2.18452	0.000952363	0.00619138	down-regulated	5.1	3.2	2.5	3	0.9	0.7	1.1
LTF	-5.76862	3.02014	-3.02014	-5.76862	0.000954693	0.00620321	down-regulated	0	0.9	1.4	24.7	0	0.3	0
TDRKH	-2.74109	3.01968	-3.01968	-2.74109	0.000955688	0.00620636	down-regulated	3.2	2.2	1.1	2.9	0.1	0.6	0.4
TRIM45	2.46941	3.01941	-3.01941	2.46941	0.000956292	0.00620697	up-regulated	0.3	0.4	0.3	0.3	2.1	2.1	2.1
HNMT	-7.54098	3.0191	-3.0191	-7.54098	0.000956977	0.00620811	down-regulated	0.1	0.1	3.4	0	0	0	0
PRDM4	-1.53644	3.0186	-3.0186	-1.53644	0.000958081	0.00621051	down-regulated	17	18	31	15.2	7.1	6.3	11.8
PLEKHG7	-5.93453	3.01824	-3.01824	-5.93453	0.000958876	0.00621051	down-regulated	0.8	0.5	1.3	0	0	0	0
NBPF19	-1.93348	3.01824	-3.01824	-1.93348	0.000958878	0.00621051	down-regulated	3.4	3.3	1.8	2.7	1.7	0.5	0.3
SLC44A2	-1.67443	3.01652	-3.01652	-1.67443	0.000962672	0.00623137	down-regulated	48.8	51.6	67.4	73	33.6	8.5	25.6
RBBP8	1.88264	3.01621	-3.01621	1.88264	0.000963367	0.00623137	up-regulated	1.2	1.5	2.8	0.8	7.3	8.7	4.8
ZNF423	5.92561	3.01609	-3.01609	5.92561	0.000963635	0.00623137	up-regulated	0	0	0	0.1	3.9	0.1	0
CLEC4A	-3.3113	3.01439	-3.01439	-3.3113	0.000967417	0.00625251	down-regulated	1.5	1.6	8.2	2.2	0.4	0.6	0.2
CHEK1	1.9793	3.01359	-3.01359	1.9793	0.000969193	0.00626066	up-regulated	0.7	1.2	0.6	0.6	4.3	4.3	2.1
MAP7D3	1.38793	3.01312	-3.01312	1.38793	0.000970243	0.00626261	up-regulated	2.9	2.6	2.9	2.7	8.3	6.6	11.1
IRAK3	2.16436	3.01284	-3.01284	2.16436	0.000970873	0.00626261	up-regulated	1.1	0.6	6.2	5.5	20.7	17	14.6
SPRED1	3.41522	3.01276	-3.01276	3.41522	0.000971039	0.00626261	up-regulated	0.1	0.1	0.4	0	0.3	2	2.7
HIST1H2BJ	3.22875	3.01058	-3.01058	3.22875	0.00097594	0.00629089	up-regulated	7.7	3.4	0.6	3.1	111.4	9.2	3.1
CERCAM	2.90065	3.00972	-3.00972	2.90065	0.000977857	0.0062999	up-regulated	0.1	0.6	0.4	0.1	3.5	0.9	3.9
JAKMIP2	-4.60983	3.00908	-3.00908	-4.60983	0.00097932	0.00630406	down-regulated	0.8	1.6	0.1	0.4	0.1	0	0
PUS7	1.97019	3.00883	-3.00883	1.97019	0.000979866	0.00630406	up-regulated	1.6	1.2	0.8	1.5	2.7	5.3	9.3
LYPD3	-4.06651	3.00875	-3.00875	-4.06651	0.000980056	0.00630406	down-regulated	1.5	1.9	0.2	4.9	0.1	0.2	0.1
CARMIL3	-3.38978	3.00608	-3.00608	-3.38978	0.000986087	0.00633951	down-regulated	1.1	1.1	1	0.7	0.1	0.2	0
MARCKSL1	1.55507	3.00429	-3.00429	1.55507	0.000990164	0.00636235	up-regulated	19.9	39.6	30.2	22.3	153.1	48.8	95.7
ADAM22	2.10285	3.00385	-3.00385	2.10285	0.000991171	0.00636546	up-regulated	0.4	0.5	0.2	0.4	1	3.4	1.4
CENPW	2.78076	3.0014	-3.0014	2.78076	0.000996792	0.00639819	up-regulated	0.3	1.7	3	2.9	12.8	24.5	10.1
TTN	-1.46851	2.99322	-2.99322	-1.46851	0.00101574	0.0065164	down-regulated	1.2	1.1	1.3	1.4	0.3	0.6	0.7
WDR90	1.5895	2.99166	-2.99166	1.5895	0.00101938	0.00653628	up-regulated	0.9	1.2	1.8	1	4	5.5	3.8
ADGRE2	2.37351	2.99009	-2.99009	2.37351	0.00102309	0.00655661	up-regulated	0.7	0.6	7.7	3.2	29.7	12.3	14.9
EME1	2.30677	2.9882	-2.9882	2.30677	0.00102754	0.00658168	up-regulated	0.5	0.6	0.7	0.7	2.9	3.7	4.1
NOSIP	-1.8095	2.98459	-2.98459	-1.8095	0.00103613	0.0066332	down-regulated	30.2	22.1	9.7	60.1	10.5	11.1	7.9
VAMP8	1.39275	2.98308	-2.98308	1.39275	0.00103973	0.00665276	up-regulated	59.2	74.3	120.5	80.1	265.3	226.2	290.9
B4GALT6	3.08809	2.98116	-2.98116	3.08809	0.00104434	0.00667855	up-regulated	0.1	0.1	0.1	0.1	1.9	0.6	0.3
TLR5	-3.97439	2.98088	-2.98088	-3.97439	0.00104501	0.00667855	down-regulated	0.5	0.3	1	1.4	0.1	0	0
SCN3B	3.7769	2.98071	-2.98071	3.7769	0.00104541	0.00667855	up-regulated	0	0.1	0	0.1	0	0.2	1.7
TTLL12	1.43239	2.97947	-2.97947	1.43239	0.0010484	0.00669412	up-regulated	3.8	4.6	3.6	6.6	10.2	16.4	16.9
ZRSR2	-1.3954	2.97817	-2.97817	-1.3954	0.00105155	0.00671074	down-regulated	33.7	33.1	55.5	58.6	20.5	17.5	22.6
SLFN5	-2.64908	2.97616	-2.97616	-2.64908	0.00105644	0.0067384	down-regulated	14.8	11.8	1.1	25	0.6	2.4	4.1
SOGA1	1.96224	2.97418	-2.97418	1.96224	0.00106125	0.00676554	up-regulated	1	1.4	3.5	0.5	8.3	4	10.3
FASN	1.4991	2.9731	-2.9731	1.4991	0.00106391	0.00677893	up-regulated	3.2	4.2	2.1	5.8	9.3	8.5	20
ZNF568	-2.58202	2.97208	-2.97208	-2.58202	0.00106639	0.00679119	down-regulated	1.1	1	1.1	1.2	0.4	0.1	0.2
HRK	-4.93232	2.97124	-2.97124	-4.93232	0.00106847	0.00680089	down-regulated	0.8	0.5	1.9	0.1	0.1	0	0
TTC21A	-2.43449	2.9709	-2.9709	-2.43449	0.00106929	0.00680255	down-regulated	4.2	2.7	11	1.9	1.9	1.1	0.4
LIN7A	-6.71042	2.96889	-2.96889	-6.71042	0.00107425	0.00683055	down-regulated	0	0.1	0.4	1.1	0	0	0
MFSD14B	1.51856	2.96489	-2.96489	1.51856	0.0010842	0.00689016	up-regulated	2.6	3.9	4.1	3.6	11.4	10.9	13.9
SNX33	2.53461	2.96458	-2.96458	2.53461	0.00108497	0.00689147	up-regulated	0.4	0.4	0.4	0.3	6	1.4	0.5
SPEG	-3.6571	2.96338	-2.96338	-3.6571	0.00108799	0.00690706	down-regulated	0.5	0.3	0	1.3	0	0	0.1
HIST2H2BF	2.28837	2.96302	-2.96302	2.28837	0.00108887	0.00690903	up-regulated	4.4	4.2	1.8	3.5	48.9	8.1	3.5
CREBL2	-1.58725	2.96116	-2.96116	-1.58725	0.00109356	0.0069352	down-regulated	10.6	7.3	5.9	10.5	3.1	3.1	3.7
TNFSF4	2.80355	2.96014	-2.96014	2.80355	0.00109612	0.00694781	up-regulated	0.8	0.2	0.4	1.3	13.5	1.1	2.5
HERC6	-1.8171	2.95958	-2.95958	-1.8171	0.00109753	0.00695311	down-regulated	5.3	4	2.5	9.7	1.8	1.5	2
NHSL1	3.81163	2.95918	-2.95918	3.81163	0.00109856	0.006956	up-regulated	0.1	0	0.3	0	0.4	1.7	2.8
KLHL5	-1.80654	2.95779	-2.95779	-1.80654	0.00110208	0.00697467	down-regulated	5.4	4	8.7	5.3	3.1	1.3	1.6
PTK2	-3.40483	2.95728	-2.95728	-3.40483	0.00110337	0.00697919	down-regulated	1.2	0.8	3.1	1.1	0.4	0.2	0
SNTA1	-2.60744	2.95695	-2.95695	-2.60744	0.00110419	0.0069808	down-regulated	2.6	3.2	3.6	3.7	0.8	0.6	0.5
HIST1H4H	1.97094	2.95619	-2.95619	1.97094	0.00110614	0.00698946	up-regulated	2.6	1.9	3.7	1.6	17.6	5.9	11.7
GSN	2.36709	2.95404	-2.95404	2.36709	0.00111162	0.00702048	up-regulated	1.4	1.5	4	5.7	37.5	17.1	1.9
ELAVL1	1.26424	2.95242	-2.95242	1.26424	0.00111578	0.00704304	up-regulated	4.3	4.9	5.1	5.8	14.5	12.4	15.7
CLN8	1.98758	2.95094	-2.95094	1.98758	0.0011196	0.00706207	up-regulated	1.8	2.3	5.7	1.7	5.3	26.5	8.1
FAM118A	-1.67116	2.95065	-2.95065	-1.67116	0.00112034	0.00706207	down-regulated	12.9	10.5	28.7	8.7	5.1	6.4	5.6
HIST1H4E	2.61183	2.95058	-2.95058	2.61183	0.00112053	0.00706207	up-regulated	3	3.6	4.5	6.2	76.9	15	2.1
SLA2	-3.42768	2.94767	-2.94767	-3.42768	0.00112805	0.00710579	down-regulated	16.8	28	0.1	21.8	2.8	1.4	1.2
CACNA1H	-5.35507	2.94652	-2.94652	-5.35507	0.00113104	0.00712091	down-regulated	1	0.4	0	0.5	0	0	0
FGF17	3.37103	2.94374	-2.94374	3.37103	0.00113832	0.00716307	up-regulated	0.2	0.1	0	0	1	1	1.8
HIST1H3G	3.26049	2.94342	-2.94342	3.26049	0.00113915	0.00716455	up-regulated	0.2	0.2	0.2	0.1	5.2	1.2	0.4
JRK	1.86578	2.94249	-2.94249	1.86578	0.00114158	0.00717615	up-regulated	1.2	0.9	0.9	1.9	2.9	1.9	10.8
WDR86	-3.07918	2.94213	-2.94213	-3.07918	0.00114254	0.00717848	down-regulated	2.8	2.2	1	1.1	0.2	0.4	0.1
OSCAR	-3.69123	2.93918	-2.93918	-3.69123	0.00115033	0.00722367	down-regulated	0.9	1.8	25.4	16.1	0.1	1.6	1.2
ACAP1	-1.5322	2.93624	-2.93624	-1.5322	0.00115813	0.00726893	down-regulated	67.7	62.8	39.4	65.5	22.7	32.8	14.7
FBP2	6.17121	2.93413	-2.93413	6.17121	0.00116377	0.00730058	up-regulated	0	0	0	0	0	1	0.5
C17orf80	1.55936	2.93291	-2.93291	1.55936	0.00116705	0.00731734	up-regulated	3.2	2.9	2.2	3	8.8	5.9	14.8
DACH1	5.35111	2.92704	-2.92704	5.35111	0.00118295	0.00741321	up-regulated	0	0	0.1	1	0	20.8	16.8
EXT1	-2.91045	2.92488	-2.92488	-2.91045	0.00118884	0.00744507	down-regulated	1.2	1.1	2.5	2.7	0	0.5	0.3
ADRA2B	-4.63488	2.92473	-2.92473	-4.63488	0.00118925	0.00744507	down-regulated	3.4	1.1	0.1	0.3	0	0.1	0
ADAM11	2.55145	2.9245	-2.9245	2.55145	0.00118987	0.0074451	up-regulated	0.2	0.2	0.3	0.3	1.6	1.1	2.1
CDC14A	-1.98364	2.92417	-2.92417	-1.98364	0.00119078	0.00744699	down-regulated	21.9	14.9	2.3	18.2	4.8	4.3	3.4
IL5RA	-4.59922	2.91774	-2.91774	-4.59922	0.00120855	0.00755419	down-regulated	0.3	1.1	0.2	0.2	0	0.1	0
PWWP2B	1.90052	2.91537	-2.91537	1.90052	0.00121516	0.00758808	up-regulated	2.1	1.7	3.5	1.2	10	7.5	10.9
IRS2	-1.50152	2.91535	-2.91535	-1.50152	0.00121521	0.00758808	down-regulated	11.8	7.2	5.5	12.8	3.5	4.8	3.1
EPHB3	3.36519	2.91512	-2.91512	3.36519	0.00121584	0.00758808	up-regulated	0.1	0.1	0.2	0	2	1.1	0.4
RPP21	-2.45295	2.91436	-2.91436	-2.45295	0.00121799	0.00759554	down-regulated	5.7	5.4	4.9	4.9	1.1	1.2	1
XPO6	-1.46771	2.91423	-2.91423	-1.46771	0.00121834	0.00759554	down-regulated	36.6	40.2	28.1	71	18.3	18.9	17.9
SH3BP5	-2.25969	2.91392	-2.91392	-2.25969	0.00121921	0.00759554	down-regulated	41.2	35.9	38.9	31.9	22.2	3.8	1.7
CBLN3	-2.91737	2.91379	-2.91379	-2.91737	0.00121959	0.00759554	down-regulated	5.5	3.3	12.2	1.4	0.3	1.3	1
FNIP2	1.71878	2.91359	-2.91359	1.71878	0.00122015	0.00759554	up-regulated	0.9	0.9	0.5	1.1	3	1.7	5.2
GLCCI1	-1.7761	2.9131	-2.9131	-1.7761	0.00122151	0.00760009	down-regulated	4	5	4	5.5	0.8	1.2	2.7
C19orf38	-3.34416	2.91238	-2.91238	-3.34416	0.00122354	0.00760885	down-regulated	2.4	2	56	23.4	3.1	3.1	1.1
FABP3	4.48675	2.91142	-2.91142	4.48675	0.00122626	0.00762185	up-regulated	0.9	0.6	0.3	0	0.5	0.9	35.4
UBE2T	2.18336	2.9106	-2.9106	2.18336	0.00122858	0.00763071	up-regulated	2.2	3.8	1.3	4.1	16.1	15.1	13.8
BTBD19	-2.77865	2.91047	-2.91047	-2.77865	0.00122894	0.00763071	down-regulated	6.5	3.7	1.2	3.5	0.9	0.8	0.2
RFC3	2.01112	2.90798	-2.90798	2.01112	0.00123601	0.00766492	up-regulated	1	1.2	1.7	1.1	5.5	6.9	5.9
NR1I2	3.46761	2.90797	-2.90797	3.46761	0.00123605	0.00766492	up-regulated	0	0.3	0	0.2	0.9	1.9	1.6
GCNT2	-3.57762	2.90786	-2.90786	-3.57762	0.00123634	0.00766492	down-regulated	0.8	0.7	2.1	0.5	0	0.2	0
SEC11C	-1.7018	2.90624	-2.90624	-1.7018	0.00124096	0.00768964	down-regulated	11.4	11	10.6	6.1	1.9	5.1	3.6
SLC9A3R2	2.8509	2.90459	-2.90459	2.8509	0.0012457	0.00771483	up-regulated	0.2	0.4	0.2	0.2	3.8	1.9	0.7
MZB1	1.98378	2.90438	-2.90438	1.98378	0.00124629	0.00771483	up-regulated	11.9	7.2	12.1	8.5	21.8	11.6	109.9
GINS4	1.68721	2.90293	-2.90293	1.68721	0.00125047	0.00773518	up-regulated	1.1	1.5	0.9	1.9	4.5	4.7	5.8
ARHGAP33	1.42271	2.9028	-2.9028	1.42271	0.00125085	0.00773518	up-regulated	3.2	4.4	4.5	5.3	18.9	13.7	8.4
VPS25	1.40037	2.90193	-2.90193	1.40037	0.00125335	0.00774669	up-regulated	7.2	7	10.3	7.2	28.8	24.9	20.4
P2RY13	-4.34598	2.90026	-2.90026	-4.34598	0.00125817	0.00777258	down-regulated	0.6	0.6	11.6	7.5	0.3	0.6	0
C17orf64	4.46186	2.89997	-2.89997	4.46186	0.00125902	0.00777384	up-regulated	0	0.1	0	0	0.1	1	1.9
CAPN2	-2.76617	2.8997	-2.8997	-2.76617	0.0012598	0.00777474	down-regulated	40.8	51.5	19.6	31.9	9	9.1	0.2
MRC2	2.61675	2.89864	-2.89864	2.61675	0.00126288	0.00778978	up-regulated	0.3	0.5	0.1	0.4	0.8	1.8	4.1
PFKP	1.39911	2.89558	-2.89558	1.39911	0.00127179	0.00784077	up-regulated	15.5	12.5	9.2	16.6	39.6	55.3	27.3
ZSCAN18	-3.47428	2.89463	-2.89463	-3.47428	0.00127458	0.00785089	down-regulated	4.2	2.1	4.9	4.3	1.1	0.1	0
C8orf48	6.23048	2.89456	-2.89456	6.23048	0.00127478	0.00785089	up-regulated	0	0	0	0	0	0.3	1.2
AARS	1.40466	2.89436	-2.89436	1.40466	0.00127537	0.00785089	up-regulated	9.9	9.7	11.2	13.7	28.4	20.3	56.1
MEOX1	-7.22767	2.89343	-2.89343	-7.22767	0.00127812	0.00786387	down-regulated	0.3	0.2	0	1.4	0	0	0
UGT8	-4.9853	2.89241	-2.89241	-4.9853	0.00128111	0.00787826	down-regulated	0.7	0.4	2	0	0	0	0
TUBA1A	-2.39437	2.89212	-2.89212	-2.39437	0.00128198	0.00787962	down-regulated	151.4	161.4	160.5	197.4	95.1	13	6.2
C1QTNF6	-1.75663	2.88947	-2.88947	-1.75663	0.00128983	0.00792391	down-regulated	3.6	2.5	3.4	4.6	0.7	1.2	1.7
KLF12	-2.46025	2.88828	-2.88828	-2.46025	0.00129336	0.00794156	down-regulated	11.9	10.3	3.6	9.2	0.1	2.2	3.2
CARD16	-1.97559	2.88539	-2.88539	-1.97559	0.001302	0.00799062	down-regulated	12.9	11.9	40.8	21.4	5.8	9.8	3.8
PNMA3	-3.1728	2.88369	-2.88369	-3.1728	0.00130711	0.00801563	down-regulated	5.4	2.7	0.9	10.2	1.4	0.1	0.3
USP28	-1.44156	2.88359	-2.88359	-1.44156	0.0013074	0.00801563	down-regulated	12.5	18.7	16.3	9.1	7.1	4.9	6.7
GOLGA8K	3.37479	2.88263	-2.88263	3.37479	0.0013103	0.00802937	up-regulated	0.1	0.1	0.2	0	0.4	1.3	1
SP110	-1.41747	2.88091	-2.88091	-1.41747	0.0013155	0.00805722	down-regulated	24.5	22.2	40.2	34	11.8	14.4	13.6
SPC25	3.3037	2.88053	-2.88053	3.3037	0.00131665	0.00805804	up-regulated	0	0.3	0.1	0.3	1.7	2.2	2
ZC3HAV1	-1.53074	2.88043	-2.88043	-1.53074	0.00131696	0.00805804	down-regulated	47.2	37.8	16.2	47.1	17	12.3	15.6
MCFD2	1.28977	2.87879	-2.87879	1.28977	0.00132195	0.00808448	up-regulated	6.8	5.4	3.9	5.7	14.1	14.8	18
WLS	-5.13595	2.87614	-2.87614	-5.13595	0.00133001	0.0081297	down-regulated	0	0.1	0.3	1	0	0	0
HS2ST1	1.57015	2.87445	-2.87445	1.57015	0.0013352	0.00815697	up-regulated	1.1	1.3	1.1	1.3	3.6	3.6	5.5
TOB1	-1.78799	2.87406	-2.87406	-1.78799	0.0013364	0.00815697	down-regulated	68.7	103.7	23.1	120.5	34.9	27.2	17
ADSSL1	3.37148	2.87404	-2.87404	3.37148	0.00133648	0.00815697	up-regulated	0.5	0.1	0.3	0.6	0.2	0.6	13
PTPN13	-3.45979	2.87032	-2.87032	-3.45979	0.00134798	0.00822223	down-regulated	1.4	0.6	0.1	0.7	0	0	0.2
MEF2C	2.21947	2.87014	-2.87014	2.21947	0.00134853	0.00822223	up-regulated	6.4	3.5	22.6	1.6	42.4	55.4	46.6
TREM1	-4.68609	2.86878	-2.86878	-4.68609	0.00135275	0.00824384	down-regulated	0.3	0.7	25	8.3	0.7	0.4	0
PLXNC1	1.63424	2.86816	-2.86816	1.63424	0.0013547	0.00825159	up-regulated	3.2	3.6	7.8	4.8	7.3	19.6	26.5
KAZN	3.51214	2.8674	-2.8674	3.51214	0.00135705	0.00826177	up-regulated	0	0	0	0.1	0.2	0.1	1.4
[truncated: 1,937 more rows]

## Sheet: DE RNAseq O-GP
Gene_Symbol	logFC	PValue	FDR	default.set	rpkm.X030318_NH1_S1_R1_001Aligned.sortedByCoord.out.bam	rpkm.X030318_NH2_S2_R1_001Aligned.sortedByCoord.out.bam	rpkm.X030318_NH3_S3_R1_001Aligned.sortedByCoord.out.bam	rpkm.X030318_NH7_S7_R1_001Aligned.sortedByCoord.out.bam	rpkm.X030318_NH4_S4_R1_001Aligned.sortedByCoord.out.bam	rpkm.X030318_NH5_S5_R1_001Aligned.sortedByCoord.out.bam	rpkm.X030318_NH6_S6_R1_001Aligned.sortedByCoord.out.bam
A2M	-3.5936	0.0018783	0.010742	down-regulated	0.8	1.8	0.1	0.7	0.1	0.1	0.1
ADAMTSL4	-1.85217	0.0474988	0.136625	down-regulated	1.9	0.6	5.9	2	1.7	0.8	0.1
ADAMTSL5	-3.956	0.00360239	0.0183053	down-regulated	1.5	1	0	0.8	0	0	0.1
ANPEP	-4.74378	1.20292e-05	0.000161406	down-regulated	0.6	2.8	21.5	31.1	1.1	0.4	0.3
ANXA1	-2.77148	0.0156485	0.0585436	down-regulated	249.1	252	109	121.6	58	36.1	0
APOL1	-1.43586	0.0134525	0.0520231	down-regulated	4.3	7.4	4	5.8	1.7	3.2	2
APP	-5.76049	2.29345e-11	1.56805e-09	down-regulated	5.7	4.2	9.2	10.5	0.2	0.3	0
ARF6	-1.20934	0.00587048	0.0271443	down-regulated	41.9	55.5	64.7	41.7	28.6	28.4	21.1
B2M	-1.51526	0.000666166	0.00458814	down-regulated	652.8	695.7	541.3	614	232.7	325.9	205.7
B4GALT3	-1.14434	0.00532307	0.0249737	down-regulated	19.7	24.7	15.1	22.9	11.3	10.6	10.8
BACE2	-5.01122	0.00022243	0.00184399	down-regulated	1.7	1.1	2.5	0.2	0	0.1	0
BAMBI	-2.86135	0.0128295	0.0502526	down-regulated	1.5	2.5	2	0.7	0.2	0.6	0
BMPR2	-4.43162	5.80504e-09	2.1676e-07	down-regulated	1.2	1.4	1.2	1.8	0.1	0.1	0
C16orf54	-2.70821	5.8767e-06	8.80781e-05	down-regulated	89.6	83.7	21	135.4	20	7.8	16.3
CADM1	-5.8198	0.00017857	0.00155339	down-regulated	0.3	1	0	0.2	0	0	0
CAMP	-7.30905	0.00292087	0.0154822	down-regulated	0.1	0	0.7	6.4	0	0	0
CCR4	-7.37745	5.35313e-05	0.000561617	down-regulated	6.8	7.1	0	4.2	0	0.1	0
CCR7	-2.49017	0.00225019	0.0124392	down-regulated	34.9	12	20.2	66	1.5	1.7	17.5
CD14	-5.39214	0.000151504	0.00135474	down-regulated	1.9	1.7	84.6	28.6	2.2	0.3	0.1
CD27	-2.97335	2.17223e-07	5.0547e-06	down-regulated	53.5	41.2	21.1	113.5	6.6	7.6	10.7
CD300A	-1.49588	0.0374356	0.115048	down-regulated	15.1	54.8	24.1	12.8	8.6	2.1	24.3
CD300E	-5.8226	0.000200192	0.00170017	down-regulated	1.4	2.2	106.1	1.1	0.7	1	0.1
CD3D	-5.81052	0.000148976	0.00134002	down-regulated	195.7	241.7	0	298.7	0.8	4.7	5.8
CD3E	-8.03292	1.15807e-06	2.19871e-05	down-regulated	151.8	196.8	0.1	265	0.7	1.1	0.1
CD5	-7.2645	7.47062e-11	4.47869e-09	down-regulated	67.2	57.4	1.4	103.9	0.7	0.4	0.2
CD55	-2.17933	2.16287e-05	0.000263221	down-regulated	20.3	12.2	33.5	35.8	7.2	8	4.3
CD6	-7.01722	1.36298e-11	9.75732e-10	down-regulated	59.8	47.6	1.6	80	0.3	0.5	0.4
CD84	-1.4898	0.000311463	0.00245181	down-regulated	18.3	16.7	14.6	18.2	7.1	7.2	6.8
CD8A	-7.44335	4.41918e-06	6.92168e-05	down-regulated	40.5	134.4	0	54	0.6	0.5	0
CELSR1	-2.36417	0.00237867	0.0129872	down-regulated	1.7	1.4	4.9	0.4	0.8	0.4	0.4
CLEC7A	-5.59847	2.21129e-05	0.000267509	down-regulated	1.1	0.8	21.7	5.4	0.3	0.3	0
COL18A1	-1.57936	0.0326537	0.103744	down-regulated	3.4	1.1	0.5	3.9	0.5	0.9	1.1
COL5A3	-10.1918	9.21833e-06	0.000130907	down-regulated	3.7	0.7	0	1.1	0	0	0
COL6A2	-7.35622	3.6652e-08	1.05202e-06	down-regulated	11.4	16.6	0.1	14	0.1	0.1	0
CORO1A	-2.19247	9.37291e-07	1.8339e-05	down-regulated	114.3	122.7	109.7	163.1	39.7	23.8	34.9
CRISPLD2	-3.22109	0.0171374	0.0629906	down-regulated	0	0.1	0.6	1.6	0.1	0.1	0
CRTAM	-4.71675	0.000301666	0.00239327	down-regulated	9.2	8.8	0.4	5.6	0.1	0.7	0
CSF1	-3.80476	0.00164148	0.0096274	down-regulated	3.4	3.7	0.2	2.5	0.5	0.1	0
CSGALNACT1	-4.5637	3.9386e-17	8.71504e-15	down-regulated	9.3	8.6	7	13.6	0.7	0.4	0.4
CXCL16	-4.1242	6.47005e-05	0.000657267	down-regulated	2.8	1.6	26.3	9.5	1	0.9	0.1
DPEP2	-2.30166	0.000493949	0.00356382	down-regulated	18.9	18.6	42.4	27.7	11.1	7.1	1.1
ENDOD1	-1.45559	0.0181508	0.0659784	down-regulated	3.1	3.3	2.3	2.8	1.2	1	1.5
EPB41	-1.46908	0.00258926	0.0139246	down-regulated	27.1	27.4	14.5	41.9	16.8	10.1	7.9
EPHB6	-2.314	0.00308096	0.0161384	down-regulated	6.5	6.7	9.4	11.8	3.6	2.3	0.1
EPN2	-3.55138	0.000358424	0.00275728	down-regulated	1.1	0.8	1.1	1	0.1	0.2	0
ERAP2	-1.46298	0.000505333	0.00363469	down-regulated	14	11.4	11.3	17.6	6.2	6.8	4.1
EXT1	-2.91045	0.00118884	0.00744507	down-regulated	1.2	1.1	2.5	2.7	0	0.5	0.3
F5	-7.47987	1.4458e-09	6.63976e-08	down-regulated	0.9	0.9	1.5	8.6	0	0	0
FAM198B	-5.85209	0.00371034	0.0187365	down-regulated	0.1	0	2.9	0	0	0	0
FAM20A	-3.30916	0.00214885	0.0120292	down-regulated	0.3	0.3	4.3	2.1	0.1	0.2	0.3
FAM3C	-1.7104	0.0111419	0.0450347	down-regulated	6.6	5.5	17.7	2.4	3.4	2.8	2.7
FAS	-2.46382	4.6083e-05	0.000499404	down-regulated	8.6	10.6	3.5	4.5	1.3	1.9	1.2
FBLN5	-6.64211	2.27849e-05	0.000273734	down-regulated	1	1	0.1	1.5	0	0	0
FBLN7	-4.03644	0.00912509	0.0385732	down-regulated	0.7	0.5	0	1.1	0	0	0.1
FCGBP	-3.94592	1.27853e-05	0.000170063	down-regulated	1.3	1.8	0.2	1.1	0.1	0.1	0.1
FCMR	-1.89028	0.00445806	0.0216947	down-regulated	145.2	109.3	271.5	169.4	20.1	19.4	130.9
FGFR2	-8.4637	0.000855347	0.00565813	down-regulated	0	1.3	0	0.1	0	0	0
FGL2	-4.08627	0.000168982	0.00148058	down-regulated	1.3	3.6	18.7	1.7	0.6	0.7	0.1
FKBP11	-1.15958	0.015152	0.0570545	down-regulated	11.4	12.1	4.4	12.5	4.9	5.5	5.3
FUT8	-1.16494	0.0161019	0.0599604	down-regulated	4.3	4.1	3.7	3.9	1.9	1.8	2.7
FXYD5	-1.75253	3.55552e-05	0.000401771	down-regulated	90.8	111.6	105.5	123.3	40.7	34.2	37.9
GALNT10	-1.45822	0.0127337	0.0499901	down-regulated	8.5	7.4	5.8	5.6	1.6	5.8	1.1
GALNT11	-3.07281	6.77433e-08	1.83208e-06	down-regulated	4.5	6.1	2.8	6.5	0.6	1	0.5
GP6	-2.61606	0.0223155	0.077395	down-regulated	1	1.9	0.5	0.2	0	0.3	0.2
HAVCR1	-2.96866	0.032724	0.103819	down-regulated	0.2	0.1	0.1	2	0.1	0	0.2
HEG1	-2.02816	0.00025584	0.00208405	down-regulated	4.6	5.9	2.3	5	0.9	0.8	2.3
HIP1R	-3.07848	1.65631e-05	0.000212472	down-regulated	14.9	13.3	38.9	12.7	6	1.8	0.7
HLA-B	-1.79791	0.00013634	0.00124067	down-regulated	1430.6	1661.5	1835.9	1333.7	551.9	682.9	346
HLA-E	-1.22474	0.00535985	0.0250979	down-regulated	684.7	716.1	763.4	977.5	285	421.9	468.6
ICAM1	-1.97234	6.46054e-05	0.000656849	down-regulated	13.2	16.9	10.8	11	3.5	2.4	5.9
ICAM3	-4.02018	1.60026e-15	2.56252e-13	down-regulated	50.8	45.5	39.7	91.8	3.8	4.2	4.2
IGF1R	-2.05841	0.00158001	0.00934338	down-regulated	2.8	1.8	1.5	6.8	0.3	1.2	1.1
IGFBP3	-7.0649	0.000632181	0.00438135	down-regulated	1.3	1.5	0	0.1	0	0	0
IGHD	-1.83438	0.0273217	0.0906289	down-regulated	108.6	67.1	598.9	37.1	32.3	105.2	67.6
IGSF9B	-7.10564	5.61407e-05	0.000584476	down-regulated	2.2	0.9	0	1.2	0	0	0
IL11RA	-2.67467	3.04546e-07	6.77574e-06	down-regulated	36.3	24.1	9.2	35.3	4.3	4.1	5.9
IL18BP	-1.33216	0.00422183	0.0207718	down-regulated	8.6	7.5	8.1	6.7	3.9	3.4	3.6
IL27RA	-2.57127	5.73734e-07	1.1895e-05	down-regulated	28.6	29.5	13.7	24.1	3.1	3.7	7.5
ITGB2	-2.43214	7.96529e-07	1.58395e-05	down-regulated	61.2	96.2	94.5	123.8	26.2	22.2	12.5
ITM2A	-3.24674	1.61463e-05	0.000207937	down-regulated	22.9	20.3	6.3	64	2	1.6	6.7
ITM2B	-1.15297	0.010504	0.0430851	down-regulated	17.3	13.6	12.1	20.7	11.6	8.1	5.3
JAM3	-2.87427	3.06098e-05	0.000352432	down-regulated	4	3.2	5.8	1.8	0.8	0.7	0.3
JCHAIN	-4.09858	0.000242492	0.00198997	down-regulated	11.2	11.2	34.4	2.2	2.2	1	0
KIR3DL2	-7.49959	0.000131326	0.00120895	down-regulated	1.2	13.8	0	1	0	0	0
LAMA5	-3.45624	0.000106614	0.001013	down-regulated	0.8	0.8	1.9	0.3	0.1	0.1	0.1
LAMP3	-6.47992	0.00043223	0.00319966	down-regulated	0.3	0.8	0	3.2	0	0	0
LAT	-5.06489	3.33769e-08	9.69444e-07	down-regulated	39.7	37.3	1.5	60.2	1.8	1	0.7
LGALS3BP	-1.81351	0.00822246	0.0355298	down-regulated	4.9	6.7	2.8	25.1	2.6	2.8	4.1
LOXL1	-8.30205	7.64322e-06	0.000110449	down-regulated	1	1	0.1	0.7	0	0	0
LRP1	-4.18826	0.000318575	0.00249971	down-regulated	0.7	0.4	8.5	0.5	0.2	0.2	0
LSR	-3.884	1.25229e-09	5.88432e-08	down-regulated	10.9	8.4	6.3	7.7	0.9	0.6	0.4
LTBP3	-4.67293	4.52548e-11	2.82436e-09	down-regulated	10.2	8.9	1.5	16	0.5	0.5	0.3
LY6E	-2.92921	0.0127538	0.0500529	down-regulated	27.8	46.6	50.8	63	20.5	1.7	0
LY9	-1.83826	0.000348402	0.00269525	down-regulated	18.2	16.3	33.5	16.7	3.8	7.2	10.1
MAN1C1	-2.66999	0.00171904	0.00999556	down-regulated	3.1	1.8	0.5	8.6	0.2	0.9	0.7
MANSC1	-3.21319	0.0303164	0.0982295	down-regulated	0	0.2	0.1	1.9	0	0	0.1
MGAM	-6.48056	0.000588702	0.00412702	down-regulated	0	0.4	0	10.2	0	0	0
MMP25	-3.47543	0.000268448	0.00217077	down-regulated	3.8	5	1.9	45.2	0.9	0.8	2.5
MYADM	-1.06827	0.0324583	0.103354	down-regulated	139.7	156.9	113	108.5	124.8	59.3	35.6
NEO1	-5.24432	1.14901e-07	2.88318e-06	down-regulated	2.3	3.5	0.3	1.6	0	0.1	0.1
NLGN2	-3.05538	0.00154469	0.00917914	down-regulated	2.2	1.7	0.2	3.1	0.2	0.1	0.4
NOS3	-3.74361	0.00345333	0.017703	down-regulated	0.7	0.8	0.1	1.1	0	0.1	0
NOTCH2	-2.4802	0.000244496	0.00200372	down-regulated	6.9	8.5	16	5.5	0.4	2.1	3.4
NPDC1	-4.68796	5.93428e-05	0.000613075	down-regulated	7.6	7	0.2	9.1	0.5	0.2	0.1
NRCAM	-4.82874	2.66895e-05	0.000314131	down-regulated	0.4	0.3	0.2	1.1	0	0	0
NSG1	-4.86704	1.32373e-05	0.000175297	down-regulated	3.5	3.2	0.3	2.8	0.1	0.2	0
NXPE3	-1.05236	0.0379536	0.116161	down-regulated	5.8	5.5	2.8	7.9	5	2.2	2
P4HTM	-3.1559	5.65073e-09	2.14235e-07	down-regulated	7.9	8	5.1	7	1.5	0.8	0.5
PCDH12	-1.67587	0.0326663	0.103744	down-regulated	1	0.6	0.8	1.9	0.4	0.3	0.4
PCDH9	-2.58908	0.00175133	0.0101162	down-regulated	0.4	0.5	1.7	0.2	0.1	0.2	0.1
PCOLCE	-1.94459	0.0173757	0.0636552	down-regulated	1.6	2.7	1.8	1.2	0.8	0.5	0.4
PDGFD	-6.26527	0.00173177	0.0100408	down-regulated	0.4	3.6	0	0.5	0	0	0
PHF21A	-1.10316	0.0108429	0.0440505	down-regulated	9.3	11.1	11.2	9.8	6.6	6.5	3.8
PI16	-3.61687	0.00260193	0.0139742	down-regulated	6.5	7.9	0.2	3.4	0.4	0.8	0.1
PIK3IP1	-3.38733	3.9842e-06	6.34722e-05	down-regulated	80	63.1	46.9	191.5	1.8	17	11.7
PLXDC1	-6.46251	4.2292e-05	0.000467055	down-regulated	4.2	3.3	0	9.7	0.1	0.1	0
PLXNA1	-1.60887	0.0139382	0.0535274	down-regulated	1.8	1.3	1.4	2.1	0.9	0.2	0.9
PODXL2	-2.90687	0.00836434	0.0360333	down-regulated	2.3	1.1	0.9	3	0.7	0.1	0
PRCP	-1.56621	0.00177789	0.0102545	down-regulated	2.3	2.4	5.1	2.6	1.3	1.2	1.3
PTPRC	-1.05638	0.0161645	0.0601411	down-regulated	150.9	186.8	118	184.7	119.6	77	74.6
PTPRJ	-1.65687	0.000552065	0.00391757	down-regulated	7.9	11.1	7.9	10.3	6	2.4	2
PTPRS	-5.41587	1.74304e-05	0.00022077	down-regulated	0.1	0.4	1.6	0.6	0	0	0
PXYLP1	-2.01435	0.0335397	0.105777	down-regulated	1	1.3	0.3	2.5	0	0.4	0.7
RAB29	-2.4331	6.85763e-08	1.8464e-06	down-regulated	25.8	28.4	16.2	19.4	4.6	4.2	5.9
RABGAP1L	-1.71815	0.000187758	0.00161258	down-regulated	8.1	8.9	7	5.9	3	3.3	1.7
RYK	-2.88589	6.90319e-05	0.000694313	down-regulated	5.2	4.5	4.2	5.6	0.1	0.5	1.7
S1PR1	-7.19955	5.73451e-17	1.14408e-14	down-regulated	26.7	33.2	7.5	20	0.3	0.2	0
SDC3	-3.92673	0.0126849	0.0498146	down-regulated	0	0.2	1.1	0.1	0	0.1	0
SDC4	-3.37852	0.00784534	0.0342829	down-regulated	1.1	1.4	0.6	0.1	0.2	0.1	0
SELL	-2.78429	7.79649e-07	1.56167e-05	down-regulated	127.1	115.2	142.9	349.1	15.3	36.8	39.1
SELP	-3.52315	0.000576022	0.00405917	down-regulated	1.3	0.8	0.5	1.3	0.1	0.2	0.1
SELPLG	-3.43829	5.93429e-07	1.222e-05	down-regulated	35.5	66.2	39.9	127.7	13.9	5.7	1.9
SEMA4B	-2.72617	3.5277e-06	5.72428e-05	down-regulated	9	9.5	27.8	6.1	2.6	2.3	2.3
SEMA4D	-1.37786	0.0111439	0.0450347	down-regulated	17.7	22.8	5.7	27.5	5.1	8.4	11
SEMA7A	-1.67963	0.0161408	0.0600714	down-regulated	4.7	8.2	15.5	1.6	3.5	3	2
SERPINA1	-5.31902	0.000402428	0.00302505	down-regulated	4.1	4.9	127.9	77.4	1.1	3.4	0
SERPINB2	-4.37714	0.00225962	0.0124658	down-regulated	1.5	0.2	4.3	0.3	0.1	0.1	0
SLAMF6	-3.43016	2.86101e-09	1.20898e-07	down-regulated	48	57	46.9	56.9	3.2	10.4	2.9
SLC2A1	-1.52654	0.00194195	0.0110489	down-regulated	25.2	25	42.5	14	10.4	9	14.1
SLC9A1	-1.00562	0.0320932	0.10254	down-regulated	5.9	6.5	3.8	8.7	3.9	3.9	2.9
SLCO4C1	-3.20217	0.00613913	0.0281194	down-regulated	0.2	2.9	0.4	1.7	0.3	0	0.2
SORL1	-1.89827	0.00197918	0.0112135	down-regulated	21.8	22.3	5.5	30.7	4	3.1	11.9
SPOCK2	-3.38105	2.02676e-06	3.58512e-05	down-regulated	69.6	70.6	9.3	102.3	4.2	11	5.1
SREBF1	-1.52541	0.00149524	0.00894645	down-regulated	6.8	9	3.8	9.9	3.4	3.4	2.1
ST6GALNAC1	-5.83925	0.00150222	0.00897567	down-regulated	2.1	0.6	0	1.7	0	0.1	0
SUSD6	-1.26869	0.00339622	0.0174691	down-regulated	21.2	24.5	20.6	19.6	10.9	12.9	7.4
TGFBR3	-4.68758	0.000375483	0.00286677	down-regulated	4.1	13.5	0	2.1	0.1	0.3	0.3
THBD	-2.5376	0.0398553	0.120447	down-regulated	0.6	0.2	5.8	1	0.5	0.6	0.1
THBS1	-3.97869	0.000702172	0.00479273	down-regulated	2	0.7	1	0.1	0.1	0.1	0
TMIGD2	-2.89826	0.0483383	0.138679	down-regulated	3	2.5	0	28.8	0.2	1.2	2.3
TNFRSF1B	-1.59394	0.00583746	0.0270121	down-regulated	22	37.5	100.5	37.2	30.4	14.8	13.9
TNFRSF8	-3.6308	0.0178345	0.0650032	down-regulated	0	0.1	2.8	0.8	0.2	0.1	0
TNFSF12	-3.50024	9.45302e-06	0.000133306	down-regulated	8.9	10.5	10.2	13.8	0.7	2.3	0.3
TOR3A	-1.18875	0.00819922	0.0354852	down-regulated	23.6	29.8	28	12.8	13.6	11.9	11.5
TPST1	-2.07775	0.0346734	0.108477	down-regulated	1.5	1.1	4.7	1.9	1.1	0.1	0.9
TRAT1	-8.35803	2.1183e-06	3.71466e-05	down-regulated	18.7	9.9	0	45.3	0	0.1	0
TREML2	-4.51045	3.2548e-08	9.49902e-07	down-regulated	7.1	5.4	31.2	8.8	1.3	0.4	0.4
VASN	-1.98823	0.0346014	0.108337	down-regulated	0.5	1.3	0.7	0.8	0.2	0.3	0.2
VSIG4	-2.39454	0.0360579	0.111876	down-regulated	0.3	0.3	2.3	0.3	0.2	0.2	0.2
WNT10A	-6.65167	6.09707e-08	1.65999e-06	down-regulated	2.3	1	1.6	1.5	0	0	0
ZC3H6	-1.00533	0.0257041	0.0862711	down-regulated	3.7	2.6	2.6	3.5	1.5	1.9	2
A1BG	0.48505	0.457497	0.655182	no change	1.4	1	2.2	1.7	3.9	2.1	1.8
ACP2	-0.886965	0.155511	0.326193	no change	3.3	2.6	3.9	3.2	2.4	1.6	2.2
ADAM15	0.688542	0.144791	0.310722	no change	3	5.6	7.8	4.2	11.1	12	6.3
ADGRL1	-0.597387	0.254868	0.455268	no change	4.2	5.4	1.3	5.8	3.5	2.6	3.5
ADIRF	-0.353254	0.718333	0.848091	no change	2	2.1	4.6	2	1.5	4.1	1.8
AGRN	0.436252	0.539975	0.72127	no change	0.5	0.4	0.6	0.9	0.6	0.4	1.8
AIFM1	0.798424	0.0700526	0.182831	no change	9.3	7.2	6.3	10	10.7	15.6	23.7
AKT2	0.0716229	0.848396	0.925674	no change	7.8	8.9	10.2	11.5	11.6	12.7	11
ALCAM	-0.358844	0.58198	0.752215	no change	2	1.4	3.4	0.8	2.1	1.3	2.1
AMFR	-0.548722	0.186949	0.370729	no change	10.7	9.9	12.2	9.1	7.8	7.1	10.7
ANGPTL6	1.34926	0.0782862	0.198986	no change	1	1.2	2.3	0.7	2.7	3.8	5.5
ANTXR2	0.0894236	0.847766	0.925486	no change	4.2	3.3	4	3.4	7	5.4	1.6
AOC3	-1.2193	0.191339	0.376918	no change	0.7	0.5	0.5	1.3	0.2	0.7	0.2
AP2A1	0.212337	0.606054	0.771354	no change	5	6.6	9.9	7.2	11.5	10.7	7.3
APC	-0.0886754	0.844333	0.924225	no change	3.6	3.1	2.6	3.9	3.1	2.8	5
APLP2	-0.0346241	0.966484	0.985597	no change	12.6	12.1	41.3	17.1	44	16.8	12.4
APMAP	0.0406655	0.922878	0.964884	no change	21.2	37.2	9.5	47	45.7	27	30
APOE	0.284937	0.755948	0.87098	no change	0.7	0.3	0.3	1	0.3	1.1	1
ARF4	0.0789103	0.837446	0.920299	no change	19.8	17.1	17	14.2	21.7	22.7	19.1
ARID4A	-0.529943	0.179089	0.360833	no change	10.5	9.8	9	10.7	9.6	6.2	8.8
ARL1	0.439954	0.339629	0.546505	no change	3.6	3.3	2.8	4.2	5.6	4.5	6.6
ARPP19	0.152834	0.695218	0.833494	no change	12.5	15.5	12.8	10.1	16.7	16.4	17.1
ARSA	-0.91683	0.0488683	0.139804	no change	13.6	16.1	17.7	25.4	11.4	15.1	6.9
ARSG	-0.389175	0.613664	0.776975	no change	2.2	2.6	1.3	1.9	0.2	2.2	2.9
ATP6AP1	0.977025	0.0269525	0.0897187	no change	9.8	11.4	16.8	16.9	35.8	16.8	43.9
ATRAID	-0.34989	0.387637	0.593776	no change	29.1	26	32.2	29.6	24.5	28.2	28.1
ATXN2L	-0.0861781	0.841042	0.922198	no change	45.1	49	39.2	49.4	54.1	52.7	44.1
B3GAT3	-0.588043	0.181227	0.362991	no change	17	19.2	21.3	23.4	19.2	17.8	10.2
B3GNT8	-1.14325	0.286274	0.490698	no change	0.4	0.7	0.6	4.4	0.8	0.3	1.2
B4GALT1	-1.01819	0.0510805	0.144536	no change	22.5	39.6	32.6	16.8	13.9	25.5	8.8
B4GALT4	-0.455464	0.464815	0.661446	no change	2.3	2.4	2.9	5.7	1.2	5.2	1.7
B4GALT5	-0.364339	0.445542	0.644892	no change	5.2	8.9	4.6	9.1	5.9	4.7	8.5
B4GAT1	1.22345	0.102897	0.242733	no change	1.7	0.9	0.7	1.7	3.5	2.5	4.2
BAG6	0.512227	0.190502	0.375878	no change	36.2	36.4	37.2	40.9	69.2	62.3	57.7
BSG	0.75733	0.0673908	0.177906	no change	16	26.6	27.6	30	49.8	53.7	45
BTN2A1	-0.866959	0.0313038	0.100652	no change	33.6	32.8	32.9	36.1	24.3	18.5	22.7
C11orf24	0.504357	0.367905	0.574689	no change	5.8	5.8	16.1	3	11.4	9.5	18.9
C19orf24	-0.343611	0.522685	0.707258	no change	7	5.6	9.3	8.7	5.2	7.8	8.1
C1GALT1	0.278141	0.515386	0.70087	no change	6.1	4.3	3.5	4.3	4.4	7	8
C1orf54	-0.145115	0.890357	0.948623	no change	1.8	1.8	3.5	2	2.2	4	1
C1RL	-0.430933	0.386477	0.592572	no change	5.4	4.5	4.6	7.8	7.2	4	3.3
C3AR1	-0.954612	0.298617	0.505096	no change	1.7	1.6	5.1	3	3.5	1.3	0.5
C6orf120	0.338403	0.550974	0.72916	no change	4.4	2.3	3.7	3.7	4	5.1	6.6
CABIN1	-0.285728	0.5279	0.711703	no change	13.7	13.7	8.6	16.7	17.9	11.9	7.9
CALU	0.912422	0.0389523	0.118394	no change	8.8	8.5	3.5	5.7	14.6	12.9	16.8
CANT1	0.861105	0.104818	0.245645	no change	5	5	2.8	6.9	7.6	4.3	20
CARM1	0.486406	0.261611	0.463031	no change	5.8	6.7	7.6	5.6	7.5	11.7	12.5
CARS	-0.240691	0.543778	0.724296	no change	7.1	7.4	6.8	7.6	8.8	6.2	6.5
CASC4	-0.056626	0.897479	0.952175	no change	7.4	8.3	6.1	7.9	8.7	7.3	9.2
CCDC112	-1.16568	0.133918	0.293813	no change	2.6	3	4.2	2.2	0.6	0.9	3.3
CCDC126	-0.334057	0.710012	0.842676	no change	0.7	0.9	0.9	0.5	0.5	0.4	1.2
CCNJL	1.74664	0.153587	0.323663	no change	0	0.1	0	1.7	1.7	1	2.4
CD151	-0.853455	0.19024	0.375476	no change	1.7	3.8	8.6	3.3	2.9	3.4	2.2
CD163	-1.63124	0.178517	0.359932	no change	0.4	0.2	11	1.4	2.3	1.4	0.1
CD164	0.147904	0.715351	0.84598	no change	22.3	25.1	31.3	21.1	42.9	25.9	30.1
CD24	-0.0161003	0.999106	1	no change	7.9	5.5	19.9	4.9	27.9	2.7	4.2
CD248	-2.29379	0.0571523	0.157327	no change	1.2	0.4	0.2	3.3	0	0.2	0.6
CD300LF	-0.130351	0.925312	0.965867	no change	0.4	0.9	31.8	5.6	5.9	9.6	16.8
CD320	0.858845	0.0798474	0.202278	no change	6.8	11.3	4.3	8.7	11.9	17.9	19.8
CD33	1.48123	0.244948	0.443391	no change	0.3	0.2	6.8	0	14.4	4.2	0.5
CD34	2.31909	0.169803	0.347955	no change	0	0	0	0.8	3.4	0.1	0
CD44	0.0414621	0.913158	0.96043	no change	52.5	59.8	35.8	51.9	85.3	54.3	41.8
CD46	-0.352468	0.408649	0.613074	no change	17.7	14.6	13.4	14.8	18.8	9.1	14.2
CD47	-0.220913	0.603314	0.76888	no change	26.5	25.9	33.1	25	28.7	22.5	33.4
CD59	-1.083	0.141428	0.305227	no change	4.3	3.4	3.3	6.2	0.6	0.8	5.8
CD68	-0.54644	0.720887	0.849353	no change	6	7	144.6	9	83.7	22.7	0
CD74	-0.821787	0.239168	0.436056	no change	800.2	735	3416.6	272.9	1063.4	729.2	925.4
CD81	0.30793	0.48481	0.675692	no change	15.1	17.5	18.6	13.2	20.9	13.1	37.9
CD99	0.743849	0.105483	0.246824	no change	43.8	74.2	34.9	48.7	145.6	93.6	58.8
CHPF2	0.101562	0.794296	0.89373	no change	12.1	9.8	8	13.6	15.8	12.3	12.7
CHST10	0.79332	0.197656	0.385806	no change	1.8	2.1	2	0.9	2.5	2.7	5.5
CHST12	0.191307	0.697455	0.835189	no change	1.8	3.3	0.8	1.8	3.1	1.6	3.2
CHST2	1.23506	0.0500217	0.142168	no change	0.9	0.9	2.1	2.2	2.5	6.2	3.7
CLCC1	0.00796129	0.980783	0.991438	no change	2.6	2.3	2.5	2.7	3.8	1.8	3.5
CLN3	-1.12679	0.0631372	0.169658	no change	1.5	1.6	1.4	1	1	0.5	0.8
CLPTM1	-0.246341	0.55768	0.733488	no change	10.5	11.8	12.5	8.9	12.5	8.4	12.1
CLSTN1	-0.155579	0.727474	0.853133	no change	30.1	34.7	20.4	36.7	36.7	20.2	40.1
CLSTN3	-0.765437	0.119446	0.270447	no change	13.5	13.4	5.3	9.4	11.7	5.4	4.6
CNNM2	-0.197644	0.705374	0.840553	no change	1.2	1.1	1.4	1.2	0.9	1.5	1.3
COL5A1	0.78695	0.50139	0.690569	no change	0.1	0.1	0.1	1.9	1.1	0	1.9
COL5A2	-2.07974	0.0838985	0.210178	no change	0.1	0.2	2.6	0.2	0.1	0.3	0.2
COL6A1	0.784477	0.482389	0.673475	no change	1.3	0.8	0	2.5	0.1	0.7	6
COL9A3	1.1308	0.32321	0.530101	no change	0.3	0.5	0.6	1	0.3	0	4.5
CPD	-0.368803	0.469238	0.664876	no change	1.6	3	1.2	2.4	2	1.4	2.2
CRELD1	-0.467347	0.30309	0.509969	no change	9	7.1	8.7	14.7	9.6	8.3	6.9
CRELD2	-0.457998	0.336197	0.542714	no change	6.3	5.3	4.2	5.1	4.5	3.1	5.8
CRKL	0.520097	0.19986	0.38867	no change	12.3	12.3	7.7	13.1	19.3	12.2	26.2
CSGALNACT2	-0.924344	0.0296668	0.0965236	no change	18.6	22.3	19.2	21.9	17.5	11.9	8.6
CSTF1	0.294007	0.583716	0.753247	no change	3.1	3.3	1.5	4.7	4.2	2.6	6.6
CTSD	-0.497372	0.431752	0.632987	no change	5.4	9.9	28	35.7	11.7	8.4	29.4
CTSW	-1.9271	0.0511413	0.144674	no change	95.7	248.6	0.8	87.5	34.8	45.1	19
CUBN	-0.947528	0.127559	0.283853	no change	3.2	1.8	0.7	1.2	1.2	1.3	0.6
CUTA	-0.411232	0.315782	0.522501	no change	39.7	41	36.9	42.5	26.2	31.1	49.1
CXCR4	0.10738	0.84099	0.922198	no change	215.6	319.2	348.3	351.3	401.3	668.3	72.9
DAG1	0.880157	0.0486027	0.139303	no change	2.7	2.7	2	2.8	5.5	4.8	6.5
DDOST	0.819053	0.0373492	0.11487	no change	34.7	42.7	34.9	41.5	90.8	72	76.6
DGCR2	0.231297	0.573913	0.745964	no change	5.9	6.3	7.4	10.6	12.3	7.5	11.4
DKK1	2.0587	0.149011	0.317205	no change	0	0	0.4	0	1.2	0.4	0.1
DLK2	-0.110856	0.910912	0.959311	no change	0.7	1.3	1.9	1.5	1.4	1.3	1.8
DNAJC10	-0.357903	0.448521	0.647663	no change	5.1	3.2	5.4	2.1	4.5	3.8	2.7
DPEP1	1.77339	0.34703	0.553955	no change	0	0	0	0.3	1	0	0
EBAG9	-0.315516	0.540422	0.72155	no change	8.3	4.3	7	7.7	4.9	4.5	10
EDC4	-0.380639	0.393966	0.599846	no change	15.2	16.5	13.1	17.7	19.2	15.2	7.6
EEF1A1	0.0709186	0.856372	0.930645	no change	2000.3	1641.9	1577.1	2324.3	1678.5	2790.1	2411.3
EFCAB14	0.104674	0.789554	0.891195	no change	12.4	16	9.6	12.2	16.8	10.7	20.5
EFNB1	0.120951	0.874065	0.939531	no change	1	1.1	0.8	1	1.7	0.2	1.8
EIF2AK3	-0.901617	0.18811	0.372426	no change	15.4	17.1	37	8.5	3.9	26.2	6.2
EIF3G	-0.159879	0.709798	0.842676	no change	48.1	50.2	48.1	66.3	57.4	65.4	42.9
EIF4EBP2	0.696693	0.0965277	0.23205	no change	12.2	13.8	7.7	14.5	27.1	15	27.1
EIF4G1	0.893707	0.0235509	0.0806682	no change	22.1	24.1	18.2	25.3	45.8	45.4	55.5
EIF4H	0.909219	0.0306034	0.098975	no change	56.8	65.8	41	57.7	127.3	149.4	85.5
ELK4	-0.526963	0.174104	0.354499	no change	7.1	6.1	6.1	7.5	5.6	5	5.7
ELOB	0.152244	0.713069	0.845072	no change	26.5	36.9	56.8	45.2	50.4	60.1	51.5
EMC10	0.0362124	0.917726	0.962075	no change	4.5	5.1	5	7.4	7.1	6.7	6
EMILIN2	0.31797	0.67014	0.817031	no change	1.3	0.8	11.4	4.4	13.9	3.9	2.4
EMSY	-0.617123	0.131153	0.289049	no change	4.3	4	3.5	4.4	3.3	2.9	3.1
ENO1	0.890265	0.0293162	0.095651	no change	91	97.5	89.7	142.5	262.1	183.9	239
ENTPD4	-0.397234	0.357968	0.565555	no change	32.3	24.6	20.6	31.3	28	15.2	30
ENTPD6	-0.252682	0.549517	0.727627	no change	9.9	11.8	13	14.9	9	11.1	16.5
ENTPD7	-0.231145	0.778747	0.884329	no change	1	1.3	0.7	1	1.3	0.8	1
EPN1	0.522518	0.222628	0.416636	no change	1.7	1.9	2.9	2.4	5.2	3.5	2.7
ERAP1	0.572218	0.208653	0.400206	no change	13.5	9.7	5	14.9	26.5	12.3	17.4
ERBB2	-0.957	0.217334	0.410799	no change	0.5	2.7	0.8	0.6	0.4	0.8	0.8
ERGIC2	-0.0402849	0.951062	0.978541	no change	3.6	3.1	1.7	3.2	2.6	2.8	4.6
ERGIC3	0.645124	0.105455	0.246824	no change	16.5	21	18.6	22.8	35	41.3	31.4
ERP44	0.171464	0.662613	0.812412	no change	10.8	13	16.7	12.3	21.1	17.5	14.1
ESYT1	0.319784	0.45264	0.651649	no change	43.7	42	22.5	58.5	56.1	48.9	77
EVI2A	0.445036	0.301876	0.508559	no change	19.3	11.9	10.7	20.3	20.1	22.7	31.2
EVI2B	-0.256831	0.558951	0.734684	no change	50.9	46	88.6	62.8	70	51.7	63.3
EWSR1	0.65313	0.114458	0.262377	no change	39.2	42.5	35.2	34.7	80.6	77	52.2
F8	0.640344	0.478924	0.671258	no change	0.5	0.6	0.1	0.2	0.1	0.6	1.2
FAM174A	0.500642	0.523099	0.707661	no change	0.8	1.1	1	1.1	1.4	1.8	1.8
FAM189B	0.160673	0.768091	0.877797	no change	2	1.9	2.3	2.5	3.3	2.7	2.5
FAM20C	-0.439339	0.811666	0.905008	no change	0.1	0.2	3	0.1	2.2	0.2	0
FBLN2	-1.33531	0.332936	0.539381	no change	0.8	1	1.1	0.7	1.3	0	0
FCER2	-1.63808	0.0706146	0.183942	no change	34.3	20.6	149.2	3.1	13.1	9.7	39.5
FGFBP3	-0.372032	0.727406	0.853133	no change	0.9	0.5	0.4	1.4	0.8	1.1	0.2
FGFR1	1.19424	0.0993199	0.236819	no change	1.2	1.4	0.5	1.1	0.2	3.4	4.8
FKBP4	0.224136	0.672085	0.818015	no change	11.2	10.2	9.2	12.2	3.1	13.6	27.3
FKRP	-0.48335	0.360654	0.567903	no change	4.3	3.5	4.7	2.6	3.9	3.2	2.5
FNDC10	0.0760354	0.936063	0.97184	no change	0.3	0.4	0.9	1	0.2	1.2	1
FUT10	1.21422	0.0812784	0.204757	no change	0.5	1	0.7	0.9	2.3	0.9	3.2
FZD6	0.571515	0.585347	0.754547	no change	0.6	0.8	0.7	1	0.1	0.1	4
GABPA	0.0699436	0.865969	0.935589	no change	5.2	4.4	3.7	5.1	6.7	4.5	5.9
GAK	0.125536	0.750337	0.867592	no change	7.1	10.3	9	9.1	12.1	12.9	9
GAL3ST4	-0.593409	0.447374	0.646805	no change	5	2.2	0.8	10.1	3	4.9	2
GALNT1	0.818668	0.0435307	0.128341	no change	6.6	6.8	5.3	7.6	16.2	9.6	15.2
GALNT6	0.799182	0.084206	0.210645	no change	2.5	3.2	2.2	2	6.1	4.9	4.2
GANAB	0.692565	0.084889	0.211831	no change	53.7	49.5	40.7	72.6	114.3	95.1	96.3
GAS1	1.21503	0.336054	0.542627	no change	0.2	0.4	0	0	0.1	0.1	1
GDF11	0.680002	0.191857	0.377666	no change	2.2	2.4	1.1	2.9	6.6	2.1	3.6
GDI1	-0.645063	0.127952	0.284416	no change	38.6	36.2	40.1	38.3	37.8	19.3	30.2
GGA3	-0.109164	0.805875	0.901379	no change	15.9	16.9	19.7	15.4	16.9	13.3	26.1
GGCX	0.340845	0.430837	0.632331	no change	2.6	2	2.9	2.8	4	3.8	3.7
GGT1	-1.41141	0.0663564	0.1759	no change	3	2.6	1.8	3	0.4	0.7	2.4
GINM1	-0.382364	0.465216	0.661816	no change	9.8	7.2	7.4	6.1	7.5	7	6.1
GLB1	0.336199	0.44439	0.643836	no change	7.9	6.7	13.3	6.6	15.7	9.9	13.5
GLCE	0.603761	0.370175	0.577125	no change	1	0.7	0.7	0.5	1.2	1	1.7
GLG1	0.0412667	0.91476	0.960993	no change	13.3	15.1	7.7	16.6	21.5	9.8	16.7
GLT8D1	0.770172	0.0683416	0.179796	no change	7.9	6.7	4.9	7.7	17.1	11.2	12.7
GMEB1	0.379569	0.39127	0.59731	no change	2.8	3.1	3.6	3.8	5.7	4.4	5.3
GNPTAB	0.475974	0.318058	0.524733	no change	6	10.4	4.1	6.1	19	5.8	8.2
GNPTG	-0.374293	0.396597	0.60242	no change	7.7	8.9	12.9	9.4	9.2	7.3	10.1
GOLM1	1.12015	0.0981453	0.2348	no change	1.8	3.6	1.4	1.2	1.6	8.8	4.6
GP1BA	-0.599265	0.443519	0.64334	no change	2.1	2	1.3	2.2	2	1.4	1
GPC2	0.289109	0.69991	0.836788	no change	1.8	0.5	1	4.3	3.9	2.6	1.3
GPR108	-0.150379	0.720021	0.849012	no change	19.7	19	24.7	18	28.1	18.9	18.3
GUSB	0.322061	0.441325	0.641527	no change	12.8	13.9	20.4	15.6	26.8	27.6	14.5
GYG1	-0.501712	0.319757	0.526227	no change	8.5	9.3	4.9	13.3	9.9	7.7	4.5
GYPC	0.269108	0.623761	0.784698	no change	15.8	17.7	11.2	37.4	6.7	37.6	39.9
HAUS5	-0.506329	0.243588	0.441799	no change	8.4	7.1	7.6	8.1	6	7.9	5.2
HAVCR2	-0.723813	0.407172	0.611661	no change	0.9	1	4.4	1.8	2.9	1	0.6
HCFC1	0.684564	0.0801563	0.202765	no change	10.1	11.3	10.1	14.7	21.8	21.6	21.6
HNRNPK	0.284505	0.476828	0.669783	no change	130.1	128.4	138.2	126.4	203.9	192.1	165.8
HSP90B1	0.250462	0.554863	0.731294	no change	119.6	103.5	56.8	107.5	113.4	116.3	175.2
HSPA13	-0.967317	0.0451539	0.131591	no change	9.5	7.6	7	7	3.5	3.6	7
HSPA5	-0.620992	0.232587	0.428331	no change	266.8	346.1	309.2	320	157.1	419	117.1
HSPBP1	0.299038	0.557217	0.733196	no change	5.9	6.6	4.3	7	6.8	10.4	8.2
HYAL2	1.44521	0.0650784	0.173609	no change	0.5	0.3	0.3	0.6	1.3	0.7	1.9
HYOU1	-0.0333788	0.954448	0.979832	no change	17.3	19.4	6.5	12.9	15	13	20.5
IGFBP4	-1.65587	0.0804167	0.203297	no change	1.7	2.9	7.1	1.9	1	0.3	2.7
IGLL1	2.39793	0.0802262	0.202857	no change	0.1	0.2	1.4	33.2	27.9	0.7	126.9
IGSF8	-0.0446404	0.934363	0.971316	no change	12.3	10.3	7.3	12.8	13.9	12.6	9.6
IL15RA	-0.257465	0.725212	0.852079	no change	2.9	1.9	1.9	1.7	2.1	2.7	1.4
IL2RG	-0.789801	0.107789	0.251143	no change	212	212.8	134.6	228.7	73.5	96.6	233
IL6R	-0.882468	0.109763	0.254201	no change	10.5	5.4	2.9	14.1	8.1	3.6	3.7
ILF3	-0.0160638	0.979964	0.991176	no change	46.7	47.6	34.7	47.2	47.3	58.9	46
ITGA5	-0.0535875	0.93539	0.971554	no change	14.4	21.5	7.7	16.4	33.8	7.3	10.6
ITGB1	-1.13649	0.0601683	0.163558	no change	25.6	59.1	7	18.4	18.1	14.9	11.3
ITPR2	-0.905586	0.0313259	0.100672	no change	5.5	5.1	5.4	5.8	4.8	2.3	3.3
JTB	-0.0964425	0.80938	0.903518	no change	49.1	49.5	52.8	53.1	60	53.7	55.1
JUP	1.80374	0.0834876	0.209235	no change	1.8	1.6	9.2	3.1	49.5	0.6	0.8
KIAA0319L	-0.386214	0.340685	0.547383	no change	10.7	10.5	8.7	14	10.6	9.8	8.9
KIF20B	0.412469	0.384317	0.590398	no change	2.3	2	2	2.3	3.9	3.1	3.2
LAMC1	0.648838	0.311465	0.518328	no change	2	0.9	3.3	0.4	4.5	2.1	2.8
LAMP1	0.101691	0.787493	0.890331	no change	16.9	21.2	18.8	22.9	27.5	23.1	24.9
LASP1	0.293235	0.483144	0.674064	no change	20.7	31.7	18.1	35.9	46	31.6	36.9
LDHB	0.401499	0.438388	0.638727	no change	137.1	104.9	32.8	181.3	100.3	202.6	213.1
LDLR	-1.19676	0.0673513	0.17784	no change	12.9	20.3	2.3	6.1	3	3.7	9.6
LGALS8	-0.185129	0.653728	0.805413	no change	11.6	9.4	7.3	9.5	11.5	8.8	8.9
LILRB2	0.0249467	0.954471	0.979832	no change	1.1	4	59.8	20.7	47.2	28.2	2.8
LILRB3	-1.6227	0.138227	0.300827	no change	1.2	1.2	24.1	27.5	11.6	3.5	0.3
LILRB4	1.84027	0.0947234	0.22931	no change	0.4	0.4	12.4	0	23.9	13.5	6.9
LMAN1	0.552288	0.185842	0.369257	no change	7.9	6.8	3.8	7.4	8.8	11.2	13.1
LMAN2	-0.00774197	0.995775	1	no change	20.7	28.3	29.1	41.3	38.5	32.8	32.6
LRFN1	1.06501	0.149393	0.317561	no change	1.1	0.8	0.6	1.6	1.7	1.9	3.8
LRFN3	-1.88657	0.174771	0.354789	no change	1.5	1.1	0.1	1.9	0	0	1
LRRC37A2	-0.775419	0.204754	0.395094	no change	5.4	2.5	2.2	2.7	3.9	0.8	1.9
LRRC8A	0.121746	0.7934	0.893304	no change	7.3	9.1	2.9	8.3	7.5	12	6.4
LRRC8B	-0.110254	0.865688	0.935485	no change	1.5	1.1	1	1.9	1.7	1.5	1.2
LRRC8C	0.0843926	0.859825	0.931879	no change	7.5	6.7	1.3	6.7	5.5	5.2	10
LRRC8D	-0.127014	0.800384	0.898006	no change	4	3.7	5.2	7	5.9	4.2	6
LTBP4	-0.85572	0.130433	0.288024	no change	6.7	9.1	2.8	6.3	1.3	5	5.6
LY75	0.941603	0.0622937	0.167836	no change	1.2	1	1.1	1.2	2.3	2.6	2.6
LYSMD3	-0.635689	0.290967	0.496295	no change	5.4	2.9	2.5	3.1	1.4	2.9	3.5
M6PR	0.532649	0.194824	0.381927	no change	19.8	23	18.8	26.9	33.6	26.1	53.9
MAN1A2	0.114732	0.767731	0.877698	no change	6.1	5.4	3.6	5.8	7.4	5.6	6.8
MAN1B1	-0.038113	0.932734	0.970126	no change	9	10	7.9	7.7	8.7	10.1	11
MAN2A1	-0.361957	0.398839	0.604389	no change	4.6	4.1	3.1	4.1	4.8	3.2	2.9
MAN2A2	0.0764316	0.839106	0.92131	no change	19.7	21	20.5	19.2	28.4	22.7	23.9
MAN2B1	0.54553	0.201925	0.391248	no change	17.6	17.1	25.7	14.9	33.9	38.7	24.5
MANEA	0.702622	0.288193	0.493154	no change	1.7	1	0.7	1.5	2.3	1.2	3.5
MAP2K2	-0.0016285	0.993548	0.999137	no change	13.4	15.9	17.6	17.8	19	19.3	18.5
MAP4	0.899422	0.0275801	0.0913083	no change	9.2	11.6	9.3	8.2	24.1	21	18.1
MAPK1IP1L	-0.799042	0.0627756	0.168761	no change	16.9	19	19.3	16.4	12.3	15.1	8.7
MAPKAPK2	0.295899	0.474678	0.667999	no change	33	42.3	20.7	29.1	47.2	48.3	39.4
MBNL1	0.27019	0.526813	0.711019	no change	54.3	46.9	37.8	53	84.8	76.6	40.5
MBTPS1	0.154279	0.688252	0.828483	no change	15.3	13.8	12.4	18.5	18.8	19.4	20.3
MCAM	1.51554	0.214264	0.408075	no change	0.2	0.6	0.1	0.5	0.1	3.4	0
MED15	-0.551496	0.220948	0.414511	no change	15.6	22.9	10.2	18.2	14.7	15.6	9.5
MEGF6	-0.959581	0.265603	0.467177	no change	5.2	4.1	6.3	6.4	9.2	0.2	0.9
MEGF8	0.798073	0.0636661	0.170815	no change	2.1	2	3.4	2.1	4.7	5	5
MEGF9	-0.82611	0.0998832	0.237929	no change	3.3	3.4	4.3	7	4	2.4	2.5
MERTK	-1.37462	0.258525	0.459306	no change	0.1	0.2	3.2	0.5	0.5	0.6	0.3
MFNG	0.181308	0.671814	0.818015	no change	29.5	31.2	20	49.6	29.4	40.5	58.6
MFSD12	0.0842328	0.839951	0.92155	no change	9.2	7.2	10.7	14.1	19.8	10.6	8
MFSD6	-0.437478	0.489815	0.68033	no change	6.5	7	4.2	6.7	10.4	4.5	1
MGA	-0.251497	0.562752	0.737689	no change	6.1	5.3	4.5	6	6	3.1	7.3
MGAT1	0.1783	0.686248	0.826991	no change	7.6	6.4	11.9	12.7	20.1	8.3	10.1
MGAT2	0.299499	0.566344	0.740482	no change	11.1	9.8	4.5	6.6	9.6	5.9	19.8
MGAT5	-0.633514	0.136668	0.298393	no change	10.2	7.8	12.4	10.1	5.7	6.3	11.2
MIA3	-0.685721	0.0919112	0.223881	no change	15.9	13.8	12.3	14.2	11.8	8.8	10.2
MINPP1	0.962496	0.229971	0.42547	no change	0.7	0.4	0.6	0.4	0.8	1.1	1.9
MLLT10	0.65344	0.115154	0.263525	no change	10.6	11.5	8.2	12	24.4	21	12.6
MMP19	0.0257109	0.952658	0.978791	no change	2.8	3	2.5	2.4	3.2	4.2	2.1
MMRN2	0.116476	0.879859	0.943177	no change	0.9	0.6	0.5	0.3	0.3	1.2	0.6
MNT	-0.297853	0.520199	0.705149	no change	4.6	4.9	5.7	5	7.1	4.8	2.7
MUC1	-0.205527	0.837814	0.920484	no change	1.1	0.7	0.5	0.7	1	1	0.2
MUC20	-1.34687	0.0728461	0.188361	no change	1.4	1.6	4	2.6	1.1	0.5	1.8
MXRA8	0.744822	0.25061	0.450439	no change	2.4	1.5	1.5	1.8	4.9	4	1.6
MYDGF	0.438902	0.311667	0.518522	no change	11	13.1	13.5	14.4	22	19.2	21.2
MYO1E	-1.87091	0.0502511	0.142687	no change	1	0.7	2.4	0.1	0.6	0.2	0.2
NAF1	-0.572874	0.247535	0.446694	no change	5.2	4.7	4.5	3.6	3.2	3.9	3.6
NASP	0.827583	0.0475892	0.13682	no change	24.2	24.1	15.6	17.1	47.2	45.9	33.5
NBL1	-2.20148	0.096685	0.232258	no change	1.1	1	0	0.2	0.2	0.1	0.2
NDST2	-1.36397	0.0767935	0.196044	no change	1.6	1.3	1.2	1	0.5	0.5	0.7
NEK9	0.661173	0.0982112	0.234866	no change	10.4	8.6	8.8	13.3	15.9	19.8	21
NELFA	0.190651	0.664405	0.813871	no change	4.2	5.3	5.5	5.7	4.5	9.5	6.6
NFATC2IP	-0.543879	0.18676	0.370718	no change	29.5	31	28.3	26.6	28.7	21.6	19.8
NIPAL3	0.227747	0.599169	0.765794	no change	5.2	4.7	2.4	7.5	8.1	6.3	5.8
NOTCH1	-0.034789	0.948777	0.97745	no change	4.3	6.6	5.4	9.2	10.4	4.3	7.3
NOTCH4	-1.95291	0.0517224	0.145776	no change	0.5	0.3	1.2	0.3	0.4	0.1	0.1
NPC2	0.641063	0.384533	0.590581	no change	7.7	6.2	55	7	17.3	17.2	75.6
NPPA	-0.980079	0.303447	0.510287	no change	1.9	1.7	8.3	1.5	1.8	2.1	2.3
NUCB1	0.12237	0.755979	0.87098	no change	21.5	29.4	32.3	38.7	44.8	36.5	35.4
NUP153	-0.0501477	0.914789	0.960993	no change	16.4	18.7	12.8	12.4	14	17.5	20
NUP155	0.0170077	0.958841	0.981348	no change	3.9	3.2	3.2	3	3.5	3.9	4.5
NUP210	-0.155726	0.714115	0.845242	no change	40.8	37.2	29.6	47.5	45.4	43	33
NUP214	0.109393	0.778137	0.883821	no change	7.8	7.7	8	8	13.6	7.8	8.7
NUP62	0.513341	0.201382	0.390506	no change	7.6	7.7	6.3	7.9	13.7	8.1	15.6
NUP98	0.0614189	0.866128	0.935589	no change	15.5	14	12.3	16.6	18.1	16.5	18.9
OLFML2B	-2.90373	0.174743	0.354789	no change	0	0	1.3	0	0.1	0	0
OS9	0.187391	0.654564	0.80628	no change	35	38.8	61.2	50.2	85.1	52.8	49.3
OSM	0.335475	0.601487	0.767691	no change	5.2	4.2	4.5	6.4	12.5	8.1	1.6
P3H1	0.513794	0.200298	0.389211	no change	5.4	5.4	6.4	6	11.7	7.2	10.4
PAG1	0.645023	0.313029	0.519722	no change	17	13.4	3.9	15.2	6.7	9.2	52.9
PAPLN	0.0417129	0.943187	0.974854	no change	0.6	0.7	0.9	0.6	0.8	1.3	0.3
PCBP2	0.341381	0.388769	0.594685	no change	71.2	70	70.5	80.7	102.6	110.9	112
PECAM1	0.037153	0.938437	0.973224	no change	10.7	6.6	38.6	23.5	50	6.1	17.9
PEX14	0.117145	0.808059	0.902706	no change	4.3	4.2	4.3	5.8	4.6	6.6	6.3
PIEZO1	0.177141	0.668095	0.815682	no change	20.3	22.7	12.2	17.7	28.2	25.5	18.7
PIGT	-0.548852	0.203464	0.393477	no change	5.3	6.1	5.2	4.2	5.9	3.5	3.3
PLAC9	-1.19204	0.186884	0.370729	no change	0.8	1.5	1.8	1.7	0.7	0.5	1
PLD3	-0.291372	0.5236	0.708102	no change	6.5	8	9.7	9	12.3	5.6	6.2
PLXDC2	1.60771	0.244976	0.443391	no change	0.1	0.1	2.1	0.3	7.3	0.1	0
POMGNT1	-0.272987	0.510588	0.697559	no change	7.6	6.2	5.9	8.5	7	6.8	6.5
PPIP5K2	0.943593	0.0159012	0.0593429	no change	2.6	2.2	2.2	2.3	4.6	4.7	6.5
PPM1G	0.685309	0.093667	0.227305	no change	22.1	26.2	19.4	32	50.9	53.5	34.9
PRKCSH	0.346818	0.386115	0.592315	no change	32.5	36.5	41.5	47.1	67.6	59.8	48.6
PRNP	-0.176709	0.682954	0.824805	no change	32.8	44.4	25.2	26.6	37.9	27	36.7
PRRC2C	-0.385157	0.355277	0.562544	no change	40.7	41.7	29.4	40.5	31.8	34.1	36.5
PRRT3	-0.71262	0.429569	0.631307	no change	0.9	0.8	0.3	1.1	0.3	0.5	0.9
PSAP	-0.97699	0.117885	0.268211	no change	65.9	82.6	410.5	111.9	91.4	113.7	101.8
PTK7	-0.224644	0.900194	0.95405	no change	0.2	0.2	0.1	1	0.9	0.1	0
PTPN11	0.874247	0.0298577	0.097	no change	10.4	9.8	6.2	12.9	21.3	19.3	22.4
PTPRA	-0.0824514	0.85315	0.928614	no change	25.8	33.6	20.9	28.2	37.4	28.6	24.1
PTX3	-0.366076	0.757808	0.871859	no change	0.3	0.3	1.4	2	0.6	1.6	0.4
PUF60	0.460856	0.242537	0.440484	no change	11.7	15.1	11.9	16.1	22.1	17	27.6
QPCTL	0.868758	0.133621	0.293373	no change	3.9	3.4	4.2	2.1	5.6	6	10.8
QSER1	0.960525	0.0328443	0.104038	no change	1.6	1.5	1.7	1.5	3.8	2.8	4.4
QSOX1	0.648546	0.167093	0.34414	no change	1.9	2.7	4	5.5	9.3	4.1	6.1
QSOX2	-0.58284	0.242817	0.44086	no change	16.8	9.4	25.7	7.7	11.7	10	14.3
RAD23A	0.403766	0.299584	0.505959	no change	22.6	29.1	30.2	27.9	41.9	49.7	36
RAD23B	0.0248566	0.939625	0.973619	no change	16.3	17.8	13.8	19.3	16.6	21.5	21.7
RALY	0.395977	0.339322	0.546454	no change	16.6	20.3	20.1	21.2	38.6	31.7	20.2
RBBP6	0.192354	0.626056	0.785879	no change	17.4	11.3	14.1	14.2	17.6	21.2	18.4
RBM12	0.0347001	0.920968	0.963714	no change	9.7	8.5	7.2	10.7	10.7	8.4	13.4
RFNG	0.154893	0.723166	0.850848	no change	6.3	4.7	6	8.1	8.2	6.3	10.1
RGMB	0.543566	0.477965	0.670621	no change	1.7	1.1	1.8	1.2	6	0.2	1.5
RPLP2	-0.456613	0.307818	0.514793	no change	502.7	387.8	633.7	619.6	318.8	557.2	487.8
RPN1	0.908113	0.0208619	0.0734632	no change	15.5	20.5	19.2	22.4	42.5	39.4	46.2
RRBP1	0.517096	0.190978	0.376327	no change	6.6	10.6	6.8	8.3	16.7	11.6	12.5
RTN4	0.475403	0.265399	0.46702	no change	6.6	8.6	6.6	9.4	20	10	8.3
S1PR4	0.505448	0.284545	0.488698	no change	10.9	10.9	13	29.5	23.1	23.3	32.6
SCAP	0.331499	0.38938	0.595383	no change	10.1	12.3	10	13.7	14.8	18	18
SDF4	0.0458335	0.897486	0.952175	no change	15.2	18.9	14.6	18.5	25.4	17.4	18.6
SEL1L	0.481555	0.287168	0.492023	no change	4	3.9	3.6	3.6	5.1	3.3	10.6
SEMA4A	-1.55853	0.106646	0.248971	no change	1.5	2.4	7.3	9	5.4	0.6	0.1
SERINC3	0.867868	0.0308312	0.099606	no change	13.5	17	10.5	19.9	35.2	29.2	32.9
SERPINE2	0.632413	0.552482	0.729999	no change	0.2	0.2	0	0.5	0.1	0	1.2
SERPINF1	-0.459147	0.493465	0.68306	no change	3.7	2.3	2.7	6	3.4	4.1	1.6
SERPINF2	0.884634	0.276197	0.479162	no change	0.4	0.5	0.9	1.2	2.1	1.1	1.8
SERPING1	1.11731	0.404037	0.609105	no change	0	0	2.1	0.4	4.2	0.7	0.1
SH3GLB2	-0.820691	0.045144	0.131591	no change	14.3	12.2	16	13.1	9.9	10.5	7.2
SHISA5	-0.311524	0.481981	0.673213	no change	21.6	27.2	24.7	50.9	27	25	35.4
SIL1	0.469629	0.376446	0.583388	no change	2.3	2.7	3.7	3.6	2.9	6.2	5.8
SLC22A23	0.780321	0.239114	0.436023	no change	1	0.6	0.3	2.6	2.5	2.5	1.6
SLC31A1	0.498583	0.391235	0.59731	no change	1.1	2	2.2	1.6	2.3	2.6	3.7
SLC38A10	0.532866	0.169398	0.3473	no change	7.8	8.9	9.7	10.2	17.6	14.7	14.6
SLC39A1	0.557235	0.20851	0.400189	no change	5.9	5.5	8.7	8.6	15.8	11.5	9.8
SLC39A10	-0.0476488	0.927014	0.966732	no change	4	3.6	4.4	3.7	4	4	5.5
SLC39A6	0.680839	0.149107	0.317302	no change	4.9	5	3.9	4.8	7.8	5.9	12.9
SLC3A2	-0.83305	0.0448111	0.130874	no change	31.6	38.8	35.8	29.3	25.8	19.3	22.6
SLC40A1	-2.58724	0.0581102	0.159387	no change	1.9	1.3	0.1	3.4	0.1	0.8	0
SLC52A2	0.473808	0.321327	0.528214	no change	4.4	4.6	4.9	6.5	8.4	6.3	10.4
SLC5A6	-0.0366678	0.950029	0.97831	no change	17.3	13.9	10.3	8.5	11.9	21.3	9.2
[truncated: 219 more rows]
