# Supplementary material for: Glycoproteome remodeling in MLL-rearranged B-cell precursor acute lymphoblastic leukemia
Source: Theranostics. 2021 Sep 21;11(19):9519–37. doi: 10.7150/thno.65398 (PMC8490503; doi:10.7150/thno.65398)
Supplement: Supplementary file 3 — Supplementary table 3. [file thnov11p9519s3.xlsx]

## Sheet: Proteomics Dataset
name	MLL_1	MLL_2	MLL_3	MLL_4	NormalBM_1	NormalBM_2	NormalBM_3	NormalBM_4	NormalBM_5	NormalBM_6	Protein.IDs	Majority.protein.IDs	Peptide.counts..all.	Peptide.counts..razor.unique.	Peptide.counts..unique.	Protein.names	Gene.names	Fasta.headers	Number.of.proteins	Peptides	Razor...unique.peptides	Unique.peptides	Peptides.BM0_inj1	Peptides.BM0_inj2	Peptides.BM37_inj1	Peptides.BM37_inj2	Peptides.R7B1_inj1	Peptides.R7B1_inj2	Peptides.R7B3_inj1	Peptides.R7B3_inj2	Peptides.R7B6_inj1	Peptides.R7B6_inj2	Razor...unique.peptides.BM0_inj1	Razor...unique.peptides.BM0_inj2	Razor...unique.peptides.BM37_inj1	Razor...unique.peptides.BM37_inj2	Razor...unique.peptides.R7B1_inj1	Razor...unique.peptides.R7B1_inj2	Razor...unique.peptides.R7B3_inj1	Razor...unique.peptides.R7B3_inj2	Razor...unique.peptides.R7B6_inj1	Razor...unique.peptides.R7B6_inj2	Unique.peptides.BM0_inj1	Unique.peptides.BM0_inj2	Unique.peptides.BM37_inj1	Unique.peptides.BM37_inj2	Unique.peptides.R7B1_inj1	Unique.peptides.R7B1_inj2	Unique.peptides.R7B3_inj1
AAAS	24.2997	24.5138	24.7776	24.1604	22.931	24.4196	20.3561	24.0879	23.7104	23.1842	Q9NRG9	Q9NRG9	10	10	10	Aladin	AAAS	sp|Q9NRG9|AAAS_HUMAN Aladin OS=Homo sapiens OX=9606 GN=AAAS PE=1 SV=1	1	10	10	10	8	7	7	6	2	2	1	5	6	5	8	7	7	6	2	2	1	5	6	5	8	7	7	6	2	2	1
AAGAB	23.2604	23.2203	23.2669	21.0774	22.8548	21.9999	20.2652	21.2457	21.9513	20.4348	Q6PD74	Q6PD74	2	2	2	Alpha- and gamma-adaptin-binding protein p34	AAGAB	sp|Q6PD74|AAGAB_HUMAN Alpha- and gamma-adaptin-binding protein p34 OS=Homo sapiens OX=9606 GN=AAGAB PE=1 SV=1	1	2	2	2	2	2	2	2	2	2	0	0	2	2	2	2	2	2	2	2	0	0	2	2	2	2	2	2	2	2	0
AAK1	22.188	22.3661	23.2494	23.5692	24.9103	25.0581	24.4173	23.9881	23.6613	23.5925	Q2M2I8	Q2M2I8	10	10	10	AP2-associated protein kinase 1	AAK1	sp|Q2M2I8|AAK1_HUMAN AP2-associated protein kinase 1 OS=Homo sapiens OX=9606 GN=AAK1 PE=1 SV=3	1	10	10	10	2	3	5	7	9	8	9	8	8	7	2	3	5	7	9	8	9	8	8	7	2	3	5	7	9	8	9
AAMDC	22.3075	19.8724	19.6517	20.3299	20.1536	20.7274	20.5413	19.8073	19.1826	20.6199	Q9H7C9	Q9H7C9	2	2	2	Mth938 domain-containing protein	AAMDC	sp|Q9H7C9|AAMDC_HUMAN Mth938 domain-containing protein OS=Homo sapiens OX=9606 GN=AAMDC PE=1 SV=1	1	2	2	2	2	1	0	0	0	1	0	0	0	0	2	1	0	0	0	1	0	0	0	0	2	1	0	0	0	1	0
AAMP	19.9492	19.6264	23.016	22.895	20.8284	19.2414	21.6101	20.4466	21.2638	19.8597	Q13685	Q13685	3	3	3	Angio-associated migratory cell protein	AAMP	sp|Q13685|AAMP_HUMAN Angio-associated migratory cell protein OS=Homo sapiens OX=9606 GN=AAMP PE=1 SV=2	1	3	3	3	1	1	3	3	1	0	0	0	1	1	1	1	3	3	1	0	0	0	1	1	1	1	3	3	1	0	0
AAR2	22.8322	19.5861	19.7838	22.9084	21.8036	20.8018	21.4966	18.7951	20.415	19.6078	Q9Y312	Q9Y312	5	5	5	Protein AAR2 homolog	AAR2	sp|Q9Y312|AAR2_HUMAN Protein AAR2 homolog OS=Homo sapiens OX=9606 GN=AAR2 PE=1 SV=2	1	5	5	5	3	2	3	3	0	1	0	1	2	2	3	2	3	3	0	1	0	1	2	2	3	2	3	3	0	1	0
AARS	27.2886	27.3697	27.359	27.3767	26.6244	26.6263	26.0083	26.0493	26.7459	26.6842	P49588	P49588	26	26	26	Alanine--tRNA ligase, cytoplasmic	AARS	sp|P49588|SYAC_HUMAN Alanine--tRNA ligase, cytoplasmic OS=Homo sapiens OX=9606 GN=AARS1 PE=1 SV=2	1	26	26	26	21	22	24	22	14	14	19	18	17	17	21	22	24	22	14	14	19	18	17	17	21	22	24	22	14	14	19
AARS2	24.5496	24.4508	25.4947	25.5282	25.1621	25.048	25.279	25.2179	25.3307	25.391	Q5JTZ9	Q5JTZ9	17	17	17	Alanine--tRNA ligase, mitochondrial	AARS2	sp|Q5JTZ9|SYAM_HUMAN Alanine--tRNA ligase, mitochondrial OS=Homo sapiens OX=9606 GN=AARS2 PE=1 SV=1	1	17	17	17	6	6	13	11	8	8	13	14	12	13	6	6	13	11	8	8	13	14	12	13	6	6	13	11	8	8	13
AARSD1	22.1742	21.983	22.7166	22.8086	20.2938	20.9694	19.7808	20.4035	21.5718	21.2908	Q9BTE6	Q9BTE6	3	3	3	Alanyl-tRNA editing protein Aarsd1	AARSD1	sp|Q9BTE6|AASD1_HUMAN Alanyl-tRNA editing protein Aarsd1 OS=Homo sapiens OX=9606 GN=AARSD1 PE=1 SV=2	1	3	3	3	2	3	3	2	1	1	0	1	2	2	2	3	3	2	1	1	0	1	2	2	2	3	3	2	1	1	0
AASDHPPT	22.1373	22.016	22.097	22.5601	22.0174	20.1893	21.1122	19.663	19.5644	18.8245	Q9NRN7	Q9NRN7	2	2	2	L-aminoadipate-semialdehyde dehydrogenase-phosphopantetheinyl transferase	AASDHPPT	sp|Q9NRN7|ADPPT_HUMAN L-aminoadipate-semialdehyde dehydrogenase-phosphopantetheinyl transferase OS=Homo sapiens OX=9606 GN=AASDHPPT PE=1 SV=2	1	2	2	2	2	2	2	2	2	1	1	1	0	1	2	2	2	2	2	1	1	1	0	1	2	2	2	2	2	1	1
AATF	19.1017	20.0714	21.9792	21.9039	20.1916	20.9576	20.4055	20.4469	19.4542	20.553	Q9NY61	Q9NY61	4	4	4	Protein AATF	AATF	sp|Q9NY61|AATF_HUMAN Protein AATF OS=Homo sapiens OX=9606 GN=AATF PE=1 SV=1	1	4	4	4	2	3	2	2	1	1	0	1	1	1	2	3	2	2	1	1	0	1	1	1	2	3	2	2	1	1	0
ABAT	20.2106	23.8734	23.8065	23.3799	25.2823	25.0758	25.0768	25.1709	26.1767	25.9607	P80404	P80404	10	10	10	4-aminobutyrate aminotransferase, mitochondrial	ABAT	sp|P80404|GABT_HUMAN 4-aminobutyrate aminotransferase, mitochondrial OS=Homo sapiens OX=9606 GN=ABAT PE=1 SV=3	1	10	10	10	1	4	3	4	6	4	7	8	7	9	1	4	3	4	6	4	7	8	7	9	1	4	3	4	6	4	7
ABCB1	20.1213	19.8754	19.0796	19.7853	21.5426	21.9034	22.105	22.1286	22.1458	21.6599	P08183;P21439	P08183	7;1	7;1	7;1	Multidrug resistance protein 1	ABCB1	sp|P08183|MDR1_HUMAN ATP-dependent translocase ABCB1 OS=Homo sapiens OX=9606 GN=ABCB1 PE=1 SV=3	2	7	7	7	1	1	0	1	3	3	6	6	3	5	1	1	0	1	3	3	6	6	3	5	1	1	0	1	3	3	6
ABCB10	23.0401	23.1012	23.6112	23.859	19.7771	20.3823	23.2294	23.1212	22.7493	21.3022	Q9NRK6	Q9NRK6	6	6	6	ATP-binding cassette sub-family B member 10, mitochondrial	ABCB10	sp|Q9NRK6|ABCBA_HUMAN ATP-binding cassette sub-family B member 10, mitochondrial OS=Homo sapiens OX=9606 GN=ABCB10 PE=1 SV=2	1	6	6	6	4	4	5	5	1	1	5	5	3	2	4	4	5	5	1	1	5	5	3	2	4	4	5	5	1	1	5
ABCB7	24.4767	24.7065	25.2812	25.2329	25.0757	25.0005	26.3959	26.3728	25.8239	25.9651	O75027	O75027	13	13	13	ATP-binding cassette sub-family B member 7, mitochondrial	ABCB7	sp|O75027|ABCB7_HUMAN ATP-binding cassette sub-family B member 7, mitochondrial OS=Homo sapiens OX=9606 GN=ABCB7 PE=1 SV=2	1	13	13	13	7	7	6	5	5	4	11	11	6	8	7	7	6	5	5	4	11	11	6	8	7	7	6	5	5	4	11
ABCB8	20.2489	19.9846	21.2446	21.4483	19.6925	22.1899	21.721	21.9186	20.6043	20.038	Q9NUT2	Q9NUT2	3	3	3	ATP-binding cassette sub-family B member 8, mitochondrial	ABCB8	sp|Q9NUT2|MITOS_HUMAN Mitochondrial potassium channel ATP-binding subunit OS=Homo sapiens OX=9606 GN=ABCB8 PE=1 SV=3	1	3	3	3	1	1	2	2	1	2	3	3	1	0	1	1	2	2	1	2	3	3	1	0	1	1	2	2	1	2	3
ABCC1	20.8745	21.2026	19.7531	20.8312	20.8846	21.5715	21.1882	21.3446	20.8604	20.7772	P33527	P33527	4	4	4	Multidrug resistance-associated protein 1	ABCC1	sp|P33527|MRP1_HUMAN Multidrug resistance-associated protein 1 OS=Homo sapiens OX=9606 GN=ABCC1 PE=1 SV=3	1	4	4	4	2	2	2	1	1	0	4	4	3	1	2	2	2	1	1	0	4	4	3	1	2	2	2	1	1	0	4
ABCD1	20.8047	20.366	21.0578	21.0649	20.3777	20.393	20.951	21.2698	20.5885	20.5979	P33897	P33897	4	4	4	ATP-binding cassette sub-family D member 1	ABCD1	sp|P33897|ABCD1_HUMAN ATP-binding cassette sub-family D member 1 OS=Homo sapiens OX=9606 GN=ABCD1 PE=1 SV=2	1	4	4	4	1	4	4	4	3	2	3	4	4	3	1	4	4	4	3	2	3	4	4	3	1	4	4	4	3	2	3
ABCD3	22.2961	22.3231	23.4284	20.1256	22.7146	22.7074	23.7404	23.7532	22.9741	23.5215	P28288	P28288	7	7	7	ATP-binding cassette sub-family D member 3	ABCD3	sp|P28288|ABCD3_HUMAN ATP-binding cassette sub-family D member 3 OS=Homo sapiens OX=9606 GN=ABCD3 PE=1 SV=1	1	7	7	7	2	2	3	1	4	3	5	4	4	4	2	2	3	1	4	3	5	4	4	4	2	2	3	1	4	3	5
ABCE1	25.2722	25.2255	25.6706	25.4515	24.6956	24.7561	24.4842	24.3271	24.8417	24.7706	P61221	P61221	15	15	15	ATP-binding cassette sub-family E member 1	ABCE1	sp|P61221|ABCE1_HUMAN ATP-binding cassette sub-family E member 1 OS=Homo sapiens OX=9606 GN=ABCE1 PE=1 SV=1	1	15	15	15	9	10	13	11	8	7	9	10	7	9	9	10	13	11	8	7	9	10	7	9	9	10	13	11	8	7	9
ABCF1	23.8372	23.8562	24.6128	24.7017	24.2843	23.938	21.6623	21.2205	24.4975	24.1972	Q8NE71	Q8NE71	11	11	11	ATP-binding cassette sub-family F member 1	ABCF1	sp|Q8NE71|ABCF1_HUMAN ATP-binding cassette sub-family F member 1 OS=Homo sapiens OX=9606 GN=ABCF1 PE=1 SV=2	1	11	11	11	4	6	8	9	6	3	3	2	9	8	4	6	8	9	6	3	3	2	9	8	4	6	8	9	6	3	3
ABCF2	22.2537	22.333	22.8526	22.0002	22.1605	22.3039	19.7063	21.9249	22.3115	22.7397	Q9UG63	Q9UG63	5	5	5	ATP-binding cassette sub-family F member 2	ABCF2	sp|Q9UG63|ABCF2_HUMAN ATP-binding cassette sub-family F member 2 OS=Homo sapiens OX=9606 GN=ABCF2 PE=1 SV=2	1	5	5	5	3	3	5	5	3	2	1	2	2	3	3	3	5	5	3	2	1	2	2	3	3	3	5	5	3	2	1
ABCF3	21.6741	21.8791	22.1805	21.9738	22.1766	22.3016	22.1132	22.099	22.8548	22.7089	Q9NUQ8	Q9NUQ8	7	7	7	ATP-binding cassette sub-family F member 3	ABCF3	sp|Q9NUQ8|ABCF3_HUMAN ATP-binding cassette sub-family F member 3 OS=Homo sapiens OX=9606 GN=ABCF3 PE=1 SV=2	1	7	7	7	4	6	5	5	2	4	4	4	2	2	4	6	5	5	2	4	4	4	2	2	4	6	5	5	2	4	4
ABHD10	25.726	25.8652	26.2737	26.4173	26.9952	27.2316	27.401	27.4802	27.6471	27.4927	Q9NUJ1	Q9NUJ1	12	12	12	Mycophenolic acid acyl-glucuronide esterase, mitochondrial	ABHD10	sp|Q9NUJ1|ABHDA_HUMAN Mycophenolic acid acyl-glucuronide esterase, mitochondrial OS=Homo sapiens OX=9606 GN=ABHD10 PE=1 SV=1	1	12	12	12	6	5	9	7	9	6	9	8	7	7	6	5	9	7	9	6	9	8	7	7	6	5	9	7	9	6	9
ABHD11	25.2146	25.3218	25.4163	25.2515	25.1054	25.2144	25.637	25.8199	24.7836	25.0165	Q8NFV4	Q8NFV4	6	6	6	Alpha/beta hydrolase domain-containing protein 11	ABHD11	sp|Q8NFV4|ABHDB_HUMAN Protein ABHD11 OS=Homo sapiens OX=9606 GN=ABHD11 PE=1 SV=1	1	6	6	6	3	3	2	3	3	3	4	3	3	3	3	3	2	3	3	3	4	3	3	3	3	3	2	3	3	3	4
ABHD12	23.962	24.1607	23.8849	23.738	23.1579	23.5869	23.6468	23.99	23.7471	23.7318	Q8N2K0	Q8N2K0	7	7	7	Monoacylglycerol lipase ABHD12	ABHD12	sp|Q8N2K0|ABD12_HUMAN Lysophosphatidylserine lipase ABHD12 OS=Homo sapiens OX=9606 GN=ABHD12 PE=1 SV=2	1	7	7	7	6	6	3	6	4	2	4	6	4	2	6	6	3	6	4	2	4	6	4	2	6	6	3	6	4	2	4
ABHD14B	24.7152	24.5556	25.9787	26.0327	26.9076	27.1788	26.0466	25.9847	25.924	25.9342	Q96IU4	Q96IU4	5	5	5	Alpha/beta hydrolase domain-containing protein 14B	ABHD14B	sp|Q96IU4|ABHEB_HUMAN Protein ABHD14B OS=Homo sapiens OX=9606 GN=ABHD14B PE=1 SV=1	1	5	5	5	3	3	3	3	4	4	5	3	3	4	3	3	3	3	4	4	5	3	3	4	3	3	3	3	4	4	5
ABHD15	21.2513	21.6442	18.866	19.6802	21.6773	20.4635	20.6427	20.6052	21.1405	20.0598	Q6UXT9	Q6UXT9	3	3	3	Abhydrolase domain-containing protein 15	ABHD15	sp|Q6UXT9|ABH15_HUMAN Protein ABHD15 OS=Homo sapiens OX=9606 GN=ABHD15 PE=1 SV=2	1	3	3	3	3	2	0	0	0	0	1	2	0	0	3	2	0	0	0	0	1	2	0	0	3	2	0	0	0	0	1
ABHD16A	20.4585	23.3209	23.9939	23.786	22.7931	23.2131	23.3336	23.0674	22.5529	22.3607	O95870	O95870	5	5	5	Abhydrolase domain-containing protein 16A	ABHD16A	sp|O95870|ABHGA_HUMAN Phosphatidylserine lipase ABHD16A OS=Homo sapiens OX=9606 GN=ABHD16A PE=1 SV=3	1	5	5	5	2	4	4	4	4	2	5	4	3	3	2	4	4	4	4	2	5	4	3	3	2	4	4	4	4	2	5
ABHD17A	20.4853	19.2682	21.0571	19.1259	19.5844	21.6547	24.0968	23.8033	21.0641	22.1584	Q96GS6;Q6PCB6	Q96GS6	7;1	7;1	7;1	Alpha/beta hydrolase domain-containing protein 17A	ABHD17A	sp|Q96GS6|AB17A_HUMAN Alpha/beta hydrolase domain-containing protein 17A OS=Homo sapiens OX=9606 GN=ABHD17A PE=1 SV=1	2	7	7	7	3	2	1	1	1	1	6	6	2	3	3	2	1	1	1	1	6	6	2	3	3	2	1	1	1	1	6
ABHD17B	24.447	24.0575	24.047	23.9332	19.9232	19.902	23.3565	22.6795	23.2881	23.3431	Q5VST6	Q5VST6	6	6	6	Alpha/beta hydrolase domain-containing protein 17B	ABHD17B	sp|Q5VST6|AB17B_HUMAN Alpha/beta hydrolase domain-containing protein 17B OS=Homo sapiens OX=9606 GN=ABHD17B PE=1 SV=1	1	6	6	6	6	6	4	5	1	0	2	4	2	3	6	6	4	5	1	0	2	4	2	3	6	6	4	5	1	0	2
ABHD4	26.0218	26.1399	19.1542	20.8558	20.9247	19.9267	21.0324	20.8952	20.6499	20.1766	Q8TB40	Q8TB40	10	10	10	Abhydrolase domain-containing protein 4	ABHD4	sp|Q8TB40|ABHD4_HUMAN (Lyso)-N-acylphosphatidylethanolamine lipase OS=Homo sapiens OX=9606 GN=ABHD4 PE=1 SV=1	1	10	10	10	9	10	0	0	0	0	0	1	0	0	9	10	0	0	0	0	0	1	0	0	9	10	0	0	0	0	0
ABI1	23.6225	23.5295	23.449	23.3388	23.4358	23.4997	21.9698	22.2878	23.3999	23.5388	Q8IZP0	Q8IZP0	7	7	7	Abl interactor 1	ABI1	sp|Q8IZP0|ABI1_HUMAN Abl interactor 1 OS=Homo sapiens OX=9606 GN=ABI1 PE=1 SV=4	1	7	7	7	7	6	5	5	4	4	4	6	4	5	7	6	5	5	4	4	4	6	4	5	7	6	5	5	4	4	4
ABI3	20.2406	20.4338	19.8934	20.5692	24.4386	20.8411	24.3193	18.8868	24.7705	24.7523	Q9P2A4	Q9P2A4	3	3	3	ABI gene family member 3	ABI3	sp|Q9P2A4|ABI3_HUMAN ABI gene family member 3 OS=Homo sapiens OX=9606 GN=ABI3 PE=1 SV=2	1	3	3	3	0	1	1	0	2	1	2	1	3	3	0	1	1	0	2	1	2	1	3	3	0	1	1	0	2	1	2
ABLIM1	19.8896	18.4725	19.7113	19.4641	21.3481	20.1512	20.8402	20.7391	21.5104	22.3027	O14639	O14639	3	3	3	Actin-binding LIM protein 1	ABLIM1	sp|O14639|ABLM1_HUMAN Actin-binding LIM protein 1 OS=Homo sapiens OX=9606 GN=ABLIM1 PE=1 SV=3	1	3	3	3	0	0	1	2	1	1	1	2	2	2	0	0	1	2	1	1	1	2	2	2	0	0	1	2	1	1	1
ABR	22.8115	22.742	22.8868	23.2139	23.1099	22.9194	22.9822	22.7217	20.5163	23.1039	Q12979	Q12979	8	8	8	Active breakpoint cluster region-related protein	ABR	sp|Q12979|ABR_HUMAN Active breakpoint cluster region-related protein OS=Homo sapiens OX=9606 GN=ABR PE=1 SV=2	1	8	8	8	3	6	5	4	4	2	5	5	3	3	3	6	5	4	4	2	5	5	3	3	3	6	5	4	4	2	5
ABRACL	26.5613	26.1792	26.9911	26.5904	26.8834	18.9785	26.9973	26.8881	27.0515	26.6574	Q9P1F3	Q9P1F3	5	5	5	Costars family protein ABRACL	ABRACL	sp|Q9P1F3|ABRAL_HUMAN Costars family protein ABRACL OS=Homo sapiens OX=9606 GN=ABRACL PE=1 SV=1	1	5	5	5	2	2	3	3	2	1	4	3	3	3	2	2	3	3	2	1	4	3	3	3	2	2	3	3	2	1	4
ACAA1	26.8364	26.8213	26.7886	26.9598	26.3415	26.3389	26.8956	26.7892	26.2323	26.3301	P09110	P09110	13	13	13	3-ketoacyl-CoA thiolase, peroxisomal	ACAA1	sp|P09110|THIK_HUMAN 3-ketoacyl-CoA thiolase, peroxisomal OS=Homo sapiens OX=9606 GN=ACAA1 PE=1 SV=2	1	13	13	13	10	11	12	12	10	9	12	12	8	10	10	11	12	12	10	9	12	12	8	10	10	11	12	12	10	9	12
ACAA2	28.2103	28.1978	28.403	28.3464	28.8138	28.8109	29.8807	29.9251	28.7451	28.8404	P42765	P42765	26	26	26	3-ketoacyl-CoA thiolase, mitochondrial	ACAA2	sp|P42765|THIM_HUMAN 3-ketoacyl-CoA thiolase, mitochondrial OS=Homo sapiens OX=9606 GN=ACAA2 PE=1 SV=2	1	26	26	26	17	19	20	21	18	17	26	26	19	17	17	19	20	21	18	17	26	26	19	17	17	19	20	21	18	17	26
ACACA	19.8706	21.9047	21.9549	20.1282	20.1418	19.6822	20.9283	20.1062	21.0601	21.1548	Q13085	Q13085	4	4	1	Acetyl-CoA carboxylase 1;Biotin carboxylase	ACACA	sp|Q13085|ACACA_HUMAN Acetyl-CoA carboxylase 1 OS=Homo sapiens OX=9606 GN=ACACA PE=1 SV=2	1	4	4	1	2	4	2	2	0	1	1	3	0	0	2	4	2	2	0	1	1	3	0	0	1	1	0	1	0	0	0
ACAD10	22.6276	22.4835	23.0806	23.1743	22.5785	21.2699	23.0176	22.9909	22.2803	20.5182	Q6JQN1	Q6JQN1	7	7	7	Acyl-CoA dehydrogenase family member 10	ACAD10	sp|Q6JQN1|ACD10_HUMAN Acyl-CoA dehydrogenase family member 10 OS=Homo sapiens OX=9606 GN=ACAD10 PE=1 SV=1	1	7	7	7	2	3	5	6	3	1	5	3	3	1	2	3	5	6	3	1	5	3	3	1	2	3	5	6	3	1	5
ACAD8	19.405	20.2225	23.2341	24.4278	25.0422	25.5906	25.2101	25.3741	24.3868	24.2495	Q9UKU7	Q9UKU7	11	11	11	Isobutyryl-CoA dehydrogenase, mitochondrial	ACAD8	sp|Q9UKU7|ACAD8_HUMAN Isobutyryl-CoA dehydrogenase, mitochondrial OS=Homo sapiens OX=9606 GN=ACAD8 PE=1 SV=1	1	11	11	11	1	1	3	2	6	5	10	10	6	7	1	1	3	2	6	5	10	10	6	7	1	1	3	2	6	5	10
ACAD9	25.8679	25.7993	25.9093	26.0142	24.7705	25.023	26.4108	26.6326	26.0528	26.1727	Q9H845	Q9H845	16	16	16	Acyl-CoA dehydrogenase family member 9, mitochondrial	ACAD9	sp|Q9H845|ACAD9_HUMAN Complex I assembly factor ACAD9, mitochondrial OS=Homo sapiens OX=9606 GN=ACAD9 PE=1 SV=1	1	16	16	16	9	10	13	12	4	7	14	12	10	9	9	10	13	12	4	7	14	12	10	9	9	10	13	12	4	7	14
ACADM	27.0857	26.965	27.3847	27.3562	25.9301	26.4567	27.4383	27.5297	26.923	26.9522	P11310	P11310	16	16	16	Medium-chain specific acyl-CoA dehydrogenase, mitochondrial	ACADM	sp|P11310|ACADM_HUMAN Medium-chain specific acyl-CoA dehydrogenase, mitochondrial OS=Homo sapiens OX=9606 GN=ACADM PE=1 SV=1	1	16	16	16	13	14	16	15	8	8	13	16	11	11	13	14	16	15	8	8	13	16	11	11	13	14	16	15	8	8	13
ACADS	24.5103	24.886	26.8448	26.8923	28.1574	28.2026	28.4969	28.7326	27.9701	27.5081	P16219	P16219	13	13	13	Short-chain specific acyl-CoA dehydrogenase, mitochondrial	ACADS	sp|P16219|ACADS_HUMAN Short-chain specific acyl-CoA dehydrogenase, mitochondrial OS=Homo sapiens OX=9606 GN=ACADS PE=1 SV=1	1	13	13	13	3	4	8	7	10	10	11	13	10	9	3	4	8	7	10	10	11	13	10	9	3	4	8	7	10	10	11
ACADSB	25.9615	25.9861	25.8851	25.9053	26.8457	26.8853	27.5862	27.6228	26.6068	26.6857	P45954	P45954	15	15	15	Short/branched chain specific acyl-CoA dehydrogenase, mitochondrial	ACADSB	sp|P45954|ACDSB_HUMAN Short/branched chain specific acyl-CoA dehydrogenase, mitochondrial OS=Homo sapiens OX=9606 GN=ACADSB PE=1 SV=1	1	15	15	15	11	10	8	7	8	8	15	11	10	9	11	10	8	7	8	8	15	11	10	9	11	10	8	7	8	8	15
ACADVL	28.5018	28.5807	28.278	28.244	28.4031	28.2026	29.6801	29.6946	28.3654	28.3465	P49748	P49748	24	24	24	Very long-chain specific acyl-CoA dehydrogenase, mitochondrial	ACADVL	sp|P49748|ACADV_HUMAN Very long-chain specific acyl-CoA dehydrogenase, mitochondrial OS=Homo sapiens OX=9606 GN=ACADVL PE=1 SV=1	1	24	24	24	17	17	18	19	17	16	23	23	18	19	17	17	18	19	17	16	23	23	18	19	17	17	18	19	17	16	23
ACAP1	23.8264	23.8308	25.1799	24.9518	26.1651	26.0776	24.869	24.9428	25.503	25.6098	Q15027	Q15027	16	16	16	Arf-GAP with coiled-coil, ANK repeat and PH domain-containing protein 1	ACAP1	sp|Q15027|ACAP1_HUMAN Arf-GAP with coiled-coil, ANK repeat and PH domain-containing protein 1 OS=Homo sapiens OX=9606 GN=ACAP1 PE=1 SV=1	1	16	16	16	10	9	8	7	13	11	15	13	13	13	10	9	8	7	13	11	15	13	13	13	10	9	8	7	13	11	15
ACAP2	23.2168	23.186	23.5395	23.8545	24.116	24.5633	23.5278	23.7907	24.2136	24.4403	Q15057	Q15057	9	9	9	Arf-GAP with coiled-coil, ANK repeat and PH domain-containing protein 2	ACAP2	sp|Q15057|ACAP2_HUMAN Arf-GAP with coiled-coil, ANK repeat and PH domain-containing protein 2 OS=Homo sapiens OX=9606 GN=ACAP2 PE=1 SV=3	1	9	9	9	4	6	6	5	4	2	5	5	8	3	4	6	6	5	4	2	5	5	8	3	4	6	6	5	4	2	5
ACAT1	29.0119	29.0916	30.0022	29.921	29.6232	29.6857	29.9496	30.0766	29.023	29.1341	P24752	P24752	25	25	25	Acetyl-CoA acetyltransferase, mitochondrial	ACAT1	sp|P24752|THIL_HUMAN Acetyl-CoA acetyltransferase, mitochondrial OS=Homo sapiens OX=9606 GN=ACAT1 PE=1 SV=1	1	25	25	25	17	20	21	22	19	18	24	23	17	15	17	20	21	22	19	18	24	23	17	15	17	20	21	22	19	18	24
ACAT2	27.7052	27.7975	26.261	26.232	27.5997	27.7958	26.3134	26.3169	27.2366	27.2897	Q9BWD1	Q9BWD1	10	10	10	Acetyl-CoA acetyltransferase, cytosolic	ACAT2	sp|Q9BWD1|THIC_HUMAN Acetyl-CoA acetyltransferase, cytosolic OS=Homo sapiens OX=9606 GN=ACAT2 PE=1 SV=2	1	10	10	10	9	10	6	7	7	3	7	7	6	7	9	10	6	7	7	3	7	7	6	7	9	10	6	7	7	3	7
ACBD3	23.2401	23.0953	22.6701	22.6971	22.9666	22.8911	22.5321	22.5029	22.9081	22.8985	Q9H3P7	Q9H3P7	7	7	7	Golgi resident protein GCP60	ACBD3	sp|Q9H3P7|GCP60_HUMAN Golgi resident protein GCP60 OS=Homo sapiens OX=9606 GN=ACBD3 PE=1 SV=4	1	7	7	7	5	6	4	3	4	4	5	5	6	5	5	6	4	3	4	4	5	5	6	5	5	6	4	3	4	4	5
ACBD5	20.698	20.7083	20.7403	20.6183	20.2318	19.4999	20.343	20.2585	19.4102	19.929	Q5T8D3	Q5T8D3	3	3	3	Acyl-CoA-binding domain-containing protein 5	ACBD5	sp|Q5T8D3|ACBD5_HUMAN Acyl-CoA-binding domain-containing protein 5 OS=Homo sapiens OX=9606 GN=ACBD5 PE=1 SV=1	1	3	3	3	2	2	2	2	1	0	3	2	2	2	2	2	2	2	1	0	3	2	2	2	2	2	2	2	1	0	3
ACIN1	25.0334	25.2337	24.8957	24.7924	24.5371	24.3951	24.8788	24.831	25.2843	24.7728	Q9UKV3	Q9UKV3	14	14	14	Apoptotic chromatin condensation inducer in the nucleus	ACIN1	sp|Q9UKV3|ACINU_HUMAN Apoptotic chromatin condensation inducer in the nucleus OS=Homo sapiens OX=9606 GN=ACIN1 PE=1 SV=2	1	14	14	14	10	8	11	10	6	7	9	8	8	8	10	8	11	10	6	7	9	8	8	8	10	8	11	10	6	7	9
ACLY	28.4723	28.3994	28.0533	28.0399	27.564	27.5378	27.1841	27.172	27.8506	27.9866	P53396	P53396	31	31	31	ATP-citrate synthase	ACLY	sp|P53396|ACLY_HUMAN ATP-citrate synthase OS=Homo sapiens OX=9606 GN=ACLY PE=1 SV=3	1	31	31	31	25	28	26	25	19	17	20	19	22	23	25	28	26	25	19	17	20	19	22	23	25	28	26	25	19	17	20
ACO1	24.2998	24.301	23.9358	23.7188	25.1734	25.382	24.0019	23.871	25.0802	25.1942	P21399	P21399	6	6	6	Cytoplasmic aconitate hydratase	ACO1	sp|P21399|ACOC_HUMAN Cytoplasmic aconitate hydratase OS=Homo sapiens OX=9606 GN=ACO1 PE=1 SV=3	1	6	6	6	5	6	4	5	4	4	2	4	5	6	5	6	4	5	4	4	2	4	5	6	5	6	4	5	4	4	2
ACO2	28.8863	28.9361	29.5481	29.5567	30.3018	30.3631	30.7343	30.7892	30.3509	30.2552	Q99798	Q99798	40	40	40	Aconitate hydratase, mitochondrial	ACO2	sp|Q99798|ACON_HUMAN Aconitate hydratase, mitochondrial OS=Homo sapiens OX=9606 GN=ACO2 PE=1 SV=2	1	40	40	40	26	26	31	33	33	30	39	37	32	33	26	26	31	33	33	30	39	37	32	33	26	26	31	33	33	30	39
ACOT13	22.4581	22.2394	24.3169	24.2095	25.0178	25.2427	26.0345	25.9569	18.923	20.4467	Q9NPJ3	Q9NPJ3	2	2	2	Acyl-coenzyme A thioesterase 13;Acyl-coenzyme A thioesterase 13, N-terminally processed	ACOT13	sp|Q9NPJ3|ACO13_HUMAN Acyl-coenzyme A thioesterase 13 OS=Homo sapiens OX=9606 GN=ACOT13 PE=1 SV=1	1	2	2	2	2	2	2	2	2	2	2	2	1	1	2	2	2	2	2	2	2	2	1	1	2	2	2	2	2	2	2
ACOT2	24.8609	24.8686	24.6539	24.5945	25.6556	25.0048	26.7201	26.3455	25.5933	25.6127	P49753;Q86TX2	P49753;Q86TX2	11;9	11;9	11;9	Acyl-coenzyme A thioesterase 2, mitochondrial;Acyl-coenzyme A thioesterase 1	ACOT2;ACOT1	sp|P49753|ACOT2_HUMAN Acyl-coenzyme A thioesterase 2, mitochondrial OS=Homo sapiens OX=9606 GN=ACOT2 PE=1 SV=6;sp|Q86TX2|ACOT1_HUMAN Acyl-coenzyme A thioesterase 1 OS=Homo sapiens OX=9606 GN=ACOT1 PE=1 SV=1	2	11	11	11	4	4	2	3	4	4	10	9	5	6	4	4	2	3	4	4	10	9	5	6	4	4	2	3	4	4	10
ACOT7	24.319	24.3242	23.2831	23.242	20.1767	21.5008	20.3056	19.3677	23.0228	19.029	O00154	O00154	5	5	5	Cytosolic acyl coenzyme A thioester hydrolase	ACOT7	sp|O00154|BACH_HUMAN Cytosolic acyl coenzyme A thioester hydrolase OS=Homo sapiens OX=9606 GN=ACOT7 PE=1 SV=3	1	5	5	5	4	5	3	4	1	1	1	1	2	1	4	5	3	4	1	1	1	1	2	1	4	5	3	4	1	1	1
ACOT9	24.6692	24.848	25.0718	25.1101	25.7971	25.7869	27.0735	27.1517	25.3907	25.4804	Q9Y305	Q9Y305	15	15	15	Acyl-coenzyme A thioesterase 9, mitochondrial	ACOT9	sp|Q9Y305|ACOT9_HUMAN Acyl-coenzyme A thioesterase 9, mitochondrial OS=Homo sapiens OX=9606 GN=ACOT9 PE=1 SV=2	1	15	15	15	8	10	10	10	10	8	15	13	10	10	8	10	10	10	10	8	15	13	10	10	8	10	10	10	10	8	15
ACOX1	22.9228	22.7622	22.642	22.5717	21.1745	21.4381	22.7777	22.6932	21.9917	22.1597	Q15067	Q15067	8	8	8	Peroxisomal acyl-coenzyme A oxidase 1	ACOX1	sp|Q15067|ACOX1_HUMAN Peroxisomal acyl-coenzyme A oxidase 1 OS=Homo sapiens OX=9606 GN=ACOX1 PE=1 SV=3	1	8	8	8	7	4	5	5	1	2	5	6	4	5	7	4	5	5	1	2	5	6	4	5	7	4	5	5	1	2	5
ACOX3	23.3534	22.9548	22.4197	22.365	21.7945	19.7418	24.3987	23.8151	22.8734	22.4813	O15254	O15254	12	12	12	Peroxisomal acyl-coenzyme A oxidase 3	ACOX3	sp|O15254|ACOX3_HUMAN Peroxisomal acyl-coenzyme A oxidase 3 OS=Homo sapiens OX=9606 GN=ACOX3 PE=1 SV=2	1	12	12	12	5	5	6	4	3	1	10	9	2	5	5	5	6	4	3	1	10	9	2	5	5	5	6	4	3	1	10
ACP1	24.3967	24.3625	24.7433	24.8662	25.0044	25.179	24.2872	24.3575	25.1423	25.2781	P24666	P24666	7	7	7	Low molecular weight phosphotyrosine protein phosphatase	ACP1	sp|P24666|PPAC_HUMAN Low molecular weight phosphotyrosine protein phosphatase OS=Homo sapiens OX=9606 GN=ACP1 PE=1 SV=3	1	7	7	7	6	6	7	6	6	4	5	5	5	5	6	6	7	6	6	4	5	5	5	5	6	6	7	6	6	4	5
ACP2	19.8226	19.8531	20.1212	20.4975	23.5989	21.077	24.2561	24.0423	19.5886	20.5322	P11117	P11117	3	3	3	Lysosomal acid phosphatase	ACP2	sp|P11117|PPAL_HUMAN Lysosomal acid phosphatase OS=Homo sapiens OX=9606 GN=ACP2 PE=1 SV=3	1	3	3	3	0	0	1	1	2	1	3	3	1	1	0	0	1	1	2	1	3	3	1	1	0	0	1	1	2	1	3
ACSF2	24.5568	24.5024	24.5546	24.3863	24.3144	24.3709	24.7633	24.8325	24.808	24.7287	Q96CM8	Q96CM8	11	11	11	Acyl-CoA synthetase family member 2, mitochondrial	ACSF2	sp|Q96CM8|ACSF2_HUMAN Medium-chain acyl-CoA ligase ACSF2, mitochondrial OS=Homo sapiens OX=9606 GN=ACSF2 PE=1 SV=2	1	11	11	11	6	8	8	8	6	4	11	11	8	8	6	8	8	8	6	4	11	11	8	8	6	8	8	8	6	4	11
ACSF3	24.9114	24.8915	25.6219	25.4929	25.7847	25.7467	26.4581	26.3177	26.0788	26.1314	Q4G176	Q4G176	11	11	11	Acyl-CoA synthetase family member 3, mitochondrial	ACSF3	sp|Q4G176|ACSF3_HUMAN Malonate--CoA ligase ACSF3, mitochondrial OS=Homo sapiens OX=9606 GN=ACSF3 PE=1 SV=3	1	11	11	11	4	5	6	6	7	6	10	9	5	7	4	5	6	6	7	6	10	9	5	7	4	5	6	6	7	6	10
ACSL1	26.4495	26.5413	27.1388	27.1322	23.0402	21.9303	24.0256	24.2867	24.6678	25.1253	P33121	P33121	15	14	14	Long-chain-fatty-acid--CoA ligase 1	ACSL1	sp|P33121|ACSL1_HUMAN Long-chain-fatty-acid--CoA ligase 1 OS=Homo sapiens OX=9606 GN=ACSL1 PE=1 SV=1	1	15	14	14	10	12	14	14	6	4	4	4	6	8	10	12	14	13	5	3	4	4	6	8	10	12	14	13	5	3	4
ACSL3	25.292	25.1567	24.6995	24.6642	25.2826	25.238	25.6008	25.705	25.5404	25.5182	O95573	O95573	18	18	16	Long-chain-fatty-acid--CoA ligase 3	ACSL3	sp|O95573|ACSL3_HUMAN Long-chain-fatty-acid--CoA ligase 3 OS=Homo sapiens OX=9606 GN=ACSL3 PE=1 SV=3	1	18	18	16	12	14	9	13	11	13	17	15	12	13	12	14	9	13	11	13	17	15	12	13	10	12	7	11	10	11	15
ACSL4	22.9995	22.8583	23.6571	23.8703	21.7051	21.675	23.2084	23.3329	22.7839	22.2688	O60488	O60488	16	14	14	Long-chain-fatty-acid--CoA ligase 4	ACSL4	sp|O60488|ACSL4_HUMAN Long-chain-fatty-acid--CoA ligase 4 OS=Homo sapiens OX=9606 GN=ACSL4 PE=1 SV=2	1	16	14	14	7	9	13	12	5	5	8	11	4	6	5	7	11	10	4	3	6	9	2	4	5	7	11	10	4	3	6
ACSL5	24.2321	23.9946	24.6252	24.6401	25.5087	25.5166	25.8434	25.8999	25.0423	24.508	Q9ULC5	Q9ULC5	18	18	17	Long-chain-fatty-acid--CoA ligase 5	ACSL5	sp|Q9ULC5|ACSL5_HUMAN Long-chain-fatty-acid--CoA ligase 5 OS=Homo sapiens OX=9606 GN=ACSL5 PE=1 SV=1	1	18	18	17	6	7	10	9	8	8	17	17	10	11	6	7	10	9	8	8	17	17	10	11	6	7	10	8	7	7	17
ACSS1	26.2214	26.2624	25.9839	26.0039	26.0033	25.9143	26.3682	26.331	26.1231	26.0469	Q9NUB1	Q9NUB1	21	21	21	Acetyl-coenzyme A synthetase 2-like, mitochondrial	ACSS1	sp|Q9NUB1|ACS2L_HUMAN Acetyl-coenzyme A synthetase 2-like, mitochondrial OS=Homo sapiens OX=9606 GN=ACSS1 PE=1 SV=2	1	21	21	21	18	17	19	19	11	12	15	17	13	15	18	17	19	19	11	12	15	17	13	15	18	17	19	19	11	12	15
ACSS2	21.7457	20.0997	20.3184	19.3595	20.4136	20.8106	20.0057	20.3074	19.3761	19.7028	Q9NR19	Q9NR19	3	3	3	Acetyl-coenzyme A synthetase, cytoplasmic	ACSS2	sp|Q9NR19|ACSA_HUMAN Acetyl-coenzyme A synthetase, cytoplasmic OS=Homo sapiens OX=9606 GN=ACSS2 PE=1 SV=1	1	3	3	3	2	2	1	1	0	0	0	0	1	0	2	2	1	1	0	0	0	0	1	0	2	2	1	1	0	0	0
ACTB	34.6996	34.8429	35.0431	34.8425	35.6527	35.6797	34.7388	34.8304	35.0362	35.1648	P60709	P60709	39	39	2	Actin, cytoplasmic 1;Actin, cytoplasmic 1, N-terminally processed	ACTB	sp|P60709|ACTB_HUMAN Actin, cytoplasmic 1 OS=Homo sapiens OX=9606 GN=ACTB PE=1 SV=1	1	39	39	2	31	32	34	33	30	31	32	30	29	27	31	32	34	33	30	31	32	30	29	27	2	2	2	2	2	2	2
10653;410654;410655;410656;410657;410658;410659;410660;410661;410662;410663;410664;410665;410666;410667;410668;410669;410670;410671;410672;410673;410674;410675;410676;410677;410678;410679;410680;410681;410682;410683;410684;410685;410686;410687;410688;410689;410690;410691;410692;410693;410694;410695;410696;410697;410698;410699;410700;410701;410702;410703;410704;410705;410706;410707;410708;410709;4…	69621;69622;69623;69624;69625;69626;69627;69628;69629;69630;69631;69632;69633;69634;69635;69636;69637;69638;69639;69640;69641;69642;69643;69644;69645;69646;69647;69648;69649;69650;69651;69652;69653;69654;69655;69656;69657;69658;69659;69660;69661;69662;69663;69664;69665;69666;69667;69668;69669;69670;69671;69672;69673;69674;69675;69676;69677;69678;69679;69680;69681;69682;69683;69684;69685;69686;696…
5098;225099;225100;225101;225102;225103;225104;225105;225106;225107;225108;225109;225110;225111;225112;225113;225114;225115;225116;225117;225118;225119;225120;225121;225122;225123;225124;225125;225126;225127;225128;225129;225130;225131;225132;225133;225134;225135;225136;225137;225138;225139;225140;225141;225142;225143;225144;225145;225146;225147;225148;225149;225150;225151;225152;225153;225154;22…
5845;495846;495847;495848;495849;495850;495851;495852;495853;495854;495855;495856;495857;495858;495859;495860;495861;495862;495863;495864;495865;495866;495867;495868;495869;495870;495871;495872;495873;495874;495875;495876;495877;495878;495879;495880;495881;495882;495883;495884;495885;495886;495887;495888;495889;495890;495891;495892;495893;495894;495895;495896;495897;495898;495899;495900;495901;49…	69793;72975;73493;73516;81156;81831;89531;95995;95999;96007;96630;97523;104169;126274;127237;127448;169522;169617;224959;225507;279715;283381;303629;305365;306396;306462;382355;386027;425365;425574;495638;496910;535975;537062;553173;555174;631443;634202;634206	1144;1145;1146;1147	455;456;457	1329;1330;1331;1332;1333;1334;1335;1336;1337;1338;1339	12;252;280;296	12;252;296	16;44;47;153;190;227;269;283;305;313;325	P60709	FALSE	0	-0.857278	0.203858	-0.32671	0.313285	0.200435	FALSE	FALSE
ACTBL2	20.1869	19.3343	20.5055	21.2472	20.825	20.6651	30.2364	26.8445	30.0991	31.7445	Q562R1	Q562R1	10	3	3	Beta-actin-like protein 2	ACTBL2	sp|Q562R1|ACTBL_HUMAN Beta-actin-like protein 2 OS=Homo sapiens OX=9606 GN=ACTBL2 PE=1 SV=2	1	10	3	3	7	7	7	5	6	6	9	8	8	5	1	1	1	1	1	1	3	3	3	2	1	1	1	1	1	1	3
ACTC1	29.0747	29.2088	29.5213	29.5984	29.6598	29.5975	29.1824	29.6748	29.6753	29.69	P68032;P63267;P62736	P68032;P63267;P62736	21;19;19	8;7;7	2;2;2	Actin, alpha cardiac muscle 1;Actin, gamma-enteric smooth muscle;Actin, aortic smooth muscle	ACTC1;ACTG2;ACTA2	sp|P68032|ACTC_HUMAN Actin, alpha cardiac muscle 1 OS=Homo sapiens OX=9606 GN=ACTC1 PE=1 SV=1;sp|P63267|ACTH_HUMAN Actin, gamma-enteric smooth muscle OS=Homo sapiens OX=9606 GN=ACTG2 PE=1 SV=1;sp|P62736|ACTA_HUMAN Actin, aortic smooth muscle OS=Homo sapien	3	21	8	2	14	15	19	16	15	14	19	16	13	14	3	4	7	6	4	3	7	5	3	5	0	1	1	1	1	1	2
ACTG1	27.1732	27.0198	27.7462	27.498	27.7836	27.7628	20.6469	20.5816	20.6776	20.5469	P63261	P63261	39	2	2	Actin, cytoplasmic 2;Actin, cytoplasmic 2, N-terminally processed	ACTG1	sp|P63261|ACTG_HUMAN Actin, cytoplasmic 2 OS=Homo sapiens OX=9606 GN=ACTG1 PE=1 SV=1	1	39	2	2	31	32	34	33	30	31	31	29	28	26	2	2	2	2	2	2	1	1	1	1	2	2	2	2	2	2	1
6;421897;421898;421899;421900;421901;421902;421903;421904;421905;421906;421907;421908;421909;421910;421911;421912;421913;421914;421915;421916;421917;421918;421919;421920;421921;421922;421923;421924;421925;421926;421927;421928;421929;421930;421931;421932;421933;421934;421935;421936;421937;421938;421939;421940;421941;421942;421943;421944;421945;421946;421947;421948;421949;421950;421951;421952;42195…	69621;69622;69623;69624;69625;69626;69627;69628;69629;69630;69631;69632;69633;69634;69635;69636;69637;69638;69639;69640;69641;69642;69643;69644;69645;69646;69647;69648;69649;69650;69651;69652;69653;69654;69655;69656;69657;69658;69659;69660;69661;69662;69663;69664;69665;69666;69667;69668;69669;69670;69671;69672;69673;69674;69675;69676;69677;69678;69679;69680;69681;69682;69683;69684;69685;69686;696…
055;283056;283057;283058;283059;283060;283061;283062;283063;283064;283065;283066;283067;283068;283069;283070;283071;283072;283073;283074;283075;283076;283077;283078;283079;283080;283081;283082;283083;283084;283085;283086;283087;283088;283089;283090;283091;283092;283093;283094;283095;283096;283097;283098;283099;283100;283101;283102;283103;283104;283105;283106;283107;283108;283109;283110;283111;283…
862;496863;496864;496865;496866;496867;496868;496869;496870;496871;496872;496873;496874;496875;496876;496877;496878;496879;496880;496881;496882;496883;496884;496885;496886;496887;496888;496889;496890;496891;496892;496893;496894;496895;496896;496897;496898;496899;496900;496901;496902;496903;496904;496905;496906;496907;496908;496909;496910;496911;496912;496913;496914;496915;496916;496917;496918;496…	69793;72975;73493;73516;89531;95995;95999;96007;96630;97523;104169;116783;117308;126274;127237;127448;169522;169617;224959;225507;279715;283381;303629;305365;306396;306462;382355;386027;425365;425574;495638;496910;535975;537062;553173;555174;631443;634202;634206	1144;1145;1147;1240	456;457;476	1329;1330;1331;1333;1334;1335;1336;1337;1338;1339;1450	12;252;280;296	12;252;296	16;44;47;153;190;227;269;283;305;313;325	P63261	TRUE	4	0.610769	8.108	4.35938	0.0701704	0.0268392	FALSE	FALSE
ACTL6A	27.9773	27.978	27.6404	27.5825	26.5682	26.5178	26.4677	26.4983	26.7203	26.5653	O96019	O96019	11	11	11	Actin-like protein 6A	ACTL6A	sp|O96019|ACL6A_HUMAN Actin-like protein 6A OS=Homo sapiens OX=9606 GN=ACTL6A PE=1 SV=1	1	11	11	11	9	10	9	8	8	6	8	10	8	9	9	10	9	8	8	6	8	10	8	9	9	10	9	8	8	6	8
ACTN1	24.8782	24.7286	25.7793	25.8801	26.8872	26.8501	25.6663	25.7865	26.8601	26.9126	P12814;P35609;Q08043	P12814	38;6;4	26;1;1	26;1;1	Alpha-actinin-1	ACTN1	sp|P12814|ACTN1_HUMAN Alpha-actinin-1 OS=Homo sapiens OX=9606 GN=ACTN1 PE=1 SV=2	3	38	26	26	22	23	31	28	26	20	30	28	29	31	11	11	21	18	16	12	20	19	19	20	11	11	21	18	16	12	20
ACTN4	29.4166	29.3851	29.3333	29.233	29.1243	28.9604	29.2913	29.3405	29.1738	29.0651	O43707	O43707	54	54	41	Alpha-actinin-4	ACTN4	sp|O43707|ACTN4_HUMAN Alpha-actinin-4 OS=Homo sapiens OX=9606 GN=ACTN4 PE=1 SV=2	1	54	54	41	41	45	44	47	37	35	43	43	38	38	41	45	44	47	37	35	43	43	38	38	29	32	33	36	26	26	32
ACTR10	24.1021	24.0642	23.6201	18.67	24.5905	24.2417	19.9317	19.8551	24.1506	24.2591	Q9NZ32	Q9NZ32	2	2	2	Actin-related protein 10	ACTR10	sp|Q9NZ32|ARP10_HUMAN Actin-related protein 10 OS=Homo sapiens OX=9606 GN=ACTR10 PE=1 SV=1	1	2	2	2	2	2	2	0	2	2	0	1	2	2	2	2	2	0	2	2	0	1	2	2	2	2	2	0	2	2	0
ACTR1A	26.5049	26.6475	26.6755	26.3793	26.2026	26.0616	26.3165	26.3392	26.2229	26.3735	P61163	P61163	9	9	6	Alpha-centractin	ACTR1A	sp|P61163|ACTZ_HUMAN Alpha-centractin OS=Homo sapiens OX=9606 GN=ACTR1A PE=1 SV=1	1	9	9	6	7	9	8	8	7	6	9	8	8	9	7	9	8	8	7	6	9	8	8	9	5	6	5	5	4	3	6
ACTR1B	24.1359	20.1137	23.7855	23.6482	20.5864	23.9357	24.5568	24.1279	24.5811	24.5126	P42025	P42025	8	5	5	Beta-centractin	ACTR1B	sp|P42025|ACTY_HUMAN Beta-centractin OS=Homo sapiens OX=9606 GN=ACTR1B PE=1 SV=1	1	8	5	5	4	5	7	6	4	5	7	7	5	7	2	2	4	3	1	2	4	4	3	4	2	2	4	3	1	2	4
ACTR2	28.145	28.3201	28.1653	28.1364	28.9853	28.9494	28.982	29.0699	29.0044	29.0808	P61160	P61160	24	24	24	Actin-related protein 2	ACTR2	sp|P61160|ARP2_HUMAN Actin-related protein 2 OS=Homo sapiens OX=9606 GN=ACTR2 PE=1 SV=1	1	24	24	24	20	18	17	17	17	18	22	19	18	17	20	18	17	17	17	18	22	19	18	17	20	18	17	17	17	18	22
ACTR3	29.8399	29.8684	29.8375	29.8371	30.9395	31.1226	30.2351	30.3323	30.61	30.6417	P61158;Q9C0K3	P61158	24;2	24;2	22;0	Actin-related protein 3	ACTR3	sp|P61158|ARP3_HUMAN Actin-related protein 3 OS=Homo sapiens OX=9606 GN=ACTR3 PE=1 SV=3	2	24	24	22	21	21	21	21	21	22	21	22	22	21	21	21	21	21	21	22	21	22	22	21	19	19	19	19	19	20	19
ACY1	23.512	23.5833	25.5985	25.0164	20.8645	20.6243	20.2116	19.1226	20.8576	22.6015	Q03154	Q03154	8	8	8	Aminoacylase-1	ACY1	sp|Q03154|ACY1_HUMAN Aminoacylase-1 OS=Homo sapiens OX=9606 GN=ACY1 PE=1 SV=1	1	8	8	8	3	3	7	7	1	1	1	0	0	2	3	3	7	7	1	1	1	0	0	2	3	3	7	7	1	1	1
ACYP1	22.8363	22.73	19.8783	20.6679	21.7746	21.6151	20.6887	19.322	21.0613	20.3133	P07311	P07311	2	2	2	Acylphosphatase-1	ACYP1	sp|P07311|ACYP1_HUMAN Acylphosphatase-1 OS=Homo sapiens OX=9606 GN=ACYP1 PE=1 SV=2	1	2	2	2	2	2	1	1	1	1	1	1	1	0	2	2	1	1	1	1	1	1	1	0	2	2	1	1	1	1	1
ADA	27.4368	27.5839	25.9595	25.7568	25.8708	25.8123	25.5889	25.1934	25.9736	25.8317	P00813	P00813	16	16	16	Adenosine deaminase	ADA	sp|P00813|ADA_HUMAN Adenosine deaminase OS=Homo sapiens OX=9606 GN=ADA PE=1 SV=3	1	16	16	16	15	14	9	10	7	5	8	7	8	6	15	14	9	10	7	5	8	7	8	6	15	14	9	10	7	5	8
ADAM10	24.109	24.2726	24.8823	25.4004	22.3943	21.7275	23.5036	23.4816	23.0758	22.8601	O14672	O14672	13	13	13	Disintegrin and metalloproteinase domain-containing protein 10	ADAM10	sp|O14672|ADA10_HUMAN Disintegrin and metalloproteinase domain-containing protein 10 OS=Homo sapiens OX=9606 GN=ADAM10 PE=1 SV=1	1	13	13	13	5	8	11	13	2	2	4	5	5	4	5	8	11	13	2	2	4	5	5	4	5	8	11	13	2	2	4
ADAR	25.7755	25.6815	25.4544	25.6018	25.605	25.4798	25.2732	25.5297	25.9743	25.7242	P55265	P55265	20	20	20	Double-stranded RNA-specific adenosine deaminase	ADAR	sp|P55265|DSRAD_HUMAN Double-stranded RNA-specific adenosine deaminase OS=Homo sapiens OX=9606 GN=ADAR PE=1 SV=4	1	20	20	20	9	9	12	13	7	7	12	10	7	7	9	9	12	13	7	7	12	10	7	7	9	9	12	13	7	7	12
ADARB1	19.6407	21.1849	19.8147	20.1714	23.9948	23.9174	20.8809	23.0136	21.4414	21.1523	P78563	P78563	2	2	2	Double-stranded RNA-specific editase 1	ADARB1	sp|P78563|RED1_HUMAN Double-stranded RNA-specific editase 1 OS=Homo sapiens OX=9606 GN=ADARB1 PE=1 SV=1	1	2	2	2	0	1	0	0	2	2	1	2	1	1	0	1	0	0	2	2	1	2	1	1	0	1	0	0	2	2	1
ADCK3	23.5024	23.8193	23.9415	24.17	24.7235	24.6751	24.81	24.8437	24.9748	24.6443	Q8NI60	Q8NI60	12	12	12	Atypical kinase ADCK3, mitochondrial	ADCK3	sp|Q8NI60|COQ8A_HUMAN Atypical kinase COQ8A, mitochondrial OS=Homo sapiens OX=9606 GN=COQ8A PE=1 SV=1	1	12	12	12	2	5	7	6	6	7	9	11	9	8	2	5	7	6	6	7	9	11	9	8	2	5	7	6	6	7	9
ADCK4	20.3244	19.9577	21.0822	20.5023	20.6328	21.3935	19.5166	22.3867	19.5883	19.7386	Q96D53	Q96D53	2	2	2	AarF domain-containing protein kinase 4	ADCK4	sp|Q96D53|COQ8B_HUMAN Atypical kinase COQ8B, mitochondrial OS=Homo sapiens OX=9606 GN=COQ8B PE=1 SV=2	1	2	2	2	1	1	2	1	1	0	1	2	1	0	1	1	2	1	1	0	1	2	1	0	1	1	2	1	1	0	1
ADCY9	22.5666	18.5077	24.6685	25.0696	20.1289	19.7544	18.9852	19.4434	19.6222	20.6907	O60503	O60503	8	8	8	Adenylate cyclase type 9	ADCY9	sp|O60503|ADCY9_HUMAN Adenylate cyclase type 9 OS=Homo sapiens OX=9606 GN=ADCY9 PE=1 SV=4	1	8	8	8	4	1	5	7	1	0	0	0	1	1	4	1	5	7	1	0	0	0	1	1	4	1	5	7	1	0	0
ADD1	27.0374	27.0739	26.7501	26.6399	27.3135	27.2862	26.3789	26.2129	27.3175	27.2385	P35611	P35611	19	19	19	Alpha-adducin	ADD1	sp|P35611|ADDA_HUMAN Alpha-adducin OS=Homo sapiens OX=9606 GN=ADD1 PE=1 SV=2	1	19	19	19	16	15	13	14	10	11	11	11	14	15	16	15	13	14	10	11	11	11	14	15	16	15	13	14	10	11	11
ADD2	22.2603	22.6184	19.4194	19.4779	19.5862	20.7937	20.9657	20.6603	21.0091	19.9324	P35612	P35612	3	3	3	Beta-adducin	ADD2	sp|P35612|ADDB_HUMAN Beta-adducin OS=Homo sapiens OX=9606 GN=ADD2 PE=1 SV=3	1	3	3	3	3	3	1	1	0	0	0	1	0	0	3	3	1	1	0	0	0	1	0	0	3	3	1	1	0	0	0
ADD3	24.6003	24.4315	24.4467	24.6694	25.1362	25.2807	24.7182	24.7233	25.5442	25.5746	Q9UEY8	Q9UEY8	15	15	15	Gamma-adducin	ADD3	sp|Q9UEY8|ADDG_HUMAN Gamma-adducin OS=Homo sapiens OX=9606 GN=ADD3 PE=1 SV=1	1	15	15	15	9	10	9	13	6	4	11	10	11	13	9	10	9	13	6	4	11	10	11	13	9	10	9	13	6	4	11
ADH5	26.3819	26.3388	26.1748	26.4301	26.9717	27.4122	26.3907	25.9996	26.7927	26.9748	P11766	P11766	12	12	12	Alcohol dehydrogenase class-3	ADH5	sp|P11766|ADHX_HUMAN Alcohol dehydrogenase class-3 OS=Homo sapiens OX=9606 GN=ADH5 PE=1 SV=4	1	12	12	12	9	10	10	10	8	5	9	9	9	8	9	10	10	10	8	5	9	9	9	8	9	10	10	10	8	5	9
ADI1	22.9183	23.2057	23.8706	23.7213	19.1084	20.5923	20.7991	20.647	21.2579	20.3131	Q9BV57	Q9BV57	3	3	3	1,2-dihydroxy-3-keto-5-methylthiopentene dioxygenase	ADI1	sp|Q9BV57|MTND_HUMAN 1,2-dihydroxy-3-keto-5-methylthiopentene dioxygenase OS=Homo sapiens OX=9606 GN=ADI1 PE=1 SV=1	1	3	3	3	2	2	3	3	0	0	0	1	0	0	2	2	3	3	0	0	0	1	0	0	2	2	3	3	0	0	0
ADK	26.439	26.4171	25.8138	25.8328	26.5174	26.4614	25.785	25.8049	27.4868	27.279	P55263	P55263	8	8	8	Adenosine kinase	ADK	sp|P55263|ADK_HUMAN Adenosine kinase OS=Homo sapiens OX=9606 GN=ADK PE=1 SV=2	1	8	8	8	8	8	6	7	6	7	6	7	7	7	8	8	6	7	6	7	6	7	7	7	8	8	6	7	6	7	6
ADNP	25.3507	25.0137	24.7578	24.7527	24.2826	24.5143	22.7041	22.6858	23.4846	23.8173	Q9H2P0	Q9H2P0	14	14	14	Activity-dependent neuroprotector homeobox protein	ADNP	sp|Q9H2P0|ADNP_HUMAN Activity-dependent neuroprotector homeobox protein OS=Homo sapiens OX=9606 GN=ADNP PE=1 SV=1	1	14	14	14	13	11	10	11	6	4	4	4	3	5	13	11	10	11	6	4	4	4	3	5	13	11	10	11	6	4	4
ADO	20.2757	20.1241	20.689	20.3952	22.2027	22.1105	20.877	19.9128	19.6858	21.1395	Q96SZ5	Q96SZ5	2	2	2	2-aminoethanethiol dioxygenase	ADO	sp|Q96SZ5|AEDO_HUMAN 2-aminoethanethiol dioxygenase OS=Homo sapiens OX=9606 GN=ADO PE=1 SV=2	1	2	2	2	2	1	2	1	2	2	1	1	1	1	2	1	2	1	2	2	1	1	1	1	2	1	2	1	2	2	1
ADPGK	26.2002	26.3323	26.3393	26.164	26.3771	26.194	26.6079	26.8528	25.8769	26.084	Q9BRR6	Q9BRR6	10	10	10	ADP-dependent glucokinase	ADPGK	sp|Q9BRR6|ADPGK_HUMAN ADP-dependent glucokinase OS=Homo sapiens OX=9606 GN=ADPGK PE=1 SV=1	1	10	10	10	8	9	9	9	7	9	9	10	8	8	8	9	9	9	7	9	9	10	8	8	8	9	9	9	7	9	9
ADPRH	22.7891	19.918	21.5299	19.1719	19.3759	20.9043	21.2984	19.9787	20.7179	21.2761	P54922	P54922	3	3	3	[Protein ADP-ribosylarginine] hydrolase	ADPRH	sp|P54922|ADPRH_HUMAN [Protein ADP-ribosylarginine] hydrolase OS=Homo sapiens OX=9606 GN=ADPRH PE=1 SV=1	1	3	3	3	2	1	3	1	1	0	0	0	0	0	2	1	3	1	1	0	0	0	0	0	2	1	3	1	1	0	0
ADPRHL2	23.1924	23.1735	23.4404	23.4913	24.2743	24.2129	23.6651	23.8365	23.7559	23.68	Q9NX46	Q9NX46	11	11	11	Poly(ADP-ribose) glycohydrolase ARH3	ADPRHL2	sp|Q9NX46|ADPRS_HUMAN ADP-ribose glycohydrolase ARH3 OS=Homo sapiens OX=9606 GN=ADPRS PE=1 SV=1	1	11	11	11	7	8	8	8	7	8	9	8	9	8	7	8	8	8	7	8	9	8	9	8	7	8	8	8	7	8	9
ADRBK1	25.3361	25.2679	26.5739	26.612	24.6333	25.1793	23.9902	24.8694	25.2014	25.4418	P25098;P35626	P25098	17;2	17;2	17;2	Beta-adrenergic receptor kinase 1	ADRBK1	sp|P25098|ARBK1_HUMAN Beta-adrenergic receptor kinase 1 OS=Homo sapiens OX=9606 GN=GRK2 PE=1 SV=2	2	17	17	17	11	9	17	16	4	4	4	8	7	6	11	9	17	16	4	4	4	8	7	6	11	9	17	16	4	4	4
ADRM1	24.5791	24.1039	23.8738	23.6935	24.1275	24.0642	24.4683	24.5407	24.8204	24.6696	Q16186	Q16186	3	3	3	Proteasomal ubiquitin receptor ADRM1	ADRM1	sp|Q16186|ADRM1_HUMAN Proteasomal ubiquitin receptor ADRM1 OS=Homo sapiens OX=9606 GN=ADRM1 PE=1 SV=2	1	3	3	3	2	3	2	2	2	2	2	2	3	2	2	3	2	2	2	2	2	2	3	2	2	3	2	2	2	2	2
ADSL	26.0613	26.2349	26.8213	26.7955	26.3069	26.5294	25.4116	25.6239	26.1221	26.1948	P30566	P30566	14	14	14	Adenylosuccinate lyase	ADSL	sp|P30566|PUR8_HUMAN Adenylosuccinate lyase OS=Homo sapiens OX=9606 GN=ADSL PE=1 SV=2	1	14	14	14	11	11	13	13	11	8	9	9	10	11	11	11	13	13	11	8	9	9	10	11	11	11	13	13	11	8	9
ADSS	24.9965	24.9238	24.9969	25.1354	24.6558	24.5846	23.819	24.0576	24.3755	24.5286	P30520	P30520	14	14	14	Adenylosuccinate synthetase isozyme 2	ADSS	sp|P30520|PURA2_HUMAN Adenylosuccinate synthetase isozyme 2 OS=Homo sapiens OX=9606 GN=ADSS2 PE=1 SV=3	1	14	14	14	10	12	12	12	6	8	9	7	8	9	10	12	12	12	6	8	9	7	8	9	10	12	12	12	6	8	9
AFG3L2	24.7316	24.9233	25.3882	25.3961	25.4938	25.3461	26.4253	26.3193	25.6174	25.6769	Q9Y4W6	Q9Y4W6	13	13	13	AFG3-like protein 2	AFG3L2	sp|Q9Y4W6|AFG32_HUMAN AFG3-like protein 2 OS=Homo sapiens OX=9606 GN=AFG3L2 PE=1 SV=2	1	13	13	13	5	7	11	11	7	4	12	12	9	7	5	7	11	11	7	4	12	12	9	7	5	7	11	11	7	4	12
AFTPH	21.4859	20.5851	20.9768	20.5478	22.2924	20.6397	21.1765	20.8351	21.1191	20.5158	Q6ULP2	Q6ULP2	3	3	3	Aftiphilin	AFTPH	sp|Q6ULP2|AFTIN_HUMAN Aftiphilin OS=Homo sapiens OX=9606 GN=AFTPH PE=1 SV=3	1	3	3	3	2	1	1	1	2	1	2	2	2	2	2	1	1	1	2	1	2	2	2	2	2	1	1	1	2	1	2
AGA	24.2007	24.1067	23.9481	24.4176	25.4474	25.602	26.4975	26.6819	24.7898	25.1152	P20933	P20933	3	3	3	N(4)-(beta-N-acetylglucosaminyl)-L-asparaginase;Glycosylasparaginase alpha chain;Glycosylasparaginase beta chain	AGA	sp|P20933|ASPG_HUMAN N(4)-(beta-N-acetylglucosaminyl)-L-asparaginase OS=Homo sapiens OX=9606 GN=AGA PE=1 SV=2	1	3	3	3	3	3	3	2	3	2	3	3	3	3	3	3	3	2	3	2	3	3	3	3	3	3	3	2	3	2	3
AGAP2	20.3894	20.4674	20.8214	19.6056	22.0629	22.2393	21.1576	21.0704	19.5143	20.6017	Q99490	Q99490	3	3	3	Arf-GAP with GTPase, ANK repeat and PH domain-containing protein 2	AGAP2	sp|Q99490|AGAP2_HUMAN Arf-GAP with GTPase, ANK repeat and PH domain-containing protein 2 OS=Homo sapiens OX=9606 GN=AGAP2 PE=1 SV=2	1	3	3	3	2	2	0	0	3	3	3	3	1	2	2	2	0	0	3	3	3	3	1	2	2	2	0	0	3	3	3
AGFG1	23.8428	23.6464	23.6263	23.4785	23.054	23.9138	23.3348	23.4183	24.2872	24.183	P52594	P52594	7	7	6	Arf-GAP domain and FG repeat-containing protein 1	AGFG1	sp|P52594|AGFG1_HUMAN Arf-GAP domain and FG repeat-containing protein 1 OS=Homo sapiens OX=9606 GN=AGFG1 PE=1 SV=2	1	7	7	6	6	6	6	3	2	5	4	3	5	4	6	6	6	3	2	5	4	3	5	4	5	5	5	3	2	4	3
AGK	25.3601	24.8623	21.9653	23.4601	26.6637	26.7301	28.4287	28.2555	26.6143	26.6203	Q53H12	Q53H12	20	20	20	Acylglycerol kinase, mitochondrial	AGK	sp|Q53H12|AGK_HUMAN Acylglycerol kinase, mitochondrial OS=Homo sapiens OX=9606 GN=AGK PE=1 SV=2	1	20	20	20	6	10	3	4	8	10	19	19	10	11	6	10	3	4	8	10	19	19	10	11	6	10	3	4	8	10	19
AGL	23.9664	23.7388	24.3804	24.1873	25.9194	25.7925	24.4755	24.8782	24.9987	25.073	P35573	P35573	20	20	20	Glycogen debranching enzyme;4-alpha-glucanotransferase;Amylo-alpha-1,6-glucosidase	AGL	sp|P35573|GDE_HUMAN Glycogen debranching enzyme OS=Homo sapiens OX=9606 GN=AGL PE=1 SV=3	1	20	20	20	7	7	7	10	12	12	13	11	11	16	7	7	7	10	12	12	13	11	11	16	7	7	7	10	12	12	13
AGMAT	21.438	20.268	24.2709	21.5431	24.5786	23.8209	18.4813	24.1972	24.4554	23.9784	Q9BSE5	Q9BSE5	4	4	4	Agmatinase, mitochondrial	AGMAT	sp|Q9BSE5|SPEB_HUMAN Agmatinase, mitochondrial OS=Homo sapiens OX=9606 GN=AGMAT PE=1 SV=2	1	4	4	4	0	0	3	2	2	2	1	3	2	3	0	0	3	2	2	2	1	3	2	3	0	0	3	2	2	2	1
AGO1	24.2459	24.3911	24.4635	24.4483	25.2758	25.2595	23.7307	23.7691	24.481	24.4681	Q9UL18;Q9HCK5	Q9UL18	13;4	13;4	9;1	Protein argonaute-1	AGO1	sp|Q9UL18|AGO1_HUMAN Protein argonaute-1 OS=Homo sapiens OX=9606 GN=AGO1 PE=1 SV=3	2	13	13	9	9	10	4	4	9	9	11	7	11	11	9	10	4	4	9	9	11	7	11	11	5	6	0	1	5	5	8
AGO2	23.7071	23.7552	23.3586	23.3915	23.7765	23.7399	23.1139	23.0798	22.8788	23.0372	Q9UKV8	Q9UKV8	11	8	7	Protein argonaute-2	AGO2	sp|Q9UKV8|AGO2_HUMAN Protein argonaute-2 OS=Homo sapiens OX=9606 GN=AGO2 PE=1 SV=3	1	11	8	7	7	7	9	7	7	7	5	5	8	8	4	4	6	5	4	4	3	3	5	5	4	4	6	5	3	4	3
AGPAT1	23.6955	23.7624	19.784	23.5289	24.0983	24.3019	24.1222	25.0856	25.1161	24.7037	Q99943	Q99943	2	2	2	1-acyl-sn-glycerol-3-phosphate acyltransferase alpha	AGPAT1	sp|Q99943|PLCA_HUMAN 1-acyl-sn-glycerol-3-phosphate acyltransferase alpha OS=Homo sapiens OX=9606 GN=AGPAT1 PE=1 SV=2	1	2	2	2	1	1	1	2	1	1	2	2	2	2	1	1	1	2	1	1	2	2	2	2	1	1	1	2	1	1	2
AGPAT2	23.3017	23.5311	20.8336	20.7953	20.5692	20.747	21.1314	19.9077	18.8129	20.4498	O15120	O15120	3	3	3	1-acyl-sn-glycerol-3-phosphate acyltransferase beta	AGPAT2	sp|O15120|PLCB_HUMAN 1-acyl-sn-glycerol-3-phosphate acyltransferase beta OS=Homo sapiens OX=9606 GN=AGPAT2 PE=1 SV=1	1	3	3	3	3	3	0	0	0	0	0	2	0	1	3	3	0	0	0	0	0	2	0	1	3	3	0	0	0	0	0
AGPAT5	24.3793	24.6651	24.9122	24.5788	24.315	23.7846	25.9489	26.1395	26.1304	26.2078	Q9NUQ2	Q9NUQ2	8	8	8	1-acyl-sn-glycerol-3-phosphate acyltransferase epsilon	AGPAT5	sp|Q9NUQ2|PLCE_HUMAN 1-acyl-sn-glycerol-3-phosphate acyltransferase epsilon OS=Homo sapiens OX=9606 GN=AGPAT5 PE=1 SV=3	1	8	8	8	4	4	6	6	3	4	6	4	4	5	4	4	6	6	3	4	6	4	4	5	4	4	6	6	3	4	6
AGPS	26.3506	26.2419	26.2996	26.3638	25.2075	25.1	26.1393	26.1284	25.3249	25.2599	O00116	O00116	25	25	25	Alkyldihydroxyacetonephosphate synthase, peroxisomal	AGPS	sp|O00116|ADAS_HUMAN Alkyldihydroxyacetonephosphate synthase, peroxisomal OS=Homo sapiens OX=9606 GN=AGPS PE=1 SV=1	1	25	25	25	18	19	21	22	11	12	19	21	15	15	18	19	21	22	11	12	19	21	15	15	18	19	21	22	11	12	19
AGTRAP	21.6896	21.6558	21.9934	22.0698	21.4858	21.4651	21.9026	21.8905	21.5523	21.5231	Q6RW13	Q6RW13	2	2	2	Type-1 angiotensin II receptor-associated protein	AGTRAP	sp|Q6RW13|ATRAP_HUMAN Type-1 angiotensin II receptor-associated protein OS=Homo sapiens OX=9606 GN=AGTRAP PE=1 SV=1	1	2	2	2	1	1	1	1	1	1	2	1	1	1	1	1	1	1	1	1	2	1	1	1	1	1	1	1	1	1	2
AHCTF1	22.4687	23.1513	22.6864	23.049	20.0406	21.282	19.8612	21.8583	22.2089	22.0755	Q8WYP5	Q8WYP5	10	10	10	Protein ELYS	AHCTF1	sp|Q8WYP5|ELYS_HUMAN Protein ELYS OS=Homo sapiens OX=9606 GN=AHCTF1 PE=1 SV=3	1	10	10	10	4	6	6	7	1	1	0	3	2	6	4	6	6	7	1	1	0	3	2	6	4	6	6	7	1	1	0
AHCY	24.0446	24.0333	24.7403	24.6576	23.6854	23.3537	20.927	20.4937	23.7107	23.8124	P23526	P23526	7	7	7	Adenosylhomocysteinase	AHCY	sp|P23526|SAHH_HUMAN Adenosylhomocysteinase OS=Homo sapiens OX=9606 GN=AHCY PE=1 SV=4	1	7	7	7	4	5	6	7	5	2	1	1	5	5	4	5	6	7	5	2	1	1	5	5	4	5	6	7	5	2	1
AHCYL1	24.0177	24.0464	23.488	23.5187	24.614	24.2592	23.0915	23.2161	23.6711	23.3189	O43865	O43865	7	7	4	Putative adenosylhomocysteinase 2	AHCYL1	sp|O43865|SAHH2_HUMAN S-adenosylhomocysteine hydrolase-like protein 1 OS=Homo sapiens OX=9606 GN=AHCYL1 PE=1 SV=2	1	7	7	4	5	5	6	5	4	2	5	6	3	4	5	5	6	5	4	2	5	6	3	4	3	3	3	3	2	0	2
AHDC1	22.4246	22.4476	22.39	22.1875	20.5347	20.2673	19.9388	19.7629	20.3888	19.8406	Q5TGY3	Q5TGY3	4	4	4	AT-hook DNA-binding motif-containing protein 1	AHDC1	sp|Q5TGY3|AHDC1_HUMAN AT-hook DNA-binding motif-containing protein 1 OS=Homo sapiens OX=9606 GN=AHDC1 PE=1 SV=1	1	4	4	4	2	4	4	4	0	0	0	0	0	0	2	4	4	4	0	0	0	0	0	0	2	4	4	4	0	0	0
AHNAK	28.4264	28.3544	28.6842	28.6666	29.3393	29.3692	29.6062	29.6387	28.1439	28.0713	Q09666	Q09666	155	155	155	Neuroblast differentiation-associated protein AHNAK	AHNAK	sp|Q09666|AHNK_HUMAN Neuroblast differentiation-associated protein AHNAK OS=Homo sapiens OX=9606 GN=AHNAK PE=1 SV=2	1	155	155	155	83	80	91	92	90	83	137	138	76	75	83	80	91	92	90	83	137	138	76	75	83	80	91	92	90	83	137
AHR	19.3823	19.8802	23.5957	23.6042	20.406	20.6512	18.8983	20.1543	19.4515	19.4533	P35869	P35869	5	5	5	Aryl hydrocarbon receptor	AHR	sp|P35869|AHR_HUMAN Aryl hydrocarbon receptor OS=Homo sapiens OX=9606 GN=AHR PE=1 SV=2	1	5	5	5	0	0	3	5	0	0	0	0	0	0	0	0	3	5	0	0	0	0	0	0	0	0	3	5	0	0	0
AHSA1	27.098	27.1858	27.2454	27.1091	26.3756	26.322	25.0266	25.3844	26.4463	26.6641	O95433	O95433	7	7	7	Activator of 90 kDa heat shock protein ATPase homolog 1	AHSA1	sp|O95433|AHSA1_HUMAN Activator of 90 kDa heat shock protein ATPase homolog 1 OS=Homo sapiens OX=9606 GN=AHSA1 PE=1 SV=1	1	7	7	7	6	6	6	6	5	5	4	5	5	4	6	6	6	6	5	5	4	5	5	4	6	6	6	6	5	5	4
AHSP	18.9998	19.5128	20.1152	24.184	21.8472	19.8272	19.8237	21.264	20.1535	21.7985	Q9NZD4	Q9NZD4	2	2	2	Alpha-hemoglobin-stabilizing protein	AHSP	sp|Q9NZD4|AHSP_HUMAN Alpha-hemoglobin-stabilizing protein OS=Homo sapiens OX=9606 GN=AHSP PE=1 SV=1	1	2	2	2	0	0	1	2	0	0	0	0	0	0	0	0	1	2	0	0	0	0	0	0	0	0	1	2	0	0	0
AIDA	21.0511	21.0913	19.3526	20.5545	21.6746	21.0676	21.3143	21.105	22.344	22.0818	Q96BJ3	Q96BJ3	3	3	3	Axin interactor, dorsalization-associated protein	AIDA	sp|Q96BJ3|AIDA_HUMAN Axin interactor, dorsalization-associated protein OS=Homo sapiens OX=9606 GN=AIDA PE=1 SV=1	1	3	3	3	2	2	1	1	3	3	2	2	3	3	2	2	1	1	3	3	2	2	3	3	2	2	1	1	3	3	2
AIFM1	27.3713	27.2861	27.8503	27.8448	28.3796	28.358	29.2982	29.2517	28.4053	28.3966	O95831	O95831	22	22	22	Apoptosis-inducing factor 1, mitochondrial	AIFM1	sp|O95831|AIFM1_HUMAN Apoptosis-inducing factor 1, mitochondrial OS=Homo sapiens OX=9606 GN=AIFM1 PE=1 SV=1	1	22	22	22	15	16	19	17	16	14	20	21	18	18	15	16	19	17	16	14	20	21	18	18	15	16	19	17	16	14	20
AIM1	23.4334	23.4104	23.2206	23.3669	25.0938	25.0945	23.8277	23.8091	23.6885	23.6922	Q9Y4K1	Q9Y4K1	8	8	8	Absent in melanoma 1 protein	AIM1	sp|Q9Y4K1|CRBG1_HUMAN Beta/gamma crystallin domain-containing protein 1 OS=Homo sapiens OX=9606 GN=CRYBG1 PE=1 SV=3	1	8	8	8	4	4	3	3	5	5	4	6	5	5	4	4	3	3	5	5	4	6	5	5	4	4	3	3	5	5	4
AIMP1	25.1694	25.0324	25.2509	25.1482	24.5435	24.4018	23.8102	24.1129	24.2315	24.0803	Q12904	Q12904	8	8	8	Aminoacyl tRNA synthase complex-interacting multifunctional protein 1;Endothelial monocyte-activating polypeptide 2	AIMP1	sp|Q12904|AIMP1_HUMAN Aminoacyl tRNA synthase complex-interacting multifunctional protein 1 OS=Homo sapiens OX=9606 GN=AIMP1 PE=1 SV=2	1	8	8	8	4	6	7	7	3	4	6	6	5	5	4	6	7	7	3	4	6	6	5	5	4	6	7	7	3	4	6
AIMP2	25.4009	25.2757	25.078	25.1289	24.852	24.9454	23.6567	23.5875	24.3906	24.2679	Q13155	Q13155	5	5	5	Aminoacyl tRNA synthase complex-interacting multifunctional protein 2	AIMP2	sp|Q13155|AIMP2_HUMAN Aminoacyl tRNA synthase complex-interacting multifunctional protein 2 OS=Homo sapiens OX=9606 GN=AIMP2 PE=1 SV=2	1	5	5	5	4	4	4	4	4	2	4	4	4	4	4	4	4	4	4	2	4	4	4	4	4	4	4	4	4	2	4
AIP	25.486	25.4701	25.5323	25.6955	25.6749	25.6088	24.9546	24.8639	24.9587	24.8694	O00170	O00170	14	14	14	AH receptor-interacting protein	AIP	sp|O00170|AIP_HUMAN AH receptor-interacting protein OS=Homo sapiens OX=9606 GN=AIP PE=1 SV=2	1	14	14	14	9	11	12	12	9	9	9	11	7	10	9	11	12	12	9	9	9	11	7	10	9	11	12	12	9	9	9
AK1	22.0974	21.2454	22.7238	19.7706	20.2226	20.6325	20.2808	19.5231	20.2737	20.8264	P00568	P00568	2	2	2	Adenylate kinase isoenzyme 1	AK1	sp|P00568|KAD1_HUMAN Adenylate kinase isoenzyme 1 OS=Homo sapiens OX=9606 GN=AK1 PE=1 SV=3	1	2	2	2	0	0	2	1	0	0	0	0	0	0	0	0	2	1	0	0	0	0	0	0	0	0	2	1	0	0	0
AK2	30.3974	30.3929	30.8442	30.846	29.6583	29.7554	30.1939	30.13	29.6655	29.8485	P54819	P54819	18	18	18	Adenylate kinase 2, mitochondrial;Adenylate kinase 2, mitochondrial, N-terminally processed	AK2	sp|P54819|KAD2_HUMAN Adenylate kinase 2, mitochondrial OS=Homo sapiens OX=9606 GN=AK2 PE=1 SV=2	1	18	18	18	15	16	17	17	13	11	15	17	15	14	15	16	17	17	13	11	15	17	15	14	15	16	17	17	13	11	15
AK3	25.4803	25.6005	25.3537	25.4318	26.1193	25.9954	26.7561	26.7653	26.0829	25.9476	Q9UIJ7	Q9UIJ7	8	8	8	GTP:AMP phosphotransferase AK3, mitochondrial	AK3	sp|Q9UIJ7|KAD3_HUMAN GTP:AMP phosphotransferase AK3, mitochondrial OS=Homo sapiens OX=9606 GN=AK3 PE=1 SV=4	1	8	8	8	7	6	7	6	6	5	8	8	6	7	7	6	7	6	6	5	8	8	6	7	7	6	7	6	6	5	8
AKAP1	22.2161	22.8525	23.4553	23.3361	22.9621	22.5991	23.4104	23.541	22.0636	21.9911	Q92667	Q92667	4	4	4	A-kinase anchor protein 1, mitochondrial	AKAP1	sp|Q92667|AKAP1_HUMAN A-kinase anchor protein 1, mitochondrial OS=Homo sapiens OX=9606 GN=AKAP1 PE=1 SV=1	1	4	4	4	2	2	3	3	3	1	3	2	2	2	2	2	3	3	3	1	3	2	2	2	2	2	3	3	3	1	3
AKAP13	23.6701	23.4216	22.7535	23.2952	24.3477	24.4692	23.3411	23.308	23.8287	23.8668	Q12802	Q12802	20	20	20	A-kinase anchor protein 13	AKAP13	sp|Q12802|AKP13_HUMAN A-kinase anchor protein 13 OS=Homo sapiens OX=9606 GN=AKAP13 PE=1 SV=2	1	20	20	20	9	10	6	8	10	9	13	10	10	7	9	10	6	8	10	9	13	10	10	7	9	10	6	8	10	9	13
AKAP2	20.7167	20.8895	21.1637	21.0564	20.8818	20.7432	19.9823	20.4249	21.5131	21.537	Q9Y2D5	Q9Y2D5	7	7	7	A-kinase anchor protein 2	AKAP2	sp|Q9Y2D5|AKAP2_HUMAN A-kinase anchor protein 2 OS=Homo sapiens OX=9606 GN=AKAP2 PE=1 SV=3	1	7	7	7	4	5	5	2	2	4	0	2	5	5	4	5	5	2	2	4	0	2	5	5	4	5	5	2	2	4	0
AKAP8	21.2192	20.686	19.641	20.1551	19.9564	21.4882	18.8658	20.4662	20.9195	20.6125	O43823	O43823	2	2	2	A-kinase anchor protein 8	AKAP8	sp|O43823|AKAP8_HUMAN A-kinase anchor protein 8 OS=Homo sapiens OX=9606 GN=AKAP8 PE=1 SV=1	1	2	2	2	2	2	1	1	1	0	1	1	2	1	2	2	1	1	1	0	1	1	2	1	2	2	1	1	1	0	1
AKR1A1	27.5133	27.4363	28.0403	28.0507	27.2339	27.2615	25.7607	25.8474	27.0646	27.0423	P14550	P14550	19	19	19	Alcohol dehydrogenase [NADP(+)]	AKR1A1	sp|P14550|AK1A1_HUMAN Aldo-keto reductase family 1 member A1 OS=Homo sapiens OX=9606 GN=AKR1A1 PE=1 SV=3	1	19	19	19	14	13	14	17	7	6	9	9	11	11	14	13	14	17	7	6	9	9	11	11	14	13	14	17	7	6	9
AKR1B1	25.0587	25.6681	26.5592	26.5319	26.6264	26.5203	25.613	25.8168	26.4131	26.4327	P15121	P15121	11	11	11	Aldose reductase	AKR1B1	sp|P15121|ALDR_HUMAN Aldo-keto reductase family 1 member B1 OS=Homo sapiens OX=9606 GN=AKR1B1 PE=1 SV=3	1	11	11	11	6	5	9	10	5	6	7	7	6	7	6	5	9	10	5	6	7	7	6	7	6	5	9	10	5	6	7
AKR1C1	20.2788	19.1941	24.3622	24.3343	20.7892	20.3087	19.2795	20.4122	19.7897	20.6048	Q04828;P52895	Q04828;P52895	5;3	5;3	4;3	Aldo-keto reductase family 1 member C1;Aldo-keto reductase family 1 member C2	AKR1C1;AKR1C2	sp|Q04828|AK1C1_HUMAN Aldo-keto reductase family 1 member C1 OS=Homo sapiens OX=9606 GN=AKR1C1 PE=1 SV=1;sp|P52895|AK1C2_HUMAN Aldo-keto reductase family 1 member C2 OS=Homo sapiens OX=9606 GN=AKR1C2 PE=1 SV=3	2	5	5	4	2	1	3	4	1	1	1	1	1	1	2	1	3	4	1	1	1	1	1	1	1	1	3	4	0	0	1
AKR1C3	24.0179	24.0613	22.9788	23.0186	21.2872	19.5664	21.7204	20.2254	20.5698	21.375	P42330	P42330	3	2	2	Aldo-keto reductase family 1 member C3	AKR1C3	sp|P42330|AK1C3_HUMAN Aldo-keto reductase family 1 member C3 OS=Homo sapiens OX=9606 GN=AKR1C3 PE=1 SV=4	1	3	2	2	3	2	2	2	1	1	0	0	1	1	2	2	2	2	0	0	0	0	1	1	2	2	2	2	0	0	0
AKR7A2	27.9727	28.0432	27.8852	27.8763	27.6417	27.4358	25.8367	26.212	26.7698	26.799	O43488;Q8NHP1	O43488	9;2	9;2	8;1	Aflatoxin B1 aldehyde reductase member 2	AKR7A2	sp|O43488|ARK72_HUMAN Aflatoxin B1 aldehyde reductase member 2 OS=Homo sapiens OX=9606 GN=AKR7A2 PE=1 SV=3	2	9	9	8	8	8	8	9	5	6	7	7	8	8	8	8	8	9	5	6	7	7	8	8	7	7	7	8	4	5	6
AKT1	23.3484	23.407	22.5421	22.8814	22.8209	22.5551	22.0276	22.3625	22.3146	22.4453	P31749	P31749	7	7	6	RAC-alpha serine/threonine-protein kinase	AKT1	sp|P31749|AKT1_HUMAN RAC-alpha serine/threonine-protein kinase OS=Homo sapiens OX=9606 GN=AKT1 PE=1 SV=2	1	7	7	6	5	6	6	5	5	4	4	5	4	3	5	6	6	5	5	4	4	5	4	3	5	5	5	5	4	3	3
ALAD	25.9556	26.0385	26.507	26.3766	27.1617	27.2679	26.128	26.1664	26.9756	26.9422	P13716	P13716	7	7	7	Delta-aminolevulinic acid dehydratase	ALAD	sp|P13716|HEM2_HUMAN Delta-aminolevulinic acid dehydratase OS=Homo sapiens OX=9606 GN=ALAD PE=1 SV=1	1	7	7	7	3	5	5	6	4	4	3	3	3	4	3	5	5	6	4	4	3	3	3	4	3	5	5	6	4	4	3
ALDH16A1	27.1994	27.4173	27.1036	27.141	26.8137	26.5823	25.7684	25.7516	27.1613	26.8738	Q8IZ83	Q8IZ83	14	14	14	Aldehyde dehydrogenase family 16 member A1	ALDH16A1	sp|Q8IZ83|A16A1_HUMAN Aldehyde dehydrogenase family 16 member A1 OS=Homo sapiens OX=9606 GN=ALDH16A1 PE=1 SV=2	1	14	14	14	13	10	11	12	5	8	6	5	7	7	13	10	11	12	5	8	6	5	7	7	13	10	11	12	5	8	6
ALDH18A1	25.229	25.217	26.0359	26.0059	25.719	26.0103	27.6339	27.4911	26.3951	26.3284	P54886	P54886	20	20	20	Delta-1-pyrroline-5-carboxylate synthase;Glutamate 5-kinase;Gamma-glutamyl phosphate reductase	ALDH18A1	sp|P54886|P5CS_HUMAN Delta-1-pyrroline-5-carboxylate synthase OS=Homo sapiens OX=9606 GN=ALDH18A1 PE=1 SV=2	1	20	20	20	6	9	13	11	9	8	19	18	10	11	6	9	13	11	9	8	19	18	10	11	6	9	13	11	9	8	19
ALDH1B1	24.6408	24.3972	23.7668	23.9289	25.4994	25.7897	26.0764	26.1307	25.2572	25.5025	P30837	P30837	11	11	11	Aldehyde dehydrogenase X, mitochondrial	ALDH1B1	sp|P30837|AL1B1_HUMAN Aldehyde dehydrogenase X, mitochondrial OS=Homo sapiens OX=9606 GN=ALDH1B1 PE=1 SV=3	1	11	11	11	3	4	4	5	6	6	7	10	6	6	3	4	4	5	6	6	7	10	6	6	3	4	4	5	6	6	7
ALDH2	23.583	23.4881	19.7012	19.584	23.9676	24.0463	24.0449	24.0868	24.4123	24.6755	P05091	P05091	9	9	9	Aldehyde dehydrogenase, mitochondrial	ALDH2	sp|P05091|ALDH2_HUMAN Aldehyde dehydrogenase, mitochondrial OS=Homo sapiens OX=9606 GN=ALDH2 PE=1 SV=2	1	9	9	9	5	5	1	1	3	2	6	7	6	5	5	5	1	1	3	2	6	7	6	5	5	5	1	1	3	2	6
ALDH3A2	24.9053	24.7724	24.241	24.0698	23.7127	23.35	24.2832	24.3482	24.4233	24.3859	P51648;P30838	P51648	11;1	11;1	10;0	Fatty aldehyde dehydrogenase	ALDH3A2	sp|P51648|AL3A2_HUMAN Aldehyde dehydrogenase family 3 member A2 OS=Homo sapiens OX=9606 GN=ALDH3A2 PE=1 SV=1	2	11	11	10	10	10	5	5	6	6	7	8	9	6	10	10	5	5	6	6	7	8	9	6	9	9	5	4	5	5	6
ALDH3B1	19.3262	20.4181	20.4168	20.2732	21.0849	20.3848	20.8295	19.7348	21.114	19.6569	P43353;P48448	P43353	5;2	4;1	4;1	Aldehyde dehydrogenase family 3 member B1	ALDH3B1	sp|P43353|AL3B1_HUMAN Aldehyde dehydrogenase family 3 member B1 OS=Homo sapiens OX=9606 GN=ALDH3B1 PE=1 SV=1	2	5	4	4	4	3	3	4	1	1	1	1	1	1	3	2	3	3	0	0	0	0	0	0	3	2	3	3	0	0	0
ALDH4A1	24.8563	24.9071	24.3349	24.2286	23.8791	23.7923	24.1022	24.0606	24.2309	24.1681	P30038	P30038	7	7	7	Delta-1-pyrroline-5-carboxylate dehydrogenase, mitochondrial	ALDH4A1	sp|P30038|AL4A1_HUMAN Delta-1-pyrroline-5-carboxylate dehydrogenase, mitochondrial OS=Homo sapiens OX=9606 GN=ALDH4A1 PE=1 SV=3	1	7	7	7	6	7	6	6	4	3	4	6	5	5	6	7	6	6	4	3	4	6	5	5	6	7	6	6	4	3	4
ALDH5A1	26.4233	26.561	27.8341	27.8376	27.6029	27.6765	27.468	27.4123	27.8809	27.819	P51649	P51649	15	15	15	Succinate-semialdehyde dehydrogenase, mitochondrial	ALDH5A1	sp|P51649|SSDH_HUMAN Succinate-semialdehyde dehydrogenase, mitochondrial OS=Homo sapiens OX=9606 GN=ALDH5A1 PE=1 SV=2	1	15	15	15	10	8	12	13	10	11	11	12	12	11	10	8	12	13	10	11	11	12	12	11	10	8	12	13	10	11	11
ALDH6A1	26.7056	26.5948	26.7907	26.7285	27.5625	27.5328	27.479	27.4313	26.9419	27.1408	Q02252	Q02252	13	13	13	Methylmalonate-semialdehyde dehydrogenase [acylating], mitochondrial	ALDH6A1	sp|Q02252|MMSA_HUMAN Methylmalonate-semialdehyde dehydrogenase [acylating], mitochondrial OS=Homo sapiens OX=9606 GN=ALDH6A1 PE=1 SV=2	1	13	13	13	8	9	11	11	10	10	11	11	9	8	8	9	11	11	10	10	11	11	9	8	8	9	11	11	10	10	11
ALDH7A1	24.7997	24.5716	25.848	26.4666	20.2563	20.0566	21.3842	20.8785	20.6577	19.5825	P49419	P49419	10	10	10	Alpha-aminoadipic semialdehyde dehydrogenase	ALDH7A1	sp|P49419|AL7A1_HUMAN Alpha-aminoadipic semialdehyde dehydrogenase OS=Homo sapiens OX=9606 GN=ALDH7A1 PE=1 SV=5	1	10	10	10	6	7	9	10	2	1	4	3	1	2	6	7	9	10	2	1	4	3	1	2	6	7	9	10	2	1	4
ALDH9A1	27.1878	27.1852	26.8754	27.073	29.2744	29.2997	28.8115	28.7911	28.5626	28.5852	P49189	P49189	29	29	29	4-trimethylaminobutyraldehyde dehydrogenase	ALDH9A1	sp|P49189|AL9A1_HUMAN 4-trimethylaminobutyraldehyde dehydrogenase OS=Homo sapiens OX=9606 GN=ALDH9A1 PE=1 SV=3	1	29	29	29	20	17	18	20	24	24	27	27	22	24	20	17	18	20	24	24	27	27	22	24	20	17	18	20	24	24	27
ALDOA	29.781	29.7803	30.3294	30.2719	29.875	30.1138	29.4485	29.5585	29.7923	29.7577	P04075	P04075	23	23	21	Fructose-bisphosphate aldolase A	ALDOA	sp|P04075|ALDOA_HUMAN Fructose-bisphosphate aldolase A OS=Homo sapiens OX=9606 GN=ALDOA PE=1 SV=2	1	23	23	21	19	18	21	21	14	15	19	17	19	19	19	18	21	21	14	15	19	17	19	19	17	16	19	19	12	13	17
ALDOC	23.7791	23.8687	24.1671	24.282	27.2412	27.2575	25.2904	25.4502	26.4054	26.5946	P09972	P09972	15	13	13	Fructose-bisphosphate aldolase C	ALDOC	sp|P09972|ALDOC_HUMAN Fructose-bisphosphate aldolase C OS=Homo sapiens OX=9606 GN=ALDOC PE=1 SV=2	1	15	13	13	9	8	7	11	14	14	12	12	12	11	7	6	5	9	12	12	10	10	10	9	7	6	5	9	12	12	10
ALG1	23.6148	23.5536	23.5966	23.5081	24.0105	24.0601	24.449	24.6637	24.2495	23.9855	Q9BT22;Q6GMV1	Q9BT22	5;1	5;1	5;1	Chitobiosyldiphosphodolichol beta-mannosyltransferase	ALG1	sp|Q9BT22|ALG1_HUMAN Chitobiosyldiphosphodolichol beta-mannosyltransferase OS=Homo sapiens OX=9606 GN=ALG1 PE=1 SV=2	2	5	5	5	2	3	4	3	2	3	4	4	3	4	2	3	4	3	2	3	4	4	3	4	2	3	4	3	2	3	4
ALG11	22.6367	21.9663	20.9353	21.7547	20.7761	20.5136	22.778	22.2707	20.3296	22.1727	Q2TAA5	Q2TAA5	4	4	4	GDP-Man:Man(3)GlcNAc(2)-PP-Dol alpha-1,2-mannosyltransferase	ALG11	sp|Q2TAA5|ALG11_HUMAN GDP-Man:Man(3)GlcNAc(2)-PP-Dol alpha-1,2-mannosyltransferase OS=Homo sapiens OX=9606 GN=ALG11 PE=1 SV=2	1	4	4	4	2	3	1	3	0	0	4	3	1	2	2	3	1	3	0	0	4	3	1	2	2	3	1	3	0	0	4
ALG12	23.7976	23.9625	23.6908	23.9944	20.6954	20.85	23.2154	24.7822	24.8516	24.7113	Q9BV10	Q9BV10	5	5	5	Dol-P-Man:Man(7)GlcNAc(2)-PP-Dol alpha-1,6-mannosyltransferase	ALG12	sp|Q9BV10|ALG12_HUMAN Dol-P-Man:Man(7)GlcNAc(2)-PP-Dol alpha-1,6-mannosyltransferase OS=Homo sapiens OX=9606 GN=ALG12 PE=1 SV=1	1	5	5	5	2	2	2	2	1	1	3	5	3	3	2	2	2	2	1	1	3	5	3	3	2	2	2	2	1	1	3
ALG2	22.8824	23.1174	23.2984	23.2221	23.6427	23.637	24.8595	24.9909	24.3294	23.7624	Q9H553	Q9H553	7	7	7	Alpha-1,3/1,6-mannosyltransferase ALG2	ALG2	sp|Q9H553|ALG2_HUMAN Alpha-1,3/1,6-mannosyltransferase ALG2 OS=Homo sapiens OX=9606 GN=ALG2 PE=1 SV=1	1	7	7	7	3	4	4	5	3	3	6	6	4	7	3	4	4	5	3	3	6	6	4	7	3	4	4	5	3	3	6
ALG5	22.7221	22.6185	22.7058	22.8632	23.416	23.1322	23.6885	23.7199	23.1405	23.0888	Q9Y673	Q9Y673	6	6	6	Dolichyl-phosphate beta-glucosyltransferase	ALG5	sp|Q9Y673|ALG5_HUMAN Dolichyl-phosphate beta-glucosyltransferase OS=Homo sapiens OX=9606 GN=ALG5 PE=1 SV=1	1	6	6	6	3	2	4	3	4	3	6	5	2	3	3	2	4	3	4	3	6	5	2	3	3	2	4	3	4	3	6
ALKBH5	22.9161	22.3916	22.5499	22.5622	21.7398	21.4243	21.5986	21.5194	21.9671	20.7711	Q6P6C2	Q6P6C2	4	4	4	RNA demethylase ALKBH5	ALKBH5	sp|Q6P6C2|ALKB5_HUMAN RNA demethylase ALKBH5 OS=Homo sapiens OX=9606 GN=ALKBH5 PE=1 SV=2	1	4	4	4	3	4	2	3	1	1	2	1	2	1	3	4	2	3	1	1	2	1	2	1	3	4	2	3	1	1	2
ALOX5	22.7487	20.2859	18.6222	19.1191	24.8756	25.0939	25.6288	25.5794	26.4678	26.4603	P09917	P09917	13	13	13	Arachidonate 5-lipoxygenase	ALOX5	sp|P09917|LOX5_HUMAN Polyunsaturated fatty acid 5-lipoxygenase OS=Homo sapiens OX=9606 GN=ALOX5 PE=1 SV=2	1	13	13	13	4	1	1	1	7	6	12	13	13	13	4	1	1	1	7	6	12	13	13	13	4	1	1	1	7	6	12
ALYREF	27.3035	27.2362	27.0356	27.0443	26.5068	26.5224	26.4894	26.2855	26.7627	26.73	Q86V81	Q86V81	8	8	8	THO complex subunit 4	ALYREF	sp|Q86V81|THOC4_HUMAN THO complex subunit 4 OS=Homo sapiens OX=9606 GN=ALYREF PE=1 SV=3	1	8	8	8	7	7	8	7	6	6	6	7	6	5	7	7	8	7	6	6	6	7	6	5	7	7	8	7	6	6	6
AMFR	19.5638	18.5958	19.8907	19.463	20.4791	20.7436	21.252	21.1854	20.208	20.2518	Q9UKV5	Q9UKV5	4	4	4	E3 ubiquitin-protein ligase AMFR	AMFR	sp|Q9UKV5|AMFR_HUMAN E3 ubiquitin-protein ligase AMFR OS=Homo sapiens OX=9606 GN=AMFR PE=1 SV=2	1	4	4	4	1	1	1	1	1	2	3	4	1	1	1	1	1	1	1	2	3	4	1	1	1	1	1	1	1	2	3
AMPD2	21.7184	20.086	20.0947	21.6808	23.1519	23.0602	21.764	21.5435	21.3182	21.3106	Q01433	Q01433	8	8	8	AMP deaminase 2	AMPD2	sp|Q01433|AMPD2_HUMAN AMP deaminase 2 OS=Homo sapiens OX=9606 GN=AMPD2 PE=1 SV=2	1	8	8	8	3	2	2	3	5	5	4	3	4	4	3	2	2	3	5	5	4	3	4	4	3	2	2	3	5	5	4
AMPD3	21.7064	21.3546	19.4853	20.1846	24.1455	24.1471	22.0138	22.1029	23.8631	24.323	Q01432	Q01432	9	9	9	AMP deaminase 3	AMPD3	sp|Q01432|AMPD3_HUMAN AMP deaminase 3 OS=Homo sapiens OX=9606 GN=AMPD3 PE=1 SV=1	1	9	9	9	2	2	2	2	7	7	6	6	7	9	2	2	2	2	7	7	6	6	7	9	2	2	2	2	7	7	6
ANAPC1	23.6466	23.1928	23.4315	23.4682	20.665	20.3034	23.2292	22.7366	23.3147	22.527	Q9H1A4	Q9H1A4	9	9	9	Anaphase-promoting complex subunit 1	ANAPC1	sp|Q9H1A4|APC1_HUMAN Anaphase-promoting complex subunit 1 OS=Homo sapiens OX=9606 GN=ANAPC1 PE=1 SV=1	1	9	9	9	6	6	6	7	1	2	3	5	5	6	6	6	6	7	1	2	3	5	5	6	6	6	6	7	1	2	3
ANAPC4	19.8527	20.2383	21.1993	19.9437	20.0543	20.2187	19.9101	20.4657	20.4696	19.7166	Q9UJX5	Q9UJX5	6	6	6	Anaphase-promoting complex subunit 4	ANAPC4	sp|Q9UJX5|APC4_HUMAN Anaphase-promoting complex subunit 4 OS=Homo sapiens OX=9606 GN=ANAPC4 PE=1 SV=2	1	6	6	6	1	1	3	2	0	1	1	2	0	1	1	1	3	2	0	1	1	2	0	1	1	1	3	2	0	1	1
ANAPC5	22.4481	22.6169	22.7921	22.9064	20.2511	21.0518	19.6533	21.1178	21.9869	21.7541	Q9UJX4	Q9UJX4	5	5	5	Anaphase-promoting complex subunit 5	ANAPC5	sp|Q9UJX4|APC5_HUMAN Anaphase-promoting complex subunit 5 OS=Homo sapiens OX=9606 GN=ANAPC5 PE=1 SV=2	1	5	5	5	3	3	3	4	1	1	1	1	3	3	3	3	3	4	1	1	1	1	3	3	3	3	3	4	1	1	1
ANAPC7	23.1715	22.9653	22.8543	22.9305	21.0643	21.7292	19.3992	18.7933	22.911	22.1275	Q9UJX3	Q9UJX3	6	6	6	Anaphase-promoting complex subunit 7	ANAPC7	sp|Q9UJX3|APC7_HUMAN Anaphase-promoting complex subunit 7 OS=Homo sapiens OX=9606 GN=ANAPC7 PE=1 SV=4	1	6	6	6	5	5	6	6	4	4	1	1	3	4	5	5	6	6	4	4	1	1	3	4	5	5	6	6	4	4	1
ANK1	19.9422	19.9572	23.2784	23.6546	20.4643	21.6292	20.5751	21.5206	20.3048	20.4907	P16157	P16157	7	7	7	Ankyrin-1	ANK1	sp|P16157|ANK1_HUMAN Ankyrin-1 OS=Homo sapiens OX=9606 GN=ANK1 PE=1 SV=3	1	7	7	7	0	0	5	6	0	0	1	0	0	0	0	0	5	6	0	0	1	0	0	0	0	0	5	6	0	0	1
ANKFY1	25.0927	25.0721	24.9811	25.039	25.2368	25.2912	24.96	24.9501	24.9802	24.9872	Q9P2R3	Q9P2R3	15	15	15	Rabankyrin-5	ANKFY1	sp|Q9P2R3|ANFY1_HUMAN Rabankyrin-5 OS=Homo sapiens OX=9606 GN=ANKFY1 PE=1 SV=2	1	15	15	15	12	14	8	8	8	6	11	13	9	11	12	14	8	8	8	6	11	13	9	11	12	14	8	8	8	6	11
ANKHD1	22.865	22.4721	22.6208	22.4928	22.6207	22.5608	21.3732	21.1758	21.5786	21.7211	Q8IWZ3	Q8IWZ3	6	6	3	Ankyrin repeat and KH domain-containing protein 1	ANKHD1	sp|Q8IWZ3|ANKH1_HUMAN Ankyrin repeat and KH domain-containing protein 1 OS=Homo sapiens OX=9606 GN=ANKHD1 PE=1 SV=1	1	6	6	3	5	5	4	4	3	2	3	3	2	4	5	5	4	4	3	2	3	3	2	4	2	2	1	1	2	2	1
ANKRD13A	22.0524	22.1273	21.9709	21.7702	23.0902	22.7572	21.5186	21.5412	22.188	22.2554	Q8IZ07	Q8IZ07	7	7	7	Ankyrin repeat domain-containing protein 13A	ANKRD13A	sp|Q8IZ07|AN13A_HUMAN Ankyrin repeat domain-containing protein 13A OS=Homo sapiens OX=9606 GN=ANKRD13A PE=1 SV=3	1	7	7	7	2	3	3	4	3	3	6	6	4	6	2	3	3	4	3	3	6	6	4	6	2	3	3	4	3	3	6
ANKRD28	19.5099	20.2903	20.3218	20.6727	21.0115	19.6639	18.9011	20.2584	20.2369	20.7355	O15084	O15084	3	2	2	Serine/threonine-protein phosphatase 6 regulatory ankyrin repeat subunit A	ANKRD28	sp|O15084|ANR28_HUMAN Serine/threonine-protein phosphatase 6 regulatory ankyrin repeat subunit A OS=Homo sapiens OX=9606 GN=ANKRD28 PE=1 SV=5	1	3	2	2	3	2	1	1	1	1	1	1	1	1	2	1	0	0	0	0	0	0	0	0	2	1	0	0	0	0	0
ANKRD44	24.5036	24.8212	24.091	24.4417	25.647	25.9109	25.1083	25.5561	25.9652	26.1532	Q8N8A2	Q8N8A2	16	16	15	Serine/threonine-protein phosphatase 6 regulatory ankyrin repeat subunit B	ANKRD44	sp|Q8N8A2|ANR44_HUMAN Serine/threonine-protein phosphatase 6 regulatory ankyrin repeat subunit B OS=Homo sapiens OX=9606 GN=ANKRD44 PE=1 SV=3	1	16	16	15	10	10	8	5	9	8	12	10	11	8	10	10	8	5	9	8	12	10	11	8	9	9	7	4	8	7	11
ANO6	22.3068	22.1361	19.4984	18.773	22.3482	20.2032	19.1071	19.6033	22.3346	20.5825	Q4KMQ2	Q4KMQ2	2	2	2	Anoctamin-6	ANO6	sp|Q4KMQ2|ANO6_HUMAN Anoctamin-6 OS=Homo sapiens OX=9606 GN=ANO6 PE=1 SV=2	1	2	2	2	2	2	1	1	2	1	1	1	2	1	2	2	1	1	2	1	1	1	2	1	2	2	1	1	2	1	1
ANP32A	28.7662	28.8057	28.5952	28.4391	28.0146	28.1651	27.6847	27.4927	28.2247	28.1947	P39687	P39687	10	10	8	Acidic leucine-rich nuclear phosphoprotein 32 family member A	ANP32A	sp|P39687|AN32A_HUMAN Acidic leucine-rich nuclear phosphoprotein 32 family member A OS=Homo sapiens OX=9606 GN=ANP32A PE=1 SV=1	1	10	10	8	9	8	9	9	7	7	7	7	6	6	9	8	9	9	7	7	7	7	6	6	7	6	7	7	5	5	5
ANP32B	28.001	28.1834	27.7031	27.8368	27.6985	27.7948	26.2786	26.5024	26.8153	26.8866	Q92688	Q92688	6	4	4	Acidic leucine-rich nuclear phosphoprotein 32 family member B	ANP32B	sp|Q92688|AN32B_HUMAN Acidic leucine-rich nuclear phosphoprotein 32 family member B OS=Homo sapiens OX=9606 GN=ANP32B PE=1 SV=1	1	6	4	4	5	5	5	5	5	5	5	5	6	6	3	3	3	3	3	3	3	3	4	4	3	3	3	3	3	3	3
ANP32E	26.5578	26.6636	26.3732	26.0059	26.8994	27.0759	26.2409	26.3042	26.6188	26.5576	Q9BTT0	Q9BTT0	9	9	9	Acidic leucine-rich nuclear phosphoprotein 32 family member E	ANP32E	sp|Q9BTT0|AN32E_HUMAN Acidic leucine-rich nuclear phosphoprotein 32 family member E OS=Homo sapiens OX=9606 GN=ANP32E PE=1 SV=1	1	9	9	9	7	7	6	6	7	6	7	7	6	7	7	7	6	6	7	6	7	7	6	7	7	7	6	6	7	6	7
ANXA1	28.6771	28.7272	27.1787	27.0558	31.3208	31.2298	30.3253	30.3322	29.2547	29.2731	P04083	P04083	30	30	30	Annexin A1	ANXA1	sp|P04083|ANXA1_HUMAN Annexin A1 OS=Homo sapiens OX=9606 GN=ANXA1 PE=1 SV=2	1	30	30	30	22	24	20	18	25	27	26	28	23	23	22	24	20	18	25	27	26	28	23	23	22	24	20	18	25	27	26
ANXA11	25.6302	25.6471	25.4771	25.5626	27.0511	27.0251	26.6064	26.5512	26.7132	26.6483	P50995	P50995	14	14	14	Annexin A11	ANXA11	sp|P50995|ANX11_HUMAN Annexin A11 OS=Homo sapiens OX=9606 GN=ANXA11 PE=1 SV=1	1	14	14	14	11	11	11	10	13	12	12	12	12	12	11	11	11	10	13	12	12	12	12	12	11	11	11	10	13	12	12
ANXA2	31.0506	31.1298	30.3396	30.3901	30.2556	30.3528	30.9431	30.8885	28.9066	29.077	P07355;A6NMY6	P07355;A6NMY6	35;25	35;25	35;25	Annexin A2;Putative annexin A2-like protein	ANXA2;ANXA2P2	sp|P07355|ANXA2_HUMAN Annexin A2 OS=Homo sapiens OX=9606 GN=ANXA2 PE=1 SV=2;sp|A6NMY6|AXA2L_HUMAN Putative annexin A2-like protein OS=Homo sapiens OX=9606 GN=ANXA2P2 PE=5 SV=2	2	35	35	35	31	32	33	28	26	25	32	30	21	21	31	32	33	28	26	25	32	30	21	21	31	32	33	28	26	25	32
ANXA3	20.6224	21.2128	22.2227	22.3159	20.0665	19.5458	20.6373	20.7698	24.414	24.7549	P12429	P12429	10	10	10	Annexin A3	ANXA3	sp|P12429|ANXA3_HUMAN Annexin A3 OS=Homo sapiens OX=9606 GN=ANXA3 PE=1 SV=3	1	10	10	10	3	2	4	4	0	0	3	3	8	10	3	2	4	4	0	0	3	3	8	10	3	2	4	4	0	0	3
ANXA4	24.3749	24.5441	24.9435	24.9639	24.9166	24.8537	25.2777	25.3686	25.2296	25.1646	P09525	P09525	16	16	16	Annexin A4	ANXA4	sp|P09525|ANXA4_HUMAN Annexin A4 OS=Homo sapiens OX=9606 GN=ANXA4 PE=1 SV=4	1	16	16	16	5	11	13	11	11	9	11	10	11	11	5	11	13	11	11	9	11	10	11	11	5	11	13	11	11	9	11
ANXA5	28.0037	28.1885	28.1188	28.0965	28.3455	28.4256	28.3687	28.3535	27.9254	27.7079	P08758	P08758	19	19	19	Annexin A5	ANXA5	sp|P08758|ANXA5_HUMAN Annexin A5 OS=Homo sapiens OX=9606 GN=ANXA5 PE=1 SV=2	1	19	19	19	15	12	17	16	13	12	17	17	10	13	15	12	17	16	13	12	17	17	10	13	15	12	17	16	13	12	17
ANXA6	25.9634	25.9523	26.3954	26.1639	30.214	30.3132	30.3849	30.4726	30.0206	29.91	P08133	P08133	43	43	43	Annexin A6	ANXA6	sp|P08133|ANXA6_HUMAN Annexin A6 OS=Homo sapiens OX=9606 GN=ANXA6 PE=1 SV=3	1	43	43	43	15	16	16	13	33	28	41	40	33	35	15	16	16	13	33	28	41	40	33	35	15	16	16	13	33	28	41
ANXA7	25.8455	25.9275	25.3158	25.0809	27.0485	26.9627	26.0498	26.2151	26.2139	26.3283	P20073	P20073	10	10	10	Annexin A7	ANXA7	sp|P20073|ANXA7_HUMAN Annexin A7 OS=Homo sapiens OX=9606 GN=ANXA7 PE=1 SV=3	1	10	10	10	7	9	8	6	9	8	9	8	8	8	7	9	8	6	9	8	9	8	8	8	7	9	8	6	9	8	9
AP1B1	26.3774	26.6197	26.1629	26.114	26.4413	26.398	26.212	26.2785	26.8405	26.7316	Q10567	Q10567	28	28	16	AP-1 complex subunit beta-1	AP1B1	sp|Q10567|AP1B1_HUMAN AP-1 complex subunit beta-1 OS=Homo sapiens OX=9606 GN=AP1B1 PE=1 SV=2	1	28	28	16	17	15	14	9	13	9	21	17	18	17	17	15	14	9	13	9	21	17	18	17	10	9	10	6	6	4	10
AP1G1	26.3833	26.531	26.1563	26.0951	25.9902	25.8494	26.5057	26.391	26.9283	26.859	O43747	O43747	11	11	11	AP-1 complex subunit gamma-1	AP1G1	sp|O43747|AP1G1_HUMAN AP-1 complex subunit gamma-1 OS=Homo sapiens OX=9606 GN=AP1G1 PE=1 SV=5	1	11	11	11	11	10	9	9	9	7	8	10	8	9	11	10	9	9	9	7	8	10	8	9	11	10	9	9	9	7	8
AP1G2	22.9319	22.8602	22.7157	22.6022	21.9793	22.2163	21.957	21.6488	21.5805	21.581	O75843	O75843	6	6	6	AP-1 complex subunit gamma-like 2	AP1G2	sp|O75843|AP1G2_HUMAN AP-1 complex subunit gamma-like 2 OS=Homo sapiens OX=9606 GN=AP1G2 PE=1 SV=1	1	6	6	6	3	5	4	5	6	2	4	4	4	3	3	5	4	5	6	2	4	4	4	3	3	5	4	5	6	2	4
AP1M1	24.3299	24.5008	24.2964	24.2871	24.2831	24.1541	24.2254	23.9217	24.2526	24.1312	Q9BXS5	Q9BXS5	12	12	12	AP-1 complex subunit mu-1	AP1M1	sp|Q9BXS5|AP1M1_HUMAN AP-1 complex subunit mu-1 OS=Homo sapiens OX=9606 GN=AP1M1 PE=1 SV=3	1	12	12	12	7	6	8	9	7	5	5	8	7	7	7	6	8	9	7	5	5	8	7	7	7	6	8	9	7	5	5
AP2A1	27.072	27.0142	26.981	27.0117	27.4125	27.4429	26.8772	26.926	27.3173	27.2135	O95782	O95782	24	24	21	AP-2 complex subunit alpha-1	AP2A1	sp|O95782|AP2A1_HUMAN AP-2 complex subunit alpha-1 OS=Homo sapiens OX=9606 GN=AP2A1 PE=1 SV=3	1	24	24	21	17	16	17	19	15	16	19	20	19	18	17	16	17	19	15	16	19	20	19	18	15	14	15	17	14	14	16
AP2A2	26.5034	26.3937	25.9753	26.1631	26.8321	26.7941	26.1303	26.0291	26.503	26.4594	O94973	O94973	17	14	14	AP-2 complex subunit alpha-2	AP2A2	sp|O94973|AP2A2_HUMAN AP-2 complex subunit alpha-2 OS=Homo sapiens OX=9606 GN=AP2A2 PE=1 SV=2	1	17	14	14	15	13	13	12	10	13	15	15	13	14	13	11	11	10	9	11	12	12	10	11	13	11	11	10	9	11	12
AP2B1	25.8078	25.7032	25.8261	25.6732	26.7484	26.7471	26.1912	26.0495	26.7733	26.8737	P63010	P63010	27	15	15	AP-2 complex subunit beta	AP2B1	sp|P63010|AP2B1_HUMAN AP-2 complex subunit beta OS=Homo sapiens OX=9606 GN=AP2B1 PE=1 SV=1	1	27	15	15	14	12	12	8	14	14	22	21	20	21	7	6	8	5	7	9	11	11	11	12	7	6	8	5	7	9	11
AP2M1	24.9926	25.0095	24.8458	24.775	25.6115	25.4085	25.1261	24.9252	25.2577	25.0953	Q96CW1	Q96CW1	5	5	5	AP-2 complex subunit mu	AP2M1	sp|Q96CW1|AP2M1_HUMAN AP-2 complex subunit mu OS=Homo sapiens OX=9606 GN=AP2M1 PE=1 SV=2	1	5	5	5	4	4	4	4	4	4	3	3	4	4	4	4	4	4	4	4	3	3	4	4	4	4	4	4	4	4	3
AP3B1	23.9587	24.0163	23.5082	23.41	24.3905	24.2079	22.9333	23.1184	23.8699	23.7539	O00203;Q13367	O00203	10;2	10;2	10;2	AP-3 complex subunit beta-1	AP3B1	sp|O00203|AP3B1_HUMAN AP-3 complex subunit beta-1 OS=Homo sapiens OX=9606 GN=AP3B1 PE=1 SV=3	2	10	10	10	8	7	10	8	5	5	4	4	4	4	8	7	10	8	5	5	4	4	4	4	8	7	10	8	5	5	4
AP3D1	24.9724	24.8642	24.7145	24.7359	24.2414	23.7	24.3144	24.3576	24.6818	24.8536	O14617	O14617	13	13	13	AP-3 complex subunit delta-1	AP3D1	sp|O14617|AP3D1_HUMAN AP-3 complex subunit delta-1 OS=Homo sapiens OX=9606 GN=AP3D1 PE=1 SV=1	1	13	13	13	11	11	8	8	5	6	7	8	10	9	11	11	8	8	5	6	7	8	10	9	11	11	8	8	5	6	7
AP3M1	23.9022	23.6405	23.5616	23.5191	23.1564	21.8124	23.2271	23.4002	23.2693	23.4881	Q9Y2T2	Q9Y2T2	5	5	5	AP-3 complex subunit mu-1	AP3M1	sp|Q9Y2T2|AP3M1_HUMAN AP-3 complex subunit mu-1 OS=Homo sapiens OX=9606 GN=AP3M1 PE=1 SV=1	1	5	5	5	4	5	3	3	3	1	4	4	5	4	4	5	3	3	3	1	4	4	5	4	4	5	3	3	3	1	4
AP3S1	19.2197	20.8802	19.8981	21.874	22.8896	22.8639	20.2581	21.228	20.1709	21.3448	Q92572	Q92572	2	2	2	AP-3 complex subunit sigma-1	AP3S1	sp|Q92572|AP3S1_HUMAN AP-3 complex subunit sigma-1 OS=Homo sapiens OX=9606 GN=AP3S1 PE=1 SV=1	1	2	2	2	1	1	1	2	2	2	1	2	1	2	1	1	1	2	2	2	1	2	1	2	1	1	1	2	2	2	1
AP5Z1	20.1719	20.7696	22.3808	22.4346	20.5295	20.7358	21.2707	18.2794	21.2293	19.4358	O43299	O43299	4	4	4	AP-5 complex subunit zeta-1	AP5Z1	sp|O43299|AP5Z1_HUMAN AP-5 complex subunit zeta-1 OS=Homo sapiens OX=9606 GN=AP5Z1 PE=1 SV=2	1	4	4	4	2	2	3	2	2	2	1	1	2	1	2	2	3	2	2	2	1	1	2	1	2	2	3	2	2	2	1
APAF1	22.572	21.7408	21.7102	21.9498	19.9988	21.9814	20.1288	19.6102	19.5504	19.4292	O14727	O14727	6	6	6	Apoptotic protease-activating factor 1	APAF1	sp|O14727|APAF_HUMAN Apoptotic protease-activating factor 1 OS=Homo sapiens OX=9606 GN=APAF1 PE=1 SV=2	1	6	6	6	3	5	4	3	1	1	0	1	1	1	3	5	4	3	1	1	0	1	1	1	3	5	4	3	1	1	0
APBB1IP	26.1767	26.1479	26.2763	26.3033	26.6199	26.4773	25.0949	25.1185	26.1467	25.8993	Q7Z5R6	Q7Z5R6	11	11	11	Amyloid beta A4 precursor protein-binding family B member 1-interacting protein	APBB1IP	sp|Q7Z5R6|AB1IP_HUMAN Amyloid beta A4 precursor protein-binding family B member 1-interacting protein OS=Homo sapiens OX=9606 GN=APBB1IP PE=1 SV=1	1	11	11	11	8	10	10	10	6	6	9	7	7	7	8	10	10	10	6	6	9	7	7	7	8	10	10	10	6	6	9
APEH	26.1873	26.2213	26.3337	26.3596	26.2436	26.3726	25.2862	25.1466	25.9172	25.9967	P13798	P13798	14	14	14	Acylamino-acid-releasing enzyme	APEH	sp|P13798|ACPH_HUMAN Acylamino-acid-releasing enzyme OS=Homo sapiens OX=9606 GN=APEH PE=1 SV=4	1	14	14	14	10	10	14	12	9	8	7	8	10	10	10	10	14	12	9	8	7	8	10	10	10	10	14	12	9	8	7
APEX1	29.4906	29.3087	28.9761	28.9996	29.6603	29.6828	28.4318	28.3238	28.9245	28.8939	P27695	P27695	17	17	17	DNA-(apurinic or apyrimidinic site) lyase;DNA-(apurinic or apyrimidinic site) lyase, mitochondrial	APEX1	sp|P27695|APEX1_HUMAN DNA-(apurinic or apyrimidinic site) endonuclease OS=Homo sapiens OX=9606 GN=APEX1 PE=1 SV=2	1	17	17	17	14	16	15	15	13	14	16	14	14	14	14	16	15	15	13	14	16	14	14	14	14	16	15	15	13	14	16
API5	26.0077	26.0087	26.1135	26.0986	25.6698	25.7065	25.483	25.498	26.2386	25.9397	Q9BZZ5	Q9BZZ5	16	16	16	Apoptosis inhibitor 5	API5	sp|Q9BZZ5|API5_HUMAN Apoptosis inhibitor 5 OS=Homo sapiens OX=9606 GN=API5 PE=1 SV=3	1	16	16	16	8	10	10	12	9	7	11	11	8	11	8	10	10	12	9	7	11	11	8	11	8	10	10	12	9	7	11
APIP	22.8818	22.9289	23.1419	23.2758	22.8668	22.7208	21.3656	18.987	22.1736	22.3157	Q96GX9	Q96GX9	8	8	8	Methylthioribulose-1-phosphate dehydratase	APIP	sp|Q96GX9|MTNB_HUMAN Methylthioribulose-1-phosphate dehydratase OS=Homo sapiens OX=9606 GN=APIP PE=1 SV=1	1	8	8	8	4	4	5	5	2	3	3	0	4	3	4	4	5	5	2	3	3	0	4	3	4	4	5	5	2	3	3
APMAP	26.6818	26.6847	26.5506	26.4979	27.5687	27.5858	28.5003	28.5085	27.7631	27.6471	Q9HDC9	Q9HDC9	18	18	18	Adipocyte plasma membrane-associated protein	APMAP	sp|Q9HDC9|APMAP_HUMAN Adipocyte plasma membrane-associated protein OS=Homo sapiens OX=9606 GN=APMAP PE=1 SV=2	1	18	18	18	11	11	11	9	10	11	17	16	12	14	11	11	11	9	10	11	17	16	12	14	11	11	11	9	10	11	17
APOA1BP	25.7329	25.4949	25.222	25.5311	26.3363	26.4599	25.4606	25.5279	26.2116	26.1096	Q8NCW5	Q8NCW5	8	8	8	NAD(P)H-hydrate epimerase	APOA1BP	sp|Q8NCW5|NNRE_HUMAN NAD(P)H-hydrate epimerase OS=Homo sapiens OX=9606 GN=NAXE PE=1 SV=2	1	8	8	8	4	6	5	4	4	4	5	4	4	5	4	6	5	4	4	4	5	4	4	5	4	6	5	4	4	4	5
APOBEC3C	23.9455	23.9846	24.1849	24.2159	24.0185	23.6916	23.9339	24.0585	24.2513	24.5979	Q9NRW3	Q9NRW3	5	5	4	DNA dC->dU-editing enzyme APOBEC-3C	APOBEC3C	sp|Q9NRW3|ABC3C_HUMAN DNA dC->dU-editing enzyme APOBEC-3C OS=Homo sapiens OX=9606 GN=APOBEC3C PE=1 SV=2	1	5	5	4	4	3	3	3	4	2	5	4	3	4	4	3	3	3	4	2	5	4	3	4	3	3	3	3	3	2	4
APOBEC3G	22.5639	22.3658	22.6559	22.2993	22.8973	22.9819	23.9829	24.286	22.3533	22.3452	Q9HC16	Q9HC16	7	7	6	DNA dC->dU-editing enzyme APOBEC-3G	APOBEC3G	sp|Q9HC16|ABC3G_HUMAN DNA dC->dU-editing enzyme APOBEC-3G OS=Homo sapiens OX=9606 GN=APOBEC3G PE=1 SV=1	1	7	7	6	2	2	3	2	3	2	5	7	3	3	2	2	3	2	3	2	5	7	3	3	2	2	3	2	3	2	5
APOBR	23.9149	23.89	22.9312	22.8024	23.6377	23.6563	24.8129	24.579	22.8966	22.0988	Q0VD83	Q0VD83	16	16	16	Apolipoprotein B receptor	APOBR	sp|Q0VD83|APOBR_HUMAN Apolipoprotein B receptor OS=Homo sapiens OX=9606 GN=APOBR PE=1 SV=3	1	16	16	16	11	10	7	7	6	8	14	14	6	5	11	10	7	7	6	8	14	14	6	5	11	10	7	7	6	8	14
APOC2	20.1639	19.9382	23.3826	20.3907	20.9243	21.477	20.2737	21.1422	20.0925	20.2093	P02655	P02655	2	2	2	Apolipoprotein C-II;Proapolipoprotein C-II	APOC2	sp|P02655|APOC2_HUMAN Apolipoprotein C-II OS=Homo sapiens OX=9606 GN=APOC2 PE=1 SV=1	1	2	2	2	0	0	2	2	0	0	0	0	0	0	0	0	2	2	0	0	0	0	0	0	0	0	2	2	0	0	0
APOD	19.2587	22.0847	20.6538	19.9967	19.1925	20.8666	20.8785	20.6863	20.3567	20.4485	P05090	P05090	6	6	6	Apolipoprotein D	APOD	sp|P05090|APOD_HUMAN Apolipoprotein D OS=Homo sapiens OX=9606 GN=APOD PE=1 SV=1	1	6	6	6	2	3	1	1	1	1	4	5	0	0	2	3	1	1	1	1	4	5	0	0	2	3	1	1	1	1	4
APOE	21.5914	19.8912	19.7557	17.8325	19.8998	20.6997	19.4991	19.9564	20.7852	21.354	P02649	P02649	3	3	3	Apolipoprotein E	APOE	sp|P02649|APOE_HUMAN Apolipoprotein E OS=Homo sapiens OX=9606 GN=APOE PE=1 SV=1	1	3	3	3	1	1	2	2	0	0	0	1	1	0	1	1	2	2	0	0	0	1	1	0	1	1	2	2	0	0	0
APOL2	19.2145	19.0082	19.114	20.098	19.8472	21.1552	19.8325	20.1411	19.5038	20.4384	Q9BQE5	Q9BQE5	2	2	2	Apolipoprotein L2	APOL2	sp|Q9BQE5|APOL2_HUMAN Apolipoprotein L2 OS=Homo sapiens OX=9606 GN=APOL2 PE=1 SV=1	1	2	2	2	2	2	1	2	1	1	1	1	2	1	2	2	1	2	1	1	1	1	2	1	2	2	1	2	1	1	1
APOL3	19.9269	19.5938	22.3837	20.5707	23.758	23.663	25.3687	25.2885	24.6175	24.8915	O95236	O95236	10	10	10	Apolipoprotein L3	APOL3	sp|O95236|APOL3_HUMAN Apolipoprotein L3 OS=Homo sapiens OX=9606 GN=APOL3 PE=1 SV=3	1	10	10	10	0	0	2	0	3	2	9	10	3	3	0	0	2	0	3	2	9	10	3	3	0	0	2	0	3	2	9
APOO	23.1905	23.2947	24.0336	24.1968	24.1083	24.0458	24.9425	24.891	24.2513	24.1399	Q9BUR5	Q9BUR5	8	8	8	Apolipoprotein O	APOO	sp|Q9BUR5|MIC26_HUMAN MICOS complex subunit MIC26 OS=Homo sapiens OX=9606 GN=APOO PE=1 SV=1	1	8	8	8	3	5	6	6	3	2	7	6	4	4	3	5	6	6	3	2	7	6	4	4	3	5	6	6	3	2	7
APOOL	24.7886	24.8132	24.8718	24.8729	25.5419	25.5308	25.8055	25.7437	24.8148	24.6704	Q6UXV4	Q6UXV4	12	12	12	MICOS complex subunit MIC27	APOOL	sp|Q6UXV4|MIC27_HUMAN MICOS complex subunit MIC27 OS=Homo sapiens OX=9606 GN=APOOL PE=1 SV=1	1	12	12	12	8	9	6	7	8	8	11	11	8	7	8	9	6	7	8	8	11	11	8	7	8	9	6	7	8	8	11
APPL1	26.222	26.2574	25.5655	25.6978	25.8795	25.8188	24.3587	24.2591	25.2986	25.3674	Q9UKG1	Q9UKG1	15	15	15	DCC-interacting protein 13-alpha	APPL1	sp|Q9UKG1|DP13A_HUMAN DCC-interacting protein 13-alpha OS=Homo sapiens OX=9606 GN=APPL1 PE=1 SV=1	1	15	15	15	13	15	7	6	6	7	6	7	10	9	13	15	7	6	6	7	6	7	10	9	13	15	7	6	6	7	6
APRT	29.4591	29.4166	29.5286	29.4788	30.8286	30.6854	29.5556	29.7899	29.8568	29.804	P07741	P07741	10	10	10	Adenine phosphoribosyltransferase	APRT	sp|P07741|APT_HUMAN Adenine phosphoribosyltransferase OS=Homo sapiens OX=9606 GN=APRT PE=1 SV=2	1	10	10	10	8	9	9	9	8	8	9	9	9	7	8	9	9	9	8	8	9	9	9	7	8	9	9	9	8	8	9
AQR	26.2413	26.1425	25.9829	25.9978	25.5816	25.5441	25.4782	25.3621	25.8739	25.8391	O60306	O60306	24	24	24	Intron-binding protein aquarius	AQR	sp|O60306|AQR_HUMAN RNA helicase aquarius OS=Homo sapiens OX=9606 GN=AQR PE=1 SV=4	1	24	24	24	16	16	19	19	9	9	9	9	11	13	16	16	19	19	9	9	9	9	11	13	16	16	19	19	9	9	9
ARAF	21.0549	21.5425	20.2031	21.6621	19.6832	20.8348	21.5793	23.2988	20.9753	20.8955	P10398	P10398	4	4	4	Serine/threonine-protein kinase A-Raf	ARAF	sp|P10398|ARAF_HUMAN Serine/threonine-protein kinase A-Raf OS=Homo sapiens OX=9606 GN=ARAF PE=1 SV=2	1	4	4	4	2	3	1	0	1	1	3	3	3	1	2	3	1	0	1	1	3	3	3	1	2	3	1	0	1	1	3
ARAP1	22.5078	22.3906	23.0635	22.3026	23.2358	23.7563	23.0636	23.2738	24.0602	23.9575	Q96P48	Q96P48	7	7	7	Arf-GAP with Rho-GAP domain, ANK repeat and PH domain-containing protein 1	ARAP1	sp|Q96P48|ARAP1_HUMAN Arf-GAP with Rho-GAP domain, ANK repeat and PH domain-containing protein 1 OS=Homo sapiens OX=9606 GN=ARAP1 PE=1 SV=3	1	7	7	7	4	3	4	3	5	3	7	6	6	6	4	3	4	3	5	3	7	6	6	6	4	3	4	3	5	3	7
ARCN1	24.7182	24.7587	24.4127	24.6096	25.1029	24.9822	24.8259	24.5484	24.3058	24.1578	P48444	P48444	9	9	9	Coatomer subunit delta	ARCN1	sp|P48444|COPD_HUMAN Coatomer subunit delta OS=Homo sapiens OX=9606 GN=ARCN1 PE=1 SV=1	1	9	9	9	8	6	5	6	5	6	5	6	7	7	8	6	5	6	5	6	5	6	7	7	8	6	5	6	5	6	5
ARF3	28.0331	28.114	27.3865	27.5571	27.4979	27.3317	27.9611	27.8607	28.3589	28.5245	P61204	P61204	13	13	1	ADP-ribosylation factor 3	ARF3	sp|P61204|ARF3_HUMAN ADP-ribosylation factor 3 OS=Homo sapiens OX=9606 GN=ARF3 PE=1 SV=2	1	13	13	1	11	12	10	12	9	11	12	11	11	11	11	12	10	12	9	11	12	11	11	11	0	0	0	1	0	0	0
ARF4	22.7593	22.897	20.8946	19.9439	19.3228	21.1335	22.8498	22.7662	22.4048	22.7835	P18085	P18085	9	5	5	ADP-ribosylation factor 4	ARF4	sp|P18085|ARF4_HUMAN ADP-ribosylation factor 4 OS=Homo sapiens OX=9606 GN=ARF4 PE=1 SV=3	1	9	5	5	6	6	6	7	5	5	7	7	7	6	2	2	2	3	1	1	3	3	3	2	2	2	2	3	1	1	3
ARF5	23.1131	23.1338	22.4095	22.5523	20.7751	20.4658	23.5296	23.3145	23.7313	23.546	P84085	P84085	8	4	4	ADP-ribosylation factor 5	ARF5	sp|P84085|ARF5_HUMAN ADP-ribosylation factor 5 OS=Homo sapiens OX=9606 GN=ARF5 PE=1 SV=2	1	8	4	4	6	6	7	6	4	5	7	8	6	7	2	2	3	2	0	1	3	4	2	3	2	2	3	2	0	1	3
ARF6	25.3131	25.3801	25.6982	25.4551	25.7643	25.5511	26.0712	25.8331	25.7664	26.0084	P62330	P62330	8	8	8	ADP-ribosylation factor 6	ARF6	sp|P62330|ARF6_HUMAN ADP-ribosylation factor 6 OS=Homo sapiens OX=9606 GN=ARF6 PE=1 SV=2	1	8	8	8	6	6	7	6	6	5	7	8	6	5	6	6	7	6	6	5	7	8	6	5	6	6	7	6	6	5	7
ARFGAP1	23.8651	23.9532	23.9136	23.7111	24.0464	24.08	19.8216	19.0942	23.8276	19.6419	Q8N6T3	Q8N6T3	3	3	3	ADP-ribosylation factor GTPase-activating protein 1	ARFGAP1	sp|Q8N6T3|ARFG1_HUMAN ADP-ribosylation factor GTPase-activating protein 1 OS=Homo sapiens OX=9606 GN=ARFGAP1 PE=1 SV=2	1	3	3	3	3	3	2	2	3	3	2	1	3	1	3	3	2	2	3	3	2	1	3	1	3	3	2	2	3	3	2
ARFGAP2	24.0556	24.0255	24.0701	23.9067	23.4564	23.5331	22.6668	22.7322	23.4718	22.85	Q8N6H7	Q8N6H7	9	9	9	ADP-ribosylation factor GTPase-activating protein 2	ARFGAP2	sp|Q8N6H7|ARFG2_HUMAN ADP-ribosylation factor GTPase-activating protein 2 OS=Homo sapiens OX=9606 GN=ARFGAP2 PE=1 SV=1	1	9	9	9	7	9	9	8	5	4	6	6	3	5	7	9	9	8	5	4	6	6	3	5	7	9	9	8	5	4	6
ARFGEF1	24.3212	24.4006	23.4751	24.0272	24.2187	24.6282	24.551	24.0658	23.7004	24.5596	Q9Y6D6	Q9Y6D6	15	15	11	Brefeldin A-inhibited guanine nucleotide-exchange protein 1	ARFGEF1	sp|Q9Y6D6|BIG1_HUMAN Brefeldin A-inhibited guanine nucleotide-exchange protein 1 OS=Homo sapiens OX=9606 GN=ARFGEF1 PE=1 SV=2	1	15	15	11	11	13	10	9	8	5	8	8	8	7	11	13	10	9	8	5	8	8	8	7	7	9	6	6	5	3	7
ARFGEF2	21.1906	20.9802	20.3362	20.4025	19.8396	20.1154	20.3927	20.9055	19.8418	19.9387	Q9Y6D5	Q9Y6D5	9	5	5	Brefeldin A-inhibited guanine nucleotide-exchange protein 2	ARFGEF2	sp|Q9Y6D5|BIG2_HUMAN Brefeldin A-inhibited guanine nucleotide-exchange protein 2 OS=Homo sapiens OX=9606 GN=ARFGEF2 PE=1 SV=3	1	9	5	5	7	8	5	5	4	3	2	3	4	4	3	4	1	2	1	1	1	1	2	1	3	4	1	2	1	1	1
ARFIP1	23.1982	23.3584	22.7384	22.9781	21.0448	22.6487	22.7947	22.4486	20.4033	23.0621	P53367	P53367	6	6	6	Arfaptin-1	ARFIP1	sp|P53367|ARFP1_HUMAN Arfaptin-1 OS=Homo sapiens OX=9606 GN=ARFIP1 PE=1 SV=2	1	6	6	6	3	6	3	4	1	2	3	4	0	2	3	6	3	4	1	2	3	4	0	2	3	6	3	4	1	2	3
ARHGAP1	28.1053	28.1217	27.2528	27.2853	26.4902	26.5507	26.5875	26.7767	27.0794	27.2791	Q07960	Q07960	15	15	15	Rho GTPase-activating protein 1	ARHGAP1	sp|Q07960|RHG01_HUMAN Rho GTPase-activating protein 1 OS=Homo sapiens OX=9606 GN=ARHGAP1 PE=1 SV=1	1	15	15	15	12	14	14	12	9	10	10	12	10	11	12	14	14	12	9	10	10	12	10	11	12	14	14	12	9	10	10
ARHGAP15	22.1042	22.9646	23.2676	23.1556	24.0984	24.0666	21.9583	23.4078	23.7897	23.694	Q53QZ3	Q53QZ3	5	5	5	Rho GTPase-activating protein 15	ARHGAP15	sp|Q53QZ3|RHG15_HUMAN Rho GTPase-activating protein 15 OS=Homo sapiens OX=9606 GN=ARHGAP15 PE=1 SV=2	1	5	5	5	2	3	3	3	3	3	3	2	4	4	2	3	3	3	3	3	3	2	4	4	2	3	3	3	3	3	3
ARHGAP17	25.5187	25.2825	25.3005	25.2205	25.2935	25.4759	25.0422	24.904	25.6314	25.9215	Q68EM7	Q68EM7	14	14	14	Rho GTPase-activating protein 17	ARHGAP17	sp|Q68EM7|RHG17_HUMAN Rho GTPase-activating protein 17 OS=Homo sapiens OX=9606 GN=ARHGAP17 PE=1 SV=1	1	14	14	14	11	11	10	10	4	5	10	10	10	8	11	11	10	10	4	5	10	10	10	8	11	11	10	10	4	5	10
ARHGAP18	21.0844	21.2312	21.9847	21.5583	21.5181	21.0516	19.8873	20.5298	21.0952	21.2957	Q8N392	Q8N392	3	3	3	Rho GTPase-activating protein 18	ARHGAP18	sp|Q8N392|RHG18_HUMAN Rho GTPase-activating protein 18 OS=Homo sapiens OX=9606 GN=ARHGAP18 PE=1 SV=3	1	3	3	3	2	2	3	3	0	1	0	1	0	0	2	2	3	3	0	1	0	1	0	0	2	2	3	3	0	1	0
ARHGAP25	26.1266	26.0769	26.2119	26.0561	27.2317	27.2694	26.6094	26.5108	26.6748	26.8159	P42331	P42331	17	17	17	Rho GTPase-activating protein 25	ARHGAP25	sp|P42331|RHG25_HUMAN Rho GTPase-activating protein 25 OS=Homo sapiens OX=9606 GN=ARHGAP25 PE=1 SV=2	1	17	17	17	12	11	11	13	12	11	14	14	11	14	12	11	11	13	12	11	14	14	11	14	12	11	11	13	12	11	14
ARHGAP30	23.7983	23.81	23.9856	23.8905	25.9161	25.8109	25.0488	24.998	24.8302	24.7647	Q7Z6I6	Q7Z6I6	10	10	10	Rho GTPase-activating protein 30	ARHGAP30	sp|Q7Z6I6|RHG30_HUMAN Rho GTPase-activating protein 30 OS=Homo sapiens OX=9606 GN=ARHGAP30 PE=1 SV=3	1	10	10	10	4	7	5	6	8	8	9	9	6	6	4	7	5	6	8	8	9	9	6	6	4	7	5	6	8	8	9
ARHGAP35	21.0848	19.1341	19.5128	19.2897	19.6895	20.5742	19.2266	19.6983	19.7412	19.6606	Q9NRY4	Q9NRY4	2	2	2	Rho GTPase-activating protein 35	ARHGAP35	sp|Q9NRY4|RHG35_HUMAN Rho GTPase-activating protein 35 OS=Homo sapiens OX=9606 GN=ARHGAP35 PE=1 SV=3	1	2	2	2	0	1	0	1	0	0	0	0	0	0	0	1	0	1	0	0	0	0	0	0	0	1	0	1	0	0	0
ARHGAP4	26.7909	26.7953	27.0247	26.9988	26.4027	26.3986	25.2347	25.3652	25.644	25.6118	P98171	P98171	26	26	26	Rho GTPase-activating protein 4	ARHGAP4	sp|P98171|RHG04_HUMAN Rho GTPase-activating protein 4 OS=Homo sapiens OX=9606 GN=ARHGAP4 PE=1 SV=2	1	26	26	26	21	22	23	23	11	10	15	15	11	11	21	22	23	23	11	10	15	15	11	11	21	22	23	23	11	10	15
ARHGAP9	22.7749	22.9067	23.0225	22.7649	24.5226	24.1462	23.498	23.4586	24.527	24.4446	Q9BRR9	Q9BRR9	7	7	7	Rho GTPase-activating protein 9	ARHGAP9	sp|Q9BRR9|RHG09_HUMAN Rho GTPase-activating protein 9 OS=Homo sapiens OX=9606 GN=ARHGAP9 PE=1 SV=2	1	7	7	7	3	3	4	6	5	3	4	5	7	7	3	3	4	6	5	3	4	5	7	7	3	3	4	6	5	3	4
ARHGDIA	28.5932	28.7981	28.377	28.3376	29.307	29.2924	28.6169	28.5947	28.8762	28.9205	P52565	P52565	10	10	10	Rho GDP-dissociation inhibitor 1	ARHGDIA	sp|P52565|GDIR1_HUMAN Rho GDP-dissociation inhibitor 1 OS=Homo sapiens OX=9606 GN=ARHGDIA PE=1 SV=3	1	10	10	10	9	10	9	9	9	8	8	9	8	8	9	10	9	9	9	8	8	9	8	8	9	10	9	9	9	8	8
ARHGDIB	29.6045	29.9005	29.7186	29.625	30.2121	30.3468	29.3057	29.4227	29.9588	30.0394	P52566	P52566	19	19	19	Rho GDP-dissociation inhibitor 2	ARHGDIB	sp|P52566|GDIR2_HUMAN Rho GDP-dissociation inhibitor 2 OS=Homo sapiens OX=9606 GN=ARHGDIB PE=1 SV=3	1	19	19	19	16	14	15	16	15	16	17	18	16	18	16	14	15	16	15	16	17	18	16	18	16	14	15	16	15	16	17
ARHGEF1	26.8985	26.841	26.6231	26.5007	27.6905	27.8179	26.6547	26.6542	27.274	27.1079	Q92888	Q92888	31	31	31	Rho guanine nucleotide exchange factor 1	ARHGEF1	sp|Q92888|ARHG1_HUMAN Rho guanine nucleotide exchange factor 1 OS=Homo sapiens OX=9606 GN=ARHGEF1 PE=1 SV=2	1	31	31	31	18	16	19	20	22	19	21	20	21	20	18	16	19	20	22	19	21	20	21	20	18	16	19	20	22	19	21
ARHGEF18	25.1312	25.3447	25.1774	25.0708	25.8438	25.6999	24.3363	24.385	25.6166	25.5882	Q6ZSZ5	Q6ZSZ5	15	15	15	Rho guanine nucleotide exchange factor 18	ARHGEF18	sp|Q6ZSZ5|ARHGI_HUMAN Rho guanine nucleotide exchange factor 18 OS=Homo sapiens OX=9606 GN=ARHGEF18 PE=1 SV=4	1	15	15	15	10	7	11	10	6	7	8	8	9	10	10	7	11	10	6	7	8	8	9	10	10	7	11	10	6	7	8
ARHGEF2	27.321	27.3288	26.9378	27.0091	26.2479	26.269	25.6085	25.7563	26.3014	26.2908	Q92974	Q92974	20	20	20	Rho guanine nucleotide exchange factor 2	ARHGEF2	sp|Q92974|ARHG2_HUMAN Rho guanine nucleotide exchange factor 2 OS=Homo sapiens OX=9606 GN=ARHGEF2 PE=1 SV=4	1	20	20	20	18	18	14	16	11	7	11	10	14	13	18	18	14	16	11	7	11	10	14	13	18	18	14	16	11	7	11
ARHGEF6	24.354	24.4243	24.0737	23.9977	24.3604	24.4443	23.4288	23.5619	23.8955	24.0477	Q15052	Q15052	13	13	9	Rho guanine nucleotide exchange factor 6	ARHGEF6	sp|Q15052|ARHG6_HUMAN Rho guanine nucleotide exchange factor 6 OS=Homo sapiens OX=9606 GN=ARHGEF6 PE=1 SV=2	1	13	13	9	10	10	11	10	6	6	11	11	8	7	10	10	11	10	6	6	11	11	8	7	6	6	7	6	3	3	8
ARHGEF7	24.6403	24.6222	23.76	23.6995	24.383	24.3828	22.8834	23.3875	24.0759	24.0535	Q14155	Q14155	9	5	5	Rho guanine nucleotide exchange factor 7	ARHGEF7	sp|Q14155|ARHG7_HUMAN Rho guanine nucleotide exchange factor 7 OS=Homo sapiens OX=9606 GN=ARHGEF7 PE=1 SV=2	1	9	5	5	8	8	9	8	7	6	5	5	6	5	4	4	5	4	4	3	2	2	3	3	4	4	5	4	4	3	2
ARID1A	25.6242	25.5372	25.4202	25.5717	24.3202	24.3267	23.8349	21.8365	24.8797	24.7927	O14497	O14497	29	29	27	AT-rich interactive domain-containing protein 1A	ARID1A	sp|O14497|ARI1A_HUMAN AT-rich interactive domain-containing protein 1A OS=Homo sapiens OX=9606 GN=ARID1A PE=1 SV=3	1	29	29	27	20	23	22	24	4	5	10	5	12	12	20	23	22	24	4	5	10	5	12	12	18	21	21	22	3	4	8
ARID1B	25.962	26.2162	23.7874	23.9012	23.5179	23.6855	22.9298	21.6119	23.4283	23.7179	Q8NFD5	Q8NFD5	22	20	20	AT-rich interactive domain-containing protein 1B	ARID1B	sp|Q8NFD5|ARI1B_HUMAN AT-rich interactive domain-containing protein 1B OS=Homo sapiens OX=9606 GN=ARID1B PE=1 SV=2	1	22	20	20	19	21	11	9	6	7	6	6	6	7	17	19	10	7	5	6	4	6	5	5	17	19	10	7	5	6	4
ARID2	23.5469	24.0699	22.829	22.8623	21.81	21.9023	19.5468	18.7582	22.6788	20.7698	Q68CP9	Q68CP9	9	9	9	AT-rich interactive domain-containing protein 2	ARID2	sp|Q68CP9|ARID2_HUMAN AT-rich interactive domain-containing protein 2 OS=Homo sapiens OX=9606 GN=ARID2 PE=1 SV=2	1	9	9	9	7	7	6	5	2	2	0	0	2	1	7	7	6	5	2	2	0	0	2	1	7	7	6	5	2	2	0
ARID3A	24.6963	24.8315	18.9284	22.072	21.6309	19.8922	20.0573	19.4051	20.1495	19.6887	Q99856;Q8IVW6	Q99856	6;1	6;1	6;1	AT-rich interactive domain-containing protein 3A	ARID3A	sp|Q99856|ARI3A_HUMAN AT-rich interactive domain-containing protein 3A OS=Homo sapiens OX=9606 GN=ARID3A PE=1 SV=2	2	6	6	6	6	6	1	2	2	0	0	0	1	1	6	6	1	2	2	0	0	0	1	1	6	6	1	2	2	0	0
ARID4B	21.1823	21.0887	20.9101	20.9685	21.2403	21.2827	21.3514	21.1989	21.1515	21.1188	Q4LE39	Q4LE39	5	5	5	AT-rich interactive domain-containing protein 4B	ARID4B	sp|Q4LE39|ARI4B_HUMAN AT-rich interactive domain-containing protein 4B OS=Homo sapiens OX=9606 GN=ARID4B PE=1 SV=2	1	5	5	5	3	3	3	3	3	2	3	2	2	4	3	3	3	3	3	2	3	2	2	4	3	3	3	3	3	2	3
ARIH1	22.0753	21.9681	21.5505	21.5096	22.5982	22.2759	21.5039	21.4411	21.824	21.6108	Q9Y4X5	Q9Y4X5	5	5	5	E3 ubiquitin-protein ligase ARIH1	ARIH1	sp|Q9Y4X5|ARI1_HUMAN E3 ubiquitin-protein ligase ARIH1 OS=Homo sapiens OX=9606 GN=ARIH1 PE=1 SV=2	1	5	5	5	3	3	3	3	2	3	2	3	3	4	3	3	3	3	2	3	2	3	3	4	3	3	3	3	2	3	2
ARIH2	20.5175	20.1619	20.9048	20.7976	19.5544	19.8627	19.5248	20.9191	19.3338	21.1407	O95376	O95376	3	3	3	E3 ubiquitin-protein ligase ARIH2	ARIH2	sp|O95376|ARI2_HUMAN E3 ubiquitin-protein ligase ARIH2 OS=Homo sapiens OX=9606 GN=ARIH2 PE=1 SV=1	1	3	3	3	3	1	2	2	1	1	1	0	0	0	3	1	2	2	1	1	1	0	0	0	3	1	2	2	1	1	1
ARL1	21.8486	20.7955	22.8456	23.0716	20.1836	20.7967	23.7615	22.4494	21.0581	19.4902	P40616	P40616	4	4	4	ADP-ribosylation factor-like protein 1	ARL1	sp|P40616|ARL1_HUMAN ADP-ribosylation factor-like protein 1 OS=Homo sapiens OX=9606 GN=ARL1 PE=1 SV=1	1	4	4	4	3	3	3	3	1	0	3	3	1	1	3	3	3	3	1	0	3	3	1	1	3	3	3	3	1	0	3
ARL2	19.2332	20.2725	21.2828	21.4281	20.0667	19.9989	20.6258	20.4617	20.2318	21.4817	P36404	P36404	3	3	3	ADP-ribosylation factor-like protein 2	ARL2	sp|P36404|ARL2_HUMAN ADP-ribosylation factor-like protein 2 OS=Homo sapiens OX=9606 GN=ARL2 PE=1 SV=4	1	3	3	3	2	1	3	3	2	2	2	2	1	1	2	1	3	3	2	2	2	2	1	1	2	1	3	3	2	2	2
ARL3	23.4047	23.307	18.8662	21.7954	22.5113	20.9908	19.8638	20.3619	20.1825	20.1286	P36405	P36405	3	3	3	ADP-ribosylation factor-like protein 3	ARL3	sp|P36405|ARL3_HUMAN ADP-ribosylation factor-like protein 3 OS=Homo sapiens OX=9606 GN=ARL3 PE=1 SV=2	1	3	3	3	3	3	1	2	2	1	0	0	1	0	3	3	1	2	2	1	0	0	1	0	3	3	1	2	2	1	0
ARL6IP1	20.155	19.8441	19.6198	20.5317	20.1871	20.7359	24.5498	24.8233	22.4749	22.3745	Q15041	Q15041	3	3	3	ADP-ribosylation factor-like protein 6-interacting protein 1	ARL6IP1	sp|Q15041|AR6P1_HUMAN ADP-ribosylation factor-like protein 6-interacting protein 1 OS=Homo sapiens OX=9606 GN=ARL6IP1 PE=1 SV=2	1	3	3	3	1	1	1	1	1	1	2	2	3	2	1	1	1	1	1	1	2	2	3	2	1	1	1	1	1	1	2
ARL6IP4	21.4637	22.2732	22.4959	22.3439	21.0711	21.1245	19.3617	19.298	19.4993	20.4881	Q66PJ3	Q66PJ3	4	4	4	ADP-ribosylation factor-like protein 6-interacting protein 4	ARL6IP4	sp|Q66PJ3|AR6P4_HUMAN ADP-ribosylation factor-like protein 6-interacting protein 4 OS=Homo sapiens OX=9606 GN=ARL6IP4 PE=1 SV=2	1	4	4	4	2	3	3	3	2	2	0	1	1	3	2	3	3	3	2	2	0	1	1	3	2	3	3	3	2	2	0
ARL6IP5	26.5253	26.7351	27.4172	27.5961	27.272	27.2732	28.8964	28.9393	27.9309	28.0184	O75915	O75915	7	7	7	PRA1 family protein 3	ARL6IP5	sp|O75915|PRAF3_HUMAN PRA1 family protein 3 OS=Homo sapiens OX=9606 GN=ARL6IP5 PE=1 SV=1	1	7	7	7	6	5	5	6	4	4	6	7	5	5	6	5	5	6	4	4	6	7	5	5	6	5	5	6	4	4	6
ARL8A	20.9622	20.171	19.549	21.3657	20.7278	20.08	20.0597	19.6468	19.5407	21.2361	Q96BM9	Q96BM9	8	3	3	ADP-ribosylation factor-like protein 8A	ARL8A	sp|Q96BM9|ARL8A_HUMAN ADP-ribosylation factor-like protein 8A OS=Homo sapiens OX=9606 GN=ARL8A PE=1 SV=1	1	8	3	3	5	6	7	5	1	2	6	7	5	5	1	2	2	1	0	0	1	2	1	1	1	2	2	1	0	0	1
ARL8B	24.3299	24.6155	24.231	24.1735	20.9567	23.0401	24.724	24.6243	23.9594	24.0746	Q9NVJ2	Q9NVJ2	8	8	3	ADP-ribosylation factor-like protein 8B	ARL8B	sp|Q9NVJ2|ARL8B_HUMAN ADP-ribosylation factor-like protein 8B OS=Homo sapiens OX=9606 GN=ARL8B PE=1 SV=1	1	8	8	3	6	7	8	5	1	2	7	7	5	5	6	7	8	5	1	2	7	7	5	5	2	3	3	1	0	0	2
ARMC1	25.2225	25.3712	25.1469	25.6902	25.5891	25.3	26.1439	26.2308	24.6418	25.1495	Q9NVT9	Q9NVT9	4	4	4	Armadillo repeat-containing protein 1	ARMC1	sp|Q9NVT9|ARMC1_HUMAN Armadillo repeat-containing protein 1 OS=Homo sapiens OX=9606 GN=ARMC1 PE=1 SV=1	1	4	4	4	3	4	3	3	2	2	3	3	3	2	3	4	3	3	2	2	3	3	3	2	3	4	3	3	2	2	3
ARMC10	24.4525	24.469	24.6407	24.5662	25.1782	25.2179	25.6188	25.7183	25.5241	25.4958	Q8N2F6	Q8N2F6	7	7	7	Armadillo repeat-containing protein 10	ARMC10	sp|Q8N2F6|ARM10_HUMAN Armadillo repeat-containing protein 10 OS=Homo sapiens OX=9606 GN=ARMC10 PE=1 SV=1	1	7	7	7	5	4	5	7	5	3	6	6	6	6	5	4	5	7	5	3	6	6	6	6	5	4	5	7	5	3	6
ARMC6	22.5827	22.6366	23.0947	22.7884	21.4202	20.3767	20.4125	19.776	20.6007	19.8641	Q6NXE6	Q6NXE6	3	3	3	Armadillo repeat-containing protein 6	ARMC6	sp|Q6NXE6|ARMC6_HUMAN Armadillo repeat-containing protein 6 OS=Homo sapiens OX=9606 GN=ARMC6 PE=1 SV=2	1	3	3	3	2	3	3	3	1	0	0	1	0	1	2	3	3	3	1	0	0	1	0	1	2	3	3	3	1	0	0
ARMC8	24.1501	24.0594	19.7171	23.2022	20.2069	20.4123	22.8321	23.3115	23.4055	23.427	Q8IUR7	Q8IUR7	10	10	10	Armadillo repeat-containing protein 8	ARMC8	sp|Q8IUR7|ARMC8_HUMAN Armadillo repeat-containing protein 8 OS=Homo sapiens OX=9606 GN=ARMC8 PE=1 SV=2	1	10	10	10	6	5	2	4	1	0	2	4	4	3	6	5	2	4	1	0	2	4	4	3	6	5	2	4	1	0	2
ARMCX3	22.9097	22.8434	23.2184	23.0825	22.7341	22.9136	22.5561	22.8839	22.4013	22.654	Q9UH62	Q9UH62	6	6	6	Armadillo repeat-containing X-linked protein 3	ARMCX3	sp|Q9UH62|ARMX3_HUMAN Armadillo repeat-containing X-linked protein 3 OS=Homo sapiens OX=9606 GN=ARMCX3 PE=1 SV=1	1	6	6	6	3	4	4	4	3	2	5	4	3	3	3	4	4	4	3	2	5	4	3	3	3	4	4	4	3	2	5
ARMT1	24.2534	24.1972	23.552	23.9861	22.8289	20.4679	24.1164	24.2857	24.7732	25.254	Q9H993	Q9H993	8	8	8	Protein-glutamate O-methyltransferase	ARMT1	sp|Q9H993|ARMT1_HUMAN Damage-control phosphatase ARMT1 OS=Homo sapiens OX=9606 GN=ARMT1 PE=1 SV=1	1	8	8	8	4	5	5	6	2	1	3	3	5	6	4	5	5	6	2	1	3	3	5	6	4	5	5	6	2	1	3
ARPC1A	24.6312	20.4072	24.6342	24.7752	20.6001	19.9729	20.4831	19.0756	20.8893	20.6585	Q92747	Q92747	4	3	3	Actin-related protein 2/3 complex subunit 1A	ARPC1A	sp|Q92747|ARC1A_HUMAN Actin-related protein 2/3 complex subunit 1A OS=Homo sapiens OX=9606 GN=ARPC1A PE=2 SV=2	1	4	3	3	3	2	3	4	2	2	1	1	2	2	2	1	2	3	1	1	0	0	1	1	2	1	2	3	1	1	0
ARPC1B	28.6456	28.7552	28.5794	28.4749	29.9272	30.0037	29.268	29.2978	29.472	29.4603	O15143	O15143	17	17	16	Actin-related protein 2/3 complex subunit 1B	ARPC1B	sp|O15143|ARC1B_HUMAN Actin-related protein 2/3 complex subunit 1B OS=Homo sapiens OX=9606 GN=ARPC1B PE=1 SV=3	1	17	17	16	13	13	15	15	16	15	17	16	14	13	13	13	15	15	16	15	17	16	14	13	12	12	14	14	15	14	16
ARPC2	27.109	27.0854	27.1374	27.085	27.556	27.3347	28.8785	28.7967	28.7155	28.6456	O15144	O15144	17	17	17	Actin-related protein 2/3 complex subunit 2	ARPC2	sp|O15144|ARPC2_HUMAN Actin-related protein 2/3 complex subunit 2 OS=Homo sapiens OX=9606 GN=ARPC2 PE=1 SV=1	1	17	17	17	10	7	11	7	9	8	17	15	10	11	10	7	11	7	9	8	17	15	10	11	10	7	11	7	9	8	17
ARPC3	27.0087	27.2588	27.3145	27.0749	28.7067	28.6447	28.0648	28.2002	28.2753	28.4002	O15145	O15145	12	12	12	Actin-related protein 2/3 complex subunit 3	ARPC3	sp|O15145|ARPC3_HUMAN Actin-related protein 2/3 complex subunit 3 OS=Homo sapiens OX=9606 GN=ARPC3 PE=1 SV=3	1	12	12	12	4	5	8	7	8	7	9	10	7	7	4	5	8	7	8	7	9	10	7	7	4	5	8	7	8	7	9
ARPC4	26.4456	26.5204	26.3949	26.6067	28.2138	27.8936	27.5885	26.8152	27.4099	27.1649	P59998	P59998	9	9	9	Actin-related protein 2/3 complex subunit 4	ARPC4	sp|P59998|ARPC4_HUMAN Actin-related protein 2/3 complex subunit 4 OS=Homo sapiens OX=9606 GN=ARPC4 PE=1 SV=3	1	9	9	9	5	6	5	5	5	7	7	8	5	5	5	6	5	5	5	7	7	8	5	5	5	6	5	5	5	7	7
ARPC5	26.2418	26.304	25.761	25.8955	27.2702	27.3611	26.459	26.4241	26.9447	26.8364	O15511	O15511	6	6	6	Actin-related protein 2/3 complex subunit 5	ARPC5	sp|O15511|ARPC5_HUMAN Actin-related protein 2/3 complex subunit 5 OS=Homo sapiens OX=9606 GN=ARPC5 PE=1 SV=3	1	6	6	6	4	4	6	6	6	6	5	5	5	4	4	4	6	6	6	6	5	5	5	4	4	4	6	6	6	6	5
ARPC5L	21.7902	21.9208	21.8962	21.5329	22.6689	22.3943	23.2053	23.1024	22.5519	22.7807	Q9BPX5	Q9BPX5	4	4	4	Actin-related protein 2/3 complex subunit 5-like protein	ARPC5L	sp|Q9BPX5|ARP5L_HUMAN Actin-related protein 2/3 complex subunit 5-like protein OS=Homo sapiens OX=9606 GN=ARPC5L PE=1 SV=1	1	4	4	4	3	3	3	2	3	2	4	3	3	3	3	3	3	2	3	2	4	3	3	3	3	3	3	2	3	2	4
ARRB1	24.4246	24.0707	19.4124	20.3579	23.2349	23.5147	22.795	22.5093	20.0234	20.9986	P49407	P49407	3	3	3	Beta-arrestin-1	ARRB1	sp|P49407|ARRB1_HUMAN Beta-arrestin-1 OS=Homo sapiens OX=9606 GN=ARRB1 PE=1 SV=2	1	3	3	3	3	3	1	1	3	3	3	2	2	2	3	3	1	1	3	3	3	2	2	2	3	3	1	1	3	3	3
ARRB2	24.251	24.4646	23.6558	23.7963	23.7888	23.7316	23.0035	22.5254	23.0931	23.487	P32121	P32121	5	5	5	Beta-arrestin-2	ARRB2	sp|P32121|ARRB2_HUMAN Beta-arrestin-2 OS=Homo sapiens OX=9606 GN=ARRB2 PE=1 SV=2	1	5	5	5	4	4	4	4	2	2	2	3	2	3	4	4	4	4	2	2	2	3	2	3	4	4	4	4	2	2	2
ARSA	20.8256	19.2068	21.6823	21.7657	22.7555	20.3019	23.9227	24.3554	23.3857	22.8312	P15289	P15289	7	7	7	Arylsulfatase A;Arylsulfatase A component B;Arylsulfatase A component C	ARSA	sp|P15289|ARSA_HUMAN Arylsulfatase A OS=Homo sapiens OX=9606 GN=ARSA PE=1 SV=3	1	7	7	7	0	1	4	4	2	1	6	7	5	4	0	1	4	4	2	1	6	7	5	4	0	1	4	4	2	1	6
ARSB	21.4942	21.4896	21.3372	21.512	21.2757	19.4864	20.4459	21.1865	18.9951	20.3425	P15848	P15848	3	3	3	Arylsulfatase B	ARSB	sp|P15848|ARSB_HUMAN Arylsulfatase B OS=Homo sapiens OX=9606 GN=ARSB PE=1 SV=1	1	3	3	3	3	2	3	3	1	1	1	1	1	1	3	2	3	3	1	1	1	1	1	1	3	2	3	3	1	1	1
ASAH1	25.8956	26.1056	26.9291	26.706	27.8651	27.8103	29.2054	29.3203	28.6226	28.5709	Q13510	Q13510	16	16	16	Acid ceramidase;Acid ceramidase subunit alpha;Acid ceramidase subunit beta	ASAH1	sp|Q13510|ASAH1_HUMAN Acid ceramidase OS=Homo sapiens OX=9606 GN=ASAH1 PE=1 SV=5	1	16	16	16	9	8	13	12	10	11	16	16	13	12	9	8	13	12	10	11	16	16	13	12	9	8	13	12	10	11	16
ASCC2	21.1733	19.6428	20.6541	20.4866	21.6465	19.2724	21.6571	18.9231	20.3078	20.4223	Q9H1I8	Q9H1I8	2	2	2	Activating signal cointegrator 1 complex subunit 2	ASCC2	sp|Q9H1I8|ASCC2_HUMAN Activating signal cointegrator 1 complex subunit 2 OS=Homo sapiens OX=9606 GN=ASCC2 PE=1 SV=3	1	2	2	2	0	0	2	2	0	0	0	0	0	0	0	0	2	2	0	0	0	0	0	0	0	0	2	2	0	0	0
ASCC3	20.8896	19.3187	23.1347	22.9396	20.1781	20.419	22.046	22.244	20.4223	19.9865	Q8N3C0	Q8N3C0	9	9	9	Activating signal cointegrator 1 complex subunit 3	ASCC3	sp|Q8N3C0|ASCC3_HUMAN Activating signal cointegrator 1 complex subunit 3 OS=Homo sapiens OX=9606 GN=ASCC3 PE=1 SV=3	1	9	9	9	1	1	7	6	1	1	3	2	1	1	1	1	7	6	1	1	3	2	1	1	1	1	7	6	1	1	3
ASF1A	22.417	22.5215	21.283	21.6773	19.7283	20.4743	20.3875	20.9408	20.6395	21.9585	Q9Y294	Q9Y294	3	3	3	Histone chaperone ASF1A	ASF1A	sp|Q9Y294|ASF1A_HUMAN Histone chaperone ASF1A OS=Homo sapiens OX=9606 GN=ASF1A PE=1 SV=1	1	3	3	3	3	3	3	3	2	2	2	2	2	1	3	3	3	3	2	2	2	2	2	1	3	3	3	3	2	2	2
ASF1B	20.4015	22.5186	21.8836	21.743	20.4066	20.5767	20.9575	19.7844	20.1708	20.6017	Q9NVP2	Q9NVP2	3	3	3	Histone chaperone ASF1B	ASF1B	sp|Q9NVP2|ASF1B_HUMAN Histone chaperone ASF1B OS=Homo sapiens OX=9606 GN=ASF1B PE=1 SV=1	1	3	3	3	1	2	3	3	0	0	0	0	0	0	1	2	3	3	0	0	0	0	0	0	1	2	3	3	0	0	0
ASH2L	24.4716	24.0545	23.7447	23.7953	20.8605	20.1246	22.7455	22.7688	24.126	24.1264	Q9UBL3	Q9UBL3	5	5	5	Set1/Ash2 histone methyltransferase complex subunit ASH2	ASH2L	sp|Q9UBL3|ASH2L_HUMAN Set1/Ash2 histone methyltransferase complex subunit ASH2 OS=Homo sapiens OX=9606 GN=ASH2L PE=1 SV=1	1	5	5	5	4	4	4	4	1	1	3	3	3	3	4	4	4	4	1	1	3	3	3	3	4	4	4	4	1	1	3
ASL	23.9879	18.9979	20.0078	20.4311	19.8283	22.9046	19.6519	18.0363	19.6754	19.7292	P04424	P04424	4	4	4	Argininosuccinate lyase	ASL	sp|P04424|ARLY_HUMAN Argininosuccinate lyase OS=Homo sapiens OX=9606 GN=ASL PE=1 SV=4	1	4	4	4	3	3	0	0	0	2	0	0	2	0	3	3	0	0	0	2	0	0	2	0	3	3	0	0	0	2	0
ASMTL	26.0496	26.0758	25.414	25.4144	23.8892	23.6821	23.0735	23.529	23.8854	23.7324	O95671	O95671	17	17	17	N-acetylserotonin O-methyltransferase-like protein	ASMTL	sp|O95671|ASML_HUMAN Probable bifunctional dTTP/UTP pyrophosphatase/methyltransferase protein OS=Homo sapiens OX=9606 GN=ASMTL PE=1 SV=3	1	17	17	17	15	16	13	13	4	5	4	7	8	8	15	16	13	13	4	5	4	7	8	8	15	16	13	13	4	5	4
ASNA1	25.4509	25.75	25.155	25.2938	25.5626	25.6976	24.9908	25.2196	24.9533	25.112	O43681	O43681	10	10	10	ATPase ASNA1	ASNA1	sp|O43681|GET3_HUMAN ATPase GET3 OS=Homo sapiens OX=9606 GN=GET3 PE=1 SV=2	1	10	10	10	5	6	8	6	5	4	5	8	5	5	5	6	8	6	5	4	5	8	5	5	5	6	8	6	5	4	5
ASPH	22.1251	22.3398	21.9642	21.7992	20.8248	21.4135	21.9186	21.8555	19.6413	20.6303	Q12797	Q12797	6	6	6	Aspartyl/asparaginyl beta-hydroxylase	ASPH	sp|Q12797|ASPH_HUMAN Aspartyl/asparaginyl beta-hydroxylase OS=Homo sapiens OX=9606 GN=ASPH PE=1 SV=3	1	6	6	6	3	5	5	4	3	2	3	3	1	2	3	5	5	4	3	2	3	3	1	2	3	5	5	4	3	2	3
ASPSCR1	23.7087	23.3475	23.1715	22.8858	23.1629	23.7938	20.2435	22.098	22.5402	22.6531	Q9BZE9	Q9BZE9	7	7	7	Tether containing UBX domain for GLUT4	ASPSCR1	sp|Q9BZE9|ASPC1_HUMAN Tether containing UBX domain for GLUT4 OS=Homo sapiens OX=9606 GN=ASPSCR1 PE=1 SV=1	1	7	7	7	6	5	5	6	3	2	1	2	3	3	6	5	5	6	3	2	1	2	3	3	6	5	5	6	3	2	1
ASS1	20.7199	20.715	21.2035	20.5653	20.542	20.6922	19.605	21.049	19.6694	20.5349	P00966	P00966	2	2	2	Argininosuccinate synthase	ASS1	sp|P00966|ASSY_HUMAN Argininosuccinate synthase OS=Homo sapiens OX=9606 GN=ASS1 PE=1 SV=2	1	2	2	2	0	0	2	1	0	0	1	1	0	0	0	0	2	1	0	0	1	1	0	0	0	0	2	1	0	0	1
ASUN	23.2664	23.06	23.0062	22.8369	22.8653	22.7132	22.4002	20.1031	22.2666	22.2999	Q9NVM9	Q9NVM9	8	8	8	Protein asunder homolog	ASUN	sp|Q9NVM9|INT13_HUMAN Integrator complex subunit 13 OS=Homo sapiens OX=9606 GN=INTS13 PE=1 SV=2	1	8	8	8	6	7	4	7	5	6	2	1	4	3	6	7	4	7	5	6	2	1	4	3	6	7	4	7	5	6	2
ATAD1	23.4821	23.4012	23.9467	23.8732	24.7025	24.5952	25.0759	25.1373	24.5502	24.3811	Q8NBU5	Q8NBU5	9	9	9	ATPase family AAA domain-containing protein 1	ATAD1	sp|Q8NBU5|ATAD1_HUMAN ATPase family AAA domain-containing protein 1 OS=Homo sapiens OX=9606 GN=ATAD1 PE=1 SV=1	1	9	9	9	4	5	6	6	7	4	9	8	6	7	4	5	6	6	7	4	9	8	6	7	4	5	6	6	7	4	9
ATAD3A	25.5546	25.8002	26.0247	26.2127	25.178	25.5934	26.4486	26.5315	25.3619	25.6328	Q9NVI7	Q9NVI7	15	15	8	ATPase family AAA domain-containing protein 3A	ATAD3A	sp|Q9NVI7|ATD3A_HUMAN ATPase family AAA domain-containing protein 3A OS=Homo sapiens OX=9606 GN=ATAD3A PE=1 SV=2	1	15	15	8	12	13	15	9	6	4	11	10	9	9	12	13	15	9	6	4	11	10	9	9	6	6	8	4	4	3	6
ATAD3B	19.9445	19.762	19.7066	19.4559	21.653	20.1506	19.2947	19.1609	22.3212	22.2838	Q5T9A4	Q5T9A4	7	2	1	ATPase family AAA domain-containing protein 3B	ATAD3B	sp|Q5T9A4|ATD3B_HUMAN ATPase family AAA domain-containing protein 3B OS=Homo sapiens OX=9606 GN=ATAD3B PE=1 SV=1	1	7	2	1	5	6	6	4	3	2	4	4	6	6	1	1	1	1	2	1	1	1	2	2	1	1	1	1	1	1	1
ATE1	20.7572	21.4953	21.9036	22.1468	21.1966	20.3483	20.5435	21.3376	20.7003	21.2615	O95260	O95260	3	3	3	Arginyl-tRNA--protein transferase 1	ATE1	sp|O95260|ATE1_HUMAN Arginyl-tRNA--protein transferase 1 OS=Homo sapiens OX=9606 GN=ATE1 PE=1 SV=2	1	3	3	3	0	2	3	3	1	0	0	2	0	2	0	2	3	3	1	0	0	2	0	2	0	2	3	3	1	0	0
ATF7	22.7362	22.9461	22.5039	22.7327	20.7286	20.5489	21.5353	19.654	20.3309	19.7477	P17544	P17544	2	2	2	Cyclic AMP-dependent transcription factor ATF-7	ATF7	sp|P17544|ATF7_HUMAN Cyclic AMP-dependent transcription factor ATF-7 OS=Homo sapiens OX=9606 GN=ATF7 PE=1 SV=2	1	2	2	2	2	2	2	2	1	0	0	0	0	0	2	2	2	2	1	0	0	0	0	0	2	2	2	2	1	0	0
ATF7IP	24.3179	23.812	23.6464	23.4881	22.8603	22.8367	20.9601	21.5672	21.9717	23.0101	Q6VMQ6	Q6VMQ6	8	8	8	Activating transcription factor 7-interacting protein 1	ATF7IP	sp|Q6VMQ6|MCAF1_HUMAN Activating transcription factor 7-interacting protein 1 OS=Homo sapiens OX=9606 GN=ATF7IP PE=1 SV=3	1	8	8	8	8	5	7	7	3	2	1	2	2	3	8	5	7	7	3	2	1	2	2	3	8	5	7	7	3	2	1
ATG3	22.9243	22.6251	23.1718	22.9897	23.0415	22.766	22.4978	22.0626	22.8621	22.9621	Q9NT62	Q9NT62	5	5	5	Ubiquitin-like-conjugating enzyme ATG3	ATG3	sp|Q9NT62|ATG3_HUMAN Ubiquitin-like-conjugating enzyme ATG3 OS=Homo sapiens OX=9606 GN=ATG3 PE=1 SV=1	1	5	5	5	4	4	4	5	4	3	3	2	3	3	4	4	4	5	4	3	3	2	3	3	4	4	4	5	4	3	3
ATG4B	23.3656	23.2818	22.9154	22.8093	21.8378	20.1981	21.2112	18.6013	21.9324	21.9254	Q9Y4P1	Q9Y4P1	8	8	8	Cysteine protease ATG4B	ATG4B	sp|Q9Y4P1|ATG4B_HUMAN Cysteine protease ATG4B OS=Homo sapiens OX=9606 GN=ATG4B PE=1 SV=2	1	8	8	8	6	7	5	6	3	1	3	2	2	3	6	7	5	6	3	1	3	2	2	3	6	7	5	6	3	1	3
ATG5	21.7783	21.9195	22.0354	22.0965	20.6831	21.7863	21.6305	21.8124	22.8842	22.9934	Q9H1Y0	Q9H1Y0	3	3	3	Autophagy protein 5	ATG5	sp|Q9H1Y0|ATG5_HUMAN Autophagy protein 5 OS=Homo sapiens OX=9606 GN=ATG5 PE=1 SV=2	1	3	3	3	2	2	2	2	2	2	3	3	3	2	2	2	2	2	2	2	3	3	3	2	2	2	2	2	2	2	3
ATG7	23.5859	23.3144	23.5224	22.7573	22.218	22.7869	21.8616	19.8171	23.0342	22.7728	O95352	O95352	8	8	8	Ubiquitin-like modifier-activating enzyme ATG7	ATG7	sp|O95352|ATG7_HUMAN Ubiquitin-like modifier-activating enzyme ATG7 OS=Homo sapiens OX=9606 GN=ATG7 PE=1 SV=1	1	8	8	8	7	6	5	3	3	3	2	1	3	3	7	6	5	3	3	3	2	1	3	3	7	6	5	3	3	3	2
ATIC	27.3853	27.4874	28.5497	28.4738	28.2431	28.2769	27.5016	27.5308	28.1007	28.0419	P31939	P31939	33	33	33	Bifunctional purine biosynthesis protein PURH;Phosphoribosylaminoimidazolecarboxamide formyltransferase;IMP cyclohydrolase	ATIC	sp|P31939|PUR9_HUMAN Bifunctional purine biosynthesis protein ATIC OS=Homo sapiens OX=9606 GN=ATIC PE=1 SV=3	1	33	33	33	21	22	26	26	16	18	24	21	20	20	21	22	26	26	16	18	24	21	20	20	21	22	26	26	16	18	24
ATL2	20.1922	21.5741	22.3024	21.6975	20.3126	20.7371	21.0384	21.8152	21.6588	22.3984	Q8NHH9	Q8NHH9	5	5	5	Atlastin-2	ATL2	sp|Q8NHH9|ATLA2_HUMAN Atlastin-2 OS=Homo sapiens OX=9606 GN=ATL2 PE=1 SV=2	1	5	5	5	1	2	3	3	1	2	2	3	3	2	1	2	3	3	1	2	2	3	3	2	1	2	3	3	1	2	2
ATL3	26.646	26.6468	26.5366	26.5766	26.1863	26.0883	27.4177	27.4665	26.3416	26.269	Q6DD88	Q6DD88	21	21	21	Atlastin-3	ATL3	sp|Q6DD88|ATLA3_HUMAN Atlastin-3 OS=Homo sapiens OX=9606 GN=ATL3 PE=1 SV=1	1	21	21	21	12	11	11	12	7	6	20	19	9	9	12	11	11	12	7	6	20	19	9	9	12	11	11	12	7	6	20
ATM	24.6854	24.518	25.3184	25.068	26.545	26.6366	26.0273	26.0602	27.0013	27.016	Q13315	Q13315	51	51	51	Serine-protein kinase ATM	ATM	sp|Q13315|ATM_HUMAN Serine-protein kinase ATM OS=Homo sapiens OX=9606 GN=ATM PE=1 SV=4	1	51	51	51	12	13	15	13	25	27	37	37	41	39	12	13	15	13	25	27	37	37	41	39	12	13	15	13	25	27	37
ATOX1	24.5349	24.5375	24.6459	24.5823	19.3643	23.6319	20.8143	20.2916	19.5125	21.082	O00244	O00244	3	3	3	Copper transport protein ATOX1	ATOX1	sp|O00244|ATOX1_HUMAN Copper transport protein ATOX1 OS=Homo sapiens OX=9606 GN=ATOX1 PE=1 SV=1	1	3	3	3	3	2	2	2	1	3	1	0	1	1	3	2	2	2	1	3	1	0	1	1	3	2	2	2	1	3	1
ATP11B	19.7479	20.912	18.6665	21.5801	22.4258	20.5105	22.164	22.6768	22.9639	23.0663	Q9Y2G3	Q9Y2G3	5	5	5	Probable phospholipid-transporting ATPase IF	ATP11B	sp|Q9Y2G3|AT11B_HUMAN Probable phospholipid-transporting ATPase IF OS=Homo sapiens OX=9606 GN=ATP11B PE=1 SV=2	1	5	5	5	0	1	0	2	2	1	3	3	2	4	0	1	0	2	2	1	3	3	2	4	0	1	0	2	2	1	3
ATP13A1	24.9698	24.9366	24.7811	24.807	25.2765	25.3991	26.3835	26.2439	25.3501	25.5669	Q9HD20	Q9HD20	18	18	18	Manganese-transporting ATPase 13A1	ATP13A1	sp|Q9HD20|AT131_HUMAN Manganese-transporting ATPase 13A1 OS=Homo sapiens OX=9606 GN=ATP13A1 PE=1 SV=2	1	18	18	18	8	10	5	6	8	5	17	15	11	11	8	10	5	6	8	5	17	15	11	11	8	10	5	6	8	5	17
ATP1A1	26.0222	25.9756	26.8209	26.6427	26.706	26.9114	26.9302	26.9058	26.3004	26.2791	P05023;P13637;Q13733;P20648;P54707	P05023	29;11;5;2;1	29;11;5;2;1	20;2;0;0;0	Sodium/potassium-transporting ATPase subunit alpha-1	ATP1A1	sp|P05023|AT1A1_HUMAN Sodium/potassium-transporting ATPase subunit alpha-1 OS=Homo sapiens OX=9606 GN=ATP1A1 PE=1 SV=1	5	29	29	20	18	17	20	22	17	15	25	27	20	20	18	17	20	22	17	15	25	27	20	20	11	12	13	13	11	9	18
ATP1B3	25.4765	25.4567	26.5143	26.4236	26.5256	26.5604	26.6972	26.7371	25.64	26.1729	P54709	P54709	9	9	9	Sodium/potassium-transporting ATPase subunit beta-3	ATP1B3	sp|P54709|AT1B3_HUMAN Sodium/potassium-transporting ATPase subunit beta-3 OS=Homo sapiens OX=9606 GN=ATP1B3 PE=1 SV=1	1	9	9	9	3	4	5	4	5	4	7	7	3	5	3	4	5	4	5	4	7	7	3	5	3	4	5	4	5	4	7
ATP2A2	25.8128	25.9435	26.0912	26.0323	24.9694	25.2432	26.8275	26.7829	25.5345	25.6228	P16615	P16615	31	24	19	Sarcoplasmic/endoplasmic reticulum calcium ATPase 2	ATP2A2	sp|P16615|AT2A2_HUMAN Sarcoplasmic/endoplasmic reticulum calcium ATPase 2 OS=Homo sapiens OX=9606 GN=ATP2A2 PE=1 SV=1	1	31	24	19	20	20	22	22	15	12	29	29	20	18	16	17	17	17	11	9	23	22	14	12	12	13	13	13	8	6	18
ATP2A3	26.1955	26.1977	26.7841	26.6085	27.7223	27.7825	28.9822	28.9723	28.5738	28.5681	Q93084	Q93084	33	33	25	Sarcoplasmic/endoplasmic reticulum calcium ATPase 3	ATP2A3	sp|Q93084|AT2A3_HUMAN Sarcoplasmic/endoplasmic reticulum calcium ATPase 3 OS=Homo sapiens OX=9606 GN=ATP2A3 PE=1 SV=2	1	33	33	25	15	16	19	19	18	18	32	33	29	27	15	16	19	19	18	18	32	33	29	27	11	12	14	14	14	15	25
ATP2B4	22.5199	22.4897	22.6736	22.5279	23.5152	23.4864	24.0161	23.9389	22.8013	22.758	P23634	P23634	22	22	16	Plasma membrane calcium-transporting ATPase 4	ATP2B4	sp|P23634|AT2B4_HUMAN Plasma membrane calcium-transporting ATPase 4 OS=Homo sapiens OX=9606 GN=ATP2B4 PE=1 SV=2	1	22	22	16	9	9	7	8	5	5	19	20	7	7	9	9	7	8	5	5	19	20	7	7	6	4	5	5	4	4	15
ATP5A1	30.459	30.472	30.7909	30.8887	30.4495	30.3726	32.2954	32.3833	31.4382	31.4134	P25705	P25705	32	32	32	ATP synthase subunit alpha, mitochondrial	ATP5A1	sp|P25705|ATPA_HUMAN ATP synthase subunit alpha, mitochondrial OS=Homo sapiens OX=9606 GN=ATP5F1A PE=1 SV=1	1	32	32	32	26	28	27	27	23	23	31	31	25	24	26	28	27	27	23	23	31	31	25	24	26	28	27	27	23	23	31
ATP5B	32.0853	32.146	32.4641	32.4211	32.4904	32.591	33.4373	33.4982	32.8054	32.8829	P06576	P06576	39	39	39	ATP synthase subunit beta, mitochondrial	ATP5B	sp|P06576|ATPB_HUMAN ATP synthase subunit beta, mitochondrial OS=Homo sapiens OX=9606 GN=ATP5F1B PE=1 SV=3	1	39	39	39	29	27	34	34	31	27	38	35	30	28	29	27	34	34	31	27	38	35	30	28	29	27	34	34	31	27	38
ATP5C1	26.9669	26.9356	27.173	27.4872	27.2498	27.1613	28.6527	28.8078	27.4356	27.5694	P36542	P36542	12	12	12	ATP synthase subunit gamma, mitochondrial	ATP5C1	sp|P36542|ATPG_HUMAN ATP synthase subunit gamma, mitochondrial OS=Homo sapiens OX=9606 GN=ATP5F1C PE=1 SV=1	1	12	12	12	9	10	11	11	6	8	10	11	10	10	9	10	11	11	6	8	10	11	10	10	9	10	11	11	6	8	10
ATP5D	27.9857	27.9155	28.229	28.3506	28.3451	28.2264	30.6942	30.6217	29.2942	28.7139	P30049	P30049	7	7	7	ATP synthase subunit delta, mitochondrial	ATP5D	sp|P30049|ATPD_HUMAN ATP synthase subunit delta, mitochondrial OS=Homo sapiens OX=9606 GN=ATP5F1D PE=1 SV=2	1	7	7	7	4	5	5	4	4	5	6	6	5	5	4	5	5	4	4	5	6	6	5	5	4	5	5	4	4	5	6
ATP5F1	27.5077	27.7458	27.8689	27.869	27.3331	27.5444	29.1428	29.2579	28.2387	28.3179	P24539	P24539	13	13	13	ATP synthase F(0) complex subunit B1, mitochondrial	ATP5F1	sp|P24539|AT5F1_HUMAN ATP synthase F(0) complex subunit B1, mitochondrial OS=Homo sapiens OX=9606 GN=ATP5PB PE=1 SV=2	1	13	13	13	8	7	8	7	7	6	13	11	8	8	8	7	8	7	7	6	13	11	8	8	8	7	8	7	7	6	13
ATP5H	27.4588	27.6148	28.1186	28.2191	28.0741	28.0301	29.545	29.6014	28.855	28.8389	O75947	O75947	10	10	10	ATP synthase subunit d, mitochondrial	ATP5H	sp|O75947|ATP5H_HUMAN ATP synthase subunit d, mitochondrial OS=Homo sapiens OX=9606 GN=ATP5PD PE=1 SV=3	1	10	10	10	7	8	8	7	7	7	9	9	7	8	7	8	8	7	7	7	9	9	7	8	7	8	8	7	7	7	9
ATP5I	24.2346	24.3973	24.5709	24.3702	25.6248	25.628	25.3746	25.481	24.4757	24.2349	P56385	P56385	3	3	3	ATP synthase subunit e, mitochondrial	ATP5I	sp|P56385|ATP5I_HUMAN ATP synthase subunit e, mitochondrial OS=Homo sapiens OX=9606 GN=ATP5ME PE=1 SV=2	1	3	3	3	3	3	3	3	3	3	3	3	3	3	3	3	3	3	3	3	3	3	3	3	3	3	3	3	3	3	3
ATP5J	24.1084	24.1737	24.5859	24.3949	24.6441	24.5718	26.1251	26.3081	25.786	25.7148	P18859	P18859	7	7	7	ATP synthase-coupling factor 6, mitochondrial	ATP5J	sp|P18859|ATP5J_HUMAN ATP synthase-coupling factor 6, mitochondrial OS=Homo sapiens OX=9606 GN=ATP5PF PE=1 SV=1	1	7	7	7	5	5	6	5	5	4	6	7	5	5	5	5	6	5	5	4	6	7	5	5	5	5	6	5	5	4	6
ATP5J2	27.8618	27.6727	28.1204	28.0039	28.4362	28.4409	28.7162	28.7656	29.0016	28.6215	P56134	P56134	4	4	4	ATP synthase subunit f, mitochondrial	ATP5J2	sp|P56134|ATPK_HUMAN ATP synthase subunit f, mitochondrial OS=Homo sapiens OX=9606 GN=ATP5MF PE=1 SV=3	1	4	4	4	3	4	4	4	4	3	4	4	3	4	3	4	4	4	4	3	4	4	3	4	3	4	4	4	4	3	4
ATP5L	24.7158	24.6815	24.401	24.3504	19.4831	24.7543	25.3238	25.5134	25.0133	25.1237	O75964	O75964	4	4	4	ATP synthase subunit g, mitochondrial	ATP5L	sp|O75964|ATP5L_HUMAN ATP synthase subunit g, mitochondrial OS=Homo sapiens OX=9606 GN=ATP5MG PE=1 SV=3	1	4	4	4	2	3	3	2	1	2	3	4	3	4	2	3	3	2	1	2	3	4	3	4	2	3	3	2	1	2	3
ATP5O	28.5681	28.6683	28.7741	28.8192	29.1042	29.1429	29.9038	30.2195	29.4527	29.458	P48047	P48047	10	10	10	ATP synthase subunit O, mitochondrial	ATP5O	sp|P48047|ATPO_HUMAN ATP synthase subunit O, mitochondrial OS=Homo sapiens OX=9606 GN=ATP5PO PE=1 SV=1	1	10	10	10	9	9	8	8	6	7	10	10	7	7	9	9	8	8	6	7	10	10	7	7	9	9	8	8	6	7	10
ATP5S	22.401	18.5258	19.9982	20.9064	20.2205	21.147	24.3443	24.5248	23.3871	20.1042	Q99766	Q99766	2	2	2	ATP synthase subunit s, mitochondrial	ATP5S	sp|Q99766|ATP5S_HUMAN ATP synthase subunit s, mitochondrial OS=Homo sapiens OX=9606 GN=DMAC2L PE=1 SV=3	1	2	2	2	2	1	1	1	1	1	2	2	2	1	2	1	1	1	1	1	2	2	2	1	2	1	1	1	1	1	2
ATP6V0A2	22.4242	22.5657	21.5033	21.8503	20.1728	19.6081	21.0737	19.6881	21.3445	20.2997	Q9Y487	Q9Y487	6	6	6	V-type proton ATPase 116 kDa subunit a isoform 2	ATP6V0A2	sp|Q9Y487|VPP2_HUMAN V-type proton ATPase 116 kDa subunit a2 OS=Homo sapiens OX=9606 GN=ATP6V0A2 PE=1 SV=2	1	6	6	6	6	5	4	2	0	0	2	1	2	1	6	5	4	2	0	0	2	1	2	1	6	5	4	2	0	0	2
ATP6V0D1	23.558	23.6753	23.2104	23.137	23.7707	23.4042	23.2193	23.2777	23.3848	23.433	P61421	P61421	7	7	7	V-type proton ATPase subunit d 1	ATP6V0D1	sp|P61421|VA0D1_HUMAN V-type proton ATPase subunit d 1 OS=Homo sapiens OX=9606 GN=ATP6V0D1 PE=1 SV=1	1	7	7	7	4	5	3	5	5	4	6	7	6	5	4	5	3	5	5	4	6	7	6	5	4	5	3	5	5	4	6
ATP6V1A	26.8621	26.8466	26.5886	26.6808	27.3164	27.3236	26.4139	26.5105	26.7713	26.7255	P38606	P38606	17	17	17	V-type proton ATPase catalytic subunit A	ATP6V1A	sp|P38606|VATA_HUMAN V-type proton ATPase catalytic subunit A OS=Homo sapiens OX=9606 GN=ATP6V1A PE=1 SV=2	1	17	17	17	12	12	13	13	11	11	14	14	11	11	12	12	13	13	11	11	14	14	11	11	12	12	13	13	11	11	14
ATP6V1B2	26.007	25.8633	25.683	25.7296	26.1989	26.2289	25.6803	25.7763	26.1727	26.1136	P21281;P15313	P21281	17;6	17;6	17;6	V-type proton ATPase subunit B, brain isoform	ATP6V1B2	sp|P21281|VATB2_HUMAN V-type proton ATPase subunit B, brain isoform OS=Homo sapiens OX=9606 GN=ATP6V1B2 PE=1 SV=3	2	17	17	17	10	9	9	7	10	10	14	14	11	11	10	9	9	7	10	10	14	14	11	11	10	9	9	7	10	10	14
ATP6V1C1	22.558	22.4714	21.7341	22.1022	22.1725	22.0478	22.0831	21.2047	22.3359	22.3014	P21283	P21283	5	5	5	V-type proton ATPase subunit C 1	ATP6V1C1	sp|P21283|VATC1_HUMAN V-type proton ATPase subunit C 1 OS=Homo sapiens OX=9606 GN=ATP6V1C1 PE=1 SV=4	1	5	5	5	3	3	3	3	3	2	3	3	5	2	3	3	3	3	3	2	3	3	5	2	3	3	3	3	3	2	3
ATP6V1E1	23.8744	23.3613	22.7484	22.7815	23.7158	23.9196	22.0226	22.6066	22.4259	22.6159	P36543	P36543	5	5	5	V-type proton ATPase subunit E 1	ATP6V1E1	sp|P36543|VATE1_HUMAN V-type proton ATPase subunit E 1 OS=Homo sapiens OX=9606 GN=ATP6V1E1 PE=1 SV=1	1	5	5	5	2	2	4	3	3	3	3	4	3	2	2	2	4	3	3	3	3	4	3	2	2	2	4	3	3	3	3
ATP6V1F	23.2124	23.045	23.1099	23.1767	22.5547	21.0155	24.6014	24.3048	23.549	23.95	Q16864	Q16864	3	3	3	V-type proton ATPase subunit F	ATP6V1F	sp|Q16864|VATF_HUMAN V-type proton ATPase subunit F OS=Homo sapiens OX=9606 GN=ATP6V1F PE=1 SV=2	1	3	3	3	2	2	2	2	2	1	3	3	3	3	2	2	2	2	2	1	3	3	3	3	2	2	2	2	2	1	3
ATP6V1G1	22.1424	23.12	19.4586	22.3738	23.0348	20.0669	22.539	22.4877	22.0479	22.4566	O75348	O75348	4	4	2	V-type proton ATPase subunit G 1	ATP6V1G1	sp|O75348|VATG1_HUMAN V-type proton ATPase subunit G 1 OS=Homo sapiens OX=9606 GN=ATP6V1G1 PE=1 SV=3	1	4	4	2	2	2	2	2	3	1	4	3	3	2	2	2	2	2	3	1	4	3	3	2	1	1	1	1	1	1	2
ATP6V1H	22.1528	22.0969	21.5719	22.1382	20.8235	20.5561	22.6865	22.524	23.393	23.5615	Q9UI12	Q9UI12	5	5	5	V-type proton ATPase subunit H	ATP6V1H	sp|Q9UI12|VATH_HUMAN V-type proton ATPase subunit H OS=Homo sapiens OX=9606 GN=ATP6V1H PE=1 SV=1	1	5	5	5	3	3	3	2	2	0	4	4	5	4	3	3	3	2	2	0	4	4	5	4	3	3	3	2	2	0	4
ATP8A1	21.338	21.0726	21.2041	20.657	20.0772	20.8615	21.5279	21.3346	21.6408	21.6663	Q9Y2Q0	Q9Y2Q0	4	4	4	Phospholipid-transporting ATPase IA	ATP8A1	sp|Q9Y2Q0|AT8A1_HUMAN Phospholipid-transporting ATPase IA OS=Homo sapiens OX=9606 GN=ATP8A1 PE=1 SV=1	1	4	4	4	3	3	4	3	0	1	2	2	3	3	3	3	4	3	0	1	2	2	3	3	3	3	4	3	0	1	2
ATPAF1	19.7405	19.8768	21.117	19.7307	20.311	20.3476	22.4398	22.1364	20.9239	21.4703	Q5TC12	Q5TC12	3	3	3	ATP synthase mitochondrial F1 complex assembly factor 1	ATPAF1	sp|Q5TC12|ATPF1_HUMAN ATP synthase mitochondrial F1 complex assembly factor 1 OS=Homo sapiens OX=9606 GN=ATPAF1 PE=1 SV=1	1	3	3	3	1	0	2	1	1	1	3	2	1	2	1	0	2	1	1	1	3	2	1	2	1	0	2	1	1	1	3
ATRX	21.1718	20.8189	20.7915	20.9431	20.2122	21.1543	20.956	20.6186	21.4495	21.3802	P46100	P46100	5	5	5	Transcriptional regulator ATRX	ATRX	sp|P46100|ATRX_HUMAN Transcriptional regulator ATRX OS=Homo sapiens OX=9606 GN=ATRX PE=1 SV=5	1	5	5	5	3	2	4	5	2	1	3	4	2	2	3	2	4	5	2	1	3	4	2	2	3	2	4	5	2	1	3
ATXN10	24.8896	24.7548	25.0907	24.996	23.5605	23.5728	23.076	23.0575	23.5877	23.3207	Q9UBB4	Q9UBB4	15	15	15	Ataxin-10	ATXN10	sp|Q9UBB4|ATX10_HUMAN Ataxin-10 OS=Homo sapiens OX=9606 GN=ATXN10 PE=1 SV=1	1	15	15	15	12	13	12	13	6	6	8	9	9	8	12	13	12	13	6	6	8	9	9	8	12	13	12	13	6	6	8
ATXN2	21.0126	20.6652	20.9228	21.0767	19.9946	20.48	20.4764	19.8421	19.194	20.305	Q99700	Q99700	4	4	4	Ataxin-2	ATXN2	sp|Q99700|ATX2_HUMAN Ataxin-2 OS=Homo sapiens OX=9606 GN=ATXN2 PE=1 SV=2	1	4	4	4	3	3	2	2	0	1	2	2	0	0	3	3	2	2	0	1	2	2	0	0	3	3	2	2	0	1	2
ATXN2L	21.9609	21.8021	22.181	22.5038	20.4949	19.573	21.836	21.9039	21.4097	20.5056	Q8WWM7	Q8WWM7	5	5	5	Ataxin-2-like protein	ATXN2L	sp|Q8WWM7|ATX2L_HUMAN Ataxin-2-like protein OS=Homo sapiens OX=9606 GN=ATXN2L PE=1 SV=2	1	5	5	5	4	2	2	4	1	1	4	3	2	1	4	2	2	4	1	1	4	3	2	1	4	2	2	4	1	1	4
ATXN3	19.8835	20.113	20.8839	21.1258	19.6157	20.4711	18.2979	20.1313	19.1703	19.8334	P54252	P54252	3	3	3	Ataxin-3	ATXN3	sp|P54252|ATX3_HUMAN Ataxin-3 OS=Homo sapiens OX=9606 GN=ATXN3 PE=1 SV=5	1	3	3	3	1	2	2	2	2	1	1	1	1	2	1	2	2	2	2	1	1	1	1	2	1	2	2	2	2	1	1
AUP1	23.289	23.486	23.5324	23.585	22.6571	19.6414	23.6797	23.9118	23.4947	21.8627	Q9Y679	Q9Y679	9	9	9	Ancient ubiquitous protein 1	AUP1	sp|Q9Y679|AUP1_HUMAN Ancient ubiquitous protein 1 OS=Homo sapiens OX=9606 GN=AUP1 PE=1 SV=2	1	9	9	9	4	5	5	4	2	1	7	7	2	1	4	5	5	4	2	1	7	7	2	1	4	5	5	4	2	1	7
AZU1	25.4954	25.6487	25.8297	25.8194	20.4169	23.3439	24.9937	24.8116	27.0203	26.9076	P20160	P20160	6	6	6	Azurocidin	AZU1	sp|P20160|CAP7_HUMAN Azurocidin OS=Homo sapiens OX=9606 GN=AZU1 PE=1 SV=3	1	6	6	6	4	4	5	5	0	2	4	4	5	6	4	4	5	5	0	2	4	4	5	6	4	4	5	5	0	2	4
B2M	25.9684	25.9485	28.9613	28.3311	28.2393	27.9937	29.3152	29.3214	28.2792	28.6023	P61769	P61769	4	4	4	Beta-2-microglobulin;Beta-2-microglobulin form pI 5.3	B2M	sp|P61769|B2MG_HUMAN Beta-2-microglobulin OS=Homo sapiens OX=9606 GN=B2M PE=1 SV=1	1	4	4	4	2	2	3	3	2	2	4	3	2	3	2	2	3	3	2	2	4	3	2	3	2	2	3	3	2	2	4
B3GNT2	19.4856	19.0996	18.8981	19.5858	20.4951	20.7256	21.6042	21.3392	19.9041	19.7618	Q9NY97	Q9NY97	2	2	2	N-acetyllactosaminide beta-1,3-N-acetylglucosaminyltransferase 2	B3GNT2	sp|Q9NY97|B3GN2_HUMAN N-acetyllactosaminide beta-1,3-N-acetylglucosaminyltransferase 2 OS=Homo sapiens OX=9606 GN=B3GNT2 PE=1 SV=2	1	2	2	2	2	1	1	0	0	0	0	0	0	0	2	1	1	0	0	0	0	0	0	0	2	1	1	0	0	0	0
B4GALT1	19.679	19.8747	19.5543	19.7811	22.4878	20.6032	23.4174	23.8453	22.6126	22.7533	P15291	P15291	4	4	4	Beta-1,4-galactosyltransferase 1;Lactose synthase A protein;N-acetyllactosamine synthase;Beta-N-acetylglucosaminylglycopeptide beta-1,4-galactosyltransferase;Beta-N-acetylglucosaminyl-glycolipid beta-1,4-galactosyltransferase;Processed beta-1,4-galactosyltransferase 1	B4GALT1	sp|P15291|B4GT1_HUMAN Beta-1,4-galactosyltransferase 1 OS=Homo sapiens OX=9606 GN=B4GALT1 PE=1 SV=5	1	4	4	4	1	1	0	0	2	0	3	4	2	2	1	1	0	0	2	0	3	4	2	2	1	1	0	0	2	0	3
BABAM1	22.602	22.5462	22.6451	22.4336	22.6752	22.8494	21.9241	21.8256	22.5587	22.341	Q9NWV8	Q9NWV8	6	6	6	BRISC and BRCA1-A complex member 1	BABAM1	sp|Q9NWV8|BABA1_HUMAN BRISC and BRCA1-A complex member 1 OS=Homo sapiens OX=9606 GN=BABAM1 PE=1 SV=1	1	6	6	6	4	4	4	4	4	3	2	3	5	4	4	4	4	4	4	3	2	3	5	4	4	4	4	4	4	3	2
BAG1	22.9419	23.0784	21.1001	18.6907	19.8881	20.7585	19.216	19.9441	22.8856	22.8921	Q99933	Q99933	5	5	5	BAG family molecular chaperone regulator 1	BAG1	sp|Q99933|BAG1_HUMAN BAG family molecular chaperone regulator 1 OS=Homo sapiens OX=9606 GN=BAG1 PE=1 SV=4	1	5	5	5	2	2	2	2	0	1	1	1	3	2	2	2	2	2	0	1	1	1	3	2	2	2	2	2	0	1	1
BAG2	22.1895	20.1191	22.205	22.3053	19.4162	19.6987	22.2915	21.9258	22.4793	21.8236	O95816	O95816	7	7	7	BAG family molecular chaperone regulator 2	BAG2	sp|O95816|BAG2_HUMAN BAG family molecular chaperone regulator 2 OS=Homo sapiens OX=9606 GN=BAG2 PE=1 SV=1	1	7	7	7	3	1	2	2	1	1	3	6	3	5	3	1	2	2	1	1	3	6	3	5	3	1	2	2	1	1	3
BAG5	22.2987	21.9188	22.0637	22.1422	22.4298	22.0377	21.6339	21.6413	22.204	22.0184	Q9UL15	Q9UL15	8	8	8	BAG family molecular chaperone regulator 5	BAG5	sp|Q9UL15|BAG5_HUMAN BAG family molecular chaperone regulator 5 OS=Homo sapiens OX=9606 GN=BAG5 PE=1 SV=1	1	8	8	8	5	4	7	5	6	3	2	6	4	3	5	4	7	5	6	3	2	6	4	3	5	4	7	5	6	3	2
BAG6	24.7896	24.7563	24.9716	24.8479	24.801	24.9274	24.0386	23.8422	24.3572	23.8197	P46379	P46379	11	11	11	Large proline-rich protein BAG6	BAG6	sp|P46379|BAG6_HUMAN Large proline-rich protein BAG6 OS=Homo sapiens OX=9606 GN=BAG6 PE=1 SV=2	1	11	11	11	8	10	8	9	3	2	5	9	4	3	8	10	8	9	3	2	5	9	4	3	8	10	8	9	3	2	5
BAK1	21.0851	19.0062	22.6345	22.4386	21.6324	21.5512	24.772	24.8005	22.4417	23.7825	Q16611	Q16611	6	6	6	Bcl-2 homologous antagonist/killer	BAK1	sp|Q16611|BAK_HUMAN Bcl-2 homologous antagonist/killer OS=Homo sapiens OX=9606 GN=BAK1 PE=1 SV=1	1	6	6	6	3	1	3	2	3	3	5	6	3	4	3	1	3	2	3	3	5	6	3	4	3	1	3	2	3	3	5
BANF1	26.9165	27.1025	26.5645	26.3686	26.3013	26.1736	25.4575	25.2684	26.0049	25.9297	O75531	O75531	8	8	8	Barrier-to-autointegration factor;Barrier-to-autointegration factor, N-terminally processed	BANF1	sp|O75531|BAF_HUMAN Barrier-to-autointegration factor OS=Homo sapiens OX=9606 GN=BANF1 PE=1 SV=1	1	8	8	8	5	5	6	6	3	4	2	3	3	2	5	5	6	6	3	4	2	3	3	2	5	5	6	6	3	4	2
BANK1	21.4627	20.4126	20.7054	19.753	21.5484	21.7469	19.8934	20.3955	23.6528	23.6992	Q8NDB2	Q8NDB2	6	6	6	B-cell scaffold protein with ankyrin repeats	BANK1	sp|Q8NDB2|BANK1_HUMAN B-cell scaffold protein with ankyrin repeats OS=Homo sapiens OX=9606 GN=BANK1 PE=1 SV=3	1	6	6	6	0	1	1	1	3	2	0	2	5	6	0	1	1	1	3	2	0	2	5	6	0	1	1	1	3	2	0
BAP18	26.4481	26.3616	25.4538	25.549	26.7473	26.8257	25.4872	25.3915	26.1562	25.1822	Q8IXM2	Q8IXM2	9	9	9	Chromatin complexes subunit BAP18	BAP18	sp|Q8IXM2|BAP18_HUMAN Chromatin complexes subunit BAP18 OS=Homo sapiens OX=9606 GN=BAP18 PE=1 SV=1	1	9	9	9	6	8	4	5	7	6	5	4	4	4	6	8	4	5	7	6	5	4	4	4	6	8	4	5	7	6	5
BASP1	23.7465	23.5449	21.9276	21.8863	23.4234	23.3445	23.5081	23.4862	25.565	25.4778	P80723	P80723	6	6	6	Brain acid soluble protein 1	BASP1	sp|P80723|BASP1_HUMAN Brain acid soluble protein 1 OS=Homo sapiens OX=9606 GN=BASP1 PE=1 SV=2	1	6	6	6	6	4	3	3	3	4	6	5	6	6	6	4	3	3	3	4	6	5	6	6	6	4	3	3	3	4	6
BAX	26.3336	26.3727	27.2127	27.1158	27.0968	26.888	26.3444	26.4617	26.0388	26.1292	Q07812	Q07812	8	8	8	Apoptosis regulator BAX	BAX	sp|Q07812|BAX_HUMAN Apoptosis regulator BAX OS=Homo sapiens OX=9606 GN=BAX PE=1 SV=1	1	8	8	8	6	4	5	5	5	6	4	6	6	5	6	4	5	5	5	6	4	6	6	5	6	4	5	5	5	6	4
BAZ1A	23.297	23.289	23.2763	23.2947	21.0871	19.9433	20.7107	20.1804	22.2707	19.233	Q9NRL2	Q9NRL2	5	5	5	Bromodomain adjacent to zinc finger domain protein 1A	BAZ1A	sp|Q9NRL2|BAZ1A_HUMAN Bromodomain adjacent to zinc finger domain protein 1A OS=Homo sapiens OX=9606 GN=BAZ1A PE=1 SV=2	1	5	5	5	4	4	3	3	1	1	0	0	3	0	4	4	3	3	1	1	0	0	3	0	4	4	3	3	1	1	0
BCAP31	24.3707	24.4806	24.9483	24.8675	25.4328	25.1353	26.6308	26.5825	26.0932	25.8752	P51572	P51572	7	7	7	B-cell receptor-associated protein 31	BCAP31	sp|P51572|BAP31_HUMAN B-cell receptor-associated protein 31 OS=Homo sapiens OX=9606 GN=BCAP31 PE=1 SV=3	1	7	7	7	6	6	4	3	6	6	7	7	6	5	6	6	4	3	6	6	7	7	6	5	6	6	4	3	6	6	7
BCAS2	24.1077	24.0707	23.788	23.7675	23.6424	23.8152	23.677	23.6012	23.8269	24.0095	O75934	O75934	7	7	7	Pre-mRNA-splicing factor SPF27	BCAS2	sp|O75934|SPF27_HUMAN Pre-mRNA-splicing factor SPF27 OS=Homo sapiens OX=9606 GN=BCAS2 PE=1 SV=1	1	7	7	7	4	5	5	5	4	4	6	6	7	7	4	5	5	5	4	4	6	6	7	7	4	5	5	5	4	4	6
BCAT1	23.6076	23.7103	23.2343	23.0021	20.1169	19.9147	20.5827	19.621	19.48	20.2068	P54687	P54687	4	4	4	Branched-chain-amino-acid aminotransferase, cytosolic	BCAT1	sp|P54687|BCAT1_HUMAN Branched-chain-amino-acid aminotransferase, cytosolic OS=Homo sapiens OX=9606 GN=BCAT1 PE=1 SV=3	1	4	4	4	3	4	4	4	1	0	0	0	0	0	3	4	4	4	1	0	0	0	0	0	3	4	4	4	1	0	0
BCAT2	25.8675	25.887	26.3034	25.7633	26.5718	26.7502	27.0838	27.1471	26.3045	26.4998	O15382	O15382	10	10	10	Branched-chain-amino-acid aminotransferase, mitochondrial	BCAT2	sp|O15382|BCAT2_HUMAN Branched-chain-amino-acid aminotransferase, mitochondrial OS=Homo sapiens OX=9606 GN=BCAT2 PE=1 SV=2	1	10	10	10	7	7	7	6	7	6	8	9	8	6	7	7	7	6	7	6	8	9	8	6	7	7	7	6	7	6	8
BCCIP	25.217	25.156	25.322	24.9794	24.4621	24.765	24.024	21.3686	24.5161	24.6518	Q9P287	Q9P287	7	7	7	BRCA2 and CDKN1A-interacting protein	BCCIP	sp|Q9P287|BCCIP_HUMAN BRCA2 and CDKN1A-interacting protein OS=Homo sapiens OX=9606 GN=BCCIP PE=1 SV=1	1	7	7	7	6	7	6	7	4	3	4	1	6	5	6	7	6	7	4	3	4	1	6	5	6	7	6	7	4	3	4
BCKDHA	23.5617	23.6111	24.5893	24.4895	25.2642	25.272	25.4229	25.2275	24.838	24.8106	P12694	P12694	11	11	11	2-oxoisovalerate dehydrogenase subunit alpha, mitochondrial	BCKDHA	sp|P12694|ODBA_HUMAN 2-oxoisovalerate dehydrogenase subunit alpha, mitochondrial OS=Homo sapiens OX=9606 GN=BCKDHA PE=1 SV=2	1	11	11	11	4	3	8	6	6	6	10	10	6	5	4	3	8	6	6	6	10	10	6	5	4	3	8	6	6	6	10
BCKDHB	22.803	23.7783	24.7439	24.807	25.2645	25.5449	26.3035	26.4132	25.6766	25.8772	P21953	P21953	7	7	7	2-oxoisovalerate dehydrogenase subunit beta, mitochondrial	BCKDHB	sp|P21953|ODBB_HUMAN 2-oxoisovalerate dehydrogenase subunit beta, mitochondrial OS=Homo sapiens OX=9606 GN=BCKDHB PE=1 SV=2	1	7	7	7	3	3	5	5	6	4	7	7	5	6	3	3	5	5	6	4	7	7	5	6	3	3	5	5	6	4	7
BCL11A	24.4865	24.3482	23.9187	24.5669	23.674	20.3139	22.2446	20.3673	20.4579	20.3051	Q9H165	Q9H165	5	5	5	B-cell lymphoma/leukemia 11A	BCL11A	sp|Q9H165|BC11A_HUMAN B-cell lymphoma/leukemia 11A OS=Homo sapiens OX=9606 GN=BCL11A PE=1 SV=2	1	5	5	5	4	5	3	3	2	1	0	1	0	2	4	5	3	3	2	1	0	1	0	2	4	5	3	3	2	1	0
BCL2	26.1335	26.3343	27.2767	27.258	27.3482	27.192	27.9841	27.9312	27.1338	27.2068	P10415	P10415	7	7	7	Apoptosis regulator Bcl-2	BCL2	sp|P10415|BCL2_HUMAN Apoptosis regulator Bcl-2 OS=Homo sapiens OX=9606 GN=BCL2 PE=1 SV=2	1	7	7	7	4	3	5	5	4	3	7	7	4	3	4	3	5	5	4	3	7	7	4	3	4	3	5	5	4	3	7
BCL2L13	24.5048	24.6544	25.1928	25.0718	24.8569	25.4817	25.3447	25.4215	25.3735	25.5131	Q9BXK5	Q9BXK5	10	10	10	Bcl-2-like protein 13	BCL2L13	sp|Q9BXK5|B2L13_HUMAN Bcl-2-like protein 13 OS=Homo sapiens OX=9606 GN=BCL2L13 PE=1 SV=1	1	10	10	10	6	6	8	7	4	3	8	8	9	5	6	6	8	7	4	3	8	8	9	5	6	6	8	7	4	3	8
BCLAF1	23.4752	23.9533	23.093	23.717	22.146	22.282	22.6431	22.4889	23.0245	23.2344	Q9NYF8	Q9NYF8	7	7	7	Bcl-2-associated transcription factor 1	BCLAF1	sp|Q9NYF8|BCLF1_HUMAN Bcl-2-associated transcription factor 1 OS=Homo sapiens OX=9606 GN=BCLAF1 PE=1 SV=2	1	7	7	7	3	3	4	6	1	3	4	3	2	2	3	3	4	6	1	3	4	3	2	2	3	3	4	6	1	3	4
BCR	22.9047	22.6446	22.4083	22.5131	21.3429	21.5063	20.242	19.0614	20.851	20.5361	P11274	P11274	6	6	6	Breakpoint cluster region protein	BCR	sp|P11274|BCR_HUMAN Breakpoint cluster region protein OS=Homo sapiens OX=9606 GN=BCR PE=1 SV=2	1	6	6	6	5	6	3	3	3	2	1	1	2	2	5	6	3	3	3	2	1	1	2	2	5	6	3	3	3	2	1
BCS1L	23.7744	23.9499	24.605	24.5264	24.2811	24.712	25.4124	25.6914	25.2776	25.3199	Q9Y276	Q9Y276	14	14	14	Mitochondrial chaperone BCS1	BCS1L	sp|Q9Y276|BCS1_HUMAN Mitochondrial chaperone BCS1 OS=Homo sapiens OX=9606 GN=BCS1L PE=1 SV=1	1	14	14	14	5	6	6	7	6	6	12	13	7	6	5	6	6	7	6	6	12	13	7	6	5	6	6	7	6	6	12
BDH1	25.8513	25.749	25.8922	26.0917	26.1403	26.1091	26.5799	26.6946	25.7509	25.6762	Q02338	Q02338	9	9	9	D-beta-hydroxybutyrate dehydrogenase, mitochondrial	BDH1	sp|Q02338|BDH_HUMAN D-beta-hydroxybutyrate dehydrogenase, mitochondrial OS=Homo sapiens OX=9606 GN=BDH1 PE=1 SV=3	1	9	9	9	8	6	8	8	5	6	9	8	6	6	8	6	8	8	5	6	9	8	6	6	8	6	8	8	5	6	9
BDH2	24.1638	24.1633	23.7624	23.838	23.6149	23.9691	20.46	22.2775	22.6379	22.436	Q9BUT1	Q9BUT1	4	4	4	3-hydroxybutyrate dehydrogenase type 2	BDH2	sp|Q9BUT1|BDH2_HUMAN 3-hydroxybutyrate dehydrogenase type 2 OS=Homo sapiens OX=9606 GN=BDH2 PE=1 SV=2	1	4	4	4	4	4	4	4	3	4	2	3	2	4	4	4	4	4	3	4	2	3	2	4	4	4	4	4	3	4	2
BET1	19.0911	20.3043	20.3004	19.3291	20.3095	20.3051	21.8703	22.0389	20.9026	21.562	O15155	O15155	2	2	2	BET1 homolog	BET1	sp|O15155|BET1_HUMAN BET1 homolog OS=Homo sapiens OX=9606 GN=BET1 PE=1 SV=1	1	2	2	2	1	2	0	1	2	2	2	2	2	1	1	2	0	1	2	2	2	2	2	1	1	2	0	1	2	2	2
BICD2	20.4354	19.8696	19.6152	18.8269	21.972	20.2085	20.2332	20.4496	20.0067	20.319	Q8TD16	Q8TD16	3	3	3	Protein bicaudal D homolog 2	BICD2	sp|Q8TD16|BICD2_HUMAN Protein bicaudal D homolog 2 OS=Homo sapiens OX=9606 GN=BICD2 PE=1 SV=1	1	3	3	3	1	3	1	2	1	1	0	1	1	0	1	3	1	2	1	1	0	1	1	0	1	3	1	2	1	1	0
BID	27.0521	26.9869	25.753	25.6374	25.3734	25.5859	25.5037	25.4871	25.8846	25.8757	P55957	P55957	8	8	8	BH3-interacting domain death agonist;BH3-interacting domain death agonist p15;BH3-interacting domain death agonist p13;BH3-interacting domain death agonist p11	BID	sp|P55957|BID_HUMAN BH3-interacting domain death agonist OS=Homo sapiens OX=9606 GN=BID PE=1 SV=1	1	8	8	8	8	8	6	6	4	4	7	7	4	4	8	8	6	6	4	4	7	7	4	4	8	8	6	6	4	4	7
BIN1	20.7528	19.3418	18.9295	21.425	25.2365	24.2957	26.3773	26.3226	26.0731	25.4329	O00499	O00499	13	13	13	Myc box-dependent-interacting protein 1	BIN1	sp|O00499|BIN1_HUMAN Myc box-dependent-interacting protein 1 OS=Homo sapiens OX=9606 GN=BIN1 PE=1 SV=1	1	13	13	13	3	3	2	0	11	7	12	13	12	12	3	3	2	0	11	7	12	13	12	12	3	3	2	0	11	7	12
BIN2	20.1208	19.8608	20.0823	20.5492	25.8089	25.8152	25.5391	25.6741	24.9568	25.0525	Q9UBW5	Q9UBW5	10	10	10	Bridging integrator 2	BIN2	sp|Q9UBW5|BIN2_HUMAN Bridging integrator 2 OS=Homo sapiens OX=9606 GN=BIN2 PE=1 SV=3	1	10	10	10	2	1	0	0	6	6	9	9	4	6	2	1	0	0	6	6	9	9	4	6	2	1	0	0	6	6	9
BIRC6	24.3932	24.286	25.0204	24.6619	24.3707	23.2877	22.2671	22.6201	22.7729	23.3852	Q9NR09	Q9NR09	15	15	15	Baculoviral IAP repeat-containing protein 6	BIRC6	sp|Q9NR09|BIRC6_HUMAN Baculoviral IAP repeat-containing protein 6 OS=Homo sapiens OX=9606 GN=BIRC6 PE=1 SV=2	1	15	15	15	9	11	12	12	4	2	2	2	3	8	9	11	12	12	4	2	2	2	3	8	9	11	12	12	4	2	2
BLMH	26.1312	26.2112	26.4833	26.6387	25.6609	25.8697	25.0782	24.7553	25.333	25.2212	Q13867	Q13867	10	10	10	Bleomycin hydrolase	BLMH	sp|Q13867|BLMH_HUMAN Bleomycin hydrolase OS=Homo sapiens OX=9606 GN=BLMH PE=1 SV=1	1	10	10	10	10	8	7	9	4	3	4	5	3	6	10	8	7	9	4	3	4	5	3	6	10	8	7	9	4	3	4
BLOC1S1	24.359	24.2702	19.1209	20.4903	25.5763	25.4492	25.1828	25.3058	25.5542	26.034	P78537	P78537	5	5	5	Biogenesis of lysosome-related organelles complex 1 subunit 1	BLOC1S1	sp|P78537|BL1S1_HUMAN Biogenesis of lysosome-related organelles complex 1 subunit 1 OS=Homo sapiens OX=9606 GN=BLOC1S1 PE=1 SV=2	1	5	5	5	3	3	2	1	4	2	4	5	5	5	3	3	2	1	4	2	4	5	5	5	3	3	2	1	4	2	4
BLOC1S3	20.4143	20.2905	19.3075	19.7728	20.48	19.985	20.1715	20.4191	21.14	20.4928	Q6QNY0	Q6QNY0	2	2	2	Biogenesis of lysosome-related organelles complex 1 subunit 3	BLOC1S3	sp|Q6QNY0|BL1S3_HUMAN Biogenesis of lysosome-related organelles complex 1 subunit 3 OS=Homo sapiens OX=9606 GN=BLOC1S3 PE=1 SV=1	1	2	2	2	1	1	1	1	2	1	2	2	1	2	1	1	1	1	2	1	2	2	1	2	1	1	1	1	2	1	2
BLVRA	21.0791	22.7838	23.3952	23.683	24.5922	24.5748	23.6808	23.8495	23.1311	23.5249	P53004	P53004	4	4	4	Biliverdin reductase A	BLVRA	sp|P53004|BIEA_HUMAN Biliverdin reductase A OS=Homo sapiens OX=9606 GN=BLVRA PE=1 SV=2	1	4	4	4	1	2	3	2	2	2	3	3	2	2	1	2	3	2	2	2	3	3	2	2	1	2	3	2	2	2	3
BLVRB	25.1094	25.3169	25.3165	25.4177	23.9809	23.8475	23.1153	23.3601	24.2427	24.3087	P30043	P30043	8	8	8	Flavin reductase (NADPH)	BLVRB	sp|P30043|BLVRB_HUMAN Flavin reductase (NADPH) OS=Homo sapiens OX=9606 GN=BLVRB PE=1 SV=3	1	8	8	8	5	5	7	7	5	5	4	4	5	5	5	5	7	7	5	5	4	4	5	5	5	5	7	7	5	5	4
BMP2K	18.6815	20.3546	20.394	20.3467	20.4124	21.0992	20.9861	19.719	20.2079	21.2175	Q9NSY1	Q9NSY1	2	2	2	BMP-2-inducible protein kinase	BMP2K	sp|Q9NSY1|BMP2K_HUMAN BMP-2-inducible protein kinase OS=Homo sapiens OX=9606 GN=BMP2K PE=1 SV=2	1	2	2	2	1	2	2	2	0	0	0	0	0	1	1	2	2	2	0	0	0	0	0	1	1	2	2	2	0	0	0
BNIP1	20.5061	21.4748	21.2897	21.3319	20.61	22.0381	22.1082	22.0122	20.0562	21.283	Q12981	Q12981	4	4	4	Vesicle transport protein SEC20	BNIP1	sp|Q12981|SEC20_HUMAN Vesicle transport protein SEC20 OS=Homo sapiens OX=9606 GN=BNIP1 PE=1 SV=3	1	4	4	4	1	2	3	2	1	2	3	3	1	2	1	2	3	2	1	2	3	3	1	2	1	2	3	2	1	2	3
BOD1L1	23.2741	23.1178	23.2338	23.3231	22.9687	23.1743	22.7102	22.7536	23.2677	22.8234	Q8NFC6;Q96IK1	Q8NFC6	17;1	17;1	17;1	Biorientation of chromosomes in cell division protein 1-like 1	BOD1L1	sp|Q8NFC6|BD1L1_HUMAN Biorientation of chromosomes in cell division protein 1-like 1 OS=Homo sapiens OX=9606 GN=BOD1L1 PE=1 SV=2	2	17	17	17	13	11	13	13	8	9	7	7	8	5	13	11	13	13	8	9	7	7	8	5	13	11	13	13	8	9	7
BOLA2	23.3313	22.6929	22.7055	22.5414	23.07	22.3138	19.2658	19.9181	22.033	20.5135	Q9H3K6	Q9H3K6	3	3	3	BolA-like protein 2	BOLA2	sp|Q9H3K6|BOLA2_HUMAN BolA-like protein 2 OS=Homo sapiens OX=9606 GN=BOLA2 PE=1 SV=1	1	3	3	3	2	2	3	2	3	3	1	1	2	1	2	2	3	2	3	3	1	1	2	1	2	2	3	2	3	3	1
BOP1	24.9528	24.483	25.2538	25.4446	23.9979	20.4767	22.0338	22.8766	24.7686	24.5071	Q14137	Q14137	8	8	8	Ribosome biogenesis protein BOP1	BOP1	sp|Q14137|BOP1_HUMAN Ribosome biogenesis protein BOP1 OS=Homo sapiens OX=9606 GN=BOP1 PE=1 SV=2	1	8	8	8	7	7	7	7	4	1	5	5	2	4	7	7	7	7	4	1	5	5	2	4	7	7	7	7	4	1	5
BPHL	23.0355	20.8926	24.1257	24.2334	24.3771	24.3628	23.9244	24.0267	20.0154	22.9142	Q86WA6	Q86WA6	4	4	4	Valacyclovir hydrolase	BPHL	sp|Q86WA6|BPHL_HUMAN Valacyclovir hydrolase OS=Homo sapiens OX=9606 GN=BPHL PE=1 SV=1	1	4	4	4	2	1	3	3	2	2	4	4	1	2	2	1	3	3	2	2	4	4	1	2	2	1	3	3	2	2	4
BPI	23.384	23.3809	23.8526	23.747	21.0263	21.4781	22.8839	23.1201	24.9268	24.9764	P17213	P17213	4	4	4	Bactericidal permeability-increasing protein	BPI	sp|P17213|BPI_HUMAN Bactericidal permeability-increasing protein OS=Homo sapiens OX=9606 GN=BPI PE=1 SV=4	1	4	4	4	2	2	3	3	1	1	2	2	3	3	2	2	3	3	1	1	2	2	3	3	2	2	3	3	1	1	2
BPNT1	24.681	24.7932	25.3006	25.3486	25.1882	25.1029	24.1059	24.0986	24.7952	24.8228	O95861	O95861	8	8	8	3(2),5-bisphosphate nucleotidase 1	BPNT1	sp|O95861|BPNT1_HUMAN 3(2),5-bisphosphate nucleotidase 1 OS=Homo sapiens OX=9606 GN=BPNT1 PE=1 SV=1	1	8	8	8	7	7	7	8	8	6	6	6	7	6	7	7	7	8	8	6	6	6	7	6	7	7	7	8	8	6	6
BPTF	20.2732	19.6931	19.8278	19.9215	20.4572	18.9384	21.4424	19.0371	20.0961	20.1706	Q12830	Q12830	2	2	2	Nucleosome-remodeling factor subunit BPTF	BPTF	sp|Q12830|BPTF_HUMAN Nucleosome-remodeling factor subunit BPTF OS=Homo sapiens OX=9606 GN=BPTF PE=1 SV=3	1	2	2	2	2	1	0	1	1	1	0	0	1	0	2	1	0	1	1	1	0	0	1	0	2	1	0	1	1	1	0
BRAT1	24.5355	24.3161	24.4788	24.3947	23.697	23.1991	21.3069	20.768	22.9425	22.7291	Q6PJG6	Q6PJG6	11	11	11	BRCA1-associated ATM activator 1	BRAT1	sp|Q6PJG6|BRAT1_HUMAN BRCA1-associated ATM activator 1 OS=Homo sapiens OX=9606 GN=BRAT1 PE=1 SV=2	1	11	11	11	7	7	10	9	5	2	1	0	3	2	7	7	10	9	5	2	1	0	3	2	7	7	10	9	5	2	1
BRCC3	23.3707	23.4782	23.1547	23.1143	23.764	23.7591	22.8507	22.9354	22.9756	23.0667	P46736	P46736	6	6	6	Lys-63-specific deubiquitinase BRCC36	BRCC3	sp|P46736|BRCC3_HUMAN Lys-63-specific deubiquitinase BRCC36 OS=Homo sapiens OX=9606 GN=BRCC3 PE=1 SV=2	1	6	6	6	5	6	5	6	4	4	6	5	5	6	5	6	5	6	4	4	6	5	5	6	5	6	5	6	4	4	6
BRD3	22.2546	22.5175	22.221	22.279	22.3652	22.5617	20.7515	20.7626	20.7843	21.103	Q15059	Q15059	5	5	5	Bromodomain-containing protein 3	BRD3	sp|Q15059|BRD3_HUMAN Bromodomain-containing protein 3 OS=Homo sapiens OX=9606 GN=BRD3 PE=1 SV=1	1	5	5	5	4	5	4	4	2	3	4	2	1	4	4	5	4	4	2	3	4	2	1	4	4	5	4	4	2	3	4
BRD4	22.9184	22.9094	22.5108	22.5079	23.5128	22.7494	22.2461	22.2448	22.4524	22.7286	O60885	O60885	6	6	6	Bromodomain-containing protein 4	BRD4	sp|O60885|BRD4_HUMAN Bromodomain-containing protein 4 OS=Homo sapiens OX=9606 GN=BRD4 PE=1 SV=2	1	6	6	6	3	4	2	2	3	2	3	3	4	3	3	4	2	2	3	2	3	3	4	3	3	4	2	2	3	2	3
BRD7	22.4734	22.5452	22.401	22.3621	20.0237	21.0878	20.3941	20.3635	20.6699	20.9906	Q9NPI1	Q9NPI1	6	6	6	Bromodomain-containing protein 7	BRD7	sp|Q9NPI1|BRD7_HUMAN Bromodomain-containing protein 7 OS=Homo sapiens OX=9606 GN=BRD7 PE=1 SV=1	1	6	6	6	4	3	3	3	1	2	2	1	2	1	4	3	3	3	1	2	2	1	2	1	4	3	3	3	1	2	2
BRD8	22.9164	22.4818	22.943	22.9516	23.0742	21.0495	20.8593	20.5027	21.0039	19.4317	Q9H0E9	Q9H0E9	4	4	4	Bromodomain-containing protein 8	BRD8	sp|Q9H0E9|BRD8_HUMAN Bromodomain-containing protein 8 OS=Homo sapiens OX=9606 GN=BRD8 PE=1 SV=2	1	4	4	4	2	3	4	3	2	1	2	3	2	1	2	3	4	3	2	1	2	3	2	1	2	3	4	3	2	1	2
BRE	24.9895	25.2474	25.0155	24.8557	24.3487	24.6788	23.9933	24.2301	25.464	25.278	Q9NXR7	Q9NXR7	6	6	6	BRCA1-A complex subunit BRE	BRE	sp|Q9NXR7|BABA2_HUMAN BRISC and BRCA1-A complex member 2 OS=Homo sapiens OX=9606 GN=BABAM2 PE=1 SV=2	1	6	6	6	5	5	4	5	4	3	4	5	4	4	5	5	4	5	4	3	4	5	4	4	5	5	4	5	4	3	4
BRI3BP	26.8938	26.711	26.1396	26.1109	25.2414	25.5129	25.8851	25.8742	26.1428	26.3404	Q8WY22	Q8WY22	2	2	2	BRI3-binding protein	BRI3BP	sp|Q8WY22|BRI3B_HUMAN BRI3-binding protein OS=Homo sapiens OX=9606 GN=BRI3BP PE=1 SV=1	1	2	2	2	2	2	2	2	2	1	1	2	2	1	2	2	2	2	2	1	1	2	2	1	2	2	2	2	2	1	1
BRIX1	19.5062	23.2184	23.6625	24.0514	22.847	19.7525	23.1198	22.4575	23.0914	23.2324	Q8TDN6	Q8TDN6	5	5	5	Ribosome biogenesis protein BRX1 homolog	BRIX1	sp|Q8TDN6|BRX1_HUMAN Ribosome biogenesis protein BRX1 homolog OS=Homo sapiens OX=9606 GN=BRIX1 PE=1 SV=2	1	5	5	5	1	3	3	3	2	1	3	3	4	3	1	3	3	3	2	1	3	3	4	3	1	3	3	3	2	1	3
BROX	26.5627	26.4412	26.1171	26.0843	25.418	25.4039	25.2045	25.5645	25.6778	25.6076	Q5VW32	Q5VW32	6	6	6	BRO1 domain-containing protein BROX	BROX	sp|Q5VW32|BROX_HUMAN BRO1 domain-containing protein BROX OS=Homo sapiens OX=9606 GN=BROX PE=1 SV=1	1	6	6	6	6	6	5	6	4	4	4	3	6	6	6	6	5	6	4	4	4	3	6	6	6	6	5	6	4	4	4
BSDC1	18.0352	19.1652	21.3914	19.8954	20.3917	21.2682	19.1482	20.2474	20.7476	20.2283	Q9NW68	Q9NW68	3	3	3	BSD domain-containing protein 1	BSDC1	sp|Q9NW68|BSDC1_HUMAN BSD domain-containing protein 1 OS=Homo sapiens OX=9606 GN=BSDC1 PE=1 SV=1	1	3	3	3	1	2	1	1	0	0	1	1	0	1	1	2	1	1	0	0	1	1	0	1	1	2	1	1	0	0	1
BSG	22.6303	22.4115	23.3853	23.0429	22.7542	22.8633	24.2182	24.1028	23.5706	23.4505	P35613	P35613	5	5	5	Basigin	BSG	sp|P35613|BASI_HUMAN Basigin OS=Homo sapiens OX=9606 GN=BSG PE=1 SV=2	1	5	5	5	4	4	2	4	3	3	5	5	4	4	4	4	2	4	3	3	5	5	4	4	4	4	2	4	3	3	5
BTAF1	22.9153	22.6436	22.3109	19.5608	20.1072	21.4778	19.3037	20.5123	22.9036	22.8472	O14981	O14981	5	5	5	TATA-binding protein-associated factor 172	BTAF1	sp|O14981|BTAF1_HUMAN TATA-binding protein-associated factor 172 OS=Homo sapiens OX=9606 GN=BTAF1 PE=1 SV=2	1	5	5	5	4	3	2	2	1	2	1	1	2	2	4	3	2	2	1	2	1	1	2	2	4	3	2	2	1	2	1
BTD	19.5544	22.5683	19.8111	20.1885	19.0344	20.5631	21.5536	20.5858	20.1033	20.5978	P43251	P43251	3	3	3	Biotinidase	BTD	sp|P43251|BTD_HUMAN Biotinidase OS=Homo sapiens OX=9606 GN=BTD PE=1 SV=2	1	3	3	3	2	2	2	1	0	1	1	2	1	0	2	2	2	1	0	1	1	2	1	0	2	2	2	1	0	1	1
BTF3	27.1634	27.3332	27.7631	27.7468	27.6931	27.7104	26.7093	26.5725	27.5461	27.4594	P20290	P20290	6	6	6	Transcription factor BTF3	BTF3	sp|P20290|BTF3_HUMAN Transcription factor BTF3 OS=Homo sapiens OX=9606 GN=BTF3 PE=1 SV=1	1	6	6	6	5	5	6	6	5	5	6	6	5	5	5	5	6	6	5	5	6	6	5	5	5	5	6	6	5	5	6
BTF3L4	26.3732	26.48	26.641	26.6607	26.0477	26.1115	26.3013	26.2203	26.8271	26.5678	Q96K17	Q96K17	4	4	4	Transcription factor BTF3 homolog 4	BTF3L4	sp|Q96K17|BT3L4_HUMAN Transcription factor BTF3 homolog 4 OS=Homo sapiens OX=9606 GN=BTF3L4 PE=1 SV=1	1	4	4	4	3	3	3	2	3	2	2	2	3	3	3	3	3	2	3	2	2	2	3	3	3	3	3	2	3	2	2
BTK	26.1069	26.0261	26.0986	26.0784	24.6951	24.654	23.768	24.1671	25.7337	25.7836	Q06187	Q06187	23	23	23	Tyrosine-protein kinase BTK	BTK	sp|Q06187|BTK_HUMAN Tyrosine-protein kinase BTK OS=Homo sapiens OX=9606 GN=BTK PE=1 SV=3	1	23	23	23	18	17	19	18	9	8	10	10	13	15	18	17	19	18	9	8	10	10	13	15	18	17	19	18	9	8	10
BTN3A1	19.6801	20.5211	20.361	20.8068	19.4401	21.2983	20.7755	20.9439	20.0493	21.1305	O00481	O00481	5	3	3	Butyrophilin subfamily 3 member A1	BTN3A1	sp|O00481|BT3A1_HUMAN Butyrophilin subfamily 3 member A1 OS=Homo sapiens OX=9606 GN=BTN3A1 PE=1 SV=3	1	5	3	3	0	0	0	1	2	3	4	4	2	5	0	0	0	0	1	2	2	2	0	3	0	0	0	0	1	2	2
BTN3A2	20.1507	19.584	20.1252	20.3268	21.8345	20.4588	22.4776	22.4914	22.3194	22.4377	P78410	P78410	5	3	3	Butyrophilin subfamily 3 member A2	BTN3A2	sp|P78410|BT3A2_HUMAN Butyrophilin subfamily 3 member A2 OS=Homo sapiens OX=9606 GN=BTN3A2 PE=1 SV=2	1	5	3	3	1	0	0	2	3	2	4	5	5	4	1	0	0	1	2	1	2	3	3	2	1	0	0	1	2	1	2
BTN3A3	21.0639	20.8552	22.3074	22.7354	23.6839	25.2603	25.5536	25.4277	24.4044	24.4169	O00478	O00478	8	8	6	Butyrophilin subfamily 3 member A3	BTN3A3	sp|O00478|BT3A3_HUMAN Butyrophilin subfamily 3 member A3 OS=Homo sapiens OX=9606 GN=BTN3A3 PE=1 SV=1	1	8	8	6	0	1	2	3	7	5	7	8	7	6	0	1	2	3	7	5	7	8	7	6	0	1	2	2	6	4	5
BUB3	26.637	26.5696	26.4715	26.3395	25.4428	25.6461	25.1108	25.3583	26.0518	26.0085	O43684	O43684	10	10	10	Mitotic checkpoint protein BUB3	BUB3	sp|O43684|BUB3_HUMAN Mitotic checkpoint protein BUB3 OS=Homo sapiens OX=9606 GN=BUB3 PE=1 SV=1	1	10	10	10	8	9	9	9	6	6	6	6	8	6	8	9	9	9	6	6	6	6	8	6	8	9	9	9	6	6	6
BYSL	23.4504	23.5392	24.2486	24.2585	19.6505	21.9172	21.9599	20.8598	21.7883	22.0351	Q13895	Q13895	7	7	7	Bystin	BYSL	sp|Q13895|BYST_HUMAN Bystin OS=Homo sapiens OX=9606 GN=BYSL PE=1 SV=3	1	7	7	7	3	4	7	7	1	2	3	1	2	2	3	4	7	7	1	2	3	1	2	2	3	4	7	7	1	2	3
BZW1	25.1699	25.2379	25.2789	25.218	24.9757	24.7241	25.4589	25.4269	25.559	25.6604	Q7L1Q6	Q7L1Q6	7	7	7	Basic leucine zipper and W2 domain-containing protein 1	BZW1	sp|Q7L1Q6|BZW1_HUMAN Basic leucine zipper and W2 domain-containing protein 1 OS=Homo sapiens OX=9606 GN=BZW1 PE=1 SV=1	1	7	7	7	7	7	6	5	3	4	6	6	5	5	7	7	6	5	3	4	6	6	5	5	7	7	6	5	3	4	6
BZW2	24.8896	24.5948	24.3491	24.2758	21.3348	22.7305	20.7256	23.5379	23.4761	20.9227	Q9Y6E2	Q9Y6E2	5	5	5	Basic leucine zipper and W2 domain-containing protein 2	BZW2	sp|Q9Y6E2|BZW2_HUMAN Basic leucine zipper and W2 domain-containing protein 2 OS=Homo sapiens OX=9606 GN=BZW2 PE=1 SV=1	1	5	5	5	5	5	5	5	1	2	1	2	2	1	5	5	5	5	1	2	1	2	2	1	5	5	5	5	1	2	1
C10orf76	22.3967	22.3162	20.2769	21.6503	20.4426	21.4646	20.261	19.8962	21.3432	21.5369	Q5T2E6	Q5T2E6	3	3	3	UPF0668 protein C10orf76	C10orf76	sp|Q5T2E6|ARMD3_HUMAN Armadillo-like helical domain-containing protein 3 OS=Homo sapiens OX=9606 GN=ARMH3 PE=1 SV=1	1	3	3	3	3	3	0	2	1	2	1	0	2	3	3	3	0	2	1	2	1	0	2	3	3	3	0	2	1	2	1
C11orf54	25.5919	25.6895	25.8071	25.654	25.9114	26.1744	23.9808	23.678	25.1814	25.157	Q9H0W9	Q9H0W9	6	6	6	Ester hydrolase C11orf54	C11orf54	sp|Q9H0W9|CK054_HUMAN Ester hydrolase C11orf54 OS=Homo sapiens OX=9606 GN=C11orf54 PE=1 SV=1	1	6	6	6	6	6	6	6	6	4	3	2	5	4	6	6	6	6	6	4	3	2	5	4	6	6	6	6	6	4	3
C11orf73	19.96	20.1367	20.5752	20.8838	19.7771	19.613	19.5413	19.7887	20.0873	19.7965	Q53FT3	Q53FT3	3	3	3	Protein Hikeshi	C11orf73	sp|Q53FT3|HIKES_HUMAN Protein Hikeshi OS=Homo sapiens OX=9606 GN=HIKESHI PE=1 SV=2	1	3	3	3	2	2	2	1	2	2	1	1	2	2	2	2	2	1	2	2	1	1	2	2	2	2	2	1	2	2	1
C11orf98	22.3908	22.0493	21.9768	22.0721	22.9336	23.1832	20.9335	19.7074	21.1067	20.4107	E9PRG8	E9PRG8	2	2	2	Uncharacterized protein C11orf98	C11orf98	sp|E9PRG8|CK098_HUMAN Uncharacterized protein C11orf98 OS=Homo sapiens OX=9606 GN=C11orf98 PE=4 SV=2	1	2	2	2	2	2	2	2	2	2	2	1	1	1	2	2	2	2	2	2	2	1	1	1	2	2	2	2	2	2	2
C12orf10	23.4028	23.2392	22.8661	22.7434	22.6725	23.1741	22.3273	21.2872	22.8298	22.7333	Q9HB07	Q9HB07	8	8	8	UPF0160 protein MYG1, mitochondrial	C12orf10	sp|Q9HB07|MYG1_HUMAN MYG1 exonuclease OS=Homo sapiens OX=9606 GN=MYG1 PE=1 SV=3	1	8	8	8	4	6	6	5	6	3	4	1	6	5	4	6	6	5	6	3	4	1	6	5	4	6	6	5	6	3	4
C12orf43	20.0966	21.1621	23.0553	22.4004	20.8106	21.1437	20.6128	19.1719	21.1666	19.9041	Q96C57	Q96C57	3	3	3	Uncharacterized protein C12orf43	C12orf43	sp|Q96C57|CSTOS_HUMAN Protein CUSTOS OS=Homo sapiens OX=9606 GN=CUSTOS PE=1 SV=2	1	3	3	3	0	2	3	2	0	1	0	0	0	0	0	2	3	2	0	1	0	0	0	0	0	2	3	2	0	1	0
C14orf142	22.9453	20.1035	20.8943	22.4645	21.9761	23.4261	21.8918	21.859	22.4426	22.4002	Q9BXV9	Q9BXV9	5	5	5	Uncharacterized protein C14orf142	C14orf142	sp|Q9BXV9|GON7_HUMAN EKC/KEOPS complex subunit GON7 OS=Homo sapiens OX=9606 GN=GON7 PE=1 SV=2	1	5	5	5	2	1	3	2	2	2	4	4	3	2	2	1	3	2	2	2	4	4	3	2	2	1	3	2	2	2	4
C14orf159	22.6802	22.7105	23.3031	23.2603	25.4471	25.5353	26.5995	26.6143	25.4954	25.4652	Q7Z3D6	Q7Z3D6	11	11	11	UPF0317 protein C14orf159, mitochondrial	C14orf159	sp|Q7Z3D6|GLUCM_HUMAN D-glutamate cyclase, mitochondrial OS=Homo sapiens OX=9606 GN=DGLUCY PE=1 SV=2	1	11	11	11	4	3	3	4	8	9	11	11	11	10	4	3	3	4	8	9	11	11	11	10	4	3	3	4	8	9	11
C14orf166	26.0901	26.0235	25.6807	25.7456	25.1243	25.0309	25.324	25.2148	26.1114	26.2505	Q9Y224	Q9Y224	9	9	9	UPF0568 protein C14orf166	C14orf166	sp|Q9Y224|RTRAF_HUMAN RNA transcription, translation and transport factor protein OS=Homo sapiens OX=9606 GN=RTRAF PE=1 SV=1	1	9	9	9	7	7	8	8	5	7	8	7	8	7	7	7	8	8	5	7	8	7	8	7	7	7	8	8	5	7	8
C16orf13	19.5551	21.6174	21.6521	21.3822	21.086	22.1215	20.0288	20.8431	21.3484	21.5697	Q96S19	Q96S19	3	3	3	UPF0585 protein C16orf13	C16orf13	sp|Q96S19|MTL26_HUMAN Methyltransferase-like 26 OS=Homo sapiens OX=9606 GN=METTL26 PE=1 SV=2	1	3	3	3	1	3	3	3	1	3	1	1	2	3	1	3	3	3	1	3	1	1	2	3	1	3	3	3	1	3	1
C16orf54	19.5197	19.5707	19.9635	19.652	23.4966	23.3549	23.2565	23.613	23.2952	23.3851	Q6UWD8	Q6UWD8	4	4	4	Transmembrane protein C16orf54	C16orf54	sp|Q6UWD8|CP054_HUMAN Transmembrane protein C16orf54 OS=Homo sapiens OX=9606 GN=C16orf54 PE=1 SV=1	1	4	4	4	1	1	0	0	3	3	3	2	3	4	1	1	0	0	3	3	3	2	3	4	1	1	0	0	3	3	3
C16orf58	22.3509	22.2966	23.464	23.3868	20.9534	21.3813	23.1699	23.1307	22.1829	22.1796	Q96GQ5	Q96GQ5	5	5	5	RUS1 family protein C16orf58	C16orf58	sp|Q96GQ5|RUSF1_HUMAN RUS family member 1 OS=Homo sapiens OX=9606 GN=RUSF1 PE=1 SV=2	1	5	5	5	3	3	5	4	2	3	3	3	3	2	3	3	5	4	2	3	3	3	3	2	3	3	5	4	2	3	3
C16orf62	22.8583	23.4359	19.2123	21.2141	22.8369	20.2392	19.374	20.1972	22.9749	23.3675	Q7Z3J2	Q7Z3J2	7	7	7	UPF0505 protein C16orf62	C16orf62	sp|Q7Z3J2|VP35L_HUMAN VPS35 endosomal protein sorting factor-like OS=Homo sapiens OX=9606 GN=VPS35L PE=1 SV=2	1	7	7	7	3	4	0	1	3	2	4	1	2	2	3	4	0	1	3	2	4	1	2	2	3	4	0	1	3	2	4
C17orf59	20.2212	20.4135	18.7134	21.3174	22.7442	22.0416	22.5699	22.3325	22.8625	22.1827	Q96GS4	Q96GS4	8	8	8	Uncharacterized protein C17orf59	C17orf59	sp|Q96GS4|BORC6_HUMAN BLOC-1-related complex subunit 6 OS=Homo sapiens OX=9606 GN=BORCS6 PE=1 SV=2	1	8	8	8	3	3	1	4	6	4	7	7	7	5	3	3	1	4	6	4	7	7	7	5	3	3	1	4	6	4	7
C17orf62	24.4216	24.6427	24.8318	24.7652	20.4206	19.9859	25.3683	25.5711	25.4566	25.7347	Q9BQA9	Q9BQA9	3	3	3	Uncharacterized protein C17orf62	C17orf62	sp|Q9BQA9|CYBC1_HUMAN Cytochrome b-245 chaperone 1 OS=Homo sapiens OX=9606 GN=CYBC1 PE=1 SV=1	1	3	3	3	2	2	2	2	1	1	3	3	2	2	2	2	2	2	1	1	3	3	2	2	2	2	2	2	1	1	3
C17orf75	19.4765	22.6306	20.1519	19.8336	19.4	20.746	19.6915	20.7512	19.9595	20.6499	Q9HAS0	Q9HAS0	2	2	2	Protein Njmu-R1	C17orf75	sp|Q9HAS0|NJMU_HUMAN Protein Njmu-R1 OS=Homo sapiens OX=9606 GN=C17orf75 PE=1 SV=2	1	2	2	2	1	2	0	1	0	1	0	1	1	1	1	2	0	1	0	1	0	1	1	1	1	2	0	1	0	1	0
C17orf85	22.3008	22.4943	22.3087	22.2628	19.8455	20.8442	19.9676	21.0361	19.4417	19.4739	Q53F19	Q53F19	5	5	5	Uncharacterized protein C17orf85	C17orf85	sp|Q53F19|NCBP3_HUMAN Nuclear cap-binding protein subunit 3 OS=Homo sapiens OX=9606 GN=NCBP3 PE=1 SV=2	1	5	5	5	3	4	4	5	1	1	2	2	0	0	3	4	4	5	1	1	2	2	0	0	3	4	4	5	1	1	2
C19orf43	19.9752	19.9549	19.9938	19.1142	19.5246	19.1692	20.5051	20.2097	20.8057	19.8717	Q9BQ61	Q9BQ61	3	3	3	Uncharacterized protein C19orf43	C19orf43	sp|Q9BQ61|TRIR_HUMAN Telomerase RNA component interacting RNase OS=Homo sapiens OX=9606 GN=TRIR PE=1 SV=1	1	3	3	3	3	2	2	1	1	1	1	1	0	1	3	2	2	1	1	1	1	1	0	1	3	2	2	1	1	1	1
C19orf52	20.2824	19.7444	20.3788	20.6258	20.0213	20.7764	22.5691	22.9788	20.1099	22.6623	Q9BSF4	Q9BSF4	5	5	5	Uncharacterized protein C19orf52	C19orf52	sp|Q9BSF4|TIM29_HUMAN Mitochondrial import inner membrane translocase subunit Tim29 OS=Homo sapiens OX=9606 GN=TIMM29 PE=1 SV=2	1	5	5	5	1	0	0	1	2	3	5	4	3	3	1	0	0	1	2	3	5	4	3	3	1	0	0	1	2	3	5
C1orf123	23.9714	24.2861	23.8018	23.999	24.1438	20.0267	23.6373	23.901	24.2664	24.2291	Q9NWV4	Q9NWV4	4	4	4	UPF0587 protein C1orf123	C1orf123	sp|Q9NWV4|CZIB_HUMAN CXXC motif containing zinc binding protein OS=Homo sapiens OX=9606 GN=CZIB PE=1 SV=1	1	4	4	4	2	2	3	2	2	1	3	3	2	2	2	2	3	2	2	1	3	3	2	2	2	2	3	2	2	1	3
C1orf50	21.5191	21.6224	20.2483	18.443	21.0102	20.5857	20.906	19.4747	20.6476	20.5112	Q9BV19	Q9BV19	2	2	2	Uncharacterized protein C1orf50	C1orf50	sp|Q9BV19|CA050_HUMAN Uncharacterized protein C1orf50 OS=Homo sapiens OX=9606 GN=C1orf50 PE=1 SV=2	1	2	2	2	2	2	1	1	1	1	0	0	1	1	2	2	1	1	1	1	0	0	1	1	2	2	1	1	1	1	0
C1QBP	24.2758	23.9372	25.0398	24.9997	24.3386	24.1094	26.9027	26.7138	24.8518	24.7067	Q07021	Q07021	9	9	9	Complement component 1 Q subcomponent-binding protein, mitochondrial	C1QBP	sp|Q07021|C1QBP_HUMAN Complement component 1 Q subcomponent-binding protein, mitochondrial OS=Homo sapiens OX=9606 GN=C1QBP PE=1 SV=1	1	9	9	9	4	4	5	6	5	2	9	9	6	6	4	4	5	6	5	2	9	9	6	6	4	4	5	6	5	2	9
C2CD5	20.4988	20.5408	21.3737	19.117	20.062	21.1144	20.5502	19.6451	19.9075	20.4157	Q86YS7	Q86YS7	6	6	6	C2 domain-containing protein 5	C2CD5	sp|Q86YS7|C2CD5_HUMAN C2 domain-containing protein 5 OS=Homo sapiens OX=9606 GN=C2CD5 PE=1 SV=1	1	6	6	6	2	2	3	2	0	2	2	3	1	1	2	2	3	2	0	2	2	3	1	1	2	2	3	2	0	2	2
C2orf43	19.8918	20.3352	22.5938	22.6882	20.6968	20.1652	21.6869	19.6815	20.9043	20.0015	Q9H6V9	Q9H6V9	2	2	2	UPF0554 protein C2orf43	C2orf43	sp|Q9H6V9|LDAH_HUMAN Lipid droplet-associated hydrolase OS=Homo sapiens OX=9606 GN=LDAH PE=1 SV=1	1	2	2	2	0	0	2	2	0	0	1	1	2	1	0	0	2	2	0	0	1	1	2	1	0	0	2	2	0	0	1
C2orf47	20.2513	19.2176	22.3791	20.311	20.6391	20.9242	24.3095	24.5356	19.887	21.163	Q8WWC4	Q8WWC4	3	3	3	Uncharacterized protein C2orf47, mitochondrial	C2orf47	sp|Q8WWC4|MAIP1_HUMAN m-AAA protease-interacting protein 1, mitochondrial OS=Homo sapiens OX=9606 GN=MAIP1 PE=1 SV=1	1	3	3	3	1	1	2	0	1	1	3	3	1	1	1	1	2	0	1	1	3	3	1	1	1	1	2	0	1	1	3
C4B	20.5059	20.9619	18.7016	19.3962	21.0582	21.1894	20.8514	21.6162	24.9741	25.1126	P0C0L5	P0C0L5	6	6	2	Complement C4-B;Complement C4 beta chain;Complement C4-B alpha chain;C4a anaphylatoxin;C4b-B;C4d-B;Complement C4 gamma chain	C4B	sp|P0C0L5|CO4B_HUMAN Complement C4-B OS=Homo sapiens OX=9606 GN=C4B PE=1 SV=2	1	6	6	2	2	2	0	0	0	3	2	2	6	6	2	2	0	0	0	3	2	2	6	6	0	0	0	0	0	2	0
C5orf22	19.7042	20.4535	19.2555	19.583	19.835	19.4746	19.1915	19.4153	19.9801	20.1797	Q49AR2	Q49AR2	2	2	2	UPF0489 protein C5orf22	C5orf22	sp|Q49AR2|CE022_HUMAN UPF0489 protein C5orf22 OS=Homo sapiens OX=9606 GN=C5orf22 PE=1 SV=2	1	2	2	2	2	2	1	1	2	2	1	1	1	1	2	2	1	1	2	2	1	1	1	1	2	2	1	1	2	2	1
C5orf51	21.2532	18.5758	20.1032	20.9782	20.2505	18.5618	20.0066	20.2745	19.9181	20.2585	A6NDU8	A6NDU8	3	3	3	UPF0600 protein C5orf51	C5orf51	sp|A6NDU8|CE051_HUMAN UPF0600 protein C5orf51 OS=Homo sapiens OX=9606 GN=C5orf51 PE=1 SV=1	1	3	3	3	2	1	1	3	2	2	2	2	1	2	2	1	1	3	2	2	2	2	1	2	2	1	1	3	2	2	2
C7orf50	20.9007	20.7848	19.64	19.3689	21.0816	20.3002	21.2595	21.0098	19.7521	21.4924	Q9BRJ6	Q9BRJ6	3	3	3	Uncharacterized protein C7orf50	C7orf50	sp|Q9BRJ6|CG050_HUMAN Uncharacterized protein C7orf50 OS=Homo sapiens OX=9606 GN=C7orf50 PE=1 SV=1	1	3	3	3	3	3	1	1	1	1	2	2	2	2	3	3	1	1	1	1	2	2	2	2	3	3	1	1	1	1	2
C8orf82	24.1899	24.0371	24.0525	23.4806	24.1866	24.2909	23.7562	23.9737	24.6351	24.3192	Q6P1X6	Q6P1X6	4	4	4	UPF0598 protein C8orf82	C8orf82	sp|Q6P1X6|CH082_HUMAN UPF0598 protein C8orf82 OS=Homo sapiens OX=9606 GN=C8orf82 PE=1 SV=2	1	4	4	4	3	3	3	3	3	4	3	3	4	4	3	3	3	3	3	4	3	3	4	4	3	3	3	3	3	4	3
C9orf142	23.7678	23.3012	19.5647	23.2406	24.7185	24.8935	24.5398	24.6785	24.4602	24.3507	Q9BUH6	Q9BUH6	9	9	9	Protein PAXX	C9orf142	sp|Q9BUH6|PAXX_HUMAN Protein PAXX OS=Homo sapiens OX=9606 GN=PAXX PE=1 SV=2	1	9	9	9	7	7	2	2	6	4	9	8	7	6	7	7	2	2	6	4	9	8	7	6	7	7	2	2	6	4	9
C9orf64	21.7598	21.6976	21.813	21.5316	20.8874	20.5178	20.8896	21.0552	19.5876	21.475	Q5T6V5	Q5T6V5	3	3	3	UPF0553 protein C9orf64	C9orf64	sp|Q5T6V5|QSPP_HUMAN Queuosine salvage protein OS=Homo sapiens OX=9606 GN=C9orf64 PE=1 SV=1	1	3	3	3	3	3	3	3	1	1	2	3	2	3	3	3	3	3	1	1	2	3	2	3	3	3	3	3	1	1	2
C9orf78	20.2393	19.645	20.1955	19.966	21.2069	21.9624	20.2435	19.1944	20.5919	20.1876	Q9NZ63	Q9NZ63	2	2	2	Uncharacterized protein C9orf78	C9orf78	sp|Q9NZ63|TLS1_HUMAN Telomere length and silencing protein 1 homolog OS=Homo sapiens OX=9606 GN=C9orf78 PE=1 SV=1	1	2	2	2	2	1	1	0	1	1	1	1	2	1	2	1	1	0	1	1	1	1	2	1	2	1	1	0	1	1	1
CA1	20.4567	20.2917	26.4267	26.021	19.338	20.9269	20.9071	20.6053	20.6116	20.5573	P00915	P00915	8	8	8	Carbonic anhydrase 1	CA1	sp|P00915|CAH1_HUMAN Carbonic anhydrase 1 OS=Homo sapiens OX=9606 GN=CA1 PE=1 SV=2	1	8	8	8	0	2	8	8	0	0	1	1	1	0	0	2	8	8	0	0	1	1	1	0	0	2	8	8	0	0	1
CA5B	19.3676	19.0719	18.9396	20.6105	20.4705	19.8629	23.8283	24.1984	22.9187	23.4063	Q9Y2D0;Q8WTZ4	Q9Y2D0	3;1	3;1	3;1	Carbonic anhydrase 5B, mitochondrial	CA5B	sp|Q9Y2D0|CAH5B_HUMAN Carbonic anhydrase 5B, mitochondrial OS=Homo sapiens OX=9606 GN=CA5B PE=1 SV=1	2	3	3	3	1	1	1	2	1	1	2	2	2	3	1	1	1	2	1	1	2	2	2	3	1	1	1	2	1	1	2
CAB39	24.1006	24.3723	24.0982	24.0945	24.7122	24.8161	24.4046	24.3316	24.9121	24.6621	Q9Y376	Q9Y376	9	9	9	Calcium-binding protein 39	CAB39	sp|Q9Y376|CAB39_HUMAN Calcium-binding protein 39 OS=Homo sapiens OX=9606 GN=CAB39 PE=1 SV=1	1	9	9	9	5	6	7	7	6	5	4	6	5	6	5	6	7	7	6	5	4	6	5	6	5	6	7	7	6	5	4
CACTIN	20.2838	20.5428	21.0768	19.9293	20.9536	20.8351	20.7332	19.8152	20.0972	20.6836	Q8WUQ7	Q8WUQ7	3	3	3	Cactin	CACTIN	sp|Q8WUQ7|CATIN_HUMAN Cactin OS=Homo sapiens OX=9606 GN=CACTIN PE=1 SV=3	1	3	3	3	2	2	1	2	0	1	0	1	1	0	2	2	1	2	0	1	0	1	1	0	2	2	1	2	0	1	0
CACYBP	25.798	25.8783	25.7156	25.8393	24.1902	24.0237	23.5563	23.5511	24.9467	24.5663	Q9HB71	Q9HB71	10	10	10	Calcyclin-binding protein	CACYBP	sp|Q9HB71|CYBP_HUMAN Calcyclin-binding protein OS=Homo sapiens OX=9606 GN=CACYBP PE=1 SV=2	1	10	10	10	7	9	7	7	2	3	4	5	5	4	7	9	7	7	2	3	4	5	5	4	7	9	7	7	2	3	4
CAD	26.4298	26.4017	27.2631	27.1895	26.1023	26.193	25.5627	25.636	25.8018	25.7453	P27708	P27708	43	43	43	CAD protein;Glutamine-dependent carbamoyl-phosphate synthase;Aspartate carbamoyltransferase;Dihydroorotase	CAD	sp|P27708|PYR1_HUMAN CAD protein OS=Homo sapiens OX=9606 GN=CAD PE=1 SV=3	1	43	43	43	25	29	39	38	18	11	14	21	11	14	25	29	39	38	18	11	14	21	11	14	25	29	39	38	18	11	14
CALR	28.454	28.6539	29.0092	28.9203	28.7376	28.7541	30.5171	30.5154	29.907	29.8994	P27797	P27797	17	17	17	Calreticulin	CALR	sp|P27797|CALR_HUMAN Calreticulin OS=Homo sapiens OX=9606 GN=CALR PE=1 SV=1	1	17	17	17	12	13	14	13	12	13	17	17	16	14	12	13	14	13	12	13	17	17	16	14	12	13	14	13	12	13	17
CALU	21.7042	22.6231	22.0941	21.7518	20.7774	21.247	22.8454	23.2341	20.8136	21.7741	O43852	O43852	5	5	5	Calumenin	CALU	sp|O43852|CALU_HUMAN Calumenin OS=Homo sapiens OX=9606 GN=CALU PE=1 SV=2	1	5	5	5	3	3	4	4	0	0	5	5	1	2	3	3	4	4	0	0	5	5	1	2	3	3	4	4	0	0	5
CAMK1D	19.4685	20.7045	21.0762	19.8702	21.782	21.7288	21.3185	20.9596	19.7582	22.5137	Q8IU85	Q8IU85	3	3	2	Calcium/calmodulin-dependent protein kinase type 1D	CAMK1D	sp|Q8IU85|KCC1D_HUMAN Calcium/calmodulin-dependent protein kinase type 1D OS=Homo sapiens OX=9606 GN=CAMK1D PE=1 SV=1	1	3	3	2	1	1	1	1	3	3	3	3	1	2	1	1	1	1	3	3	3	3	1	2	1	1	1	1	2	2	2
CAMK2D	24.5361	24.3678	24.9612	24.9194	24.8693	25.4884	24.9027	25.0767	25.5641	25.7699	Q13557;Q9UQM7	Q13557	9;1	9;1	8;0	Calcium/calmodulin-dependent protein kinase type II subunit delta	CAMK2D	sp|Q13557|KCC2D_HUMAN Calcium/calmodulin-dependent protein kinase type II subunit delta OS=Homo sapiens OX=9606 GN=CAMK2D PE=1 SV=3	2	9	9	8	7	7	7	7	6	6	6	7	8	9	7	7	7	7	6	6	6	7	8	9	6	6	6	6	5	5	5
CAMK2G	20.4567	20.9977	20.1304	21.1839	20.4967	24.0909	23.248	23.37	20.9202	19.6224	Q13555;Q13554	Q13555	5;2	4;1	4;1	Calcium/calmodulin-dependent protein kinase type II subunit gamma	CAMK2G	sp|Q13555|KCC2G_HUMAN Calcium/calmodulin-dependent protein kinase type II subunit gamma OS=Homo sapiens OX=9606 GN=CAMK2G PE=1 SV=4	2	5	4	4	2	2	2	2	3	3	4	4	3	3	1	1	1	1	2	2	3	3	2	2	1	1	1	1	2	2	3
CAMKK2	20.146	19.7766	20.0489	20.2158	21.868	19.5936	19.7196	19.1931	20.406	21.1352	Q96RR4	Q96RR4	2	2	2	Calcium/calmodulin-dependent protein kinase kinase 2	CAMKK2	sp|Q96RR4|KKCC2_HUMAN Calcium/calmodulin-dependent protein kinase kinase 2 OS=Homo sapiens OX=9606 GN=CAMKK2 PE=1 SV=2	1	2	2	2	0	0	2	2	0	0	0	1	0	0	0	0	2	2	0	0	0	1	0	0	0	0	2	2	0	0	0
CAND1	28.3178	28.3995	28.6248	28.633	28.5639	28.4679	27.9483	27.9409	28.5327	28.4868	Q86VP6	Q86VP6	38	38	38	Cullin-associated NEDD8-dissociated protein 1	CAND1	sp|Q86VP6|CAND1_HUMAN Cullin-associated NEDD8-dissociated protein 1 OS=Homo sapiens OX=9606 GN=CAND1 PE=1 SV=2	1	38	38	38	28	30	36	32	22	24	23	26	24	23	28	30	36	32	22	24	23	26	24	23	28	30	36	32	22	24	23
CANT1	19.8905	20.105	20.9577	20.5305	20.2836	21.4176	23.2468	22.9167	22.4313	21.3584	Q8WVQ1	Q8WVQ1	3	3	3	Soluble calcium-activated nucleotidase 1	CANT1	sp|Q8WVQ1|CANT1_HUMAN Soluble calcium-activated nucleotidase 1 OS=Homo sapiens OX=9606 GN=CANT1 PE=1 SV=1	1	3	3	3	0	0	0	0	1	1	3	3	2	1	0	0	0	0	1	1	3	3	2	1	0	0	0	0	1	1	3
CANX	27.5394	27.5461	27.5982	27.6743	27.9278	27.872	29.0107	29.1457	27.996	28.1378	P27824	P27824	18	18	18	Calnexin	CANX	sp|P27824|CALX_HUMAN Calnexin OS=Homo sapiens OX=9606 GN=CANX PE=1 SV=2	1	18	18	18	13	14	15	15	12	14	17	17	13	14	13	14	15	15	12	14	17	17	13	14	13	14	15	15	12	14	17
CAP1	30.1802	30.1907	29.8125	29.7843	30.9735	30.9732	30.5444	30.4731	30.616	30.5953	Q01518	Q01518	28	28	28	Adenylyl cyclase-associated protein 1	CAP1	sp|Q01518|CAP1_HUMAN Adenylyl cyclase-associated protein 1 OS=Homo sapiens OX=9606 GN=CAP1 PE=1 SV=5	1	28	28	28	21	22	23	24	21	21	22	23	20	19	21	22	23	24	21	21	22	23	20	19	21	22	23	24	21	21	22
CAP2	23.5882	23.6626	23.4885	23.4248	19.5826	21.289	20.266	20.9412	20.3262	21.4196	P40123	P40123	6	6	6	Adenylyl cyclase-associated protein 2	CAP2	sp|P40123|CAP2_HUMAN Adenylyl cyclase-associated protein 2 OS=Homo sapiens OX=9606 GN=CAP2 PE=1 SV=1	1	6	6	6	6	5	5	5	0	0	0	0	0	0	6	5	5	5	0	0	0	0	0	0	6	5	5	5	0	0	0
CAPG	29.2548	29.1431	29.3346	29.3091	28.7476	28.8052	27.3337	27.4372	28.3411	28.0896	P40121	P40121	14	14	14	Macrophage-capping protein	CAPG	sp|P40121|CAPG_HUMAN Macrophage-capping protein OS=Homo sapiens OX=9606 GN=CAPG PE=1 SV=2	1	14	14	14	11	11	13	14	10	10	12	12	11	11	11	11	13	14	10	10	12	12	11	11	11	11	13	14	10	10	12
CAPN1	28.2009	28.0893	27.5195	27.4711	28.1206	28.0478	27.1085	27.2332	27.8024	27.715	P07384	P07384	28	28	28	Calpain-1 catalytic subunit	CAPN1	sp|P07384|CAN1_HUMAN Calpain-1 catalytic subunit OS=Homo sapiens OX=9606 GN=CAPN1 PE=1 SV=1	1	28	28	28	22	26	18	19	14	15	16	19	18	22	22	26	18	19	14	15	16	19	18	22	22	26	18	19	14	15	16
CAPN2	23.4392	22.3728	23.6046	21.5918	26.2381	26.2856	27.1799	27.2335	25.4349	25.4981	P17655	P17655	24	24	24	Calpain-2 catalytic subunit	CAPN2	sp|P17655|CAN2_HUMAN Calpain-2 catalytic subunit OS=Homo sapiens OX=9606 GN=CAPN2 PE=1 SV=6	1	24	24	24	5	2	8	5	16	14	21	24	14	10	5	2	8	5	16	14	21	24	14	10	5	2	8	5	16	14	21
CAPNS1	27.7811	27.6765	26.9099	27.0137	28.8324	28.709	27.9458	27.9789	28.129	27.9875	P04632	P04632	12	12	12	Calpain small subunit 1	CAPNS1	sp|P04632|CPNS1_HUMAN Calpain small subunit 1 OS=Homo sapiens OX=9606 GN=CAPNS1 PE=1 SV=1	1	12	12	12	8	9	10	7	8	10	11	10	9	7	8	9	10	7	8	10	11	10	9	7	8	9	10	7	8	10	11
CAPRIN1	25.594	25.627	26.1446	26.0402	24.5469	24.3456	23.3202	23.4809	23.9699	24.0609	Q14444	Q14444	8	8	8	Caprin-1	CAPRIN1	sp|Q14444|CAPR1_HUMAN Caprin-1 OS=Homo sapiens OX=9606 GN=CAPRIN1 PE=1 SV=2	1	8	8	8	6	6	8	8	2	2	2	6	4	4	6	6	8	8	2	2	2	6	4	4	6	6	8	8	2	2	2
CAPZA1	28.2703	28.3368	28.2898	28.4464	29.07	29.0216	28.0792	28.2027	28.6296	28.7024	P52907	P52907	18	18	17	F-actin-capping protein subunit alpha-1	CAPZA1	sp|P52907|CAZA1_HUMAN F-actin-capping protein subunit alpha-1 OS=Homo sapiens OX=9606 GN=CAPZA1 PE=1 SV=3	1	18	18	17	10	13	14	14	16	14	15	12	13	13	10	13	14	14	16	14	15	12	13	13	9	12	13	13	15	13	14
CAPZA2	25.4428	25.7041	25.6935	25.8932	26.2125	26.275	25.6238	25.5176	26.2498	26.1915	P47755	P47755	9	8	8	F-actin-capping protein subunit alpha-2	CAPZA2	sp|P47755|CAZA2_HUMAN F-actin-capping protein subunit alpha-2 OS=Homo sapiens OX=9606 GN=CAPZA2 PE=1 SV=3	1	9	8	8	7	8	6	7	8	7	6	5	7	7	6	7	5	6	7	6	5	4	6	6	6	7	5	6	7	6	5
CAPZB	26.9997	27.1026	26.8519	26.7735	27.7179	27.8335	27.0329	27.1298	27.7581	27.6572	P47756	P47756	19	19	19	F-actin-capping protein subunit beta	CAPZB	sp|P47756|CAPZB_HUMAN F-actin-capping protein subunit beta OS=Homo sapiens OX=9606 GN=CAPZB PE=1 SV=4	1	19	19	19	15	16	16	16	17	14	18	17	15	16	15	16	16	16	17	14	18	17	15	16	15	16	16	16	17	14	18
CARD6	19.73	20.5634	21.158	19.3743	19.3518	19.9615	20.1442	20.9408	20.9683	20.3603	Q9BX69	Q9BX69	2	2	2	Caspase recruitment domain-containing protein 6	CARD6	sp|Q9BX69|CARD6_HUMAN Caspase recruitment domain-containing protein 6 OS=Homo sapiens OX=9606 GN=CARD6 PE=1 SV=2	1	2	2	2	1	2	1	1	1	1	1	0	1	0	1	2	1	1	1	1	1	0	1	0	1	2	1	1	1	1	1
CARHSP1	24.8571	24.8982	24.8471	24.9142	19.6313	20.4077	22.1234	22.4449	23.4702	23.4709	Q9Y2V2	Q9Y2V2	5	5	5	Calcium-regulated heat stable protein 1	CARHSP1	sp|Q9Y2V2|CHSP1_HUMAN Calcium-regulated heat-stable protein 1 OS=Homo sapiens OX=9606 GN=CARHSP1 PE=1 SV=2	1	5	5	5	4	4	5	5	1	1	2	3	2	3	4	4	5	5	1	1	2	3	2	3	4	4	5	5	1	1	2
CARKD	20.0024	19.4742	19.7095	19.7213	22.1591	20.8838	22.2178	22.4504	22.822	22.7119	Q8IW45	Q8IW45	6	6	6	ATP-dependent (S)-NAD(P)H-hydrate dehydratase	CARKD	sp|Q8IW45|NNRD_HUMAN ATP-dependent (S)-NAD(P)H-hydrate dehydratase OS=Homo sapiens OX=9606 GN=NAXD PE=1 SV=1	1	6	6	6	1	0	1	1	2	1	4	5	3	3	1	0	1	1	2	1	4	5	3	3	1	0	1	1	2	1	4
CARM1	24.3299	24.0774	25.013	24.9606	23.7961	20.6098	19.3262	23.7817	20.2752	23.6598	Q86X55	Q86X55	6	6	6	Histone-arginine methyltransferase CARM1	CARM1	sp|Q86X55|CARM1_HUMAN Histone-arginine methyltransferase CARM1 OS=Homo sapiens OX=9606 GN=CARM1 PE=1 SV=3	1	6	6	6	3	4	5	4	5	1	1	2	2	3	3	4	5	4	5	1	1	2	2	3	3	4	5	4	5	1	1
CARS	23.4969	23.5206	22.9061	23.2511	22.8087	24.1108	23.1134	23.1194	23.5326	23.5943	P49589	P49589	12	12	12	Cysteine--tRNA ligase, cytoplasmic	CARS	sp|P49589|SYCC_HUMAN Cysteine--tRNA ligase, cytoplasmic OS=Homo sapiens OX=9606 GN=CARS1 PE=1 SV=3	1	12	12	12	7	7	8	7	10	6	7	9	6	6	7	7	8	7	10	6	7	9	6	6	7	7	8	7	10	6	7
CARS2	23.1152	23.6591	24.1388	24.1033	24.0344	22.4523	24.1348	23.8188	23.6393	23.4092	Q9HA77	Q9HA77	8	8	8	Probable cysteine--tRNA ligase, mitochondrial	CARS2	sp|Q9HA77|SYCM_HUMAN Probable cysteine--tRNA ligase, mitochondrial OS=Homo sapiens OX=9606 GN=CARS2 PE=1 SV=1	1	8	8	8	5	6	7	6	5	3	7	6	6	2	5	6	7	6	5	3	7	6	6	2	5	6	7	6	5	3	7
CASP1	25.3553	25.3671	26.1185	26.0792	25.4645	25.4117	25.6665	25.6583	24.9928	24.8399	P29466	P29466	11	11	11	Caspase-1;Caspase-1 subunit p20;Caspase-1 subunit p10	CASP1	sp|P29466|CASP1_HUMAN Caspase-1 OS=Homo sapiens OX=9606 GN=CASP1 PE=1 SV=1	1	11	11	11	7	6	10	8	7	7	8	6	5	6	7	6	10	8	7	7	8	6	5	6	7	6	10	8	7	7	8
CASP10	20.0333	19.9901	20.1363	20.4949	19.9869	19.5261	19.795	19.4771	19.7018	20.6398	Q92851	Q92851	4	4	4	Caspase-10;Caspase-10 subunit p23/17;Caspase-10 subunit p12	CASP10	sp|Q92851|CASPA_HUMAN Caspase-10 OS=Homo sapiens OX=9606 GN=CASP10 PE=1 SV=3	1	4	4	4	0	2	3	1	0	0	2	1	1	1	0	2	3	1	0	0	2	1	1	1	0	2	3	1	0	0	2
CASP2	24.4341	24.4719	23.5473	24.0888	23.8074	20.564	21.4436	19.7089	22.0249	19.9612	P42575	P42575	5	5	5	Caspase-2;Caspase-2 subunit p18;Caspase-2 subunit p13;Caspase-2 subunit p12	CASP2	sp|P42575|CASP2_HUMAN Caspase-2 OS=Homo sapiens OX=9606 GN=CASP2 PE=1 SV=2	1	5	5	5	4	4	3	4	2	2	2	0	3	3	4	4	3	4	2	2	2	0	3	3	4	4	3	4	2	2	2
CASP3	20.514	23.0834	22.6445	21.538	20.7061	21.2439	19.5515	19.5384	20.6093	19.7156	P42574	P42574	4	4	4	Caspase-3;Caspase-3 subunit p17;Caspase-3 subunit p12	CASP3	sp|P42574|CASP3_HUMAN Caspase-3 OS=Homo sapiens OX=9606 GN=CASP3 PE=1 SV=2	1	4	4	4	2	3	2	1	0	0	0	1	1	0	2	3	2	1	0	0	0	1	1	0	2	3	2	1	0	0	0
CASP4	20.6042	23.7168	23.8307	24.0345	22.8525	23.2835	19.8541	20.2742	24.7686	24.0073	P49662;Q6UXS9;P51878	P49662	5;1;1	5;1;1	5;1;1	Caspase-4;Caspase-4 subunit 1;Caspase-4 subunit 2	CASP4	sp|P49662|CASP4_HUMAN Caspase-4 OS=Homo sapiens OX=9606 GN=CASP4 PE=1 SV=1	3	5	5	5	1	3	3	5	3	3	1	1	2	2	1	3	3	5	3	3	1	1	2	2	1	3	3	5	3	3	1
CASP6	21.7816	20.3265	19.9091	19.046	20.9521	20.2004	20.1905	20.8437	21.3072	19.513	P55212	P55212	2	2	2	Caspase-6;Caspase-6 subunit p18;Caspase-6 subunit p11	CASP6	sp|P55212|CASP6_HUMAN Caspase-6 OS=Homo sapiens OX=9606 GN=CASP6 PE=1 SV=2	1	2	2	2	2	1	1	1	1	1	0	0	0	0	2	1	1	1	1	1	0	0	0	0	2	1	1	1	1	1	0
CASP7	20.6417	21.0805	21.1697	19.7718	19.0877	20.8025	20.8353	18.3295	20.9135	20.1811	P55210	P55210	2	2	2	Caspase-7;Caspase-7 subunit p20;Caspase-7 subunit p11	CASP7	sp|P55210|CASP7_HUMAN Caspase-7 OS=Homo sapiens OX=9606 GN=CASP7 PE=1 SV=1	1	2	2	2	1	1	2	1	1	1	0	0	2	0	1	1	2	1	1	1	0	0	2	0	1	1	2	1	1	1	0
CASP8	23.7468	23.7763	23.5919	23.707	24.4115	24.6977	23.669	23.6289	23.619	23.3437	Q14790	Q14790	6	6	6	Caspase-8;Caspase-8 subunit p18;Caspase-8 subunit p10	CASP8	sp|Q14790|CASP8_HUMAN Caspase-8 OS=Homo sapiens OX=9606 GN=CASP8 PE=1 SV=1	1	6	6	6	5	5	3	4	4	3	4	5	4	6	5	5	3	4	4	3	4	5	4	6	5	5	3	4	4	3	4
CAST	23.4301	23.6971	23.3299	23.0026	25.1896	25.0635	24.1787	24.5739	24.3209	24.2241	P20810	P20810	13	13	13	Calpastatin	CAST	sp|P20810|ICAL_HUMAN Calpastatin OS=Homo sapiens OX=9606 GN=CAST PE=1 SV=4	1	13	13	13	5	5	7	6	7	8	11	11	8	6	5	5	7	6	7	8	11	11	8	6	5	5	7	6	7	8	11
CAT	29.5715	29.6398	28.9088	28.8666	27.6399	27.6085	27.1984	27.2625	27.6736	27.619	P04040	P04040	28	28	28	Catalase	CAT	sp|P04040|CATA_HUMAN Catalase OS=Homo sapiens OX=9606 GN=CAT PE=1 SV=3	1	28	28	28	27	27	25	27	12	11	19	18	19	19	27	27	25	27	12	11	19	18	19	19	27	27	25	27	12	11	19
CBFB	23.9769	23.974	23.0445	22.8761	23.1973	23.1899	22.3413	22.2923	22.4836	22.5969	Q13951	Q13951	6	6	6	Core-binding factor subunit beta	CBFB	sp|Q13951|PEBB_HUMAN Core-binding factor subunit beta OS=Homo sapiens OX=9606 GN=CBFB PE=1 SV=2	1	6	6	6	5	5	5	4	3	2	4	3	4	3	5	5	5	4	3	2	4	3	4	3	5	5	5	4	3	2	4
CBL	23.2459	23.3067	23.294	23.462	23.5871	23.6059	22.6979	22.8325	23.4247	23.0915	P22681	P22681	10	10	10	E3 ubiquitin-protein ligase CBL	CBL	sp|P22681|CBL_HUMAN E3 ubiquitin-protein ligase CBL OS=Homo sapiens OX=9606 GN=CBL PE=1 SV=2	1	10	10	10	7	7	6	6	5	5	4	7	4	5	7	7	6	6	5	5	4	7	4	5	7	7	6	6	5	5	4
CBR1	25.4462	25.304	25.9654	25.8689	26.6438	26.7694	25.6523	25.5523	26.2373	26.1311	P16152	P16152	15	15	13	Carbonyl reductase [NADPH] 1	CBR1	sp|P16152|CBR1_HUMAN Carbonyl reductase [NADPH] 1 OS=Homo sapiens OX=9606 GN=CBR1 PE=1 SV=3	1	15	15	13	11	14	13	12	13	10	10	12	12	13	11	14	13	12	13	10	10	12	12	13	10	12	11	10	11	8	9
CBR3	21.9583	21.4477	21.6218	21.4349	24.5467	24.5222	22.7443	22.6638	21.5714	21.35	O75828	O75828	7	5	5	Carbonyl reductase [NADPH] 3	CBR3	sp|O75828|CBR3_HUMAN Carbonyl reductase [NADPH] 3 OS=Homo sapiens OX=9606 GN=CBR3 PE=1 SV=3	1	7	5	5	3	3	4	4	5	6	5	5	5	5	2	1	2	2	3	4	4	3	3	3	2	1	2	2	3	4	4
CBR4	20.2615	19.1237	23.3853	23.4392	25.1204	25.0873	25.0839	25.4082	24.531	24.2504	Q8N4T8	Q8N4T8	7	7	7	Carbonyl reductase family member 4	CBR4	sp|Q8N4T8|CBR4_HUMAN Carbonyl reductase family member 4 OS=Homo sapiens OX=9606 GN=CBR4 PE=1 SV=3	1	7	7	7	0	0	3	2	5	6	6	7	4	5	0	0	3	2	5	6	6	7	4	5	0	0	3	2	5	6	6
CBX3	26.7799	26.5387	26.2993	26.2648	25.7227	25.602	26.7474	26.679	27.1655	27.1083	Q13185	Q13185	10	10	9	Chromobox protein homolog 3	CBX3	sp|Q13185|CBX3_HUMAN Chromobox protein homolog 3 OS=Homo sapiens OX=9606 GN=CBX3 PE=1 SV=4	1	10	10	9	8	8	7	7	7	8	7	8	6	6	8	8	7	7	7	8	7	8	6	6	7	7	6	6	6	7	6
CBX5	22.0692	22.445	22.5443	22.4954	19.6174	20.3242	21.6361	20.0354	20.4701	21.4441	P45973	P45973	2	2	2	Chromobox protein homolog 5	CBX5	sp|P45973|CBX5_HUMAN Chromobox protein homolog 5 OS=Homo sapiens OX=9606 GN=CBX5 PE=1 SV=1	1	2	2	2	2	2	2	2	0	0	2	1	0	1	2	2	2	2	0	0	2	1	0	1	2	2	2	2	0	0	2
CC2D1A	22.2923	22.6547	19.8407	20.4659	19.9574	20.1894	19.7194	20.0642	20.1309	20.0519	Q6P1N0	Q6P1N0	2	2	2	Coiled-coil and C2 domain-containing protein 1A	CC2D1A	sp|Q6P1N0|C2D1A_HUMAN Coiled-coil and C2 domain-containing protein 1A OS=Homo sapiens OX=9606 GN=CC2D1A PE=1 SV=1	1	2	2	2	2	2	1	1	1	0	0	0	0	0	2	2	1	1	1	0	0	0	0	0	2	2	1	1	1	0	0
CC2D1B	22.4032	22.3003	21.7065	21.4401	20.0337	20.1154	21.5138	21.4448	22.2294	22.2376	Q5T0F9	Q5T0F9	3	3	3	Coiled-coil and C2 domain-containing protein 1B	CC2D1B	sp|Q5T0F9|C2D1B_HUMAN Coiled-coil and C2 domain-containing protein 1B OS=Homo sapiens OX=9606 GN=CC2D1B PE=1 SV=1	1	3	3	3	3	3	2	2	0	1	3	2	2	3	3	3	2	2	0	1	3	2	2	3	3	3	2	2	0	1	3
CCAR1	26.3272	26.4191	26.4828	26.296	26.3837	26.3906	25.3545	25.3155	25.6823	25.7368	Q8IX12	Q8IX12	17	17	17	Cell division cycle and apoptosis regulator protein 1	CCAR1	sp|Q8IX12|CCAR1_HUMAN Cell division cycle and apoptosis regulator protein 1 OS=Homo sapiens OX=9606 GN=CCAR1 PE=1 SV=2	1	17	17	17	9	12	13	15	8	8	11	10	6	7	9	12	13	15	8	8	11	10	6	7	9	12	13	15	8	8	11
CCAR2	28.442	28.4514	28.2772	28.3519	28.2714	28.1785	27.0311	27.0945	27.9104	27.8782	Q8N163	Q8N163	25	25	25	Cell cycle and apoptosis regulator protein 2	CCAR2	sp|Q8N163|CCAR2_HUMAN Cell cycle and apoptosis regulator protein 2 OS=Homo sapiens OX=9606 GN=CCAR2 PE=1 SV=2	1	25	25	25	22	23	23	23	21	22	21	20	21	22	22	23	23	23	21	22	21	20	21	22	22	23	23	23	21	22	21
CCBL1	19.7029	20.0363	22.3525	21.183	22.7862	22.5809	22.0176	20.5489	23.6855	23.669	Q16773	Q16773	3	3	3	Kynurenine--oxoglutarate transaminase 1	CCBL1	sp|Q16773|KAT1_HUMAN Kynurenine--oxoglutarate transaminase 1 OS=Homo sapiens OX=9606 GN=KYAT1 PE=1 SV=1	1	3	3	3	1	1	1	1	2	2	3	1	3	3	1	1	1	1	2	2	3	1	3	3	1	1	1	1	2	2	3
CCBL2	23.1632	23.1561	23.6537	23.7549	25.1643	25.2312	25.1783	25.3017	24.7278	24.7217	Q6YP21	Q6YP21	12	12	12	Kynurenine--oxoglutarate transaminase 3	CCBL2	sp|Q6YP21|KAT3_HUMAN Kynurenine--oxoglutarate transaminase 3 OS=Homo sapiens OX=9606 GN=KYAT3 PE=1 SV=1	1	12	12	12	5	5	5	3	6	6	11	11	7	8	5	5	5	3	6	6	11	11	7	8	5	5	5	3	6	6	11
CCDC115	22.6771	22.0782	19.9147	22.8811	20.4862	20.0447	22.7431	20.4491	19.9305	20.6015	Q96NT0	Q96NT0	2	2	2	Coiled-coil domain-containing protein 115	CCDC115	sp|Q96NT0|CC115_HUMAN Coiled-coil domain-containing protein 115 OS=Homo sapiens OX=9606 GN=CCDC115 PE=1 SV=1	1	2	2	2	2	2	1	2	0	1	2	0	1	0	2	2	1	2	0	1	2	0	1	0	2	2	1	2	0	1	2
CCDC12	21.8146	19.1174	20.6637	20.7135	20.9526	20.8719	21.9967	20.0195	19.5619	19.0751	Q8WUD4	Q8WUD4	2	2	2	Coiled-coil domain-containing protein 12	CCDC12	sp|Q8WUD4|CCD12_HUMAN Coiled-coil domain-containing protein 12 OS=Homo sapiens OX=9606 GN=CCDC12 PE=1 SV=1	1	2	2	2	2	1	1	1	0	0	0	0	0	0	2	1	1	1	0	0	0	0	0	0	2	1	1	1	0	0	0
CCDC124	19.1245	21.115	21.9734	21.4176	21.2957	21.3376	20.6086	20.2583	20.7289	20.5432	Q96CT7	Q96CT7	2	2	2	Coiled-coil domain-containing protein 124	CCDC124	sp|Q96CT7|CC124_HUMAN Coiled-coil domain-containing protein 124 OS=Homo sapiens OX=9606 GN=CCDC124 PE=1 SV=1	1	2	2	2	2	2	2	2	2	2	2	2	1	2	2	2	2	2	2	2	2	2	1	2	2	2	2	2	2	2	2
CCDC127	20.0772	19.1481	20.3582	19.4093	20.2031	19.7056	21.8037	20.0021	18.9414	20.7638	Q96BQ5	Q96BQ5	3	3	3	Coiled-coil domain-containing protein 127	CCDC127	sp|Q96BQ5|CC127_HUMAN Coiled-coil domain-containing protein 127 OS=Homo sapiens OX=9606 GN=CCDC127 PE=1 SV=1	1	3	3	3	0	1	2	2	1	1	3	1	1	1	0	1	2	2	1	1	3	1	1	1	0	1	2	2	1	1	3
CCDC132	21.3096	21.6218	21.6072	21.3419	21.2741	21.8259	20.5646	20.7553	21.3931	21.233	Q96JG6	Q96JG6	4	4	4	Coiled-coil domain-containing protein 132	CCDC132	sp|Q96JG6|VPS50_HUMAN Syndetin OS=Homo sapiens OX=9606 GN=VPS50 PE=1 SV=3	1	4	4	4	2	3	2	3	2	2	3	4	4	3	2	3	2	3	2	2	3	4	4	3	2	3	2	3	2	2	3
CCDC134	19.6156	20.0928	19.417	18.9385	20.6897	20.9943	22.1796	21.6967	20.1891	21.0285	Q9H6E4	Q9H6E4	3	3	3	Coiled-coil domain-containing protein 134	CCDC134	sp|Q9H6E4|CC134_HUMAN Coiled-coil domain-containing protein 134 OS=Homo sapiens OX=9606 GN=CCDC134 PE=1 SV=1	1	3	3	3	1	1	1	1	0	0	3	3	1	2	1	1	1	1	0	0	3	3	1	2	1	1	1	1	0	0	3
CCDC22	23.9953	23.9133	23.7464	23.587	24.5565	24.3339	23.5631	23.0245	23.6567	23.4868	O60826	O60826	6	6	6	Coiled-coil domain-containing protein 22	CCDC22	sp|O60826|CCD22_HUMAN Coiled-coil domain-containing protein 22 OS=Homo sapiens OX=9606 GN=CCDC22 PE=1 SV=1	1	6	6	6	6	5	4	5	5	4	3	4	3	2	6	5	4	5	5	4	3	4	3	2	6	5	4	5	5	4	3
CCDC47	24.8323	25.1285	25.4629	25.4948	24.2173	24.2054	26.3098	26.4113	25.5494	25.6403	Q96A33	Q96A33	13	13	13	Coiled-coil domain-containing protein 47	CCDC47	sp|Q96A33|CCD47_HUMAN Coiled-coil domain-containing protein 47 OS=Homo sapiens OX=9606 GN=CCDC47 PE=1 SV=1	1	13	13	13	8	8	12	9	5	4	12	11	8	6	8	8	12	9	5	4	12	11	8	6	8	8	12	9	5	4	12
CCDC51	21.3565	20.0284	23.0419	21.7621	20.0824	21.0966	23.9406	20.3059	19.673	21.2857	Q96ER9	Q96ER9	4	4	4	Coiled-coil domain-containing protein 51	CCDC51	sp|Q96ER9|MITOK_HUMAN Mitochondrial potassium channel OS=Homo sapiens OX=9606 GN=CCDC51 PE=1 SV=2	1	4	4	4	2	0	2	2	1	0	2	3	1	1	2	0	2	2	1	0	2	3	1	1	2	0	2	2	1	0	2
CCDC53	19.8681	23.386	19.6728	19.5542	21.0196	20.8415	18.9873	20.2606	19.4835	20.4223	Q9Y3C0	Q9Y3C0	3	3	3	WASH complex subunit CCDC53	CCDC53	sp|Q9Y3C0|WASC3_HUMAN WASH complex subunit 3 OS=Homo sapiens OX=9606 GN=WASHC3 PE=1 SV=1	1	3	3	3	2	2	0	0	1	0	0	0	0	1	2	2	0	0	1	0	0	0	0	1	2	2	0	0	1	0	0
CCDC58	22.2501	23.0006	23.1037	22.6807	23.6001	19.2908	23.5871	23.4869	23.5914	23.088	Q4VC31	Q4VC31	8	8	8	Coiled-coil domain-containing protein 58	CCDC58	sp|Q4VC31|CCD58_HUMAN Coiled-coil domain-containing protein 58 OS=Homo sapiens OX=9606 GN=CCDC58 PE=1 SV=1	1	8	8	8	4	4	5	4	2	2	6	6	3	4	4	4	5	4	2	2	6	6	3	4	4	4	5	4	2	2	6
CCDC6	19.3349	20.0155	20.0538	19.2504	20.6048	20.4259	21.5685	20.4544	19.2489	20.4835	Q16204	Q16204	3	3	3	Coiled-coil domain-containing protein 6	CCDC6	sp|Q16204|CCDC6_HUMAN Coiled-coil domain-containing protein 6 OS=Homo sapiens OX=9606 GN=CCDC6 PE=1 SV=2	1	3	3	3	2	1	2	1	1	1	1	1	2	2	2	1	2	1	1	1	1	1	2	2	2	1	2	1	1	1	1
CCDC88A	20.7647	20.4382	20.2009	20.4028	19.511	20.7293	19.2863	20.5002	20.9782	19.3792	Q3V6T2	Q3V6T2	4	4	4	Girdin	CCDC88A	sp|Q3V6T2|GRDN_HUMAN Girdin OS=Homo sapiens OX=9606 GN=CCDC88A PE=1 SV=2	1	4	4	4	3	4	1	2	0	1	0	0	0	0	3	4	1	2	0	1	0	0	0	0	3	4	1	2	0	1	0
CCDC88B	20.3081	20.4678	20.4412	20.2792	21.032	20.8106	20.7644	20.8981	20.974	21.2452	A6NC98	A6NC98	5	5	5	Coiled-coil domain-containing protein 88B	CCDC88B	sp|A6NC98|CC88B_HUMAN Coiled-coil domain-containing protein 88B OS=Homo sapiens OX=9606 GN=CCDC88B PE=1 SV=1	1	5	5	5	2	2	1	2	3	4	3	3	3	3	2	2	1	2	3	4	3	3	3	3	2	2	1	2	3	4	3
CCDC9	21.0381	21.4396	21.4076	20.694	20.1838	20.3321	19.5025	19.8169	21.4647	19.9641	Q9Y3X0	Q9Y3X0	3	3	3	Coiled-coil domain-containing protein 9	CCDC9	sp|Q9Y3X0|CCDC9_HUMAN Coiled-coil domain-containing protein 9 OS=Homo sapiens OX=9606 GN=CCDC9 PE=1 SV=1	1	3	3	3	1	3	3	3	0	0	2	2	2	1	1	3	3	3	0	0	2	2	2	1	1	3	3	3	0	0	2
CCDC90B	20.4077	19.6554	19.875	21.8665	21.0948	21.0998	23.527	22.5896	22.8862	20.3894	Q9GZT6	Q9GZT6	6	6	6	Coiled-coil domain-containing protein 90B, mitochondrial	CCDC90B	sp|Q9GZT6|CC90B_HUMAN Coiled-coil domain-containing protein 90B, mitochondrial OS=Homo sapiens OX=9606 GN=CCDC90B PE=1 SV=2	1	6	6	6	0	1	1	2	0	0	5	5	2	2	0	1	1	2	0	0	5	5	2	2	0	1	1	2	0	0	5
CCDC93	21.0757	20.6558	20.2327	20.3781	20.0534	21.0147	19.8254	20.1366	20.7653	20.7063	Q567U6	Q567U6	4	4	4	Coiled-coil domain-containing protein 93	CCDC93	sp|Q567U6|CCD93_HUMAN Coiled-coil domain-containing protein 93 OS=Homo sapiens OX=9606 GN=CCDC93 PE=1 SV=2	1	4	4	4	4	4	3	2	2	2	3	2	4	2	4	4	3	2	2	2	3	2	4	2	4	4	3	2	2	2	3
CCDC97	20.7498	20.7572	20.3905	20.2088	19.9762	21.7353	19.7596	19.9513	20.536	19.2385	Q96F63	Q96F63	2	2	2	Coiled-coil domain-containing protein 97	CCDC97	sp|Q96F63|CCD97_HUMAN Coiled-coil domain-containing protein 97 OS=Homo sapiens OX=9606 GN=CCDC97 PE=1 SV=1	1	2	2	2	2	2	2	2	1	0	0	1	1	0	2	2	2	2	1	0	0	1	1	0	2	2	2	2	1	0	0
CCM2	19.2093	20.6179	19.0611	19.6206	22.6702	20.832	22.0631	22.2699	23.0035	22.3815	Q9BSQ5	Q9BSQ5	4	4	4	Cerebral cavernous malformations 2 protein	CCM2	sp|Q9BSQ5|CCM2_HUMAN Cerebral cavernous malformations 2 protein OS=Homo sapiens OX=9606 GN=CCM2 PE=1 SV=1	1	4	4	4	1	3	1	2	2	1	2	3	3	4	1	3	1	2	2	1	2	3	3	4	1	3	1	2	2	1	2
CCND3	20.442	20.3251	20.5479	20.7209	19.6755	20.5035	21.1356	19.4914	21.0034	19.8296	P30281	P30281	2	2	2	G1/S-specific cyclin-D3	CCND3	sp|P30281|CCND3_HUMAN G1/S-specific cyclin-D3 OS=Homo sapiens OX=9606 GN=CCND3 PE=1 SV=2	1	2	2	2	2	2	0	0	0	0	0	0	0	0	2	2	0	0	0	0	0	0	0	0	2	2	0	0	0	0	0
CCNH	23.3689	20.1122	20.9374	19.6281	20.5336	20.4385	20.4885	19.3173	20.662	19.0261	P51946	P51946	3	3	3	Cyclin-H	CCNH	sp|P51946|CCNH_HUMAN Cyclin-H OS=Homo sapiens OX=9606 GN=CCNH PE=1 SV=1	1	3	3	3	2	0	1	0	0	1	1	1	1	1	2	0	1	0	0	1	1	1	1	1	2	0	1	0	0	1	1
CCNL1	20.7004	19.6853	21.3027	20.2149	20.6968	20.5307	18.6801	18.9001	18.6442	19.5531	Q9UK58	Q9UK58	2	2	2	Cyclin-L1	CCNL1	sp|Q9UK58|CCNL1_HUMAN Cyclin-L1 OS=Homo sapiens OX=9606 GN=CCNL1 PE=1 SV=1	1	2	2	2	1	1	2	1	0	0	0	0	0	0	1	1	2	1	0	0	0	0	0	0	1	1	2	1	0	0	0
CCNL2	20.7434	22.3985	22.0206	20.8885	20.9918	21.3364	19.9531	19.8673	21.6109	20.2032	Q96S94	Q96S94	3	3	3	Cyclin-L2	CCNL2	sp|Q96S94|CCNL2_HUMAN Cyclin-L2 OS=Homo sapiens OX=9606 GN=CCNL2 PE=1 SV=1	1	3	3	3	1	2	2	1	0	1	1	1	3	1	1	2	2	1	0	1	1	1	3	1	1	2	2	1	0	1	1
CCNT1	20.1009	21.0465	22.6853	21.85	20.9164	20.5621	20.6194	18.655	19.5621	19.497	O60563	O60563	3	3	3	Cyclin-T1	CCNT1	sp|O60563|CCNT1_HUMAN Cyclin-T1 OS=Homo sapiens OX=9606 GN=CCNT1 PE=1 SV=1	1	3	3	3	1	1	3	2	0	1	0	1	1	0	1	1	3	2	0	1	0	1	1	0	1	1	3	2	0	1	0
CCS	24.7364	24.5645	24.285	24.3114	25.7824	25.7622	24.8915	24.7834	24.6469	24.5916	O14618	O14618	4	4	4	Copper chaperone for superoxide dismutase	CCS	sp|O14618|CCS_HUMAN Copper chaperone for superoxide dismutase OS=Homo sapiens OX=9606 GN=CCS PE=1 SV=1	1	4	4	4	3	3	4	4	3	3	4	4	3	4	3	3	4	4	3	3	4	4	3	4	3	3	4	4	3	3	4
CCSMST1	21.1072	20.0649	19.2768	17.8427	21.1385	21.2018	20.1742	19.8999	20.8741	18.8906	Q4G0I0	Q4G0I0	4	4	4	Protein CCSMST1	CCSMST1	sp|Q4G0I0|CSMT1_HUMAN Protein CCSMST1 OS=Homo sapiens OX=9606 GN=CCSMST1 PE=2 SV=1	1	4	4	4	0	0	1	1	3	2	2	2	0	2	0	0	1	1	3	2	2	2	0	2	0	0	1	1	3	2	2
CCT2	29.1999	29.1402	29.6022	29.5776	29.0777	29.045	28.4393	28.3526	29.021	29.0263	P78371	P78371	37	37	37	T-complex protein 1 subunit beta	CCT2	sp|P78371|TCPB_HUMAN T-complex protein 1 subunit beta OS=Homo sapiens OX=9606 GN=CCT2 PE=1 SV=4	1	37	37	37	29	28	35	36	25	25	20	24	24	26	29	28	35	36	25	25	20	24	24	26	29	28	35	36	25	25	20
CCT3	28.9078	28.9778	29.2895	29.1914	28.9512	28.9456	27.971	27.9411	28.653	28.5889	P49368	P49368	26	26	26	T-complex protein 1 subunit gamma	CCT3	sp|P49368|TCPG_HUMAN T-complex protein 1 subunit gamma OS=Homo sapiens OX=9606 GN=CCT3 PE=1 SV=4	1	26	26	26	24	24	26	26	23	20	21	20	20	20	24	24	26	26	23	20	21	20	20	20	24	24	26	26	23	20	21
CCT4	28.4942	28.4631	28.8641	28.7302	28.3739	28.2433	27.5679	27.6773	28.1858	28.1306	P50991	P50991	26	26	26	T-complex protein 1 subunit delta	CCT4	sp|P50991|TCPD_HUMAN T-complex protein 1 subunit delta OS=Homo sapiens OX=9606 GN=CCT4 PE=1 SV=4	1	26	26	26	23	22	26	25	23	20	22	19	17	19	23	22	26	25	23	20	22	19	17	19	23	22	26	25	23	20	22
CCT5	28.2783	28.3648	28.782	28.7593	28.2789	28.3869	27.6066	27.7137	28.1032	28.0562	P48643	P48643	22	22	22	T-complex protein 1 subunit epsilon	CCT5	sp|P48643|TCPE_HUMAN T-complex protein 1 subunit epsilon OS=Homo sapiens OX=9606 GN=CCT5 PE=1 SV=1	1	22	22	22	19	19	20	17	13	14	17	16	19	19	19	19	20	17	13	14	17	16	19	19	19	19	20	17	13	14	17
CCT6A	28.4458	28.5497	28.8931	28.9047	28.0055	28.3732	27.7225	27.6964	28.3453	28.2963	P40227	P40227	20	20	18	T-complex protein 1 subunit zeta	CCT6A	sp|P40227|TCPZ_HUMAN T-complex protein 1 subunit zeta OS=Homo sapiens OX=9606 GN=CCT6A PE=1 SV=3	1	20	20	18	16	16	18	17	11	11	17	15	13	13	16	16	18	17	11	11	17	15	13	13	14	15	17	16	10	10	15
CCT7	28.4663	28.3995	28.7905	28.7828	28.3161	28.2569	27.6613	27.6245	28.2381	28.1163	Q99832	Q99832	27	27	27	T-complex protein 1 subunit eta	CCT7	sp|Q99832|TCPH_HUMAN T-complex protein 1 subunit eta OS=Homo sapiens OX=9606 GN=CCT7 PE=1 SV=2	1	27	27	27	24	23	26	25	19	19	19	20	17	16	24	23	26	25	19	19	19	20	17	16	24	23	26	25	19	19	19
CCT8	28.1759	28.1258	28.438	28.3356	28.1898	28.0336	26.9449	27.1096	27.9072	27.8879	P50990	P50990	26	26	26	T-complex protein 1 subunit theta	CCT8	sp|P50990|TCPQ_HUMAN T-complex protein 1 subunit theta OS=Homo sapiens OX=9606 GN=CCT8 PE=1 SV=4	1	26	26	26	21	20	19	22	15	19	18	20	18	19	21	20	19	22	15	19	18	20	18	19	21	20	19	22	15	19	18
CCZ1	22.3744	22.2529	19.722	21.4968	22.2521	22.1822	21.5549	21.1519	20.8849	22.266	P86791;P86790	P86791;P86790	3;3	3;3	3;3	Vacuolar fusion protein CCZ1 homolog;Vacuolar fusion protein CCZ1 homolog B	CCZ1;CCZ1B	sp|P86791|CCZ1_HUMAN Vacuolar fusion protein CCZ1 homolog OS=Homo sapiens OX=9606 GN=CCZ1 PE=1 SV=1;sp|P86790|CCZ1B_HUMAN Vacuolar fusion protein CCZ1 homolog B OS=Homo sapiens OX=9606 GN=CCZ1B PE=1 SV=1	2	3	3	3	2	2	1	2	3	2	0	2	3	3	2	2	1	2	3	2	0	2	3	3	2	2	1	2	3	2	0
CD14	20.6368	20.138	20.3602	20.3302	23.904	23.8975	23.6755	23.5898	23.5413	23.7356	P08571	P08571	5	5	5	Monocyte differentiation antigen CD14;Monocyte differentiation antigen CD14, urinary form;Monocyte differentiation antigen CD14, membrane-bound form	CD14	sp|P08571|CD14_HUMAN Monocyte differentiation antigen CD14 OS=Homo sapiens OX=9606 GN=CD14 PE=1 SV=2	1	5	5	5	1	1	0	0	3	3	4	4	4	4	1	1	0	0	3	3	4	4	4	4	1	1	0	0	3	3	4
CD180	21.1356	20.3649	21.5899	20.7693	21.3379	20.6283	21.7723	21.8225	22.9216	22.466	Q99467	Q99467	4	4	4	CD180 antigen	CD180	sp|Q99467|CD180_HUMAN CD180 antigen OS=Homo sapiens OX=9606 GN=CD180 PE=1 SV=2	1	4	4	4	2	1	2	1	2	1	3	3	2	4	2	1	2	1	2	1	3	3	2	4	2	1	2	1	2	1	3
CD19	23.5983	23.3269	23.6232	23.6075	20.1514	20.3948	19.6954	19.3972	23.1224	23.3056	P15391	P15391	4	4	4	B-lymphocyte antigen CD19	CD19	sp|P15391|CD19_HUMAN B-lymphocyte antigen CD19 OS=Homo sapiens OX=9606 GN=CD19 PE=1 SV=6	1	4	4	4	4	4	4	3	1	0	0	0	2	2	4	4	4	3	1	0	0	0	2	2	4	4	4	3	1	0	0
CD2	21.0077	20.1408	19.3083	20.926	23.3268	23.4289	23.0912	23.2468	22.2833	21.9601	P06729	P06729	2	2	2	T-cell surface antigen CD2	CD2	sp|P06729|CD2_HUMAN T-cell surface antigen CD2 OS=Homo sapiens OX=9606 GN=CD2 PE=1 SV=2	1	2	2	2	0	0	0	1	2	2	2	2	2	2	0	0	0	1	2	2	2	2	2	2	0	0	0	1	2	2	2
CD22	19.5112	22.3191	18.9162	19.8761	24.2664	24.7708	24.2442	24.84	26.9955	27.1497	P20273	P20273	10	10	10	B-cell receptor CD22	CD22	sp|P20273|CD22_HUMAN B-cell receptor CD22 OS=Homo sapiens OX=9606 GN=CD22 PE=1 SV=2	1	10	10	10	0	2	1	1	5	3	3	4	9	8	0	2	1	1	5	3	3	4	9	8	0	2	1	1	5	3	3
CD247	19.3509	20.3986	19.4717	19.7353	22.6835	22.3204	23.0918	23.2866	22.8725	22.8313	P20963	P20963	3	3	3	T-cell surface glycoprotein CD3 zeta chain	CD247	sp|P20963|CD3Z_HUMAN T-cell surface glycoprotein CD3 zeta chain OS=Homo sapiens OX=9606 GN=CD247 PE=1 SV=2	1	3	3	3	0	0	0	0	2	2	3	2	2	2	0	0	0	0	2	2	3	2	2	2	0	0	0	0	2	2	3
CD27	20.6936	19.7391	19.3489	19.6185	20.8733	19.1266	21.4215	20.3248	21.6326	21.6979	P26842	P26842	4	4	4	CD27 antigen	CD27	sp|P26842|CD27_HUMAN CD27 antigen OS=Homo sapiens OX=9606 GN=CD27 PE=1 SV=2	1	4	4	4	0	0	0	0	1	1	2	3	2	2	0	0	0	0	1	1	2	3	2	2	0	0	0	0	1	1	2
CD2AP	22.5882	21.609	22.565	22.6566	24.4893	24.5842	22.489	22.5154	23.2686	23.2015	Q9Y5K6	Q9Y5K6	5	5	5	CD2-associated protein	CD2AP	sp|Q9Y5K6|CD2AP_HUMAN CD2-associated protein OS=Homo sapiens OX=9606 GN=CD2AP PE=1 SV=1	1	5	5	5	2	2	3	3	3	2	5	5	3	3	2	2	3	3	3	2	5	5	3	3	2	2	3	3	3	2	5
CD2BP2	22.0746	21.9943	21.4128	21.3101	21.2486	21.1092	21.4081	21.6118	20.2014	21.188	O95400	O95400	5	5	5	CD2 antigen cytoplasmic tail-binding protein 2	CD2BP2	sp|O95400|CD2B2_HUMAN CD2 antigen cytoplasmic tail-binding protein 2 OS=Homo sapiens OX=9606 GN=CD2BP2 PE=1 SV=1	1	5	5	5	4	5	5	5	2	3	4	5	1	3	4	5	5	5	2	3	4	5	1	3	4	5	5	5	2	3	4
CD36	20.4131	20.2453	20.9398	19.1383	21.254	21.3574	21.7698	21.7888	21.076	20.3829	P16671	P16671	2	2	2	Platelet glycoprotein 4	CD36	sp|P16671|CD36_HUMAN Platelet glycoprotein 4 OS=Homo sapiens OX=9606 GN=CD36 PE=1 SV=2	1	2	2	2	0	0	0	0	1	1	2	2	2	0	0	0	0	0	1	1	2	2	2	0	0	0	0	0	1	1	2
CD37	20.5167	20.487	20.8279	18.9887	19.98	20.073	21.9647	21.9225	19.8563	21.9821	P11049	P11049	2	2	2	Leukocyte antigen CD37	CD37	sp|P11049|CD37_HUMAN Leukocyte antigen CD37 OS=Homo sapiens OX=9606 GN=CD37 PE=1 SV=2	1	2	2	2	1	1	0	0	1	1	2	2	1	2	1	1	0	0	1	1	2	2	1	2	1	1	0	0	1	1	2
CD38	23.0187	23.1444	20.7723	21.7109	20.7184	20.9803	22.6251	22.7832	20.6086	21.7612	P28907	P28907	5	5	5	ADP-ribosyl cyclase/cyclic ADP-ribose hydrolase 1	CD38	sp|P28907|CD38_HUMAN ADP-ribosyl cyclase/cyclic ADP-ribose hydrolase 1 OS=Homo sapiens OX=9606 GN=CD38 PE=1 SV=2	1	5	5	5	3	3	1	3	0	0	4	5	3	4	3	3	1	3	0	0	4	5	3	4	3	3	1	3	0	0	4
CD3D	19.9343	19.4741	18.8451	20.6597	20.1829	21.0681	24.9472	24.8412	24.1738	20.7539	P04234	P04234	4	4	4	T-cell surface glycoprotein CD3 delta chain	CD3D	sp|P04234|CD3D_HUMAN T-cell surface glycoprotein CD3 delta chain OS=Homo sapiens OX=9606 GN=CD3D PE=1 SV=1	1	4	4	4	0	0	1	1	1	1	2	3	3	1	0	0	1	1	1	1	2	3	3	1	0	0	1	1	1	1	2
CD3E	19.5976	19.6683	21.3366	19.8189	23.1274	22.6198	23.9747	24.1735	23.4501	23.4104	P07766	P07766	4	4	4	T-cell surface glycoprotein CD3 epsilon chain	CD3E	sp|P07766|CD3E_HUMAN T-cell surface glycoprotein CD3 epsilon chain OS=Homo sapiens OX=9606 GN=CD3E PE=1 SV=2	1	4	4	4	0	0	0	0	3	3	4	4	3	3	0	0	0	0	3	3	4	4	3	3	0	0	0	0	3	3	4
CD3EAP	22.9786	22.8016	23.0642	23.0913	21.7647	20.701	20.2517	19.0163	20.7924	21.7432	O15446	O15446	6	6	6	DNA-directed RNA polymerase I subunit RPA34	CD3EAP	sp|O15446|RPA34_HUMAN DNA-directed RNA polymerase I subunit RPA34 OS=Homo sapiens OX=9606 GN=POLR1G PE=1 SV=1	1	6	6	6	3	4	6	6	1	0	1	1	1	2	3	4	6	6	1	0	1	1	1	2	3	4	6	6	1	0	1
CD4	20.0481	20.8739	18.6993	20.0675	20.1265	25.344	25.7122	25.5161	25.3647	25.4299	P01730	P01730	5	5	5	T-cell surface glycoprotein CD4	CD4	sp|P01730|CD4_HUMAN T-cell surface glycoprotein CD4 OS=Homo sapiens OX=9606 GN=CD4 PE=1 SV=1	1	5	5	5	0	0	0	0	1	2	5	5	3	3	0	0	0	0	1	2	5	5	3	3	0	0	0	0	1	2	5
CD44	24.0637	23.9441	23.2353	23.0291	24.5859	24.6283	25.0262	24.9546	24.5808	24.5611	P16070	P16070	7	7	7	CD44 antigen	CD44	sp|P16070|CD44_HUMAN CD44 antigen OS=Homo sapiens OX=9606 GN=CD44 PE=1 SV=3	1	7	7	7	5	7	5	6	4	4	6	6	5	4	5	7	5	6	4	4	6	6	5	4	5	7	5	6	4	4	6
CD47	22.8519	22.9972	22.8118	22.9711	23.4262	23.5728	24.5385	24.6292	24.2227	24.1308	Q08722	Q08722	6	6	6	Leukocyte surface antigen CD47	CD47	sp|Q08722|CD47_HUMAN Leukocyte surface antigen CD47 OS=Homo sapiens OX=9606 GN=CD47 PE=1 SV=1	1	6	6	6	4	5	4	2	5	5	6	6	4	6	4	5	4	2	5	5	6	6	4	6	4	5	4	2	5	5	6
CD48	19.4075	20.4621	20.4604	21.2441	23.782	24.2869	25.266	24.5261	25.0471	25.0293	P09326	P09326	7	7	7	CD48 antigen	CD48	sp|P09326|CD48_HUMAN CD48 antigen OS=Homo sapiens OX=9606 GN=CD48 PE=1 SV=2	1	7	7	7	0	0	2	3	5	5	6	6	6	5	0	0	2	3	5	5	6	6	6	5	0	0	2	3	5	5	6
CD5	20.3737	20.1043	20.9441	18.7337	27.0231	26.9634	26.3911	26.5046	26.5815	26.5035	P06127	P06127	13	13	13	T-cell surface glycoprotein CD5	CD5	sp|P06127|CD5_HUMAN T-cell surface glycoprotein CD5 OS=Homo sapiens OX=9606 GN=CD5 PE=1 SV=2	1	13	13	13	0	0	0	1	10	10	10	12	11	10	0	0	0	1	10	10	10	12	11	10	0	0	0	1	10	10	10
CD6	19.7937	18.688	18.0978	19.4837	25.6587	25.4244	24.8838	25.0475	25.0223	24.8916	P30203	P30203	5	5	5	T-cell differentiation antigen CD6	CD6	sp|P30203|CD6_HUMAN T-cell differentiation antigen CD6 OS=Homo sapiens OX=9606 GN=CD6 PE=1 SV=3	1	5	5	5	0	0	0	1	3	4	4	4	3	5	0	0	0	1	3	4	4	4	3	5	0	0	0	1	3	4	4
CD63	21.418	21.9146	20.7024	20.1599	20.5056	19.9125	22.5269	22.52	22.1192	21.2193	P08962	P08962	3	3	3	CD63 antigen	CD63	sp|P08962|CD63_HUMAN CD63 antigen OS=Homo sapiens OX=9606 GN=CD63 PE=1 SV=2	1	3	3	3	2	3	2	1	1	2	3	3	3	2	2	3	2	1	1	2	3	3	3	2	2	3	2	1	1	2	3
CD68	26.6782	19.0681	24.671	20.8684	22.0499	20.7107	25.8401	25.9853	25.4455	25.5155	P34810	P34810	3	3	3	Macrosialin	CD68	sp|P34810|CD68_HUMAN Macrosialin OS=Homo sapiens OX=9606 GN=CD68 PE=1 SV=2	1	3	3	3	3	1	2	1	0	1	2	2	2	2	3	1	2	1	0	1	2	2	2	2	3	1	2	1	0	1	2
CD7	20.7286	19.8954	20.2206	20.0498	23.0188	22.5793	23.2648	23.2011	22.717	22.4988	P09564	P09564	3	3	3	T-cell antigen CD7	CD7	sp|P09564|CD7_HUMAN T-cell antigen CD7 OS=Homo sapiens OX=9606 GN=CD7 PE=1 SV=1	1	3	3	3	0	0	0	0	3	3	3	2	3	3	0	0	0	0	3	3	3	2	3	3	0	0	0	0	3	3	3
CD72	22.6293	22.8787	23.7155	23.9199	21.5625	21.4516	20.8376	21.317	23.565	23.5246	P21854	P21854	6	6	6	B-cell differentiation antigen CD72	CD72	sp|P21854|CD72_HUMAN B-cell differentiation antigen CD72 OS=Homo sapiens OX=9606 GN=CD72 PE=1 SV=1	1	6	6	6	5	5	5	6	2	0	2	1	3	5	5	5	5	6	2	0	2	1	3	5	5	5	5	6	2	0	2
CD74	27.8796	27.8782	28.0172	28.0737	29.2479	29.1216	29.2248	29.2151	30.1183	30.0813	P04233	P04233	8	8	8	HLA class II histocompatibility antigen gamma chain	CD74	sp|P04233|HG2A_HUMAN HLA class II histocompatibility antigen gamma chain OS=Homo sapiens OX=9606 GN=CD74 PE=1 SV=3	1	8	8	8	6	6	6	6	5	6	8	8	6	7	6	6	6	6	5	6	8	8	6	7	6	6	6	6	5	6	8
CD79B	20.5018	19.6607	19.6466	19.2802	19.9873	20.8883	20.793	19.0767	21.0898	20.9019	P40259	P40259	2	2	2	B-cell antigen receptor complex-associated protein beta chain	CD79B	sp|P40259|CD79B_HUMAN B-cell antigen receptor complex-associated protein beta chain OS=Homo sapiens OX=9606 GN=CD79B PE=1 SV=1	1	2	2	2	1	1	0	0	1	0	1	2	2	2	1	1	0	0	1	0	1	2	2	2	1	1	0	0	1	0	1
CD81	26.3177	26.4853	25.8608	25.7894	26.1273	26.2083	25.5677	25.7982	26.079	26.1534	P60033	P60033	5	5	5	CD81 antigen	CD81	sp|P60033|CD81_HUMAN CD81 antigen OS=Homo sapiens OX=9606 GN=CD81 PE=1 SV=1	1	5	5	5	4	3	2	4	4	3	4	4	4	4	4	3	2	4	4	3	4	4	4	4	4	3	2	4	4	3	4
CD82	21.7604	21.779	21.7616	19.4132	19.9963	19.7808	19.581	21.2096	21.0068	20.4591	P27701	P27701	2	2	2	CD82 antigen	CD82	sp|P27701|CD82_HUMAN CD82 antigen OS=Homo sapiens OX=9606 GN=CD82 PE=1 SV=1	1	2	2	2	2	2	0	0	1	1	1	2	2	0	2	2	0	0	1	1	1	2	2	0	2	2	0	0	1	1	1
CD8A	19.5916	20.3535	19.8788	19.9843	26.0289	25.5827	25.6079	25.6633	24.7534	24.4858	P01732	P01732	5	5	5	T-cell surface glycoprotein CD8 alpha chain	CD8A	sp|P01732|CD8A_HUMAN T-cell surface glycoprotein CD8 alpha chain OS=Homo sapiens OX=9606 GN=CD8A PE=1 SV=1	1	5	5	5	0	0	1	0	2	2	5	4	3	4	0	0	1	0	2	2	5	4	3	4	0	0	1	0	2	2	5
CD9	23.8754	20.4936	20.7397	20.2306	20.396	20.4208	19.3299	18.9277	19.6468	20.2985	P21926	P21926	2	2	2	CD9 antigen	CD9	sp|P21926|CD9_HUMAN CD9 antigen OS=Homo sapiens OX=9606 GN=CD9 PE=1 SV=4	1	2	2	2	2	1	1	1	1	0	1	1	1	1	2	1	1	1	1	0	1	1	1	1	2	1	1	1	1	0	1
CD93	20.1255	19.9084	20.7581	20.9738	21.1578	20.4898	19.3493	19.2493	20.4941	21.4279	Q9NPY3	Q9NPY3	2	2	2	Complement component C1q receptor	CD93	sp|Q9NPY3|C1QR1_HUMAN Complement component C1q receptor OS=Homo sapiens OX=9606 GN=CD93 PE=1 SV=3	1	2	2	2	0	1	0	2	0	0	0	0	0	0	0	1	0	2	0	0	0	0	0	0	0	1	0	2	0	0	0
CD97	24.0585	24.1507	24.5847	24.575	23.2068	22.7305	24.4121	24.5271	23.0587	23.3286	P48960	P48960	14	14	10	CD97 antigen;CD97 antigen subunit alpha;CD97 antigen subunit beta	CD97	sp|P48960|AGRE5_HUMAN Adhesion G protein-coupled receptor E5 OS=Homo sapiens OX=9606 GN=ADGRE5 PE=1 SV=4	1	14	14	10	6	5	7	7	4	4	7	5	5	5	6	5	7	7	4	4	7	5	5	5	5	4	4	5	3	4	6
CD99	20.1495	22.0976	21.5395	21.8341	21.0334	20.2578	21.7463	22.6332	20.7689	20.5047	P14209	P14209	3	3	3	CD99 antigen	CD99	sp|P14209|CD99_HUMAN CD99 antigen OS=Homo sapiens OX=9606 GN=CD99 PE=1 SV=1	1	3	3	3	1	2	3	3	1	1	1	2	1	2	1	2	3	3	1	1	1	2	1	2	1	2	3	3	1	1	1
CDC16	21.6731	21.5673	22.3636	22.5993	20.5025	20.1278	21.1938	20.1806	20.5542	19.7772	Q13042	Q13042	3	3	3	Cell division cycle protein 16 homolog	CDC16	sp|Q13042|CDC16_HUMAN Cell division cycle protein 16 homolog OS=Homo sapiens OX=9606 GN=CDC16 PE=1 SV=2	1	3	3	3	2	2	2	2	1	1	1	1	1	1	2	2	2	2	1	1	1	1	1	1	2	2	2	2	1	1	1
CDC23	23.4634	24.0652	20.1043	20.2926	20.716	19.9322	21.0099	19.725	23.515	20.2396	Q9UJX2	Q9UJX2	5	5	5	Cell division cycle protein 23 homolog	CDC23	sp|Q9UJX2|CDC23_HUMAN Cell division cycle protein 23 homolog OS=Homo sapiens OX=9606 GN=CDC23 PE=1 SV=3	1	5	5	5	3	4	2	2	0	1	1	1	2	1	3	4	2	2	0	1	1	1	2	1	3	4	2	2	0	1	1
CDC27	24.4016	24.6582	24.5317	24.8154	24.099	20.7877	23.6112	23.6183	23.2981	23.4243	P30260	P30260	5	5	5	Cell division cycle protein 27 homolog	CDC27	sp|P30260|CDC27_HUMAN Cell division cycle protein 27 homolog OS=Homo sapiens OX=9606 GN=CDC27 PE=1 SV=2	1	5	5	5	3	4	5	5	2	0	2	2	2	2	3	4	5	5	2	0	2	2	2	2	3	4	5	5	2	0	2
CDC37	25.39	25.427	25.0759	25.0368	25.1944	25.0051	24.8278	24.8262	25.1639	25.3152	Q16543	Q16543	16	16	16	Hsp90 co-chaperone Cdc37;Hsp90 co-chaperone Cdc37, N-terminally processed	CDC37	sp|Q16543|CDC37_HUMAN Hsp90 co-chaperone Cdc37 OS=Homo sapiens OX=9606 GN=CDC37 PE=1 SV=1	1	16	16	16	13	13	15	14	13	12	9	10	11	13	13	13	15	14	13	12	9	10	11	13	13	13	15	14	13	12	9
CDC40	22.5722	22.168	22.237	22.9275	20.0712	21.2194	20.1157	21.5396	19.5867	18.856	O60508	O60508	7	7	7	Pre-mRNA-processing factor 17	CDC40	sp|O60508|PRP17_HUMAN Pre-mRNA-processing factor 17 OS=Homo sapiens OX=9606 GN=CDC40 PE=1 SV=1	1	7	7	7	4	5	2	2	1	1	2	2	1	1	4	5	2	2	1	1	2	2	1	1	4	5	2	2	1	1	2
CDC42	27.269	27.2893	27.4118	27.3077	27.5413	27.411	27.5053	27.4665	27.5316	27.5451	P60953	P60953	10	10	10	Cell division control protein 42 homolog	CDC42	sp|P60953|CDC42_HUMAN Cell division control protein 42 homolog OS=Homo sapiens OX=9606 GN=CDC42 PE=1 SV=2	1	10	10	10	9	10	9	9	8	9	10	10	10	9	9	10	9	9	8	9	10	10	10	9	9	10	9	9	8	9	10
CDC42SE2	20.6445	23.628	23.7233	23.2554	26.0173	25.2577	25.0134	24.9885	25.3825	24.9602	Q9NRR3	Q9NRR3	3	3	3	CDC42 small effector protein 2	CDC42SE2	sp|Q9NRR3|C42S2_HUMAN CDC42 small effector protein 2 OS=Homo sapiens OX=9606 GN=CDC42SE2 PE=1 SV=1	1	3	3	3	1	2	2	2	2	2	3	3	2	2	1	2	2	2	2	2	3	3	2	2	1	2	2	2	2	2	3
CDC5L	24.6957	24.6895	24.808	24.651	22.9596	23.0067	24.7064	24.5599	24.7196	24.9772	Q99459	Q99459	17	17	17	Cell division cycle 5-like protein	CDC5L	sp|Q99459|CDC5L_HUMAN Cell division cycle 5-like protein OS=Homo sapiens OX=9606 GN=CDC5L PE=1 SV=2	1	17	17	17	9	11	12	8	6	4	7	7	7	6	9	11	12	8	6	4	7	7	7	6	9	11	12	8	6	4	7
CDC73	24.6057	24.3258	23.8661	19.6216	24.1495	23.92	20.3059	24.0066	24.5533	24.3353	Q6P1J9	Q6P1J9	2	2	2	Parafibromin	CDC73	sp|Q6P1J9|CDC73_HUMAN Parafibromin OS=Homo sapiens OX=9606 GN=CDC73 PE=1 SV=1	1	2	2	2	2	2	1	1	1	1	0	2	1	1	2	2	1	1	1	1	0	2	1	1	2	2	1	1	1	1	0
CDIPT	24.2706	24.3268	19.5693	19.9197	25.2152	24.7444	25.6014	25.3842	25.2095	24.9655	O14735	O14735	5	5	5	CDP-diacylglycerol--inositol 3-phosphatidyltransferase	CDIPT	sp|O14735|CDIPT_HUMAN CDP-diacylglycerol--inositol 3-phosphatidyltransferase OS=Homo sapiens OX=9606 GN=CDIPT PE=1 SV=1	1	5	5	5	2	3	1	1	3	4	4	5	4	5	2	3	1	1	3	4	4	5	4	5	2	3	1	1	3	4	4
CDK1	25.253	25.7035	24.7893	24.1476	20.3378	22.151	19.6346	19.8839	19.9048	20.7462	P06493	P06493	9	9	9	Cyclin-dependent kinase 1	CDK1	sp|P06493|CDK1_HUMAN Cyclin-dependent kinase 1 OS=Homo sapiens OX=9606 GN=CDK1 PE=1 SV=3	1	9	9	9	8	8	7	9	1	0	0	0	1	2	8	8	7	9	1	0	0	0	1	2	8	8	7	9	1	0	0
CDK11B	23.9262	23.7808	23.9958	23.9038	23.4471	23.2572	22.5775	23.0042	23.8744	23.4735	P21127;Q9UQ88	P21127;Q9UQ88	6;5	6;5	6;5	Cyclin-dependent kinase 11B;Cyclin-dependent kinase 11A	CDK11B;CDK11A	sp|P21127|CD11B_HUMAN Cyclin-dependent kinase 11B OS=Homo sapiens OX=9606 GN=CDK11B PE=1 SV=4;sp|Q9UQ88|CD11A_HUMAN Cyclin-dependent kinase 11A OS=Homo sapiens OX=9606 GN=CDK11A PE=1 SV=4	2	6	6	6	5	5	4	5	5	5	4	3	6	5	5	5	4	5	5	5	4	3	6	5	5	5	4	5	5	5	4
CDK12	22.5625	22.8577	23.01	22.8127	21.4519	21.8789	21.7212	18.6244	22.5204	22.4061	Q9NYV4	Q9NYV4	7	7	5	Cyclin-dependent kinase 12	CDK12	sp|Q9NYV4|CDK12_HUMAN Cyclin-dependent kinase 12 OS=Homo sapiens OX=9606 GN=CDK12 PE=1 SV=2	1	7	7	5	5	4	4	5	2	2	2	1	5	2	5	4	4	5	2	2	2	1	5	2	3	2	3	4	1	1	2
CDK13	23.5822	23.4544	23.2611	23.13	20.8904	20.4918	19.2472	19.049	20.0567	19.9679	Q14004	Q14004	6	4	4	Cyclin-dependent kinase 13	CDK13	sp|Q14004|CDK13_HUMAN Cyclin-dependent kinase 13 OS=Homo sapiens OX=9606 GN=CDK13 PE=1 SV=2	1	6	4	4	5	6	4	4	2	2	1	0	3	2	3	4	3	3	1	1	1	0	1	1	3	4	3	3	1	1	1
CDK19	21.003	21.4211	19.7387	19.7964	20.6015	20.4703	19.8027	19.6268	21.3425	20.4535	Q9BWU1;P49336	Q9BWU1;P49336	2;1	2;1	2;1	Cyclin-dependent kinase 19;Cyclin-dependent kinase 8	CDK19;CDK8	sp|Q9BWU1|CDK19_HUMAN Cyclin-dependent kinase 19 OS=Homo sapiens OX=9606 GN=CDK19 PE=1 SV=1;sp|P49336|CDK8_HUMAN Cyclin-dependent kinase 8 OS=Homo sapiens OX=9606 GN=CDK8 PE=1 SV=1	2	2	2	2	2	2	1	1	0	0	0	0	0	0	2	2	1	1	0	0	0	0	0	0	2	2	1	1	0	0	0
CDK2	20.7306	22.7569	20.6853	21.8998	19.7775	19.7709	19.8043	19.6428	21.0196	20.7563	P24941;Q00526	P24941;Q00526	2;1	2;1	2;1	Cyclin-dependent kinase 2;Cyclin-dependent kinase 3	CDK2;CDK3	sp|P24941|CDK2_HUMAN Cyclin-dependent kinase 2 OS=Homo sapiens OX=9606 GN=CDK2 PE=1 SV=2;sp|Q00526|CDK3_HUMAN Cyclin-dependent kinase 3 OS=Homo sapiens OX=9606 GN=CDK3 PE=1 SV=1	2	2	2	2	1	2	1	2	1	1	1	1	0	0	1	2	1	2	1	1	1	1	0	0	1	2	1	2	1	1	1
CDK5	21.4533	19.3395	19.8238	20.4962	21.4357	19.5676	20.3948	18.8595	21.0396	20.0374	Q00535	Q00535	2	2	2	Cyclin-dependent-like kinase 5	CDK5	sp|Q00535|CDK5_HUMAN Cyclin-dependent-like kinase 5 OS=Homo sapiens OX=9606 GN=CDK5 PE=1 SV=3	1	2	2	2	1	1	1	2	1	1	0	1	1	0	1	1	1	2	1	1	0	1	1	0	1	1	1	2	1	1	0
CDK5RAP3	23.0647	22.5425	22.7875	22.6705	22.5975	22.2393	23.0227	22.7912	23.0991	22.9285	Q96JB5	Q96JB5	6	6	6	CDK5 regulatory subunit-associated protein 3	CDK5RAP3	sp|Q96JB5|CK5P3_HUMAN CDK5 regulatory subunit-associated protein 3 OS=Homo sapiens OX=9606 GN=CDK5RAP3 PE=1 SV=2	1	6	6	6	4	4	4	3	2	3	5	6	4	3	4	4	4	3	2	3	5	6	4	3	4	4	4	3	2	3	5
CDK6	25.1565	25.0821	26.5368	26.4823	21.7156	20.2535	21.7426	21.6718	21.1839	21.9056	Q00534	Q00534	13	13	13	Cyclin-dependent kinase 6	CDK6	sp|Q00534|CDK6_HUMAN Cyclin-dependent kinase 6 OS=Homo sapiens OX=9606 GN=CDK6 PE=1 SV=1	1	13	13	13	9	12	13	13	3	1	5	4	2	3	9	12	13	13	3	1	5	4	2	3	9	12	13	13	3	1	5
CDK9	23.5588	23.4223	23.4821	23.2687	20.5099	22.0975	20.3433	19.8298	21.9718	21.7619	P50750	P50750	4	4	4	Cyclin-dependent kinase 9	CDK9	sp|P50750|CDK9_HUMAN Cyclin-dependent kinase 9 OS=Homo sapiens OX=9606 GN=CDK9 PE=1 SV=3	1	4	4	4	3	4	3	3	0	2	0	1	2	3	3	4	3	3	0	2	0	1	2	3	3	4	3	3	0	2	0
CDKAL1	21.7381	21.9192	21.6419	21.5563	22.3793	20.0089	21.9788	19.3437	21.2606	21.682	Q5VV42	Q5VV42	4	4	4	Threonylcarbamoyladenosine tRNA methylthiotransferase	CDKAL1	sp|Q5VV42|CDKAL_HUMAN Threonylcarbamoyladenosine tRNA methylthiotransferase OS=Homo sapiens OX=9606 GN=CDKAL1 PE=1 SV=1	1	4	4	4	3	3	3	2	2	0	4	2	2	2	3	3	3	2	2	0	4	2	2	2	3	3	3	2	2	0	4
CDKN1B	22.2498	21.7918	19.2007	20.7219	23.2226	23.0166	21.8882	22.0581	22.2945	22.393	P46527	P46527	3	3	3	Cyclin-dependent kinase inhibitor 1B	CDKN1B	sp|P46527|CDN1B_HUMAN Cyclin-dependent kinase inhibitor 1B OS=Homo sapiens OX=9606 GN=CDKN1B PE=1 SV=1	1	3	3	3	3	2	1	1	3	3	2	2	3	3	3	2	1	1	3	3	2	2	3	3	3	2	1	1	3	3	2
CDKN2AIP	24.4427	24.2598	24.2827	24.2291	24.6356	24.664	23.5273	23.4611	24.2177	24.143	Q9NXV6	Q9NXV6	9	9	9	CDKN2A-interacting protein	CDKN2AIP	sp|Q9NXV6|CARF_HUMAN CDKN2A-interacting protein OS=Homo sapiens OX=9606 GN=CDKN2AIP PE=1 SV=3	1	9	9	9	8	8	7	9	6	8	6	8	7	7	8	8	7	9	6	8	6	8	7	7	8	8	7	9	6	8	6
CDKN2AIPNL	19.4257	18.4002	21.4299	21.2452	20.5094	20.7258	18.691	20.0044	21.2178	20.0763	Q96HQ2	Q96HQ2	2	2	2	CDKN2AIP N-terminal-like protein	CDKN2AIPNL	sp|Q96HQ2|C2AIL_HUMAN CDKN2AIP N-terminal-like protein OS=Homo sapiens OX=9606 GN=CDKN2AIPNL PE=1 SV=1	1	2	2	2	1	1	2	2	1	1	1	1	1	1	1	1	2	2	1	1	1	1	1	1	1	1	2	2	1	1	1
CDKN2C	20.4402	19.6741	22.7665	22.4681	20.0135	20.2095	20.3921	20.0019	21.1789	20.7519	P42773	P42773	3	3	3	Cyclin-dependent kinase 4 inhibitor C	CDKN2C	sp|P42773|CDN2C_HUMAN Cyclin-dependent kinase 4 inhibitor C OS=Homo sapiens OX=9606 GN=CDKN2C PE=1 SV=1	1	3	3	3	0	0	3	2	0	0	0	0	0	0	0	0	3	2	0	0	0	0	0	0	0	0	3	2	0	0	0
CDKN2D	19.9258	20.9918	19.4784	19.1224	19.6809	19.6802	20.6265	20.1001	20.3155	19.807	P55273	P55273	2	2	2	Cyclin-dependent kinase 4 inhibitor D	CDKN2D	sp|P55273|CDN2D_HUMAN Cyclin-dependent kinase 4 inhibitor D OS=Homo sapiens OX=9606 GN=CDKN2D PE=1 SV=1	1	2	2	2	2	2	0	1	0	0	0	1	0	0	2	2	0	1	0	0	0	1	0	0	2	2	0	1	0	0	0
CDS2	24.4753	24.5289	24.5759	24.6717	25.4665	25.1571	26.2947	26.2361	25.6013	25.4042	O95674	O95674	6	6	6	Phosphatidate cytidylyltransferase 2	CDS2	sp|O95674|CDS2_HUMAN Phosphatidate cytidylyltransferase 2 OS=Homo sapiens OX=9606 GN=CDS2 PE=1 SV=1	1	6	6	6	6	5	5	5	6	5	6	6	5	5	6	5	5	5	6	5	6	6	5	5	6	5	5	5	6	5	6
CDV3	24.0408	24.4559	24.944	25.0228	25.9512	25.9595	24.9177	25.0276	25.1912	25.2025	Q9UKY7	Q9UKY7	6	6	6	Protein CDV3 homolog	CDV3	sp|Q9UKY7|CDV3_HUMAN Protein CDV3 homolog OS=Homo sapiens OX=9606 GN=CDV3 PE=1 SV=1	1	6	6	6	5	4	5	5	5	5	4	5	5	4	5	4	5	5	5	5	4	5	5	4	5	4	5	5	5	5	4
CDYL	23.2638	23.0903	23.0398	23.0432	22.0094	20.1596	20.0077	19.4312	22.9443	18.9747	Q9Y232;Q9Y6F8;Q9Y6F7	Q9Y232	6;1;1	6;1;1	6;1;1	Chromodomain Y-like protein	CDYL	sp|Q9Y232|CDYL_HUMAN Chromodomain Y-like protein OS=Homo sapiens OX=9606 GN=CDYL PE=1 SV=2	3	6	6	6	6	6	6	5	3	1	0	1	3	1	6	6	6	5	3	1	0	1	3	1	6	6	6	5	3	1	0
CECR1	22.7784	22.8179	21.0759	21.3311	23.824	23.3913	25.4683	25.4629	24.6025	24.5616	Q9NZK5	Q9NZK5	10	10	10	Adenosine deaminase CECR1	CECR1	sp|Q9NZK5|ADA2_HUMAN Adenosine deaminase 2 OS=Homo sapiens OX=9606 GN=ADA2 PE=1 SV=2	1	10	10	10	4	5	3	3	4	3	9	10	7	6	4	5	3	3	4	3	9	10	7	6	4	5	3	3	4	3	9
CECR5	26.2754	26.4108	27.3204	27.2768	27.2286	27.0717	27.4126	27.6298	26.978	26.834	Q9BXW7	Q9BXW7	13	13	13	Cat eye syndrome critical region protein 5	CECR5	sp|Q9BXW7|HDHD5_HUMAN Haloacid dehalogenase-like hydrolase domain-containing 5 OS=Homo sapiens OX=9606 GN=HDHD5 PE=1 SV=1	1	13	13	13	8	8	10	10	9	8	12	13	8	8	8	8	10	10	9	8	12	13	8	8	8	8	10	10	9	8	12
CELF2	27.218	27.19	26.6221	26.7111	26.5499	26.4015	25.3144	25.0075	26.1172	26.2741	O95319	O95319	8	8	6	CUGBP Elav-like family member 2	CELF2	sp|O95319|CELF2_HUMAN CUGBP Elav-like family member 2 OS=Homo sapiens OX=9606 GN=CELF2 PE=1 SV=1	1	8	8	6	7	8	7	8	6	6	5	6	5	5	7	8	7	8	6	6	5	6	5	5	6	6	5	6	4	5	4
CEP131	20.1371	19.5794	23.6663	20.3948	21.0354	20.1542	19.0442	21.8745	20.8733	20.768	Q9UPN4	Q9UPN4	2	2	2	Centrosomal protein of 131 kDa	CEP131	sp|Q9UPN4|CP131_HUMAN Centrosomal protein of 131 kDa OS=Homo sapiens OX=9606 GN=CEP131 PE=1 SV=3	1	2	2	2	1	1	1	1	0	0	0	0	0	0	1	1	1	1	0	0	0	0	0	0	1	1	1	1	0	0	0
CEP170	23.0043	22.6938	21.2084	19.3703	21.848	20.5068	20.3744	20.4758	19.5405	21.8689	Q5SW79;Q96L14	Q5SW79	7;1	7;1	7;1	Centrosomal protein of 170 kDa	CEP170	sp|Q5SW79|CE170_HUMAN Centrosomal protein of 170 kDa OS=Homo sapiens OX=9606 GN=CEP170 PE=1 SV=1	2	7	7	7	3	3	3	3	2	1	0	1	0	3	3	3	3	3	2	1	0	1	0	3	3	3	3	3	2	1	0
CEP41	20.5083	20.6964	20.562	20.1503	20.3691	20.0207	19.2396	19.5726	20.7505	19.5884	Q9BYV8	Q9BYV8	3	3	3	Centrosomal protein of 41 kDa	CEP41	sp|Q9BYV8|CEP41_HUMAN Centrosomal protein of 41 kDa OS=Homo sapiens OX=9606 GN=CEP41 PE=1 SV=1	1	3	3	3	2	2	3	1	1	1	0	0	0	0	2	2	3	1	1	1	0	0	0	0	2	2	3	1	1	1	0
CEPT1	21.5963	22.1213	23.7543	23.7379	23.1818	23.3882	23.4927	19.1434	20.1586	22.9589	Q9Y6K0	Q9Y6K0	2	2	2	Choline/ethanolaminephosphotransferase 1	CEPT1	sp|Q9Y6K0|CEPT1_HUMAN Choline/ethanolaminephosphotransferase 1 OS=Homo sapiens OX=9606 GN=CEPT1 PE=1 SV=1	1	2	2	2	1	2	2	2	2	2	2	1	1	2	1	2	2	2	2	2	2	1	1	2	1	2	2	2	2	2	2
CERS2	20.3502	20.4233	21.2314	21.3454	21.0972	19.3425	24.7488	24.9451	19.2782	19.2968	Q96G23	Q96G23	4	4	4	Ceramide synthase 2	CERS2	sp|Q96G23|CERS2_HUMAN Ceramide synthase 2 OS=Homo sapiens OX=9606 GN=CERS2 PE=1 SV=1	1	4	4	4	2	2	2	3	2	0	4	3	1	1	2	2	2	3	2	0	4	3	1	1	2	2	2	3	2	0	4
CES1	20.6057	18.922	18.7684	18.3338	22.5872	22.3548	22.9629	22.8304	20.1859	21.3584	P23141;Q9UKY3	P23141	5;1	5;1	5;1	Liver carboxylesterase 1	CES1	sp|P23141|EST1_HUMAN Liver carboxylesterase 1 OS=Homo sapiens OX=9606 GN=CES1 PE=1 SV=2	2	5	5	5	0	0	0	0	2	2	4	4	1	2	0	0	0	0	2	2	4	4	1	2	0	0	0	0	2	2	4
CFAP20	22.989	22.9549	22.7695	22.4195	22.6699	22.6896	21.7697	22.7099	23.5035	23.4105	Q9Y6A4	Q9Y6A4	5	5	5	Cilia- and flagella-associated protein 20	CFAP20	sp|Q9Y6A4|CFA20_HUMAN Cilia- and flagella-associated protein 20 OS=Homo sapiens OX=9606 GN=CFAP20 PE=1 SV=1	1	5	5	5	3	3	3	4	3	3	2	3	2	3	3	3	3	4	3	3	2	3	2	3	3	3	3	4	3	3	2
CFL1	31.5001	31.4269	31.2584	31.2327	31.8878	31.7368	31.0104	31.1454	31.1346	31.3942	P23528;Q9Y281	P23528	18;6	18;6	17;5	Cofilin-1	CFL1	sp|P23528|COF1_HUMAN Cofilin-1 OS=Homo sapiens OX=9606 GN=CFL1 PE=1 SV=3	2	18	18	17	17	17	17	17	16	17	16	15	16	15	17	17	17	17	16	17	16	15	16	15	16	16	16	16	15	16	15
CHAMP1	22.6802	22.5045	22.1142	20.8854	22.5346	20.0281	19.6019	19.9952	20.3445	22.2513	Q96JM3	Q96JM3	3	3	3	Chromosome alignment-maintaining phosphoprotein 1	CHAMP1	sp|Q96JM3|CHAP1_HUMAN Chromosome alignment-maintaining phosphoprotein 1 OS=Homo sapiens OX=9606 GN=CHAMP1 PE=1 SV=2	1	3	3	3	2	3	2	1	2	1	1	1	1	2	2	3	2	1	2	1	1	1	1	2	2	3	2	1	2	1	1
CHCHD2	23.76	23.9046	23.4047	23.4145	23.7922	23.7686	23.8687	24.09	23.5266	23.4307	Q9Y6H1;Q5T1J5	Q9Y6H1;Q5T1J5	3;2	3;2	3;2	Coiled-coil-helix-coiled-coil-helix domain-containing protein 2;Putative coiled-coil-helix-coiled-coil-helix domain-containing protein CHCHD2P9, mitochondrial	CHCHD2;CHCHD2P9	sp|Q9Y6H1|CHCH2_HUMAN Coiled-coil-helix-coiled-coil-helix domain-containing protein 2 OS=Homo sapiens OX=9606 GN=CHCHD2 PE=1 SV=1;sp|Q5T1J5|CHCH9_HUMAN Putative coiled-coil-helix-coiled-coil-helix domain-containing protein CHCHD2P9, mitochondrial OS=Homo s	2	3	3	3	3	3	3	3	2	2	3	3	3	3	3	3	3	3	2	2	3	3	3	3	3	3	3	3	2	2	3
CHCHD3	24.3055	24.3272	24.7391	24.6858	24.5918	24.593	25.1285	25.2754	24.6325	24.5433	Q9NX63	Q9NX63	11	11	11	MICOS complex subunit MIC19	CHCHD3	sp|Q9NX63|MIC19_HUMAN MICOS complex subunit MIC19 OS=Homo sapiens OX=9606 GN=CHCHD3 PE=1 SV=1	1	11	11	11	10	8	10	9	9	8	9	10	7	8	10	8	10	9	9	8	9	10	7	8	10	8	10	9	9	8	9
CHCHD5	20.0592	20.2142	21.7862	21.0421	19.9678	20.7829	20.3668	19.7014	19.9836	20.3905	Q9BSY4	Q9BSY4	3	3	3	Coiled-coil-helix-coiled-coil-helix domain-containing protein 5	CHCHD5	sp|Q9BSY4|CHCH5_HUMAN Coiled-coil-helix-coiled-coil-helix domain-containing protein 5 OS=Homo sapiens OX=9606 GN=CHCHD5 PE=1 SV=1	1	3	3	3	1	1	2	2	0	0	1	0	1	0	1	1	2	2	0	0	1	0	1	0	1	1	2	2	0	0	1
CHD1L	24.3852	24.146	25.0786	25.101	21.703	21.7892	19.585	21.3593	19.6996	20.8671	Q86WJ1	Q86WJ1	13	13	13	Chromodomain-helicase-DNA-binding protein 1-like	CHD1L	sp|Q86WJ1|CHD1L_HUMAN Chromodomain-helicase-DNA-binding protein 1-like OS=Homo sapiens OX=9606 GN=CHD1L PE=1 SV=3	1	13	13	13	8	8	11	12	4	3	0	1	2	1	8	8	11	12	4	3	0	1	2	1	8	8	11	12	4	3	0
CHD3	22.7765	23.0219	22.4792	22.7252	20.0559	19.3305	21.6134	21.488	19.6872	19.5529	Q12873	Q12873	14	9	8	Chromodomain-helicase-DNA-binding protein 3	CHD3	sp|Q12873|CHD3_HUMAN Chromodomain-helicase-DNA-binding protein 3 OS=Homo sapiens OX=9606 GN=CHD3 PE=1 SV=3	1	14	9	8	11	11	12	14	5	3	7	8	3	4	6	6	7	9	1	1	3	4	0	1	6	5	6	8	1	1	2
CHD4	27.688	27.8528	27.41	27.31	26.4312	26.2966	26.0432	26.1639	26.3371	26.6036	Q14839	Q14839	38	38	30	Chromodomain-helicase-DNA-binding protein 4	CHD4	sp|Q14839|CHD4_HUMAN Chromodomain-helicase-DNA-binding protein 4 OS=Homo sapiens OX=9606 GN=CHD4 PE=1 SV=2	1	38	38	30	33	33	34	35	17	16	24	23	20	16	33	33	34	35	17	16	24	23	20	16	26	26	27	28	11	12	18
CHD8	22.3536	22.4178	22.4409	22.5551	22.0936	22.0851	19.8962	20.8759	21.9878	21.6925	Q9HCK8;Q8TD26;Q3L8U1	Q9HCK8	5;1;1	5;1;1	4;0;0	Chromodomain-helicase-DNA-binding protein 8	CHD8	sp|Q9HCK8|CHD8_HUMAN Chromodomain-helicase-DNA-binding protein 8 OS=Homo sapiens OX=9606 GN=CHD8 PE=1 SV=5	3	5	5	4	4	5	4	4	2	2	0	1	2	3	4	5	4	4	2	2	0	1	2	3	3	4	4	4	2	2	0
CHEK2	21.7483	20.1929	21.4364	21.6855	20.5048	21.0365	19.3741	19.3675	19.7876	20.9521	O96017	O96017	4	4	4	Serine/threonine-protein kinase Chk2	CHEK2	sp|O96017|CHK2_HUMAN Serine/threonine-protein kinase Chk2 OS=Homo sapiens OX=9606 GN=CHEK2 PE=1 SV=1	1	4	4	4	2	1	2	4	0	0	0	0	0	0	2	1	2	4	0	0	0	0	0	0	2	1	2	4	0	0	0
CHERP	25.2326	25.1545	25.0929	25.0348	24.0898	23.7679	23.7624	23.6299	24.091	23.9608	Q8IWX8	Q8IWX8	9	9	9	Calcium homeostasis endoplasmic reticulum protein	CHERP	sp|Q8IWX8|CHERP_HUMAN Calcium homeostasis endoplasmic reticulum protein OS=Homo sapiens OX=9606 GN=CHERP PE=1 SV=3	1	9	9	9	8	7	6	6	5	4	6	2	6	7	8	7	6	6	5	4	6	2	6	7	8	7	6	6	5	4	6
CHID1	24.9776	24.9489	25.1524	25.237	24.9978	24.9121	25.8062	25.678	25.5912	25.678	Q9BWS9	Q9BWS9	11	11	11	Chitinase domain-containing protein 1	CHID1	sp|Q9BWS9|CHID1_HUMAN Chitinase domain-containing protein 1 OS=Homo sapiens OX=9606 GN=CHID1 PE=1 SV=1	1	11	11	11	7	7	7	7	5	5	7	9	8	6	7	7	7	7	5	5	7	9	8	6	7	7	7	7	5	5	7
CHKB	23.0986	23.4992	22.7597	22.4879	20.9982	23.9091	20.5089	20.0492	21.2901	23.5126	Q9Y259	Q9Y259	3	3	3	Choline/ethanolamine kinase	CHKB	sp|Q9Y259|CHKB_HUMAN Choline/ethanolamine kinase OS=Homo sapiens OX=9606 GN=CHKB PE=1 SV=3	1	3	3	3	2	2	2	3	1	2	1	1	1	2	2	2	2	3	1	2	1	1	1	2	2	2	2	3	1	2	1
CHMP4A	22.6952	22.8267	22.6751	22.6446	22.5409	23.0292	22.0725	22.0063	22.597	22.5448	Q9BY43	Q9BY43	3	3	3	Charged multivesicular body protein 4a	CHMP4A	sp|Q9BY43|CHM4A_HUMAN Charged multivesicular body protein 4a OS=Homo sapiens OX=9606 GN=CHMP4A PE=1 SV=3	1	3	3	3	2	2	3	3	2	2	2	2	2	2	2	2	3	3	2	2	2	2	2	2	2	2	3	3	2	2	2
CHMP4B	23.4876	24.022	23.536	23.1774	23.6702	23.9853	23.1062	22.8213	23.7141	23.4342	Q9H444	Q9H444	4	4	4	Charged multivesicular body protein 4b	CHMP4B	sp|Q9H444|CHM4B_HUMAN Charged multivesicular body protein 4b OS=Homo sapiens OX=9606 GN=CHMP4B PE=1 SV=1	1	4	4	4	3	3	3	4	3	4	3	2	3	3	3	3	3	4	3	4	3	2	3	3	3	3	3	4	3	4	3
CHMP5	22.9933	23.0852	22.8842	23.1547	22.1124	22.6168	22.4791	22.1589	20.531	20.7923	Q9NZZ3	Q9NZZ3	4	4	4	Charged multivesicular body protein 5	CHMP5	sp|Q9NZZ3|CHMP5_HUMAN Charged multivesicular body protein 5 OS=Homo sapiens OX=9606 GN=CHMP5 PE=1 SV=1	1	4	4	4	4	2	4	3	2	2	2	3	1	2	4	2	4	3	2	2	2	3	1	2	4	2	4	3	2	2	2
CHMP6	21.6096	21.5066	20.9847	19.9454	21.0211	20.6101	20.8061	20.472	21.269	21.3718	Q96FZ7	Q96FZ7	2	2	2	Charged multivesicular body protein 6	CHMP6	sp|Q96FZ7|CHMP6_HUMAN Charged multivesicular body protein 6 OS=Homo sapiens OX=9606 GN=CHMP6 PE=1 SV=3	1	2	2	2	2	2	2	1	2	1	2	2	2	2	2	2	2	1	2	1	2	2	2	2	2	2	2	1	2	1	2
CHMP7	20.3547	20.0987	20.7945	20.8436	20.3212	20.95	23.0264	23.4279	24.1984	24.3414	Q8WUX9	Q8WUX9	4	4	4	Charged multivesicular body protein 7	CHMP7	sp|Q8WUX9|CHMP7_HUMAN Charged multivesicular body protein 7 OS=Homo sapiens OX=9606 GN=CHMP7 PE=1 SV=1	1	4	4	4	1	1	0	0	1	1	3	3	4	4	1	1	0	0	1	1	3	3	4	4	1	1	0	0	1	1	3
CHORDC1	25.013	25.2078	25.2655	25.4626	24.9115	24.3888	23.4458	23.4447	24.6655	24.5489	Q9UHD1	Q9UHD1	9	9	9	Cysteine and histidine-rich domain-containing protein 1	CHORDC1	sp|Q9UHD1|CHRD1_HUMAN Cysteine and histidine-rich domain-containing protein 1 OS=Homo sapiens OX=9606 GN=CHORDC1 PE=1 SV=2	1	9	9	9	7	7	9	8	3	4	4	4	4	3	7	7	9	8	3	4	4	4	4	3	7	7	9	8	3	4	4
CHP1	20.6737	22.1569	19.0067	19.4101	19.9807	21.2372	23.7272	23.8121	23.9638	23.2444	Q99653	Q99653	4	4	4	Calcineurin B homologous protein 1	CHP1	sp|Q99653|CHP1_HUMAN Calcineurin B homologous protein 1 OS=Homo sapiens OX=9606 GN=CHP1 PE=1 SV=3	1	4	4	4	1	2	1	2	1	1	2	3	4	2	1	2	1	2	1	1	2	3	4	2	1	2	1	2	1	1	2
CHRAC1	24.2595	19.5826	19.0897	19.3558	21.1157	20.2063	20.2012	19.3466	19.472	20.3918	Q9NRG0	Q9NRG0	3	3	3	Chromatin accessibility complex protein 1	CHRAC1	sp|Q9NRG0|CHRC1_HUMAN Chromatin accessibility complex protein 1 OS=Homo sapiens OX=9606 GN=CHRAC1 PE=1 SV=1	1	3	3	3	2	1	0	2	1	1	1	1	1	1	2	1	0	2	1	1	1	1	1	1	2	1	0	2	1	1	1
CHTF18	23.8685	23.6569	23.2189	23.1406	20.9138	20.4303	20.0231	21.3042	20.0726	21.5317	Q8WVB6	Q8WVB6	7	7	7	Chromosome transmission fidelity protein 18 homolog	CHTF18	sp|Q8WVB6|CTF18_HUMAN Chromosome transmission fidelity protein 18 homolog OS=Homo sapiens OX=9606 GN=CHTF18 PE=1 SV=1	1	7	7	7	5	5	5	5	0	0	0	2	1	0	5	5	5	5	0	0	0	2	1	0	5	5	5	5	0	0	0
CHURC1	20.263	20.4018	19.9962	19.9136	20.362	20.1273	19.2547	19.3509	19.3992	20.5771	Q8WUH1	Q8WUH1	2	2	2	Protein Churchill	CHURC1	sp|Q8WUH1|CHUR_HUMAN Protein Churchill OS=Homo sapiens OX=9606 GN=CHURC1 PE=1 SV=2	1	2	2	2	2	2	2	2	1	2	2	2	1	1	2	2	2	2	1	2	2	2	1	1	2	2	2	2	1	2	2
CIAO1	23.277	23.3355	23.3177	23.3198	22.4826	22.4387	22.6928	22.9846	22.8967	22.5253	O76071	O76071	6	6	6	Probable cytosolic iron-sulfur protein assembly protein CIAO1	CIAO1	sp|O76071|CIAO1_HUMAN Probable cytosolic iron-sulfur protein assembly protein CIAO1 OS=Homo sapiens OX=9606 GN=CIAO1 PE=1 SV=1	1	6	6	6	5	5	6	6	3	2	3	3	4	3	5	5	6	6	3	2	3	3	4	3	5	5	6	6	3	2	3
CIAPIN1	22.1452	22.4994	22.5034	22.8072	19.4725	21.722	19.7422	19.8773	19.8808	20.3524	Q6FI81	Q6FI81	4	4	4	Anamorsin	CIAPIN1	sp|Q6FI81|CPIN1_HUMAN Anamorsin OS=Homo sapiens OX=9606 GN=CIAPIN1 PE=1 SV=2	1	4	4	4	4	4	4	2	1	2	0	1	1	0	4	4	4	2	1	2	0	1	1	0	4	4	4	2	1	2	0
CIB1	20.4894	19.7186	21.211	20.7525	22.695	22.2596	22.8453	22.3407	22.5106	22.3652	Q99828	Q99828	6	6	6	Calcium and integrin-binding protein 1	CIB1	sp|Q99828|CIB1_HUMAN Calcium and integrin-binding protein 1 OS=Homo sapiens OX=9606 GN=CIB1 PE=1 SV=4	1	6	6	6	1	2	2	1	4	3	6	6	5	5	1	2	2	1	4	3	6	6	5	5	1	2	2	1	4	3	6
CIRBP	24.5131	24.4136	24.0086	23.9978	23.0474	23.6152	23.5077	23.7166	24.4651	23.5772	Q14011	Q14011	5	5	5	Cold-inducible RNA-binding protein	CIRBP	sp|Q14011|CIRBP_HUMAN Cold-inducible RNA-binding protein OS=Homo sapiens OX=9606 GN=CIRBP PE=1 SV=1	1	5	5	5	5	5	4	3	4	3	3	3	2	4	5	5	4	3	4	3	3	3	2	4	5	5	4	3	4	3	3
CISD1	19.9652	22.8338	24.2852	24.3174	23.5804	23.9671	24.5892	24.6078	23.4242	23.7892	Q9NZ45	Q9NZ45	3	3	3	CDGSH iron-sulfur domain-containing protein 1	CISD1	sp|Q9NZ45|CISD1_HUMAN CDGSH iron-sulfur domain-containing protein 1 OS=Homo sapiens OX=9606 GN=CISD1 PE=1 SV=1	1	3	3	3	1	2	2	2	3	3	3	3	3	3	1	2	2	2	3	3	3	3	3	3	1	2	2	2	3	3	3
CISD2	24.4015	24.1931	23.6447	23.6058	23.3363	23.4699	24.7882	24.6366	24.3066	24.0177	Q8N5K1	Q8N5K1	3	3	3	CDGSH iron-sulfur domain-containing protein 2	CISD2	sp|Q8N5K1|CISD2_HUMAN CDGSH iron-sulfur domain-containing protein 2 OS=Homo sapiens OX=9606 GN=CISD2 PE=1 SV=1	1	3	3	3	3	2	2	2	2	2	3	3	2	3	3	2	2	2	2	2	3	3	2	3	3	2	2	2	2	2	3
CKAP4	19.9051	19.0236	19.4352	20.7783	25.1145	25.0109	26.2614	26.2749	25.2769	25.2797	Q07065	Q07065	19	19	19	Cytoskeleton-associated protein 4	CKAP4	sp|Q07065|CKAP4_HUMAN Cytoskeleton-associated protein 4 OS=Homo sapiens OX=9606 GN=CKAP4 PE=1 SV=2	1	19	19	19	1	0	1	0	13	10	16	15	14	14	1	0	1	0	13	10	16	15	14	14	1	0	1	0	13	10	16
CKAP5	25.5797	25.4713	24.8495	24.9763	24.4655	24.5479	24.6599	24.7723	24.8906	24.9758	Q14008	Q14008	20	20	20	Cytoskeleton-associated protein 5	CKAP5	sp|Q14008|CKAP5_HUMAN Cytoskeleton-associated protein 5 OS=Homo sapiens OX=9606 GN=CKAP5 PE=1 SV=3	1	20	20	20	15	15	11	11	7	7	10	14	10	11	15	15	11	11	7	7	10	14	10	11	15	15	11	11	7	7	10
CLASP1	23.2582	23.4767	23.3237	23.0535	19.9994	19.9732	20.1031	22.5424	22.7175	20.3483	Q7Z460	Q7Z460	9	8	8	CLIP-associating protein 1	CLASP1	sp|Q7Z460|CLAP1_HUMAN CLIP-associating protein 1 OS=Homo sapiens OX=9606 GN=CLASP1 PE=1 SV=1	1	9	8	8	6	6	5	6	2	1	2	3	3	2	5	5	4	5	1	1	1	2	3	1	5	5	4	5	1	1	1
CLASP2	25.3949	25.2173	24.3916	24.4483	24.3095	23.7376	22.8876	22.6797	22.4653	23.4616	O75122	O75122	14	14	13	CLIP-associating protein 2	CLASP2	sp|O75122|CLAP2_HUMAN CLIP-associating protein 2 OS=Homo sapiens OX=9606 GN=CLASP2 PE=1 SV=3	1	14	14	13	13	13	10	9	7	3	4	6	2	6	13	13	10	9	7	3	4	6	2	6	12	12	9	8	6	3	3
CLCN7	19.3142	19.6301	19.3805	19.3496	20.5716	20.3846	20.1542	20.9137	20.9563	20.6632	P51798	P51798	4	4	4	H(+)/Cl(-) exchange transporter 7	CLCN7	sp|P51798|CLCN7_HUMAN H(+)/Cl(-) exchange transporter 7 OS=Homo sapiens OX=9606 GN=CLCN7 PE=1 SV=2	1	4	4	4	1	0	3	3	0	1	2	1	1	1	1	0	3	3	0	1	2	1	1	1	1	0	3	3	0	1	2
CLEC14A	20.3817	20.0274	22.6805	22.8982	21.2146	19.9588	20.5425	19.639	21.5746	19.5439	Q86T13	Q86T13	3	3	3	C-type lectin domain family 14 member A	CLEC14A	sp|Q86T13|CLC14_HUMAN C-type lectin domain family 14 member A OS=Homo sapiens OX=9606 GN=CLEC14A PE=1 SV=1	1	3	3	3	0	1	3	3	0	0	0	0	0	0	0	1	3	3	0	0	0	0	0	0	0	1	3	3	0	0	0
CLEC16A	22.4878	22.9843	22.9794	22.8216	21.55	19.6988	20.6834	22.6541	21.9037	19.8926	Q2KHT3	Q2KHT3	4	4	4	Protein CLEC16A	CLEC16A	sp|Q2KHT3|CL16A_HUMAN Protein CLEC16A OS=Homo sapiens OX=9606 GN=CLEC16A PE=1 SV=2	1	4	4	4	2	2	4	3	1	1	1	3	1	1	2	2	4	3	1	1	1	3	1	1	2	2	4	3	1	1	1
CLEC2B	20.274	20.1146	19.2319	20.9707	19.3664	21.0019	18.7917	20.5281	20.1494	19.6116	Q92478	Q92478	2	2	2	C-type lectin domain family 2 member B	CLEC2B	sp|Q92478|CLC2B_HUMAN C-type lectin domain family 2 member B OS=Homo sapiens OX=9606 GN=CLEC2B PE=1 SV=2	1	2	2	2	2	2	0	0	1	1	1	1	1	1	2	2	0	0	1	1	1	1	1	1	2	2	0	0	1	1	1
CLIC1	29.7203	29.7886	29.4004	29.3052	28.9647	28.8893	28.8884	28.9738	29.2362	29.1211	O00299	O00299	16	16	16	Chloride intracellular channel protein 1	CLIC1	sp|O00299|CLIC1_HUMAN Chloride intracellular channel protein 1 OS=Homo sapiens OX=9606 GN=CLIC1 PE=1 SV=4	1	16	16	16	15	15	15	15	12	12	14	14	11	11	15	15	15	15	12	12	14	14	11	11	15	15	15	15	12	12	14
CLIC4	22.9504	22.9763	20.2029	20.5773	18.6067	19.9814	19.8128	18.6293	19.8166	22.9479	Q9Y696	Q9Y696	7	7	7	Chloride intracellular channel protein 4	CLIC4	sp|Q9Y696|CLIC4_HUMAN Chloride intracellular channel protein 4 OS=Homo sapiens OX=9606 GN=CLIC4 PE=1 SV=4	1	7	7	7	5	6	2	1	0	0	0	0	3	2	5	6	2	1	0	0	0	0	3	2	5	6	2	1	0	0	0
CLINT1	23.9918	24.1425	23.91	23.9634	24.098	24.4805	23.52	23.4509	24.0138	23.7579	Q14677	Q14677	11	11	11	Clathrin interactor 1	CLINT1	sp|Q14677|EPN4_HUMAN Clathrin interactor 1 OS=Homo sapiens OX=9606 GN=CLINT1 PE=1 SV=1	1	11	11	11	10	10	8	8	7	5	6	8	7	8	10	10	8	8	7	5	6	8	7	8	10	10	8	8	7	5	6
CLIP1	19.4593	20.2931	19.0684	19.0556	20.584	20.8282	20.3675	19.9872	20.1499	19.2675	P30622	P30622	6	6	6	CAP-Gly domain-containing linker protein 1	CLIP1	sp|P30622|CLIP1_HUMAN CAP-Gly domain-containing linker protein 1 OS=Homo sapiens OX=9606 GN=CLIP1 PE=1 SV=2	1	6	6	6	2	3	2	3	4	3	4	4	3	2	2	3	2	3	4	3	4	4	3	2	2	3	2	3	4	3	4
CLIP2	20.3838	20.0144	20.2576	20.8917	19.4527	20.1394	19.368	19.7055	21.2256	20.2521	Q9UDT6	Q9UDT6	2	2	2	CAP-Gly domain-containing linker protein 2	CLIP2	sp|Q9UDT6|CLIP2_HUMAN CAP-Gly domain-containing linker protein 2 OS=Homo sapiens OX=9606 GN=CLIP2 PE=1 SV=1	1	2	2	2	1	2	0	0	0	0	0	0	0	0	1	2	0	0	0	0	0	0	0	0	1	2	0	0	0	0	0
CLN6	23.677	23.9431	23.9213	23.9935	20.0481	23.5397	23.6751	23.6736	21.0726	22.5807	Q9NWW5	Q9NWW5	3	3	3	Ceroid-lipofuscinosis neuronal protein 6	CLN6	sp|Q9NWW5|CLN6_HUMAN Ceroid-lipofuscinosis neuronal protein 6 OS=Homo sapiens OX=9606 GN=CLN6 PE=1 SV=1	1	3	3	3	2	2	2	2	1	2	3	2	1	2	2	2	2	2	1	2	3	2	1	2	2	2	2	2	1	2	3
CLNS1A	23.2603	23.5673	24.1615	23.9826	23.0356	23.1282	23.0664	23.0097	22.6833	22.9484	P54105	P54105	4	4	4	Methylosome subunit pICln	CLNS1A	sp|P54105|ICLN_HUMAN Methylosome subunit pICln OS=Homo sapiens OX=9606 GN=CLNS1A PE=1 SV=1	1	4	4	4	3	4	3	4	4	2	3	2	3	3	3	4	3	4	4	2	3	2	3	3	3	4	3	4	4	2	3
CLPB	22.6091	22.9972	23.3952	23.4603	22.6327	23.0833	23.3097	23.4876	19.2057	22.3315	Q9H078	Q9H078	8	8	8	Caseinolytic peptidase B protein homolog	CLPB	sp|Q9H078|CLPB_HUMAN Caseinolytic peptidase B protein homolog OS=Homo sapiens OX=9606 GN=CLPB PE=1 SV=1	1	8	8	8	4	3	5	4	3	2	6	5	1	3	4	3	5	4	3	2	6	5	1	3	4	3	5	4	3	2	6
CLPP	23.0548	23.0326	23.6686	23.3522	23.8599	23.9212	25.1095	24.9652	24.2257	23.948	Q16740	Q16740	7	7	7	ATP-dependent Clp protease proteolytic subunit, mitochondrial	CLPP	sp|Q16740|CLPP_HUMAN ATP-dependent Clp protease proteolytic subunit, mitochondrial OS=Homo sapiens OX=9606 GN=CLPP PE=1 SV=1	1	7	7	7	5	4	5	5	4	4	7	7	5	5	5	4	5	5	4	4	7	7	5	5	5	4	5	5	4	4	7
CLPTM1	22.9785	22.4563	22.4957	22.8124	23.4158	23.5089	24.3746	24.4802	23.144	23.3483	O96005	O96005	9	9	9	Cleft lip and palate transmembrane protein 1	CLPTM1	sp|O96005|CLPT1_HUMAN Cleft lip and palate transmembrane protein 1 OS=Homo sapiens OX=9606 GN=CLPTM1 PE=1 SV=1	1	9	9	9	5	5	4	3	4	4	9	9	8	6	5	5	4	3	4	4	9	9	8	6	5	5	4	3	4	4	9
CLPTM1L	24.9946	25.2997	25.0304	25.0852	24.8833	25.1596	26.3771	26.1681	25.15	25.0217	Q96KA5	Q96KA5	7	7	7	Cleft lip and palate transmembrane protein 1-like protein	CLPTM1L	sp|Q96KA5|CLP1L_HUMAN Cleft lip and palate transmembrane protein 1-like protein OS=Homo sapiens OX=9606 GN=CLPTM1L PE=1 SV=1	1	7	7	7	5	4	5	5	4	4	5	5	5	5	5	4	5	5	4	4	5	5	5	5	5	4	5	5	4	4	5
CLPX	24.2118	23.9694	24.9713	25.1183	23.2013	23.0473	24.2613	24.3836	22.7149	23.3065	O76031	O76031	11	11	11	ATP-dependent Clp protease ATP-binding subunit clpX-like, mitochondrial	CLPX	sp|O76031|CLPX_HUMAN ATP-dependent Clp protease ATP-binding subunit clpX-like, mitochondrial OS=Homo sapiens OX=9606 GN=CLPX PE=1 SV=2	1	11	11	11	7	7	7	9	4	4	10	9	4	5	7	7	7	9	4	4	10	9	4	5	7	7	7	9	4	4	10
CLTA	19.7121	19.3684	21.1951	19.5408	20.6151	21.8553	20.1551	19.7225	20.7759	19.2649	P09496	P09496	3	3	3	Clathrin light chain A	CLTA	sp|P09496|CLCA_HUMAN Clathrin light chain A OS=Homo sapiens OX=9606 GN=CLTA PE=1 SV=1	1	3	3	3	1	1	3	2	0	0	1	1	1	1	1	1	3	2	0	0	1	1	1	1	1	1	3	2	0	0	1
CLTC	29.773	29.8312	29.5842	29.709	29.3136	29.5298	29.7484	29.7525	29.9978	30.0022	Q00610;P53675	Q00610	73;13	73;13	73;13	Clathrin heavy chain 1	CLTC	sp|Q00610|CLH1_HUMAN Clathrin heavy chain 1 OS=Homo sapiens OX=9606 GN=CLTC PE=1 SV=5	2	73	73	73	58	54	57	58	42	37	64	58	54	55	58	54	57	58	42	37	64	58	54	55	58	54	57	58	42	37	64
CLU	20.1887	19.7874	21.3411	21.2661	21.9428	21.9311	22.1285	22.3262	21.1677	20.9372	P10909	P10909	6	6	6	Clusterin;Clusterin beta chain;Clusterin alpha chain	CLU	sp|P10909|CLUS_HUMAN Clusterin OS=Homo sapiens OX=9606 GN=CLU PE=1 SV=1	1	6	6	6	0	0	4	4	2	3	5	6	4	2	0	0	4	4	2	3	5	6	4	2	0	0	4	4	2	3	5
CLUH	22.2402	22.2283	23.8466	23.6932	21.1134	21.5672	21.4726	20.1179	21.4643	20.5554	O75153	O75153	8	8	8	Clustered mitochondria protein homolog	CLUH	sp|O75153|CLU_HUMAN Clustered mitochondria protein homolog OS=Homo sapiens OX=9606 GN=CLUH PE=1 SV=2	1	8	8	8	3	3	8	7	2	3	0	0	2	1	3	3	8	7	2	3	0	0	2	1	3	3	8	7	2	3	0
CLYBL	23.5147	23.4556	24.4242	24.4143	25.1196	24.8702	24.9815	25.042	24.775	24.7054	Q8N0X4	Q8N0X4	10	10	10	Citrate lyase subunit beta-like protein, mitochondrial	CLYBL	sp|Q8N0X4|CLYBL_HUMAN Citramalyl-CoA lyase, mitochondrial OS=Homo sapiens OX=9606 GN=CLYBL PE=1 SV=2	1	10	10	10	2	3	5	4	2	3	10	9	5	5	2	3	5	4	2	3	10	9	5	5	2	3	5	4	2	3	10
CMAS	21.9292	22.0642	22.238	22.2818	23.5574	23.5933	23.7192	23.7236	23.2605	23.2967	Q8NFW8	Q8NFW8	8	8	8	N-acylneuraminate cytidylyltransferase	CMAS	sp|Q8NFW8|NEUA_HUMAN N-acylneuraminate cytidylyltransferase OS=Homo sapiens OX=9606 GN=CMAS PE=1 SV=2	1	8	8	8	4	4	5	4	6	6	8	7	6	7	4	4	5	4	6	6	8	7	6	7	4	4	5	4	6	6	8
CMC4	18.806	19.463	20.3381	20.2536	21.4242	21.3973	21.8711	21.9878	21.2844	21.2507	P56277	P56277	3	3	3	Cx9C motif-containing protein 4	CMC4	sp|P56277|CMC4_HUMAN Cx9C motif-containing protein 4 OS=Homo sapiens OX=9606 GN=CMC4 PE=1 SV=1	1	3	3	3	2	2	2	2	3	2	2	3	3	3	2	2	2	2	3	2	2	3	3	3	2	2	2	2	3	2	2
CMPK1	24.5189	24.7598	24.8435	24.7877	24.9998	25.1741	24.0422	24.5789	24.9006	24.9287	P30085	P30085	6	6	6	UMP-CMP kinase	CMPK1	sp|P30085|KCY_HUMAN UMP-CMP kinase OS=Homo sapiens OX=9606 GN=CMPK1 PE=1 SV=3	1	6	6	6	4	4	4	3	3	4	4	4	6	5	4	4	4	3	3	4	4	4	6	5	4	4	4	3	3	4	4
CMPK2	24.2914	24.2373	24.0281	24.461	23.8903	23.8594	24.8725	24.9932	23.6518	23.5837	Q5EBM0	Q5EBM0	10	10	10	UMP-CMP kinase 2, mitochondrial	CMPK2	sp|Q5EBM0|CMPK2_HUMAN UMP-CMP kinase 2, mitochondrial OS=Homo sapiens OX=9606 GN=CMPK2 PE=1 SV=3	1	10	10	10	8	7	6	5	5	5	9	10	6	5	8	7	6	5	5	5	9	10	6	5	8	7	6	5	5	5	9
CMTM6	19.4073	20.7747	21.2704	20.7578	19.7242	19.8339	19.7548	19.7606	19.9386	20.0915	Q9NX76	Q9NX76	3	3	3	CKLF-like MARVEL transmembrane domain-containing protein 6	CMTM6	sp|Q9NX76|CKLF6_HUMAN CKLF-like MARVEL transmembrane domain-containing protein 6 OS=Homo sapiens OX=9606 GN=CMTM6 PE=1 SV=1	1	3	3	3	3	3	3	2	1	1	2	2	1	0	3	3	3	2	1	1	2	2	1	0	3	3	3	2	1	1	2
CMTR1	21.8692	21.3438	22.3518	22.193	21.9591	22.4481	21.6225	21.3173	21.8258	21.9937	Q8N1G2	Q8N1G2	8	8	8	Cap-specific mRNA (nucleoside-2-O-)-methyltransferase 1	CMTR1	sp|Q8N1G2|CMTR1_HUMAN Cap-specific mRNA (nucleoside-2-O-)-methyltransferase 1 OS=Homo sapiens OX=9606 GN=CMTR1 PE=1 SV=1	1	8	8	8	6	5	7	5	4	3	5	2	4	5	6	5	7	5	4	3	5	2	4	5	6	5	7	5	4	3	5
CNBP	25.2306	25.2781	25.5866	25.4476	25.2137	25.2855	23.4891	23.6748	24.4812	24.6425	P62633	P62633	4	4	4	Cellular nucleic acid-binding protein	CNBP	sp|P62633|CNBP_HUMAN Cellular nucleic acid-binding protein OS=Homo sapiens OX=9606 GN=CNBP PE=1 SV=1	1	4	4	4	4	4	4	3	4	4	3	3	3	4	4	4	4	3	4	4	3	3	3	4	4	4	4	3	4	4	3
CNDP2	28.3316	28.3769	27.9543	27.8876	27.9367	27.8147	27.0258	27.2219	28.3047	28.226	Q96KP4	Q96KP4	24	24	24	Cytosolic non-specific dipeptidase	CNDP2	sp|Q96KP4|CNDP2_HUMAN Cytosolic non-specific dipeptidase OS=Homo sapiens OX=9606 GN=CNDP2 PE=1 SV=2	1	24	24	24	19	19	21	20	16	14	16	18	16	16	19	19	21	20	16	14	16	18	16	16	19	19	21	20	16	14	16
CNKSR3	20.6895	20.514	19.3796	20.8486	20.5867	20.2495	18.6519	19.8307	19.7956	19.5817	G9CGD6;Q8WWN9	G9CGD6;Q8WWN9	2;2	2;2	2;2	Interactor protein for cytohesin exchange factors 1	CNKSR3;IPCEF1	sp|G9CGD6|CNIPF_HUMAN CNK3/IPCEF1 fusion protein OS=Homo sapiens OX=9606 GN=CNK3/IPCEF1 PE=1 SV=1;sp|Q8WWN9|ICEF1_HUMAN Interactor protein for cytohesin exchange factors 1 OS=Homo sapiens OX=9606 GN=IPCEF1 PE=1 SV=1	2	2	2	2	0	0	0	0	2	2	2	0	2	2	0	0	0	0	2	2	2	0	2	2	0	0	0	0	2	2	2
CNN2	28.1529	28.1559	24.211	22.643	29.5513	29.5419	28.4434	28.3421	28.9423	29.1208	Q99439	Q99439	13	13	13	Calponin-2	CNN2	sp|Q99439|CNN2_HUMAN Calponin-2 OS=Homo sapiens OX=9606 GN=CNN2 PE=1 SV=4	1	13	13	13	9	9	4	2	10	11	10	9	10	11	9	9	4	2	10	11	10	9	10	11	9	9	4	2	10	11	10
CNOT1	25.2251	25.2027	25.4211	25.1507	25.5224	25.3632	24.2852	24.5442	24.9302	24.9253	A5YKK6	A5YKK6	24	24	24	CCR4-NOT transcription complex subunit 1	CNOT1	sp|A5YKK6|CNOT1_HUMAN CCR4-NOT transcription complex subunit 1 OS=Homo sapiens OX=9606 GN=CNOT1 PE=1 SV=2	1	24	24	24	16	16	22	19	12	13	9	9	12	16	16	16	22	19	12	13	9	9	12	16	16	16	22	19	12	13	9
CNOT10	22.8331	22.6469	22.7647	22.8262	19.6291	19.1494	19.5758	19.1049	22.9998	20.4324	Q9H9A5	Q9H9A5	5	5	5	CCR4-NOT transcription complex subunit 10	CNOT10	sp|Q9H9A5|CNO10_HUMAN CCR4-NOT transcription complex subunit 10 OS=Homo sapiens OX=9606 GN=CNOT10 PE=1 SV=1	1	5	5	5	4	4	5	4	1	1	1	1	2	1	4	4	5	4	1	1	1	1	2	1	4	4	5	4	1	1	1
CNOT11	22.9581	23.2414	20.7771	19.606	22.8357	22.4427	19.4139	22.2152	20.075	22.9542	Q9UKZ1	Q9UKZ1	3	3	3	CCR4-NOT transcription complex subunit 11	CNOT11	sp|Q9UKZ1|CNO11_HUMAN CCR4-NOT transcription complex subunit 11 OS=Homo sapiens OX=9606 GN=CNOT11 PE=1 SV=1	1	3	3	3	2	2	1	1	2	2	0	2	1	2	2	2	1	1	2	2	0	2	1	2	2	2	1	1	2	2	0
CNOT3	21.5042	18.5793	20.607	20.6364	19.946	19.7364	20.3605	21.2634	18.5525	21.2031	O75175	O75175	2	2	2	CCR4-NOT transcription complex subunit 3	CNOT3	sp|O75175|CNOT3_HUMAN CCR4-NOT transcription complex subunit 3 OS=Homo sapiens OX=9606 GN=CNOT3 PE=1 SV=1	1	2	2	2	1	1	2	2	1	0	1	1	1	1	1	1	2	2	1	0	1	1	1	1	1	1	2	2	1	0	1
CNOT7	22.4141	22.6423	19.9845	18.8916	23.183	23.1038	22.6754	22.7792	23.4923	23.932	Q9UIV1	Q9UIV1	3	3	3	CCR4-NOT transcription complex subunit 7	CNOT7	sp|Q9UIV1|CNOT7_HUMAN CCR4-NOT transcription complex subunit 7 OS=Homo sapiens OX=9606 GN=CNOT7 PE=1 SV=3	1	3	3	3	2	2	1	1	3	3	3	2	2	3	2	2	1	1	3	3	3	2	2	3	2	2	1	1	3	3	3
CNP	24.7771	24.5006	24.7417	24.5806	23.1637	22.2363	24.4873	24.4866	23.8016	23.5762	P09543	P09543	12	12	12	2,3-cyclic-nucleotide 3-phosphodiesterase	CNP	sp|P09543|CN37_HUMAN 2,3-cyclic-nucleotide 3-phosphodiesterase OS=Homo sapiens OX=9606 GN=CNP PE=1 SV=2	1	12	12	12	8	9	9	11	4	2	9	8	4	3	8	9	9	11	4	2	9	8	4	3	8	9	9	11	4	2	9
CNPY2	23.2375	23.2992	23.3144	23.3608	23.5942	23.752	24.648	24.5661	23.8054	23.8558	Q9Y2B0	Q9Y2B0	7	7	7	Protein canopy homolog 2	CNPY2	sp|Q9Y2B0|CNPY2_HUMAN Protein canopy homolog 2 OS=Homo sapiens OX=9606 GN=CNPY2 PE=1 SV=1	1	7	7	7	3	4	5	3	4	3	6	7	4	3	3	4	5	3	4	3	6	7	4	3	3	4	5	3	4	3	6
CNPY3	23.656	23.5533	23.4212	23.3314	22.8197	22.6406	24.1654	24.0655	24.0577	23.9408	Q9BT09	Q9BT09	9	9	9	Protein canopy homolog 3	CNPY3	sp|Q9BT09|CNPY3_HUMAN Protein canopy homolog 3 OS=Homo sapiens OX=9606 GN=CNPY3 PE=1 SV=1	1	9	9	9	7	8	6	8	5	5	7	7	5	6	7	8	6	8	5	5	7	7	5	6	7	8	6	8	5	5	7
COA3	20.1168	21.7005	21.6583	21.7422	21.7474	21.6538	21.8772	21.9277	21.2435	21.2479	Q9Y2R0	Q9Y2R0	2	2	2	Cytochrome c oxidase assembly factor 3 homolog, mitochondrial	COA3	sp|Q9Y2R0|COA3_HUMAN Cytochrome c oxidase assembly factor 3 homolog, mitochondrial OS=Homo sapiens OX=9606 GN=COA3 PE=1 SV=1	1	2	2	2	1	2	2	2	2	2	2	2	2	2	1	2	2	2	2	2	2	2	2	2	1	2	2	2	2	2	2
COA4	22.7989	22.6367	24.4196	24.6998	19.9243	21.3344	23.1367	23.1922	19.6928	20.1707	Q9NYJ1	Q9NYJ1	5	5	5	Cytochrome c oxidase assembly factor 4 homolog, mitochondrial	COA4	sp|Q9NYJ1|COA4_HUMAN Cytochrome c oxidase assembly factor 4 homolog, mitochondrial OS=Homo sapiens OX=9606 GN=COA4 PE=1 SV=2	1	5	5	5	3	2	5	5	1	1	4	2	1	1	3	2	5	5	1	1	4	2	1	1	3	2	5	5	1	1	4
COA6	23.3192	23.0771	23.5343	23.4183	24.3094	24.0088	24.6817	24.6285	24.2345	24.2113	Q5JTJ3	Q5JTJ3	4	4	4	Cytochrome c oxidase assembly factor 6 homolog	COA6	sp|Q5JTJ3|COA6_HUMAN Cytochrome c oxidase assembly factor 6 homolog OS=Homo sapiens OX=9606 GN=COA6 PE=1 SV=1	1	4	4	4	3	2	2	2	4	4	4	3	4	4	3	2	2	2	4	4	4	3	4	4	3	2	2	2	4	4	4
COA7	20.1289	21.2758	22.0812	21.8868	20.2527	20.9449	20.3591	20.6498	20.2911	20.2828	Q96BR5	Q96BR5	3	3	3	Cytochrome c oxidase assembly factor 7	COA7	sp|Q96BR5|COA7_HUMAN Cytochrome c oxidase assembly factor 7 OS=Homo sapiens OX=9606 GN=COA7 PE=1 SV=2	1	3	3	3	0	0	3	3	0	0	0	0	0	1	0	0	3	3	0	0	0	0	0	1	0	0	3	3	0	0	0
COASY	26.0446	25.9759	26.0343	25.9431	26.7179	26.5556	25.9112	25.9706	26.5983	26.5515	Q13057	Q13057	8	8	8	Bifunctional coenzyme A synthase;Phosphopantetheine adenylyltransferase;Dephospho-CoA kinase	COASY	sp|Q13057|COASY_HUMAN Bifunctional coenzyme A synthase OS=Homo sapiens OX=9606 GN=COASY PE=1 SV=4	1	8	8	8	6	6	7	7	4	5	6	8	7	7	6	6	7	7	4	5	6	8	7	7	6	6	7	7	4	5	6
COG1	21.5583	22.2403	19.4024	18.7881	21.2297	21.6127	21.726	19.8258	20.9593	20.2739	Q8WTW3	Q8WTW3	4	4	4	Conserved oligomeric Golgi complex subunit 1	COG1	sp|Q8WTW3|COG1_HUMAN Conserved oligomeric Golgi complex subunit 1 OS=Homo sapiens OX=9606 GN=COG1 PE=1 SV=1	1	4	4	4	4	2	1	1	0	1	1	1	1	0	4	2	1	1	0	1	1	1	1	0	4	2	1	1	0	1	1
COG2	22.5343	22.7288	21.8426	22.4242	20.3901	22.036	20.6433	19.6293	21.2253	20.3754	Q14746	Q14746	4	4	4	Conserved oligomeric Golgi complex subunit 2	COG2	sp|Q14746|COG2_HUMAN Conserved oligomeric Golgi complex subunit 2 OS=Homo sapiens OX=9606 GN=COG2 PE=1 SV=1	1	4	4	4	2	3	3	2	1	2	2	1	1	1	2	3	3	2	1	2	2	1	1	1	2	3	3	2	1	2	2
COG3	20.9711	21.881	19.125	20.2674	20.7323	20.1373	18.3357	19.1673	19.1304	20.6805	Q96JB2	Q96JB2	3	3	3	Conserved oligomeric Golgi complex subunit 3	COG3	sp|Q96JB2|COG3_HUMAN Conserved oligomeric Golgi complex subunit 3 OS=Homo sapiens OX=9606 GN=COG3 PE=1 SV=3	1	3	3	3	2	3	1	2	0	1	1	0	0	2	2	3	1	2	0	1	1	0	0	2	2	3	1	2	0	1	1
COG4	20.5853	20.2818	20.0777	19.6678	21.2282	20.6568	19.9607	18.9466	19.7516	21.5033	Q9H9E3	Q9H9E3	4	4	4	Conserved oligomeric Golgi complex subunit 4	COG4	sp|Q9H9E3|COG4_HUMAN Conserved oligomeric Golgi complex subunit 4 OS=Homo sapiens OX=9606 GN=COG4 PE=1 SV=3	1	4	4	4	1	1	2	1	1	0	0	1	0	2	1	1	2	1	1	0	0	1	0	2	1	1	2	1	1	0	0
COG5	20.4549	22.0961	19.1814	19.3239	20.6419	21.2615	20.0374	19.7555	19.7156	19.9512	Q9UP83	Q9UP83	3	3	3	Conserved oligomeric Golgi complex subunit 5	COG5	sp|Q9UP83|COG5_HUMAN Conserved oligomeric Golgi complex subunit 5 OS=Homo sapiens OX=9606 GN=COG5 PE=1 SV=3	1	3	3	3	1	3	1	1	0	1	1	1	0	1	1	3	1	1	0	1	1	1	0	1	1	3	1	1	0	1	1
COG7	19.3604	22.0616	19.5111	21.9876	20.1857	19.7175	18.6954	19.5725	20.609	19.7734	P83436	P83436	2	2	2	Conserved oligomeric Golgi complex subunit 7	COG7	sp|P83436|COG7_HUMAN Conserved oligomeric Golgi complex subunit 7 OS=Homo sapiens OX=9606 GN=COG7 PE=1 SV=1	1	2	2	2	1	2	1	2	0	0	0	0	0	0	1	2	1	2	0	0	0	0	0	0	1	2	1	2	0	0	0
COL4A3BP	23.8264	24.0245	23.2115	23.3135	22.9835	20.5153	20.5339	21.8543	20.7847	23.6575	Q9Y5P4	Q9Y5P4	4	4	4	Collagen type IV alpha-3-binding protein	COL4A3BP	sp|Q9Y5P4|CERT_HUMAN Ceramide transfer protein OS=Homo sapiens OX=9606 GN=CERT1 PE=1 SV=1	1	4	4	4	4	4	3	4	2	1	1	2	1	2	4	4	3	4	2	1	1	2	1	2	4	4	3	4	2	1	1
COLGALT1	21.4243	22.4806	23.0256	23.3828	21.9244	21.9385	22.7209	21.7716	18.8382	20.7917	Q8NBJ5	Q8NBJ5	7	7	7	Procollagen galactosyltransferase 1	COLGALT1	sp|Q8NBJ5|GT251_HUMAN Procollagen galactosyltransferase 1 OS=Homo sapiens OX=9606 GN=COLGALT1 PE=1 SV=1	1	7	7	7	5	4	5	6	2	2	3	3	1	0	5	4	5	6	2	2	3	3	1	0	5	4	5	6	2	2	3
COMMD1	21.7762	20.9303	21.3086	21.8037	20.6907	20.4055	21.0891	18.7254	20.8087	21.2408	Q8N668	Q8N668	4	4	4	COMM domain-containing protein 1	COMMD1	sp|Q8N668|COMD1_HUMAN COMM domain-containing protein 1 OS=Homo sapiens OX=9606 GN=COMMD1 PE=1 SV=1	1	4	4	4	2	2	3	2	2	2	3	2	2	2	2	2	3	2	2	2	3	2	2	2	2	2	3	2	2	2	3
COMMD2	22.9721	22.7845	20.2678	22.2567	21.1725	20.39	20.0193	22.9213	22.7803	22.7721	Q86X83	Q86X83	2	2	2	COMM domain-containing protein 2	COMMD2	sp|Q86X83|COMD2_HUMAN COMM domain-containing protein 2 OS=Homo sapiens OX=9606 GN=COMMD2 PE=1 SV=2	1	2	2	2	2	2	1	2	1	0	1	2	2	2	2	2	1	2	1	0	1	2	2	2	2	2	1	2	1	0	1
COMMD3	21.3892	19.3128	21.1593	21.0381	20.5178	20.1657	19.3824	19.9506	20.8714	18.381	Q9UBI1	Q9UBI1	4	4	4	COMM domain-containing protein 3	COMMD3	sp|Q9UBI1|COMD3_HUMAN COMM domain-containing protein 3 OS=Homo sapiens OX=9606 GN=COMMD3 PE=1 SV=1	1	4	4	4	2	2	3	2	1	1	2	2	3	1	2	2	3	2	1	1	2	2	3	1	2	2	3	2	1	1	2
COMMD5	22.2523	23.3342	20.0569	20.6579	23.5527	19.781	20.8681	20.7383	20.4038	22.6406	Q9GZQ3	Q9GZQ3	4	4	4	COMM domain-containing protein 5	COMMD5	sp|Q9GZQ3|COMD5_HUMAN COMM domain-containing protein 5 OS=Homo sapiens OX=9606 GN=COMMD5 PE=1 SV=1	1	4	4	4	2	2	0	2	2	2	1	0	1	2	2	2	0	2	2	2	1	0	1	2	2	2	0	2	2	2	1
COMMD8	22.1122	22.1226	21.8389	20.6244	21.5334	20.7677	20.0252	20.3971	19.5985	22.2971	Q9NX08	Q9NX08	3	3	3	COMM domain-containing protein 8	COMMD8	sp|Q9NX08|COMD8_HUMAN COMM domain-containing protein 8 OS=Homo sapiens OX=9606 GN=COMMD8 PE=1 SV=1	1	3	3	3	3	2	2	1	2	1	1	1	0	2	3	2	2	1	2	1	1	1	0	2	3	2	2	1	2	1	1
COMMD9	24.7676	25.0368	24.207	24.6096	23.8479	24.173	24.6153	24.7324	25.1173	25.0725	Q9P000	Q9P000	6	6	6	COMM domain-containing protein 9	COMMD9	sp|Q9P000|COMD9_HUMAN COMM domain-containing protein 9 OS=Homo sapiens OX=9606 GN=COMMD9 PE=1 SV=2	1	6	6	6	4	4	4	2	4	3	4	2	5	3	4	4	4	2	4	3	4	2	5	3	4	4	4	2	4	3	4
COMT	27.2852	27.3371	27.7199	27.7401	25.4038	25.2377	27.1647	27.1824	26.2741	26.2485	P21964	P21964	16	16	16	Catechol O-methyltransferase	COMT	sp|P21964|COMT_HUMAN Catechol O-methyltransferase OS=Homo sapiens OX=9606 GN=COMT PE=1 SV=2	1	16	16	16	12	11	16	16	6	4	12	12	8	8	12	11	16	16	6	4	12	12	8	8	12	11	16	16	6	4	12
COMTD1	21.5771	23.7151	19.9205	22.164	24.5579	23.7438	25.978	26.2735	24.8287	23.903	Q86VU5	Q86VU5	6	6	6	Catechol O-methyltransferase domain-containing protein 1	COMTD1	sp|Q86VU5|CMTD1_HUMAN Catechol O-methyltransferase domain-containing protein 1 OS=Homo sapiens OX=9606 GN=COMTD1 PE=1 SV=1	1	6	6	6	3	2	0	2	4	4	5	5	3	3	3	2	0	2	4	4	5	5	3	3	3	2	0	2	4	4	5
COPA	28.0993	28.1298	27.7531	27.7875	27.9385	28.0269	27.7244	27.6484	27.7538	27.8081	P53621	P53621	38	38	38	Coatomer subunit alpha;Xenin;Proxenin	COPA	sp|P53621|COPA_HUMAN Coatomer subunit alpha OS=Homo sapiens OX=9606 GN=COPA PE=1 SV=2	1	38	38	38	33	31	32	32	19	22	28	31	25	26	33	31	32	32	19	22	28	31	25	26	33	31	32	32	19	22	28
COPB1	26.9537	26.8676	26.5815	26.6036	26.7929	26.8928	26.6535	26.6598	26.5501	26.4835	P53618	P53618	28	28	28	Coatomer subunit beta	COPB1	sp|P53618|COPB_HUMAN Coatomer subunit beta OS=Homo sapiens OX=9606 GN=COPB1 PE=1 SV=3	1	28	28	28	26	26	25	23	18	14	25	24	20	21	26	26	25	23	18	14	25	24	20	21	26	26	25	23	18	14	25
COPB2	26.2349	26.2638	26.1696	25.9412	26.1678	26.2717	26.3197	26.3559	26.3349	26.2924	P35606	P35606	24	24	24	Coatomer subunit beta	COPB2	sp|P35606|COPB2_HUMAN Coatomer subunit beta OS=Homo sapiens OX=9606 GN=COPB2 PE=1 SV=2	1	24	24	24	15	15	18	18	12	14	19	19	14	15	15	15	18	18	12	14	19	19	14	15	15	15	18	18	12	14	19
COPE	26.4707	26.5915	26.3949	26.2582	26.1583	26.2544	26.4986	26.4522	26.9092	26.9299	O14579	O14579	12	12	12	Coatomer subunit epsilon	COPE	sp|O14579|COPE_HUMAN Coatomer subunit epsilon OS=Homo sapiens OX=9606 GN=COPE PE=1 SV=3	1	12	12	12	9	9	10	9	7	5	9	9	7	8	9	9	10	9	7	5	9	9	7	8	9	9	10	9	7	5	9
COPG1	27.1592	27.1465	26.7856	26.849	27.4926	27.4396	27.3802	27.3476	27.1117	27.0723	Q9Y678	Q9Y678	27	27	24	Coatomer subunit gamma-1	COPG1	sp|Q9Y678|COPG1_HUMAN Coatomer subunit gamma-1 OS=Homo sapiens OX=9606 GN=COPG1 PE=1 SV=1	1	27	27	24	23	21	21	20	19	16	22	22	20	21	23	21	21	20	19	16	22	22	20	21	20	19	19	18	17	14	20
COPG2	25.2523	24.9456	25.8489	25.8003	22.6036	23.325	22.5403	23.0271	23.4831	20.7542	Q9UBF2	Q9UBF2	16	13	13	Coatomer subunit gamma-2	COPG2	sp|Q9UBF2|COPG2_HUMAN Coatomer subunit gamma-2 OS=Homo sapiens OX=9606 GN=COPG2 PE=1 SV=1	1	16	13	13	13	11	14	11	5	5	4	6	6	4	10	9	12	9	3	3	2	4	3	1	10	9	12	9	3	3	2
COPS2	23.0026	23.3688	23.2876	23.1675	22.9723	23.2087	23.6901	20.6757	22.9145	22.8509	P61201	P61201	7	7	7	COP9 signalosome complex subunit 2	COPS2	sp|P61201|CSN2_HUMAN COP9 signalosome complex subunit 2 OS=Homo sapiens OX=9606 GN=COPS2 PE=1 SV=1	1	7	7	7	4	4	5	3	2	4	2	1	3	5	4	4	5	3	2	4	2	1	3	5	4	4	5	3	2	4	2
COPS3	25.7671	25.7856	25.9571	25.7712	26.2253	26.079	24.9145	25.0772	25.5337	25.7883	Q9UNS2	Q9UNS2	8	8	8	COP9 signalosome complex subunit 3	COPS3	sp|Q9UNS2|CSN3_HUMAN COP9 signalosome complex subunit 3 OS=Homo sapiens OX=9606 GN=COPS3 PE=1 SV=3	1	8	8	8	6	7	6	7	7	6	5	5	7	7	6	7	6	7	7	6	5	5	7	7	6	7	6	7	7	6	5
COPS4	25.8945	25.6661	25.7274	25.7764	25.6381	25.8073	25.0734	25.005	25.5537	25.4734	Q9BT78	Q9BT78	17	17	17	COP9 signalosome complex subunit 4	COPS4	sp|Q9BT78|CSN4_HUMAN COP9 signalosome complex subunit 4 OS=Homo sapiens OX=9606 GN=COPS4 PE=1 SV=1	1	17	17	17	13	15	14	14	7	9	8	9	10	7	13	15	14	14	7	9	8	9	10	7	13	15	14	14	7	9	8
COPS5	23.7585	23.5463	23.5026	23.2168	23.0466	22.9573	20.0397	21.462	23.3243	23.4356	Q92905	Q92905	4	4	4	COP9 signalosome complex subunit 5	COPS5	sp|Q92905|CSN5_HUMAN COP9 signalosome complex subunit 5 OS=Homo sapiens OX=9606 GN=COPS5 PE=1 SV=4	1	4	4	4	2	4	3	3	1	3	1	3	2	2	2	4	3	3	1	3	1	3	2	2	2	4	3	3	1	3	1
COPS6	23.7607	23.8255	23.5473	23.4777	23.9038	23.7723	22.9299	23.0824	23.3248	23.3281	Q7L5N1	Q7L5N1	6	6	6	COP9 signalosome complex subunit 6	COPS6	sp|Q7L5N1|CSN6_HUMAN COP9 signalosome complex subunit 6 OS=Homo sapiens OX=9606 GN=COPS6 PE=1 SV=1	1	6	6	6	4	5	5	5	4	3	4	4	5	4	4	5	5	5	4	3	4	4	5	4	4	5	5	5	4	3	4
COPS7A	19.7966	21.9726	21.6038	21.6101	21.773	21.8092	19.4931	20.0823	20.9867	20.2695	Q9UBW8	Q9UBW8	3	3	3	COP9 signalosome complex subunit 7a	COPS7A	sp|Q9UBW8|CSN7A_HUMAN COP9 signalosome complex subunit 7a OS=Homo sapiens OX=9606 GN=COPS7A PE=1 SV=1	1	3	3	3	1	2	3	2	2	2	0	1	2	1	1	2	3	2	2	2	0	1	2	1	1	2	3	2	2	2	0
COPS7B	23.1454	23.1238	22.7618	23.0175	23.1339	22.8673	22.4069	22.2105	21.1965	21.2111	Q9H9Q2	Q9H9Q2	6	6	6	COP9 signalosome complex subunit 7b	COPS7B	sp|Q9H9Q2|CSN7B_HUMAN COP9 signalosome complex subunit 7b OS=Homo sapiens OX=9606 GN=COPS7B PE=1 SV=1	1	6	6	6	3	4	4	5	2	2	3	4	3	1	3	4	4	5	2	2	3	4	3	1	3	4	4	5	2	2	3
COPS8	25.723	25.3245	25.5483	25.5581	25.598	25.657	23.8001	24.2598	24.6188	25.0555	Q99627	Q99627	5	5	5	COP9 signalosome complex subunit 8	COPS8	sp|Q99627|CSN8_HUMAN COP9 signalosome complex subunit 8 OS=Homo sapiens OX=9606 GN=COPS8 PE=1 SV=1	1	5	5	5	3	5	4	4	4	4	2	3	4	4	3	5	4	4	4	4	2	3	4	4	3	5	4	4	4	4	2
COPZ1	24.8232	25.208	25.3708	25.4672	25.5403	25.5191	25.3135	25.1128	25.6753	25.2599	P61923	P61923	9	9	9	Coatomer subunit zeta-1	COPZ1	sp|P61923|COPZ1_HUMAN Coatomer subunit zeta-1 OS=Homo sapiens OX=9606 GN=COPZ1 PE=1 SV=1	1	9	9	9	3	6	3	3	4	3	3	4	4	5	3	6	3	3	4	3	3	4	4	5	3	6	3	3	4	3	3
COQ3	19.5606	19.8728	23.1535	23.2003	20.4372	20.4071	23.144	23.0692	22.1234	22.024	Q9NZJ6	Q9NZJ6	2	2	2	Ubiquinone biosynthesis O-methyltransferase, mitochondrial	COQ3	sp|Q9NZJ6|COQ3_HUMAN Ubiquinone biosynthesis O-methyltransferase, mitochondrial OS=Homo sapiens OX=9606 GN=COQ3 PE=1 SV=3	1	2	2	2	1	1	2	2	1	1	2	2	2	2	1	1	2	2	1	1	2	2	2	2	1	1	2	2	1	1	2
COQ5	23.6589	23.6568	24.654	24.4528	24.5605	24.3835	24.6599	25.0398	24.8036	24.0154	Q5HYK3	Q5HYK3	8	8	8	2-methoxy-6-polyprenyl-1,4-benzoquinol methylase, mitochondrial	COQ5	sp|Q5HYK3|COQ5_HUMAN 2-methoxy-6-polyprenyl-1,4-benzoquinol methylase, mitochondrial OS=Homo sapiens OX=9606 GN=COQ5 PE=1 SV=2	1	8	8	8	4	3	5	6	3	3	7	7	5	3	4	3	5	6	3	3	7	7	5	3	4	3	5	6	3	3	7
COQ6	19.7484	20.7907	24.0377	24.6099	23.9586	24.0621	21.1117	23.028	20.0531	20.0225	Q9Y2Z9	Q9Y2Z9	5	5	5	Ubiquinone biosynthesis monooxygenase COQ6, mitochondrial	COQ6	sp|Q9Y2Z9|COQ6_HUMAN Ubiquinone biosynthesis monooxygenase COQ6, mitochondrial OS=Homo sapiens OX=9606 GN=COQ6 PE=1 SV=2	1	5	5	5	0	1	3	3	3	2	1	4	1	1	0	1	3	3	3	2	1	4	1	1	0	1	3	3	3	2	1
COQ9	23.8028	23.2004	24.2122	24.0315	24.0589	23.9947	25.322	25.3717	24.82	24.6865	O75208	O75208	5	5	5	Ubiquinone biosynthesis protein COQ9, mitochondrial	COQ9	sp|O75208|COQ9_HUMAN Ubiquinone biosynthesis protein COQ9, mitochondrial OS=Homo sapiens OX=9606 GN=COQ9 PE=1 SV=1	1	5	5	5	3	3	3	3	3	3	5	5	3	4	3	3	3	3	3	3	5	5	3	4	3	3	3	3	3	3	5
CORO1A	28.7116	28.8622	28.6215	28.465	30.9901	30.9254	31.1867	31.1878	31.0239	31.0011	P31146	P31146	20	20	20	Coronin-1A	CORO1A	sp|P31146|COR1A_HUMAN Coronin-1A OS=Homo sapiens OX=9606 GN=CORO1A PE=1 SV=4	1	20	20	20	15	15	16	16	18	18	19	19	18	19	15	15	16	16	18	18	19	19	18	19	15	15	16	16	18	18	19
CORO1B	24.8424	25.171	24.7844	24.8917	20.3495	21.1746	19.7283	20.4365	19.1989	20.1901	Q9BR76	Q9BR76	7	7	7	Coronin-1B	CORO1B	sp|Q9BR76|COR1B_HUMAN Coronin-1B OS=Homo sapiens OX=9606 GN=CORO1B PE=1 SV=1	1	7	7	7	6	5	5	3	1	0	1	1	0	0	6	5	5	3	1	0	1	1	0	0	6	5	5	3	1	0	1
CORO1C	27.835	28.1017	27.8438	27.858	25.6152	24.5455	25.6143	25.6258	25.8247	25.7692	Q9ULV4	Q9ULV4	12	12	12	Coronin-1C	CORO1C	sp|Q9ULV4|COR1C_HUMAN Coronin-1C OS=Homo sapiens OX=9606 GN=CORO1C PE=1 SV=1	1	12	12	12	9	8	9	8	4	4	6	4	5	5	9	8	9	8	4	4	6	4	5	5	9	8	9	8	4	4	6
CORO7	27.0631	27.229	26.342	26.5049	28.0135	27.9931	27.393	27.2951	27.2704	27.1441	P57737	P57737	23	23	23	Coronin-7	CORO7	sp|P57737|CORO7_HUMAN Coronin-7 OS=Homo sapiens OX=9606 GN=CORO7 PE=1 SV=2	1	23	23	23	16	16	13	16	18	15	20	21	16	16	16	16	13	16	18	15	20	21	16	16	16	16	13	16	18	15	20
COTL1	25.6244	25.6957	25.4261	25.3927	28.3803	27.9755	27.6794	27.7932	28.0444	28.2473	Q14019	Q14019	9	9	9	Coactosin-like protein	COTL1	sp|Q14019|COTL1_HUMAN Coactosin-like protein OS=Homo sapiens OX=9606 GN=COTL1 PE=1 SV=3	1	9	9	9	3	4	3	3	7	7	7	7	6	6	3	4	3	3	7	7	7	7	6	6	3	4	3	3	7	7	7
COX15	19.9973	19.4397	24.2626	19.4386	21.8486	19.9522	24.2775	24.814	19.778	19.942	Q7KZN9	Q7KZN9	2	2	2	Cytochrome c oxidase assembly protein COX15 homolog	COX15	sp|Q7KZN9|COX15_HUMAN Cytochrome c oxidase assembly protein COX15 homolog OS=Homo sapiens OX=9606 GN=COX15 PE=1 SV=1	1	2	2	2	0	0	2	1	1	0	2	2	1	0	0	0	2	1	1	0	2	2	1	0	0	0	2	1	1	0	2
COX20	23.3928	20.0517	23.9377	23.9761	24.2162	24.6297	24.9722	24.9198	23.3807	23.8055	Q5RI15	Q5RI15	5	5	5	Cytochrome c oxidase protein 20 homolog	COX20	sp|Q5RI15|COX20_HUMAN Cytochrome c oxidase assembly protein COX20, mitochondrial OS=Homo sapiens OX=9606 GN=COX20 PE=1 SV=2	1	5	5	5	3	1	3	2	3	2	5	4	3	2	3	1	3	2	3	2	5	4	3	2	3	1	3	2	3	2	5
COX4I1	24.3226	24.2628	24.5972	24.5206	24.8713	25.2363	26.0593	26.0491	25.3499	25.1674	P13073	P13073	10	10	10	Cytochrome c oxidase subunit 4 isoform 1, mitochondrial	COX4I1	sp|P13073|COX41_HUMAN Cytochrome c oxidase subunit 4 isoform 1, mitochondrial OS=Homo sapiens OX=9606 GN=COX4I1 PE=1 SV=1	1	10	10	10	5	4	7	7	5	4	10	10	7	7	5	4	7	7	5	4	10	10	7	7	5	4	7	7	5	4	10
COX5A	27.3621	27.5001	27.5891	27.6838	28.1872	28.156	28.8353	28.8152	27.5954	27.6191	P20674	P20674	5	5	5	Cytochrome c oxidase subunit 5A, mitochondrial	COX5A	sp|P20674|COX5A_HUMAN Cytochrome c oxidase subunit 5A, mitochondrial OS=Homo sapiens OX=9606 GN=COX5A PE=1 SV=2	1	5	5	5	4	5	4	5	5	4	5	5	5	5	4	5	4	5	5	4	5	5	5	5	4	5	4	5	5	4	5
COX5B	26.4149	26.5328	26.9298	26.9074	27.5716	27.5604	27.8865	28.0931	27.2472	27.0239	P10606	P10606	8	8	8	Cytochrome c oxidase subunit 5B, mitochondrial	COX5B	sp|P10606|COX5B_HUMAN Cytochrome c oxidase subunit 5B, mitochondrial OS=Homo sapiens OX=9606 GN=COX5B PE=1 SV=2	1	8	8	8	6	6	7	7	7	8	8	8	7	8	6	6	7	7	7	8	8	8	7	8	6	6	7	7	7	8	8
COX6B1	26.8523	27.0696	27.5174	27.4175	28.3159	28.2666	28.8101	29.046	28.0529	28.2361	P14854	P14854	5	5	5	Cytochrome c oxidase subunit 6B1	COX6B1	sp|P14854|CX6B1_HUMAN Cytochrome c oxidase subunit 6B1 OS=Homo sapiens OX=9606 GN=COX6B1 PE=1 SV=2	1	5	5	5	5	5	4	4	4	4	5	5	4	5	5	5	4	4	4	4	5	5	4	5	5	5	4	4	4	4	5
COX7A2	25.7846	25.7751	26.1048	25.886	25.9714	25.8406	27.8309	27.6853	26.534	26.8816	P14406	P14406	4	4	4	Cytochrome c oxidase subunit 7A2, mitochondrial	COX7A2	sp|P14406|CX7A2_HUMAN Cytochrome c oxidase subunit 7A2, mitochondrial OS=Homo sapiens OX=9606 GN=COX7A2 PE=1 SV=1	1	4	4	4	3	3	3	3	3	2	4	3	3	2	3	3	3	3	3	2	4	3	3	2	3	3	3	3	3	2	4
COX7A2L	20.7426	19.8986	24.5429	24.533	25.7757	25.8805	25.6684	25.7634	25.5111	25.7539	O14548	O14548	2	2	2	Cytochrome c oxidase subunit 7A-related protein, mitochondrial	COX7A2L	sp|O14548|COX7R_HUMAN Cytochrome c oxidase subunit 7A-related protein, mitochondrial OS=Homo sapiens OX=9606 GN=COX7A2L PE=1 SV=2	1	2	2	2	1	1	2	2	2	2	2	2	2	2	1	1	2	2	2	2	2	2	2	2	1	1	2	2	2	2	2
CPM	23.0207	19.8814	20.1186	23.5217	20.8701	21.2149	19.9562	20.3207	21.0993	20.3563	P14384	P14384	3	3	3	Carboxypeptidase M	CPM	sp|P14384|CBPM_HUMAN Carboxypeptidase M OS=Homo sapiens OX=9606 GN=CPM PE=1 SV=2	1	3	3	3	2	2	0	2	0	0	0	0	0	0	2	2	0	2	0	0	0	0	0	0	2	2	0	2	0	0	0
CPNE1	26.6356	26.7669	27.1783	27.2493	26.7455	26.4734	27.6487	26.8943	26.5671	26.7301	Q99829	Q99829	10	10	10	Copine-1	CPNE1	sp|Q99829|CPNE1_HUMAN Copine-1 OS=Homo sapiens OX=9606 GN=CPNE1 PE=1 SV=1	1	10	10	10	7	9	8	8	6	6	5	7	6	6	7	9	8	8	6	6	5	7	6	6	7	9	8	8	6	6	5
CPNE2	23.8715	24.1401	23.5422	23.2812	20.4193	20.3522	20.1553	20.2377	20.3482	19.8737	Q96FN4	Q96FN4	4	4	4	Copine-2	CPNE2	sp|Q96FN4|CPNE2_HUMAN Copine-2 OS=Homo sapiens OX=9606 GN=CPNE2 PE=1 SV=3	1	4	4	4	4	4	4	3	0	0	0	0	0	1	4	4	4	3	0	0	0	0	0	1	4	4	4	3	0	0	0
CPNE3	24.1586	24.1891	24.7031	24.641	25.5373	25.5047	25.3191	25.3196	25.3405	25.3065	O75131	O75131	11	11	11	Copine-3	CPNE3	sp|O75131|CPNE3_HUMAN Copine-3 OS=Homo sapiens OX=9606 GN=CPNE3 PE=1 SV=1	1	11	11	11	7	5	7	6	9	8	8	9	6	8	7	5	7	6	9	8	8	9	6	8	7	5	7	6	9	8	8
CPOX	24.2119	23.9085	24.8746	24.7408	24.5453	24.5093	25.0311	25.0397	23.9024	22.3009	P36551	P36551	8	8	8	Oxygen-dependent coproporphyrinogen-III oxidase, mitochondrial	CPOX	sp|P36551|HEM6_HUMAN Oxygen-dependent coproporphyrinogen-III oxidase, mitochondrial OS=Homo sapiens OX=9606 GN=CPOX PE=1 SV=3	1	8	8	8	3	3	4	5	4	4	7	6	3	2	3	3	4	5	4	4	7	6	3	2	3	3	4	5	4	4	7
CPPED1	20.6065	21.6234	24.5561	24.5403	23.6654	19.9893	22.91	22.9019	23.5356	22.8215	Q9BRF8	Q9BRF8	6	6	6	Serine/threonine-protein phosphatase CPPED1	CPPED1	sp|Q9BRF8|CPPED_HUMAN Serine/threonine-protein phosphatase CPPED1 OS=Homo sapiens OX=9606 GN=CPPED1 PE=1 SV=3	1	6	6	6	0	0	4	6	2	3	4	5	2	3	0	0	4	6	2	3	4	5	2	3	0	0	4	6	2	3	4
CPSF1	25.8031	25.6787	25.6328	25.4828	25.3436	25.102	24.7063	24.739	25.6037	25.4877	Q10570	Q10570	12	12	12	Cleavage and polyadenylation specificity factor subunit 1	CPSF1	sp|Q10570|CPSF1_HUMAN Cleavage and polyadenylation specificity factor subunit 1 OS=Homo sapiens OX=9606 GN=CPSF1 PE=1 SV=2	1	12	12	12	11	9	10	10	8	3	8	8	10	10	11	9	10	10	8	3	8	8	10	10	11	9	10	10	8	3	8
CPSF2	25.2223	25.0066	25.2555	25.0475	24.2609	24.1664	24.0901	24.4141	24.8407	24.5884	Q9P2I0	Q9P2I0	13	13	13	Cleavage and polyadenylation specificity factor subunit 2	CPSF2	sp|Q9P2I0|CPSF2_HUMAN Cleavage and polyadenylation specificity factor subunit 2 OS=Homo sapiens OX=9606 GN=CPSF2 PE=1 SV=2	1	13	13	13	6	9	12	10	5	4	6	9	6	7	6	9	12	10	5	4	6	9	6	7	6	9	12	10	5	4	6
CPSF3	23.2588	23.1501	23.1282	22.5336	20.7725	20.9267	21.9131	22.071	21.0421	22.0886	Q9UKF6	Q9UKF6	7	7	7	Cleavage and polyadenylation specificity factor subunit 3	CPSF3	sp|Q9UKF6|CPSF3_HUMAN Cleavage and polyadenylation specificity factor subunit 3 OS=Homo sapiens OX=9606 GN=CPSF3 PE=1 SV=1	1	7	7	7	7	6	5	4	0	0	3	3	2	3	7	6	5	4	0	0	3	3	2	3	7	6	5	4	0	0	3
CPSF3L	20.0277	20.4199	20.1183	20.1766	20.9656	22.6508	19.5929	21.208	20.2599	20.4294	Q5TA45	Q5TA45	4	4	4	Integrator complex subunit 11	CPSF3L	sp|Q5TA45|INT11_HUMAN Integrator complex subunit 11 OS=Homo sapiens OX=9606 GN=INTS11 PE=1 SV=2	1	4	4	4	3	3	3	2	1	0	0	1	0	0	3	3	3	2	1	0	0	1	0	0	3	3	3	2	1	0	0
CPSF4	21.6954	21.5117	22.3258	22.1084	21.964	22.0773	19.7848	19.7823	21.1368	21.2495	O95639	O95639	3	3	3	Cleavage and polyadenylation specificity factor subunit 4	CPSF4	sp|O95639|CPSF4_HUMAN Cleavage and polyadenylation specificity factor subunit 4 OS=Homo sapiens OX=9606 GN=CPSF4 PE=1 SV=1	1	3	3	3	2	3	3	3	2	2	1	1	2	2	2	3	3	3	2	2	1	1	2	2	2	3	3	3	2	2	1
CPSF6	27.7754	27.6047	27.3815	27.2789	27.1138	27.0953	26.6788	26.8441	27.1346	27.2973	Q16630	Q16630	12	12	12	Cleavage and polyadenylation specificity factor subunit 6	CPSF6	sp|Q16630|CPSF6_HUMAN Cleavage and polyadenylation specificity factor subunit 6 OS=Homo sapiens OX=9606 GN=CPSF6 PE=1 SV=2	1	12	12	12	9	10	10	9	6	6	5	9	8	8	9	10	10	9	6	6	5	9	8	8	9	10	10	9	6	6	5
CPSF7	25.888	26.0291	25.5797	25.5986	25.371	25.3614	24.8737	24.828	25.5705	25.4079	Q8N684	Q8N684	9	9	9	Cleavage and polyadenylation specificity factor subunit 7	CPSF7	sp|Q8N684|CPSF7_HUMAN Cleavage and polyadenylation specificity factor subunit 7 OS=Homo sapiens OX=9606 GN=CPSF7 PE=1 SV=1	1	9	9	9	8	8	8	8	5	6	7	8	6	5	8	8	8	8	5	6	7	8	6	5	8	8	8	8	5	6	7
CPT1A	26.7218	26.681	26.6085	26.497	26.0408	25.8172	27.1492	27.1169	25.5126	25.2145	P50416	P50416	18	18	18	Carnitine O-palmitoyltransferase 1, liver isoform	CPT1A	sp|P50416|CPT1A_HUMAN Carnitine O-palmitoyltransferase 1, liver isoform OS=Homo sapiens OX=9606 GN=CPT1A PE=1 SV=2	1	18	18	18	9	11	10	13	8	9	18	17	9	10	9	11	10	13	8	9	18	17	9	10	9	11	10	13	8	9	18
CPT2	25.378	24.9876	25.5529	25.4727	23.8501	23.8463	26.0124	25.9317	25.3258	25.216	P23786	P23786	14	14	14	Carnitine O-palmitoyltransferase 2, mitochondrial	CPT2	sp|P23786|CPT2_HUMAN Carnitine O-palmitoyltransferase 2, mitochondrial OS=Homo sapiens OX=9606 GN=CPT2 PE=1 SV=2	1	14	14	14	4	6	11	8	3	4	9	11	7	8	4	6	11	8	3	4	9	11	7	8	4	6	11	8	3	4	9
CPVL	20.365	20.4516	22.9782	23.0233	20.375	20.2301	20.9166	20.8139	20.5014	19.7434	Q9H3G5	Q9H3G5	5	5	5	Probable serine carboxypeptidase CPVL	CPVL	sp|Q9H3G5|CPVL_HUMAN Probable serine carboxypeptidase CPVL OS=Homo sapiens OX=9606 GN=CPVL PE=1 SV=2	1	5	5	5	0	1	5	5	0	0	2	2	0	0	0	1	5	5	0	0	2	2	0	0	0	1	5	5	0	0	2
CR1	19.935	20.0821	19.737	18.6424	23.0577	22.6966	22.6031	22.7984	24.1743	23.9172	P17927;Q2VPA4	P17927	9;2	9;2	9;2	Complement receptor type 1	CR1	sp|P17927|CR1_HUMAN Complement receptor type 1 OS=Homo sapiens OX=9606 GN=CR1 PE=1 SV=3	2	9	9	9	0	0	0	0	6	5	4	4	9	8	0	0	0	0	6	5	4	4	9	8	0	0	0	0	6	5	4
CR2	19.8145	19.8909	20.6955	20.0283	21.8699	21.2854	19.4994	19.3307	23.2999	22.7159	P20023	P20023	7	7	7	Complement receptor type 2	CR2	sp|P20023|CR2_HUMAN Complement receptor type 2 OS=Homo sapiens OX=9606 GN=CR2 PE=1 SV=2	1	7	7	7	0	0	0	0	2	2	1	1	6	5	0	0	0	0	2	2	1	1	6	5	0	0	0	0	2	2	1
CRADD	21.0866	23.0576	23.0339	23.077	19.8106	20.742	20.9175	21.1705	20.612	20.485	P78560	P78560	4	4	4	Death domain-containing protein CRADD	CRADD	sp|P78560|CRADD_HUMAN Death domain-containing protein CRADD OS=Homo sapiens OX=9606 GN=CRADD PE=1 SV=1	1	4	4	4	1	2	4	3	1	0	0	1	1	0	1	2	4	3	1	0	0	1	1	0	1	2	4	3	1	0	0
CRAT	20.9518	19.972	19.5097	19.7886	21.3467	21.7383	22.7197	22.9929	21.0186	20.3805	P43155	P43155	8	8	8	Carnitine O-acetyltransferase	CRAT	sp|P43155|CACP_HUMAN Carnitine O-acetyltransferase OS=Homo sapiens OX=9606 GN=CRAT PE=1 SV=5	1	8	8	8	2	2	2	2	2	2	6	5	3	1	2	2	2	2	2	2	6	5	3	1	2	2	2	2	2	2	6
CRBN	21.9807	22.1663	21.0737	20.9447	20.6019	20.6479	21.3354	21.2531	21.4878	21.4712	Q96SW2	Q96SW2	4	4	4	Protein cereblon	CRBN	sp|Q96SW2|CRBN_HUMAN Protein cereblon OS=Homo sapiens OX=9606 GN=CRBN PE=1 SV=1	1	4	4	4	4	4	3	3	2	1	2	2	2	2	4	4	3	3	2	1	2	2	2	2	4	4	3	3	2	1	2
CREB1	23.1989	23.1491	22.9186	19.5245	23.4437	20.7369	22.7507	22.8727	23.8421	22.6748	P16220	P16220	2	2	2	Cyclic AMP-responsive element-binding protein 1	CREB1	sp|P16220|CREB1_HUMAN Cyclic AMP-responsive element-binding protein 1 OS=Homo sapiens OX=9606 GN=CREB1 PE=1 SV=2	1	2	2	2	2	2	2	1	2	1	2	2	2	2	2	2	2	1	2	1	2	2	2	2	2	2	2	1	2	1	2
CREBBP	23.5183	23.5945	23.4575	23.3461	22.17	21.0477	19.9137	19.985	20.7705	19.4482	Q92793	Q92793	11	8	8	CREB-binding protein	CREBBP	sp|Q92793|CBP_HUMAN CREB-binding protein OS=Homo sapiens OX=9606 GN=CREBBP PE=1 SV=3	1	11	8	8	6	7	7	6	4	2	2	2	2	3	5	5	5	3	3	1	1	1	1	2	5	5	5	3	3	1	1
CRELD2	19.7224	19.9913	18.5357	19.8898	21.7425	20.8821	22.5547	22.6904	20.5921	20.4333	Q6UXH1	Q6UXH1	5	5	5	Cysteine-rich with EGF-like domain protein 2	CRELD2	sp|Q6UXH1|CREL2_HUMAN Protein disulfide isomerase CRELD2 OS=Homo sapiens OX=9606 GN=CRELD2 PE=1 SV=1	1	5	5	5	2	3	3	2	3	1	5	5	3	2	2	3	3	2	3	1	5	5	3	2	2	3	3	2	3	1	5
CRIP2	21.884	21.6545	21.7577	21.9157	24.6266	24.4939	22.8045	22.8041	22.8869	22.7574	P52943	P52943	4	4	4	Cysteine-rich protein 2	CRIP2	sp|P52943|CRIP2_HUMAN Cysteine-rich protein 2 OS=Homo sapiens OX=9606 GN=CRIP2 PE=1 SV=1	1	4	4	4	2	3	2	2	3	3	2	3	3	2	2	3	2	2	3	3	2	3	3	2	2	3	2	2	3	3	2
CRK	20.441	20.6725	21.0116	20.4572	20.8853	20.1583	19.6532	18.2952	20.5803	20.459	P46108	P46108	5	5	5	Adapter molecule crk	CRK	sp|P46108|CRK_HUMAN Adapter molecule crk OS=Homo sapiens OX=9606 GN=CRK PE=1 SV=2	1	5	5	5	4	4	1	2	0	0	0	0	0	0	4	4	1	2	0	0	0	0	0	0	4	4	1	2	0	0	0
CRKL	23.9628	24.0599	23.7987	23.8917	24.345	24.5301	23.0952	22.9779	23.711	23.7697	P46109	P46109	10	10	10	Crk-like protein	CRKL	sp|P46109|CRKL_HUMAN Crk-like protein OS=Homo sapiens OX=9606 GN=CRKL PE=1 SV=1	1	10	10	10	7	7	5	6	5	5	5	7	6	6	7	7	5	6	5	5	5	7	6	6	7	7	5	6	5	5	5
CRLF3	22.8635	22.7253	22.2384	22.6382	23.9888	23.9061	23.4189	23.3842	24.5921	24.0593	Q8IUI8	Q8IUI8	10	10	10	Cytokine receptor-like factor 3	CRLF3	sp|Q8IUI8|CRLF3_HUMAN Cytokine receptor-like factor 3 OS=Homo sapiens OX=9606 GN=CRLF3 PE=1 SV=2	1	10	10	10	5	4	4	2	7	6	6	6	8	6	5	4	4	2	7	6	6	6	8	6	5	4	4	2	7	6	6
CRNKL1	22.6833	22.8335	22.4102	22.3107	22.3087	22.3543	21.5987	21.7477	21.343	21.8095	Q9BZJ0	Q9BZJ0	7	7	7	Crooked neck-like protein 1	CRNKL1	sp|Q9BZJ0|CRNL1_HUMAN Crooked neck-like protein 1 OS=Homo sapiens OX=9606 GN=CRNKL1 PE=1 SV=4	1	7	7	7	4	6	6	6	2	3	3	3	3	4	4	6	6	6	2	3	3	3	3	4	4	6	6	6	2	3	3
CRTC3	19.7317	19.6431	19.7287	19.3757	24.0064	23.8788	19.8307	19.7398	23.6998	23.7807	Q6UUV7	Q6UUV7	3	3	3	CREB-regulated transcription coactivator 3	CRTC3	sp|Q6UUV7|CRTC3_HUMAN CREB-regulated transcription coactivator 3 OS=Homo sapiens OX=9606 GN=CRTC3 PE=1 SV=2	1	3	3	3	1	1	0	0	3	2	1	1	3	3	1	1	0	0	3	2	1	1	3	3	1	1	0	0	3	2	1
CRYL1	20.2598	21.8998	20.3957	19.9191	22.6518	22.9747	21.3347	20.4345	22.2775	22.4055	Q9Y2S2	Q9Y2S2	3	3	3	Lambda-crystallin homolog	CRYL1	sp|Q9Y2S2|CRYL1_HUMAN Lambda-crystallin homolog OS=Homo sapiens OX=9606 GN=CRYL1 PE=1 SV=3	1	3	3	3	1	2	0	0	2	2	2	1	3	3	1	2	0	0	2	2	2	1	3	3	1	2	0	0	2	2	2
CRYZ	25.5207	25.5279	25.7211	25.6154	26.5741	26.3196	26.9867	27.0705	25.5012	25.9129	Q08257	Q08257	13	13	13	Quinone oxidoreductase	CRYZ	sp|Q08257|QOR_HUMAN Quinone oxidoreductase OS=Homo sapiens OX=9606 GN=CRYZ PE=1 SV=1	1	13	13	13	9	7	8	7	8	8	12	12	7	7	9	7	8	7	8	8	12	12	7	7	9	7	8	7	8	8	12
CRYZL1	19.1482	22.1373	21.7685	21.9891	19.2336	21.3534	18.7938	19.3123	21.4597	21.4133	O95825	O95825	4	4	4	Quinone oxidoreductase-like protein 1	CRYZL1	sp|O95825|QORL1_HUMAN Quinone oxidoreductase-like protein 1 OS=Homo sapiens OX=9606 GN=CRYZL1 PE=1 SV=2	1	4	4	4	1	2	4	4	1	2	1	0	2	2	1	2	4	4	1	2	1	0	2	2	1	2	4	4	1	2	1
CS	29.4985	29.6184	30.3739	30.4969	30.4268	30.3401	31.823	31.6761	30.4094	30.5875	O75390	O75390	13	13	13	Citrate synthase, mitochondrial	CS	sp|O75390|CISY_HUMAN Citrate synthase, mitochondrial OS=Homo sapiens OX=9606 GN=CS PE=1 SV=2	1	13	13	13	10	10	10	10	8	9	12	13	11	9	10	10	10	10	8	9	12	13	11	9	10	10	10	10	8	9	12
CSDE1	23.9537	24.1687	24.5333	24.4785	22.9994	22.6446	23.3592	23.0101	23.3209	23.7276	O75534	O75534	9	9	9	Cold shock domain-containing protein E1	CSDE1	sp|O75534|CSDE1_HUMAN Cold shock domain-containing protein E1 OS=Homo sapiens OX=9606 GN=CSDE1 PE=1 SV=2	1	9	9	9	7	6	9	8	4	2	3	4	3	3	7	6	9	8	4	2	3	4	3	3	7	6	9	8	4	2	3
CSE1L	28.7583	28.747	28.2914	28.1675	26.6398	27.2913	27.105	27.0711	27.7332	27.6757	P55060	P55060	30	30	30	Exportin-2	CSE1L	sp|P55060|XPO2_HUMAN Exportin-2 OS=Homo sapiens OX=9606 GN=CSE1L PE=1 SV=3	1	30	30	30	28	28	27	29	22	14	19	20	19	19	28	28	27	29	22	14	19	20	19	19	28	28	27	29	22	14	19
CSK	26.2326	26.295	26.1664	26.2229	27.6162	27.6781	26.9356	26.8748	27.8754	27.8231	P41240;P42679	P41240	17;1	17;1	17;1	Tyrosine-protein kinase CSK	CSK	sp|P41240|CSK_HUMAN Tyrosine-protein kinase CSK OS=Homo sapiens OX=9606 GN=CSK PE=1 SV=1	2	17	17	17	12	13	10	10	15	12	14	14	13	15	12	13	10	10	15	12	14	14	13	15	12	13	10	10	15	12	14
CSNK2A1	26.1	25.8597	25.7054	26.074	25.2969	25.4478	24.7663	24.732	25.2363	25.2552	P68400;Q8NEV1	P68400;Q8NEV1	11;9	11;9	11;9	Casein kinase II subunit alpha;Casein kinase II subunit alpha 3	CSNK2A1;CSNK2A3	sp|P68400|CSK21_HUMAN Casein kinase II subunit alpha OS=Homo sapiens OX=9606 GN=CSNK2A1 PE=1 SV=1;sp|Q8NEV1|CSK23_HUMAN Casein kinase II subunit alpha 3 OS=Homo sapiens OX=9606 GN=CSNK2A3 PE=1 SV=2	2	11	11	11	7	8	9	9	5	5	4	3	5	4	7	8	9	9	5	5	4	3	5	4	7	8	9	9	5	5	4
CSNK2A2	24.7125	24.7293	24.8168	24.9408	24.1924	24.4095	24.0202	24.1298	24.5584	24.7364	P19784	P19784	9	9	9	Casein kinase II subunit alpha	CSNK2A2	sp|P19784|CSK22_HUMAN Casein kinase II subunit alpha OS=Homo sapiens OX=9606 GN=CSNK2A2 PE=1 SV=1	1	9	9	9	7	8	7	6	6	6	6	6	5	5	7	8	7	6	6	6	6	6	5	5	7	8	7	6	6	6	6
CSNK2B	25.3717	25.1768	25.5133	25.4031	25.0475	25.0933	23.9308	24.0824	24.2681	24.0503	P67870	P67870	4	4	4	Casein kinase II subunit beta	CSNK2B	sp|P67870|CSK2B_HUMAN Casein kinase II subunit beta OS=Homo sapiens OX=9606 GN=CSNK2B PE=1 SV=1	1	4	4	4	4	4	4	4	3	3	4	4	2	3	4	4	4	4	3	3	4	4	2	3	4	4	4	4	3	3	4
CSPG4	22.3911	23.1276	27.2056	26.0768	19.3395	20.1608	18.9837	21.4131	21.0307	19.949	Q6UVK1	Q6UVK1	34	34	34	Chondroitin sulfate proteoglycan 4	CSPG4	sp|Q6UVK1|CSPG4_HUMAN Chondroitin sulfate proteoglycan 4 OS=Homo sapiens OX=9606 GN=CSPG4 PE=1 SV=2	1	34	34	34	11	12	32	31	0	2	2	3	1	1	11	12	32	31	0	2	2	3	1	1	11	12	32	31	0	2	2
CSRP1	24.8093	24.6784	24.2715	24.0957	24.6938	24.87	23.7894	23.8463	23.5215	23.6105	P21291	P21291	6	6	6	Cysteine and glycine-rich protein 1	CSRP1	sp|P21291|CSRP1_HUMAN Cysteine and glycine-rich protein 1 OS=Homo sapiens OX=9606 GN=CSRP1 PE=1 SV=3	1	6	6	6	5	5	4	4	5	5	6	6	4	5	5	5	4	4	5	5	6	6	4	5	5	5	4	4	5	5	6
CSRP2	23.62	23.6154	20.3431	18.9984	18.885	19.9032	19.24	20.2945	20.0882	19.3274	Q16527	Q16527	6	6	6	Cysteine and glycine-rich protein 2	CSRP2	sp|Q16527|CSRP2_HUMAN Cysteine and glycine-rich protein 2 OS=Homo sapiens OX=9606 GN=CSRP2 PE=1 SV=3	1	6	6	6	4	6	2	0	1	1	0	1	1	0	4	6	2	0	1	1	0	1	1	0	4	6	2	0	1	1	0
CST3	19.906	19.6243	19.0971	19.9062	19.8681	19.2213	21.0807	19.7936	19.7679	20.8653	P01034	P01034	2	2	2	Cystatin-C	CST3	sp|P01034|CYTC_HUMAN Cystatin-C OS=Homo sapiens OX=9606 GN=CST3 PE=1 SV=1	1	2	2	2	2	2	0	0	0	0	1	1	2	0	2	2	0	0	0	0	1	1	2	0	2	2	0	0	0	0	1
CSTB	25.4927	25.3599	25.1311	25.172	27.8989	27.8929	25.974	26.0819	26.6905	26.6022	P04080	P04080	4	4	4	Cystatin-B	CSTB	sp|P04080|CYTB_HUMAN Cystatin-B OS=Homo sapiens OX=9606 GN=CSTB PE=1 SV=2	1	4	4	4	3	3	3	3	3	4	3	4	4	4	3	3	3	3	3	4	3	4	4	4	3	3	3	3	3	4	3
CSTF1	23.5217	23.6343	24.0176	23.9546	23.5476	23.376	22.6657	22.8906	23.6901	23.2998	Q05048	Q05048	6	6	6	Cleavage stimulation factor subunit 1	CSTF1	sp|Q05048|CSTF1_HUMAN Cleavage stimulation factor subunit 1 OS=Homo sapiens OX=9606 GN=CSTF1 PE=1 SV=1	1	6	6	6	6	6	6	5	6	4	6	6	4	4	6	6	6	5	6	4	6	6	4	4	6	6	6	5	6	4	6
CSTF2	25.4295	25.4448	25.591	25.4318	25.2383	25.0982	25.1126	25.3159	25.2928	25.2013	P33240	P33240	8	8	4	Cleavage stimulation factor subunit 2	CSTF2	sp|P33240|CSTF2_HUMAN Cleavage stimulation factor subunit 2 OS=Homo sapiens OX=9606 GN=CSTF2 PE=1 SV=1	1	8	8	4	7	6	7	6	3	4	6	8	7	5	7	6	7	6	3	4	6	8	7	5	3	2	3	3	0	1	2
CSTF2T	20.0941	22.4397	23.1104	22.5305	21.0561	20.1302	22.372	21.5621	20.8396	20.2225	Q9H0L4	Q9H0L4	8	4	4	Cleavage stimulation factor subunit 2 tau variant	CSTF2T	sp|Q9H0L4|CSTFT_HUMAN Cleavage stimulation factor subunit 2 tau variant OS=Homo sapiens OX=9606 GN=CSTF2T PE=1 SV=1	1	8	4	4	5	6	7	6	4	4	6	8	5	5	1	2	3	3	1	1	2	4	1	2	1	2	3	3	1	1	2
CSTF3	24.8486	24.8618	25.2474	25.1463	24.3861	24.2875	24.3243	24.4351	24.7274	24.6889	Q12996	Q12996	11	11	11	Cleavage stimulation factor subunit 3	CSTF3	sp|Q12996|CSTF3_HUMAN Cleavage stimulation factor subunit 3 OS=Homo sapiens OX=9606 GN=CSTF3 PE=1 SV=1	1	11	11	11	9	8	11	11	7	8	7	8	9	8	9	8	11	11	7	8	7	8	9	8	9	8	11	11	7	8	7
CTBP1	25.808	25.8285	25.5688	25.5557	25.0322	25.3676	25.3271	25.3972	25.5205	25.5347	Q13363	Q13363	11	11	10	C-terminal-binding protein 1	CTBP1	sp|Q13363|CTBP1_HUMAN C-terminal-binding protein 1 OS=Homo sapiens OX=9606 GN=CTBP1 PE=1 SV=2	1	11	11	10	9	10	11	10	6	4	9	9	8	8	9	10	11	10	6	4	9	9	8	8	8	9	10	9	5	3	8
CTBP2	23.6204	22.9536	20.1574	21.4053	20.1979	21.5448	20.6353	19.2347	20.5995	22.226	P56545	P56545	6	5	5	C-terminal-binding protein 2	CTBP2	sp|P56545|CTBP2_HUMAN C-terminal-binding protein 2 OS=Homo sapiens OX=9606 GN=CTBP2 PE=1 SV=1	1	6	5	5	6	6	1	1	1	2	1	1	2	3	5	5	0	0	0	1	0	0	1	2	5	5	0	0	0	1	0
CTCF	20.9815	20.5708	18.4465	20.4452	20.9495	20.4758	19.9249	20.9575	21.0559	20.1858	P49711	P49711	4	4	4	Transcriptional repressor CTCF	CTCF	sp|P49711|CTCF_HUMAN Transcriptional repressor CTCF OS=Homo sapiens OX=9606 GN=CTCF PE=1 SV=1	1	4	4	4	3	2	0	2	1	1	2	2	0	0	3	2	0	2	1	1	2	2	0	0	3	2	0	2	1	1	2
CTDP1	22.4935	22.3936	22.3169	22.0818	22.3174	22.4185	19.4375	20.493	21.9273	20.4196	Q9Y5B0	Q9Y5B0	4	4	4	RNA polymerase II subunit A C-terminal domain phosphatase	CTDP1	sp|Q9Y5B0|CTDP1_HUMAN RNA polymerase II subunit A C-terminal domain phosphatase OS=Homo sapiens OX=9606 GN=CTDP1 PE=1 SV=3	1	4	4	4	3	2	2	3	2	2	1	1	2	1	3	2	2	3	2	2	1	1	2	1	3	2	2	3	2	2	1
CTNNA1	20.5792	20.9523	19.0749	19.7612	20.5227	19.4032	18.5928	18.9769	20.326	20.2318	P35221	P35221	3	3	3	Catenin alpha-1	CTNNA1	sp|P35221|CTNA1_HUMAN Catenin alpha-1 OS=Homo sapiens OX=9606 GN=CTNNA1 PE=1 SV=1	1	3	3	3	2	2	0	0	0	0	0	0	0	0	2	2	0	0	0	0	0	0	0	0	2	2	0	0	0	0	0
CTNNBL1	23.5843	23.5187	22.8122	23.1987	22.6346	22.4133	23.2748	23.2898	23.0995	23.1272	Q8WYA6	Q8WYA6	12	12	12	Beta-catenin-like protein 1	CTNNBL1	sp|Q8WYA6|CTBL1_HUMAN Beta-catenin-like protein 1 OS=Homo sapiens OX=9606 GN=CTNNBL1 PE=1 SV=1	1	12	12	12	10	8	10	7	4	3	7	7	6	7	10	8	10	7	4	3	7	7	6	7	10	8	10	7	4	3	7
CTPS1	25.8771	25.9641	25.7902	25.5948	23.4668	23.8425	22.5282	21.9811	23.3943	23.0638	P17812	P17812	11	11	9	CTP synthase 1	CTPS1	sp|P17812|PYRG1_HUMAN CTP synthase 1 OS=Homo sapiens OX=9606 GN=CTPS1 PE=1 SV=2	1	11	11	9	10	10	11	8	5	5	4	3	6	4	10	10	11	8	5	5	4	3	6	4	8	8	9	8	4	5	4
CTPS2	23.1681	23.0772	20.4577	20.5814	21.4949	21.5578	20.7379	21.4365	21.1574	20.844	Q9NRF8	Q9NRF8	8	6	6	CTP synthase 2	CTPS2	sp|Q9NRF8|PYRG2_HUMAN CTP synthase 2 OS=Homo sapiens OX=9606 GN=CTPS2 PE=1 SV=1	1	8	6	6	8	8	4	2	3	2	4	3	2	1	6	6	2	2	2	2	4	3	1	1	6	6	2	2	2	2	4
CTR9	24.1042	24.5523	24.1167	24.3689	23.9454	21.5643	20.0309	23.6512	20.7171	23.74	Q6PD62	Q6PD62	4	4	4	RNA polymerase-associated protein CTR9 homolog	CTR9	sp|Q6PD62|CTR9_HUMAN RNA polymerase-associated protein CTR9 homolog OS=Homo sapiens OX=9606 GN=CTR9 PE=1 SV=1	1	4	4	4	4	4	3	3	2	0	1	2	1	2	4	4	3	3	2	0	1	2	1	2	4	4	3	3	2	0	1
CTSA	23.8432	23.9371	23.2439	23.379	24.8085	24.7418	25.9141	25.8932	24.6875	24.9026	P10619	P10619	8	8	8	Lysosomal protective protein;Lysosomal protective protein 32 kDa chain;Lysosomal protective protein 20 kDa chain	CTSA	sp|P10619|PPGB_HUMAN Lysosomal protective protein OS=Homo sapiens OX=9606 GN=CTSA PE=1 SV=2	1	8	8	8	4	4	2	3	5	4	8	8	6	4	4	4	2	3	5	4	8	8	6	4	4	4	2	3	5	4	8
CTSB	24.9752	24.9827	25.0119	24.8773	26.1178	25.9428	25.2768	25.5044	24.7426	24.6683	P07858	P07858	8	8	8	Cathepsin B;Cathepsin B light chain;Cathepsin B heavy chain	CTSB	sp|P07858|CATB_HUMAN Cathepsin B OS=Homo sapiens OX=9606 GN=CTSB PE=1 SV=3	1	8	8	8	6	5	6	5	4	5	6	7	5	6	6	5	6	5	4	5	6	7	5	6	6	5	6	5	4	5	6
CTSC	25.3007	25.4223	25.6006	25.7376	26.53	26.4458	28.2333	28.3277	26.437	26.1701	P53634	P53634	13	13	13	Dipeptidyl peptidase 1;Dipeptidyl peptidase 1 exclusion domain chain;Dipeptidyl peptidase 1 heavy chain;Dipeptidyl peptidase 1 light chain	CTSC	sp|P53634|CATC_HUMAN Dipeptidyl peptidase 1 OS=Homo sapiens OX=9606 GN=CTSC PE=1 SV=2	1	13	13	13	8	8	9	9	8	9	12	12	9	10	8	8	9	9	8	9	12	12	9	10	8	8	9	9	8	9	12
CTSD	27.9143	27.9064	27.8593	27.8369	28.1703	28.4073	28.5148	28.4369	28.4859	28.5285	P07339	P07339	10	10	10	Cathepsin D;Cathepsin D light chain;Cathepsin D heavy chain	CTSD	sp|P07339|CATD_HUMAN Cathepsin D OS=Homo sapiens OX=9606 GN=CTSD PE=1 SV=1	1	10	10	10	9	8	8	7	8	7	9	8	8	8	9	8	8	7	8	7	9	8	8	8	9	8	8	7	8	7	9
CTSG	24.6412	24.4871	25.3692	25.467	22.9605	20.6091	23.0988	23.2693	26.2213	26.0875	P08311	P08311	6	6	6	Cathepsin G	CTSG	sp|P08311|CATG_HUMAN Cathepsin G OS=Homo sapiens OX=9606 GN=CTSG PE=1 SV=2	1	6	6	6	2	3	3	3	2	0	2	3	5	5	2	3	3	3	2	0	2	3	5	5	2	3	3	3	2	0	2
CTSH	25.2515	25.1094	20.0195	22.169	26.3154	26.0612	25.3143	25.1809	25.9075	26.0594	P09668	P09668	5	5	5	Pro-cathepsin H;Cathepsin H mini chain;Cathepsin H;Cathepsin H heavy chain;Cathepsin H light chain	CTSH	sp|P09668|CATH_HUMAN Pro-cathepsin H OS=Homo sapiens OX=9606 GN=CTSH PE=1 SV=4	1	5	5	5	3	3	1	2	3	4	4	4	4	4	3	3	1	2	3	4	4	4	4	4	3	3	1	2	3	4	4
CTSO	20.4536	20.414	20.0196	20.1106	19.5078	21.2342	20.0194	20.4051	20.1732	20.6746	P43234	P43234	2	2	2	Cathepsin O	CTSO	sp|P43234|CATO_HUMAN Cathepsin O OS=Homo sapiens OX=9606 GN=CTSO PE=2 SV=1	1	2	2	2	1	1	2	2	1	0	2	1	0	0	1	1	2	2	1	0	2	1	0	0	1	1	2	2	1	0	2
CTSS	21.48	22.2653	22.4214	23.5391	24.1602	24.4	25.0711	25.1255	24.6005	24.5512	P25774	P25774	10	10	10	Cathepsin S	CTSS	sp|P25774|CATS_HUMAN Cathepsin S OS=Homo sapiens OX=9606 GN=CTSS PE=1 SV=3	1	10	10	10	2	3	3	4	5	4	9	9	4	5	2	3	3	4	5	4	9	9	4	5	2	3	3	4	5	4	9
CTSW	21.7588	21.6453	19.8313	20.1283	23.2648	23.8972	25.623	25.7079	20.9662	23.0103	P56202	P56202	5	5	5	Cathepsin W	CTSW	sp|P56202|CATW_HUMAN Cathepsin W OS=Homo sapiens OX=9606 GN=CTSW PE=1 SV=2	1	5	5	5	2	2	1	1	2	3	4	5	1	3	2	2	1	1	2	3	4	5	1	3	2	2	1	1	2	3	4
CTSZ	22.3309	22.5893	23.0567	23.0918	23.2745	22.865	23.2568	23.7703	22.3318	22.8012	Q9UBR2	Q9UBR2	6	6	6	Cathepsin Z	CTSZ	sp|Q9UBR2|CATZ_HUMAN Cathepsin Z OS=Homo sapiens OX=9606 GN=CTSZ PE=1 SV=1	1	6	6	6	3	3	3	3	3	2	4	6	5	4	3	3	3	3	3	2	4	6	5	4	3	3	3	3	3	2	4
CUL1	22.2557	22.0115	21.6149	21.4987	21.0228	21.9893	21.354	21.6058	21.876	21.9305	Q13616	Q13616	9	9	9	Cullin-1	CUL1	sp|Q13616|CUL1_HUMAN Cullin-1 OS=Homo sapiens OX=9606 GN=CUL1 PE=1 SV=2	1	9	9	9	6	8	8	7	3	2	3	3	3	4	6	8	8	7	3	2	3	3	3	4	6	8	8	7	3	2	3
CUL2	24.3525	24.3176	24.1582	24.0832	23.6272	23.6918	23.7008	23.7998	24.4514	24.2827	Q13617	Q13617	13	13	13	Cullin-2	CUL2	sp|Q13617|CUL2_HUMAN Cullin-2 OS=Homo sapiens OX=9606 GN=CUL2 PE=1 SV=2	1	13	13	13	9	8	8	8	3	3	6	6	5	7	9	8	8	8	3	3	6	6	5	7	9	8	8	8	3	3	6
CUL3	24.5321	24.4919	24.492	24.3401	24.1767	24.6333	24.3327	24.4169	25.3234	25.1051	Q13618	Q13618	15	15	15	Cullin-3	CUL3	sp|Q13618|CUL3_HUMAN Cullin-3 OS=Homo sapiens OX=9606 GN=CUL3 PE=1 SV=2	1	15	15	15	13	13	10	11	4	7	7	6	8	11	13	13	10	11	4	7	7	6	8	11	13	13	10	11	4	7	7
CUL4A	22.1414	22.3291	23.0811	23.0272	22.5651	22.572	22.6507	22.6031	22.7323	22.5464	Q13619	Q13619	10	7	7	Cullin-4A	CUL4A	sp|Q13619|CUL4A_HUMAN Cullin-4A OS=Homo sapiens OX=9606 GN=CUL4A PE=1 SV=3	1	10	7	7	6	7	8	9	4	4	5	6	4	4	3	5	5	6	2	2	3	3	3	3	3	5	5	6	2	2	3
CUL4B	23.3911	23.5036	23.3778	23.5331	23.4858	23.4314	22.9442	23.1702	23.9337	24.2311	Q13620	Q13620	12	12	9	Cullin-4B	CUL4B	sp|Q13620|CUL4B_HUMAN Cullin-4B OS=Homo sapiens OX=9606 GN=CUL4B PE=1 SV=4	1	12	12	9	7	8	8	7	6	5	5	8	8	8	7	8	8	7	6	5	5	8	8	8	4	6	5	4	4	3	3
CUL5	22.3705	22.1852	22.0965	22.0424	22.3022	21.6523	21.7649	21.6624	22.2574	22.2074	Q93034	Q93034	7	7	7	Cullin-5	CUL5	sp|Q93034|CUL5_HUMAN Cullin-5 OS=Homo sapiens OX=9606 GN=CUL5 PE=1 SV=4	1	7	7	7	6	5	5	5	3	4	2	3	4	3	6	5	5	5	3	4	2	3	4	3	6	5	5	5	3	4	2
CUTA	26.2523	26.302	26.5541	26.4417	27.322	27.3207	26.4374	26.2487	26.8086	26.7548	O60888	O60888	4	4	4	Protein CutA	CUTA	sp|O60888|CUTA_HUMAN Protein CutA OS=Homo sapiens OX=9606 GN=CUTA PE=1 SV=2	1	4	4	4	3	3	3	3	3	2	3	3	4	3	3	3	3	3	3	2	3	3	4	3	3	3	3	3	3	2	3
CUTC	23.4356	23.2228	23.1078	23.1503	25.3218	25.1639	23.0196	23.1757	24.5857	24.3553	Q9NTM9	Q9NTM9	7	7	7	Copper homeostasis protein cutC homolog	CUTC	sp|Q9NTM9|CUTC_HUMAN Copper homeostasis protein cutC homolog OS=Homo sapiens OX=9606 GN=CUTC PE=1 SV=1	1	7	7	7	3	3	5	5	4	4	7	7	6	5	3	3	5	5	4	4	7	7	6	5	3	3	5	5	4	4	7
CUX1	25.3737	25.3676	23.2977	23.5339	20.5807	20.6446	21.0699	20.776	22.1992	20.5162	P39880	P39880	10	10	5	Homeobox protein cut-like 1	CUX1	sp|P39880|CUX1_HUMAN Homeobox protein cut-like 1 OS=Homo sapiens OX=9606 GN=CUX1 PE=1 SV=3	1	10	10	5	8	10	8	8	1	0	2	2	3	1	8	10	8	8	1	0	2	2	3	1	4	5	5	5	0	0	0
CWC15	23.7765	19.6905	23.3824	22.5269	24.0916	20.7162	22.7217	20.5948	24.6016	23.9843	Q9P013	Q9P013	2	2	2	Spliceosome-associated protein CWC15 homolog	CWC15	sp|Q9P013|CWC15_HUMAN Spliceosome-associated protein CWC15 homolog OS=Homo sapiens OX=9606 GN=CWC15 PE=1 SV=2	1	2	2	2	1	1	2	1	1	1	1	1	1	1	1	1	2	1	1	1	1	1	1	1	1	1	2	1	1	1	1
CWC27	23.6858	23.5019	23.5624	23.4512	23.4029	23.1553	19.6056	19.9329	22.7401	22.7556	Q6UX04	Q6UX04	5	5	5	Peptidyl-prolyl cis-trans isomerase CWC27 homolog	CWC27	sp|Q6UX04|CWC27_HUMAN Spliceosome-associated protein CWC27 homolog OS=Homo sapiens OX=9606 GN=CWC27 PE=1 SV=1	1	5	5	5	5	5	4	5	4	3	1	2	4	3	5	5	4	5	4	3	1	2	4	3	5	5	4	5	4	3	1
CWF19L1	23.1166	23.2791	23.1728	22.9805	22.1196	23.1347	22.5804	22.7274	23.0451	22.8272	Q69YN2	Q69YN2	11	11	11	CWF19-like protein 1	CWF19L1	sp|Q69YN2|C19L1_HUMAN CWF19-like protein 1 OS=Homo sapiens OX=9606 GN=CWF19L1 PE=1 SV=2	1	11	11	11	8	6	6	5	4	5	6	3	5	5	8	6	6	5	4	5	6	3	5	5	8	6	6	5	4	5	6
CXXC1	23.002	23.2679	22.9925	22.9826	20.2659	22.1867	20.3031	20.6228	19.6334	18.355	Q9P0U4	Q9P0U4	3	3	3	CXXC-type zinc finger protein 1	CXXC1	sp|Q9P0U4|CXXC1_HUMAN CXXC-type zinc finger protein 1 OS=Homo sapiens OX=9606 GN=CXXC1 PE=1 SV=2	1	3	3	3	3	3	3	3	1	2	1	1	1	1	3	3	3	3	1	2	1	1	1	1	3	3	3	3	1	2	1
CYB5A	21.8508	21.6666	22.1701	21.4105	21.7982	22.0836	23.6874	23.3704	21.9319	22.8777	P00167	P00167	3	3	3	Cytochrome b5	CYB5A	sp|P00167|CYB5_HUMAN Cytochrome b5 OS=Homo sapiens OX=9606 GN=CYB5A PE=1 SV=2	1	3	3	3	2	2	2	3	2	1	2	2	2	1	2	2	2	3	2	1	2	2	2	1	2	2	2	3	2	1	2
CYB5B	23.9482	23.9957	24.0247	24.0488	23.8452	22.7366	25.9283	25.7987	24.2725	24.2671	O43169	O43169	7	7	7	Cytochrome b5 type B	CYB5B	sp|O43169|CYB5B_HUMAN Cytochrome b5 type B OS=Homo sapiens OX=9606 GN=CYB5B PE=1 SV=3	1	7	7	7	3	3	4	4	3	4	5	5	3	2	3	3	4	4	3	4	5	5	3	2	3	3	4	4	3	4	5
CYB5R1	25.9061	25.2147	25.8649	25.9453	27.1225	27.1732	27.1356	27.2177	26.4184	26.5787	Q9UHQ9	Q9UHQ9	8	8	8	NADH-cytochrome b5 reductase 1	CYB5R1	sp|Q9UHQ9|NB5R1_HUMAN NADH-cytochrome b5 reductase 1 OS=Homo sapiens OX=9606 GN=CYB5R1 PE=1 SV=1	1	8	8	8	5	5	4	5	4	5	8	7	5	5	5	5	4	5	4	5	8	7	5	5	5	5	4	5	4	5	8
CYB5R3	27.9352	27.8781	27.5719	27.7317	28.0518	28.0222	28.9348	28.8948	28.4812	28.5561	P00387	P00387	13	13	13	NADH-cytochrome b5 reductase 3;NADH-cytochrome b5 reductase 3 membrane-bound form;NADH-cytochrome b5 reductase 3 soluble form	CYB5R3	sp|P00387|NB5R3_HUMAN NADH-cytochrome b5 reductase 3 OS=Homo sapiens OX=9606 GN=CYB5R3 PE=1 SV=3	1	13	13	13	9	9	9	9	6	9	13	13	10	10	9	9	9	9	6	9	13	13	10	10	9	9	9	9	6	9	13
CYBB	24.8676	24.7284	25.8607	25.8531	25.4933	25.6545	25.873	26.0507	27.2514	27.2031	P04839	P04839	13	13	13	Cytochrome b-245 heavy chain	CYBB	sp|P04839|CY24B_HUMAN Cytochrome b-245 heavy chain OS=Homo sapiens OX=9606 GN=CYBB PE=1 SV=2	1	13	13	13	6	6	8	8	5	4	10	11	10	10	6	6	8	8	5	4	10	11	10	10	6	6	8	8	5	4	10
CYC1	26.7016	26.6675	27.2288	27.3948	27.0149	27.0203	28.2455	28.4971	27.4711	27.4535	P08574	P08574	8	8	8	Cytochrome c1, heme protein, mitochondrial	CYC1	sp|P08574|CY1_HUMAN Cytochrome c1, heme protein, mitochondrial OS=Homo sapiens OX=9606 GN=CYC1 PE=1 SV=3	1	8	8	8	5	6	7	7	4	5	8	8	6	6	5	6	7	7	4	5	8	8	6	6	5	6	7	7	4	5	8
CYCS	25.6992	25.8742	26.8646	26.8404	25.8444	25.9378	27.2129	27.1702	26.1424	26.2596	P99999	P99999	5	5	5	Cytochrome c	CYCS	sp|P99999|CYC_HUMAN Cytochrome c OS=Homo sapiens OX=9606 GN=CYCS PE=1 SV=2	1	5	5	5	3	3	5	5	3	3	5	5	3	3	3	3	5	5	3	3	5	5	3	3	3	3	5	5	3	3	5
CYFIP1	25.5082	25.1408	22.672	22.2365	21.8323	21.0773	21.2768	19.7312	21.5605	20.8573	Q7L576	Q7L576	19	12	12	Cytoplasmic FMR1-interacting protein 1	CYFIP1	sp|Q7L576|CYFP1_HUMAN Cytoplasmic FMR1-interacting protein 1 OS=Homo sapiens OX=9606 GN=CYFIP1 PE=1 SV=1	1	19	12	12	16	14	9	8	9	5	5	6	9	6	11	9	5	4	4	2	1	2	3	1	11	9	5	4	4	2	1
CYFIP2	25.9271	25.4331	26.3816	26.3763	26.8405	26.9222	26.2074	26.2263	27.3502	27.4176	Q96F07	Q96F07	24	24	17	Cytoplasmic FMR1-interacting protein 2	CYFIP2	sp|Q96F07|CYFP2_HUMAN Cytoplasmic FMR1-interacting protein 2 OS=Homo sapiens OX=9606 GN=CYFIP2 PE=1 SV=2	1	24	24	17	13	15	14	15	17	13	16	15	20	21	13	15	14	15	17	13	16	15	20	21	8	10	10	11	12	10	12
CYLD	21.8258	21.6626	20.8454	21.3001	23.1545	23.0341	22.1608	22.1223	20.6704	21.8419	Q9NQC7	Q9NQC7	5	5	5	Ubiquitin carboxyl-terminal hydrolase CYLD	CYLD	sp|Q9NQC7|CYLD_HUMAN Ubiquitin carboxyl-terminal hydrolase CYLD OS=Homo sapiens OX=9606 GN=CYLD PE=1 SV=1	1	5	5	5	4	3	1	2	4	4	3	3	3	3	4	3	1	2	4	4	3	3	3	3	4	3	1	2	4	4	3
CYP20A1	22.691	22.4302	22.4082	21.8386	22.4427	22.0527	25.3173	25.7053	24.5954	24.2452	Q6UW02	Q6UW02	15	15	15	Cytochrome P450 20A1	CYP20A1	sp|Q6UW02|CP20A_HUMAN Cytochrome P450 20A1 OS=Homo sapiens OX=9606 GN=CYP20A1 PE=1 SV=1	1	15	15	15	4	2	3	3	6	5	13	14	6	7	4	2	3	3	6	5	13	14	6	7	4	2	3	3	6	5	13
CYP51A1	22.5828	21.971	22.3628	22.1869	20.9619	19.9907	22.8024	22.4368	21.6462	21.6966	Q16850	Q16850	4	4	4	Lanosterol 14-alpha demethylase	CYP51A1	sp|Q16850|CP51A_HUMAN Lanosterol 14-alpha demethylase OS=Homo sapiens OX=9606 GN=CYP51A1 PE=1 SV=3	1	4	4	4	3	2	2	2	1	1	4	3	2	2	3	2	2	2	1	1	4	3	2	2	3	2	2	2	1	1	4
CYTH1	21.4935	21.2546	19.6283	20.3667	22.2233	22.2725	21.5535	21.3375	21.4853	21.3414	Q15438;Q99418;O43739	Q15438	3;1;1	3;1;1	3;1;1	Cytohesin-1	CYTH1	sp|Q15438|CYH1_HUMAN Cytohesin-1 OS=Homo sapiens OX=9606 GN=CYTH1 PE=1 SV=1	3	3	3	3	2	2	1	1	3	3	2	2	2	2	2	2	1	1	3	3	2	2	2	2	2	2	1	1	3	3	2
D2HGDH	22.2546	22.1681	23.157	23.2089	23.3207	19.6292	23.2006	23.2312	22.4027	21.3431	Q8N465	Q8N465	4	4	4	D-2-hydroxyglutarate dehydrogenase, mitochondrial	D2HGDH	sp|Q8N465|D2HDH_HUMAN D-2-hydroxyglutarate dehydrogenase, mitochondrial OS=Homo sapiens OX=9606 GN=D2HGDH PE=1 SV=3	1	4	4	4	1	1	4	1	2	1	3	3	1	1	1	1	4	1	2	1	3	3	1	1	1	1	4	1	2	1	3
DAAM1	20.3511	20.5443	20.0256	19.9296	21.0905	21.029	20.4474	20.1121	20.1239	19.3551	Q9Y4D1	Q9Y4D1	2	2	2	Disheveled-associated activator of morphogenesis 1	DAAM1	sp|Q9Y4D1|DAAM1_HUMAN Disheveled-associated activator of morphogenesis 1 OS=Homo sapiens OX=9606 GN=DAAM1 PE=1 SV=2	1	2	2	2	0	2	1	0	1	0	1	1	1	1	0	2	1	0	1	0	1	1	1	1	0	2	1	0	1	0	1
DACH1	19.56	20.5883	22.6286	22.6211	20.9619	20.8998	20.0334	20.8339	21.7968	19.1961	Q9UI36	Q9UI36	6	6	6	Dachshund homolog 1	DACH1	sp|Q9UI36|DACH1_HUMAN Dachshund homolog 1 OS=Homo sapiens OX=9606 GN=DACH1 PE=1 SV=4	1	6	6	6	0	0	5	6	0	0	0	0	0	0	0	0	5	6	0	0	0	0	0	0	0	0	5	6	0	0	0
DAGLB	23.9156	24.1147	24.0558	24.1856	20.5017	21.0085	20.046	22.161	23.1885	22.9164	Q8NCG7	Q8NCG7	6	6	6	Sn1-specific diacylglycerol lipase beta	DAGLB	sp|Q8NCG7|DGLB_HUMAN Diacylglycerol lipase-beta OS=Homo sapiens OX=9606 GN=DAGLB PE=1 SV=2	1	6	6	6	5	5	4	6	1	1	1	2	2	2	5	5	4	6	1	1	1	2	2	2	5	5	4	6	1	1	1
DAK	24.6428	24.6026	25.1086	25.2155	25.5464	25.8214	24.5976	24.647	25.8318	25.7676	Q3LXA3	Q3LXA3	19	19	19	Bifunctional ATP-dependent dihydroxyacetone kinase/FAD-AMP lyase (cyclizing);ATP-dependent dihydroxyacetone kinase;FAD-AMP lyase (cyclizing)	DAK	sp|Q3LXA3|TKFC_HUMAN Triokinase/FMN cyclase OS=Homo sapiens OX=9606 GN=TKFC PE=1 SV=2	1	19	19	19	11	12	16	16	15	12	13	12	14	16	11	12	16	16	15	12	13	12	14	16	11	12	16	16	15	12	13
DAP3	23.375	23.1092	23.7716	23.937	24.2764	24.1663	24.1326	24.0569	23.9061	23.7225	P51398	P51398	7	7	7	28S ribosomal protein S29, mitochondrial	DAP3	sp|P51398|RT29_HUMAN 28S ribosomal protein S29, mitochondrial OS=Homo sapiens OX=9606 GN=DAP3 PE=1 SV=1	1	7	7	7	4	3	5	6	4	4	6	6	6	3	4	3	5	6	4	4	6	6	6	3	4	3	5	6	4	4	6
DARS	26.5637	26.5487	26.8425	26.8764	26.3652	26.4179	25.6081	25.5267	26.167	26.2253	P14868	P14868	18	18	18	Aspartate--tRNA ligase, cytoplasmic	DARS	sp|P14868|SYDC_HUMAN Aspartate--tRNA ligase, cytoplasmic OS=Homo sapiens OX=9606 GN=DARS1 PE=1 SV=2	1	18	18	18	15	14	16	16	14	14	11	12	13	14	15	14	16	16	14	14	11	12	13	14	15	14	16	16	14	14	11
DARS2	26.0112	26.0964	26.1294	26.1198	26.3564	26.3944	27.1441	27.1507	26.687	26.5513	Q6PI48	Q6PI48	15	15	15	Aspartate--tRNA ligase, mitochondrial	DARS2	sp|Q6PI48|SYDM_HUMAN Aspartate--tRNA ligase, mitochondrial OS=Homo sapiens OX=9606 GN=DARS2 PE=1 SV=1	1	15	15	15	10	10	12	12	7	7	13	14	12	13	10	10	12	12	7	7	13	14	12	13	10	10	12	12	7	7	13
DAXX	22.8772	22.7939	21.8969	22.0285	23.5938	23.3736	23.2244	22.66	23.2307	22.9928	Q9UER7	Q9UER7	9	9	9	Death domain-associated protein 6	DAXX	sp|Q9UER7|DAXX_HUMAN Death domain-associated protein 6 OS=Homo sapiens OX=9606 GN=DAXX PE=1 SV=2	1	9	9	9	6	4	2	2	5	4	7	6	5	5	6	4	2	2	5	4	7	6	5	5	6	4	2	2	5	4	7
DAZAP1	26.1898	26.3386	25.8746	25.902	25.2923	25.6963	24.6189	24.8381	25.531	25.6369	Q96EP5	Q96EP5	8	8	8	DAZ-associated protein 1	DAZAP1	sp|Q96EP5|DAZP1_HUMAN DAZ-associated protein 1 OS=Homo sapiens OX=9606 GN=DAZAP1 PE=1 SV=1	1	8	8	8	8	8	8	8	7	4	7	8	7	6	8	8	8	8	7	4	7	8	7	6	8	8	8	8	7	4	7
DBI	28.2261	28.2283	28.3971	28.4696	27.3975	27.1841	26.5277	26.3321	27.5416	27.6481	P07108	P07108	6	6	6	Acyl-CoA-binding protein	DBI	sp|P07108|ACBP_HUMAN Acyl-CoA-binding protein OS=Homo sapiens OX=9606 GN=DBI PE=1 SV=2	1	6	6	6	6	6	6	6	5	4	5	5	5	4	6	6	6	6	5	4	5	5	5	4	6	6	6	6	5	4	5
DBN1	20.9018	21.013	18.704	19.5929	21.811	21.7599	21.9999	22.0086	21.6754	21.7269	Q16643	Q16643	4	4	4	Drebrin	DBN1	sp|Q16643|DREB_HUMAN Drebrin OS=Homo sapiens OX=9606 GN=DBN1 PE=1 SV=4	1	4	4	4	3	2	0	0	4	3	4	4	3	4	3	2	0	0	4	3	4	4	3	4	3	2	0	0	4	3	4
DBNL	27.6614	27.745	27.3544	27.3507	28.5645	28.4591	26.9474	27.2491	28.0225	27.9793	Q9UJU6	Q9UJU6	16	16	16	Drebrin-like protein	DBNL	sp|Q9UJU6|DBNL_HUMAN Drebrin-like protein OS=Homo sapiens OX=9606 GN=DBNL PE=1 SV=1	1	16	16	16	16	14	16	15	15	15	16	15	14	16	16	14	16	15	15	15	16	15	14	16	16	14	16	15	15	15	16
DBR1	21.4227	21.9791	21.639	21.3713	20.9512	20.6942	20.1231	20.2037	20.9321	21.0045	Q9UK59	Q9UK59	3	3	3	Lariat debranching enzyme	DBR1	sp|Q9UK59|DBR1_HUMAN Lariat debranching enzyme OS=Homo sapiens OX=9606 GN=DBR1 PE=1 SV=2	1	3	3	3	3	1	3	2	1	2	1	0	2	2	3	1	3	2	1	2	1	0	2	2	3	1	3	2	1	2	1
DBT	24.1589	23.1355	24.6022	24.8868	24.4094	24.5782	26.3884	26.132	25.727	25.7294	P11182	P11182	10	10	10	Lipoamide acyltransferase component of branched-chain alpha-keto acid dehydrogenase complex, mitochondrial	DBT	sp|P11182|ODB2_HUMAN Lipoamide acyltransferase component of branched-chain alpha-keto acid dehydrogenase complex, mitochondrial OS=Homo sapiens OX=9606 GN=DBT PE=1 SV=3	1	10	10	10	4	2	6	5	5	5	9	8	6	6	4	2	6	5	5	5	9	8	6	6	4	2	6	5	5	5	9
DCAF11	19.3803	19.6843	20.2573	20.0657	20.4981	20.7096	19.6791	20.3012	19.4605	20.0835	Q8TEB1	Q8TEB1	2	2	2	DDB1- and CUL4-associated factor 11	DCAF11	sp|Q8TEB1|DCA11_HUMAN DDB1- and CUL4-associated factor 11 OS=Homo sapiens OX=9606 GN=DCAF11 PE=1 SV=1	1	2	2	2	1	1	2	2	0	0	0	0	0	0	1	1	2	2	0	0	0	0	0	0	1	1	2	2	0	0	0
DCK	22.6593	22.7815	22.0032	21.9938	21.2658	21.0431	22.0536	21.6707	22.549	22.4304	P27707	P27707	4	4	4	Deoxycytidine kinase	DCK	sp|P27707|DCK_HUMAN Deoxycytidine kinase OS=Homo sapiens OX=9606 GN=DCK PE=1 SV=1	1	4	4	4	3	3	3	4	1	1	2	2	2	2	3	3	3	4	1	1	2	2	2	2	3	3	3	4	1	1	2
DCP1A	19.7855	22.8744	20.1602	22.9418	23.2516	23.1388	18.5788	20.8154	23.016	23.127	Q9NPI6	Q9NPI6	3	3	3	mRNA-decapping enzyme 1A	DCP1A	sp|Q9NPI6|DCP1A_HUMAN mRNA-decapping enzyme 1A OS=Homo sapiens OX=9606 GN=DCP1A PE=1 SV=3	1	3	3	3	1	2	1	2	3	2	1	1	3	2	1	2	1	2	3	2	1	1	3	2	1	2	1	2	3	2	1
DCP1B	19.7448	20.4279	21.6894	20.0113	21.9491	21.5155	20.8959	20.5156	18.5728	20.0232	Q8IZD4	Q8IZD4	2	2	2	mRNA-decapping enzyme 1B	DCP1B	sp|Q8IZD4|DCP1B_HUMAN mRNA-decapping enzyme 1B OS=Homo sapiens OX=9606 GN=DCP1B PE=1 SV=2	1	2	2	2	0	0	2	1	0	0	1	1	0	0	0	0	2	1	0	0	1	1	0	0	0	0	2	1	0	0	1
DCPS	25.1902	25.159	25.0863	25.0804	25.26	25.5161	25.0385	24.9914	25.6366	25.8407	Q96C86	Q96C86	11	11	11	m7GpppX diphosphatase	DCPS	sp|Q96C86|DCPS_HUMAN m7GpppX diphosphatase OS=Homo sapiens OX=9606 GN=DCPS PE=1 SV=2	1	11	11	11	9	8	10	8	8	6	7	8	7	6	9	8	10	8	8	6	7	8	7	6	9	8	10	8	8	6	7
DCTN1	24.9144	24.8616	24.6971	24.5476	24.8831	24.9582	24.4412	24.3631	24.542	24.4901	Q14203	Q14203	22	22	22	Dynactin subunit 1	DCTN1	sp|Q14203|DCTN1_HUMAN Dynactin subunit 1 OS=Homo sapiens OX=9606 GN=DCTN1 PE=1 SV=3	1	22	22	22	14	16	15	13	10	14	13	15	11	13	14	16	15	13	10	14	13	15	11	13	14	16	15	13	10	14	13
DCTN2	25.4572	25.3463	25.1532	25.3042	25.9602	25.7311	25.3309	25.1095	25.327	25.1986	Q13561	Q13561	15	15	15	Dynactin subunit 2	DCTN2	sp|Q13561|DCTN2_HUMAN Dynactin subunit 2 OS=Homo sapiens OX=9606 GN=DCTN2 PE=1 SV=4	1	15	15	15	12	11	13	13	9	11	10	11	12	12	12	11	13	13	9	11	10	11	12	12	12	11	13	13	9	11	10
DCTN4	23.3202	23.3547	22.8923	22.6407	23.4173	23.1972	22.2692	21.6274	22.9108	22.7302	Q9UJW0	Q9UJW0	7	7	7	Dynactin subunit 4	DCTN4	sp|Q9UJW0|DCTN4_HUMAN Dynactin subunit 4 OS=Homo sapiens OX=9606 GN=DCTN4 PE=1 SV=1	1	7	7	7	4	4	5	4	4	4	3	4	4	4	4	4	5	4	4	4	3	4	4	4	4	4	5	4	4	4	3
DCTPP1	20.6854	20.5376	23.1165	23.2339	19.7935	20.2086	20.6157	19.6038	21.5273	20.3454	Q9H773	Q9H773	5	5	5	dCTP pyrophosphatase 1	DCTPP1	sp|Q9H773|DCTP1_HUMAN dCTP pyrophosphatase 1 OS=Homo sapiens OX=9606 GN=DCTPP1 PE=1 SV=1	1	5	5	5	3	2	4	3	1	0	1	1	0	0	3	2	4	3	1	0	1	1	0	0	3	2	4	3	1	0	1
DCUN1D1	21.8616	22.2781	22.0838	21.8633	22.2984	22.0892	21.8636	21.5757	22.1264	22.2599	Q96GG9	Q96GG9	4	4	4	DCN1-like protein 1	DCUN1D1	sp|Q96GG9|DCNL1_HUMAN DCN1-like protein 1 OS=Homo sapiens OX=9606 GN=DCUN1D1 PE=1 SV=1	1	4	4	4	2	2	2	3	3	2	3	3	3	4	2	2	2	3	3	2	3	3	3	4	2	2	2	3	3	2	3
DCXR	25.5665	25.5051	25.3889	25.3806	27.2685	27.2319	27.5301	27.6424	27.1005	27.2421	Q7Z4W1	Q7Z4W1	7	7	7	L-xylulose reductase	DCXR	sp|Q7Z4W1|DCXR_HUMAN L-xylulose reductase OS=Homo sapiens OX=9606 GN=DCXR PE=1 SV=2	1	7	7	7	6	6	7	6	6	6	7	7	7	6	6	6	7	6	6	6	7	7	7	6	6	6	7	6	6	6	7
DDA1	19.3428	19.4452	20.4004	19.5812	20.5469	21.4806	19.7753	19.7147	20.1615	19.9838	Q9BW61	Q9BW61	2	2	2	DET1- and DDB1-associated protein 1	DDA1	sp|Q9BW61|DDA1_HUMAN DET1- and DDB1-associated protein 1 OS=Homo sapiens OX=9606 GN=DDA1 PE=1 SV=1	1	2	2	2	2	1	2	1	1	1	1	1	1	0	2	1	2	1	1	1	1	1	1	0	2	1	2	1	1	1	1
DDAH2	28.1034	28.3528	26.4609	27.0871	24.57	24.9962	24.3026	23.5545	25.5077	25.5974	O95865	O95865	12	12	12	N(G),N(G)-dimethylarginine dimethylaminohydrolase 2	DDAH2	sp|O95865|DDAH2_HUMAN N(G),N(G)-dimethylarginine dimethylaminohydrolase 2 OS=Homo sapiens OX=9606 GN=DDAH2 PE=1 SV=1	1	12	12	12	11	12	10	11	3	3	5	4	7	7	11	12	10	11	3	3	5	4	7	7	11	12	10	11	3	3	5
DDB1	26.9535	26.9384	26.8833	26.9493	26.6573	26.4652	26.2585	26.1297	26.5162	26.3549	Q16531	Q16531	25	25	25	DNA damage-binding protein 1	DDB1	sp|Q16531|DDB1_HUMAN DNA damage-binding protein 1 OS=Homo sapiens OX=9606 GN=DDB1 PE=1 SV=1	1	25	25	25	21	19	19	18	13	11	17	18	12	13	21	19	19	18	13	11	17	18	12	13	21	19	19	18	13	11	17
DDB2	24.1352	24.6799	24.8969	24.9665	25.0942	25.0318	20.737	19.7643	23.1115	19.959	Q92466	Q92466	5	5	5	DNA damage-binding protein 2	DDB2	sp|Q92466|DDB2_HUMAN DNA damage-binding protein 2 OS=Homo sapiens OX=9606 GN=DDB2 PE=1 SV=1	1	5	5	5	4	4	4	4	4	3	1	1	4	1	4	4	4	4	4	3	1	1	4	1	4	4	4	4	4	3	1
DDI2	23.46	23.4244	24.0895	24.1935	24.4342	24.3376	23.0056	22.2766	23.9763	23.9147	Q5TDH0;Q8WTU0	Q5TDH0	7;1	7;1	7;1	Protein DDI1 homolog 2	DDI2	sp|Q5TDH0|DDI2_HUMAN Protein DDI1 homolog 2 OS=Homo sapiens OX=9606 GN=DDI2 PE=1 SV=1	2	7	7	7	5	4	3	6	3	3	2	2	4	5	5	4	3	6	3	3	2	2	4	5	5	4	3	6	3	3	2
DDOST	27.3619	27.1702	27.5464	27.5921	26.7025	27.0163	29.2994	29.2421	27.9864	28.1552	P39656	P39656	13	13	13	Dolichyl-diphosphooligosaccharide--protein glycosyltransferase 48 kDa subunit	DDOST	sp|P39656|OST48_HUMAN Dolichyl-diphosphooligosaccharide--protein glycosyltransferase 48 kDa subunit OS=Homo sapiens OX=9606 GN=DDOST PE=1 SV=4	1	13	13	13	10	10	11	11	10	8	12	13	10	9	10	10	11	11	10	8	12	13	10	9	10	10	11	11	10	8	12
DDRGK1	25.4146	25.4638	25.894	25.7384	26.1549	26.1394	26.0237	25.9677	26.0501	26.0872	Q96HY6	Q96HY6	8	8	8	DDRGK domain-containing protein 1	DDRGK1	sp|Q96HY6|DDRGK_HUMAN DDRGK domain-containing protein 1 OS=Homo sapiens OX=9606 GN=DDRGK1 PE=1 SV=2	1	8	8	8	7	8	8	8	6	5	6	7	6	6	7	8	8	8	6	5	6	7	6	6	7	8	8	8	6	5	6
DDT	26.8152	26.8965	26.4248	26.3766	26.4529	26.4921	25.1118	19.9486	25.908	25.835	P30046;A6NHG4	P30046;A6NHG4	5;3	5;3	5;3	D-dopachrome decarboxylase;D-dopachrome decarboxylase-like protein	DDT;DDTL	sp|P30046|DOPD_HUMAN D-dopachrome decarboxylase OS=Homo sapiens OX=9606 GN=DDT PE=1 SV=3;sp|A6NHG4|DDTL_HUMAN D-dopachrome decarboxylase-like protein OS=Homo sapiens OX=9606 GN=DDTL PE=2 SV=1	2	5	5	5	4	5	5	5	4	3	3	2	4	4	4	5	5	5	4	3	3	2	4	4	4	5	5	5	4	3	3
DDX1	28.2025	28.2385	28.045	27.9692	28.0512	28.0306	27.3101	27.4028	27.8854	27.9898	Q92499	Q92499	22	22	22	ATP-dependent RNA helicase DDX1	DDX1	sp|Q92499|DDX1_HUMAN ATP-dependent RNA helicase DDX1 OS=Homo sapiens OX=9606 GN=DDX1 PE=1 SV=2	1	22	22	22	15	18	22	20	14	14	14	14	14	14	15	18	22	20	14	14	14	14	14	14	15	18	22	20	14	14	14
DDX10	20.4608	19.2205	20.8363	20.8415	19.8408	19.6616	18.6708	20.9634	19.6404	20.4772	Q13206	Q13206	2	2	2	Probable ATP-dependent RNA helicase DDX10	DDX10	sp|Q13206|DDX10_HUMAN Probable ATP-dependent RNA helicase DDX10 OS=Homo sapiens OX=9606 GN=DDX10 PE=1 SV=2	1	2	2	2	0	1	2	2	0	1	0	0	0	0	0	1	2	2	0	1	0	0	0	0	0	1	2	2	0	1	0
DDX17	28.5	28.4661	28.3386	28.2604	27.9131	28.1214	27.1522	27.0706	27.861	27.7341	Q92841	Q92841	28	28	24	Probable ATP-dependent RNA helicase DDX17	DDX17	sp|Q92841|DDX17_HUMAN Probable ATP-dependent RNA helicase DDX17 OS=Homo sapiens OX=9606 GN=DDX17 PE=1 SV=2	1	28	28	24	23	26	27	24	19	18	20	21	20	18	23	26	27	24	19	18	20	21	20	18	19	22	23	20	15	14	17
DDX18	24.8682	24.8026	25.5264	25.382	24.1921	20.4517	24.5442	24.4278	24.9608	24.9083	Q9NVP1	Q9NVP1	12	12	12	ATP-dependent RNA helicase DDX18	DDX18	sp|Q9NVP1|DDX18_HUMAN ATP-dependent RNA helicase DDX18 OS=Homo sapiens OX=9606 GN=DDX18 PE=1 SV=2	1	12	12	12	8	6	6	7	5	1	7	8	5	7	8	6	6	7	5	1	7	8	5	7	8	6	6	7	5	1	7
DDX19B	24.3492	24.2442	24.4782	24.3805	24.4288	24.5036	23.3823	23.4618	24.2953	24.0316	Q9UMR2	Q9UMR2	8	8	2	ATP-dependent RNA helicase DDX19B	DDX19B	sp|Q9UMR2|DD19B_HUMAN ATP-dependent RNA helicase DDX19B OS=Homo sapiens OX=9606 GN=DDX19B PE=1 SV=1	1	8	8	2	6	5	5	6	4	6	3	4	4	4	6	5	5	6	4	6	3	4	4	4	2	2	1	1	1	2	0
DDX20	20.5217	22.1769	22.4075	22.4392	19.7845	19.3673	19.7748	20.8607	18.8378	19.6713	Q9UHI6	Q9UHI6	3	3	3	Probable ATP-dependent RNA helicase DDX20	DDX20	sp|Q9UHI6|DDX20_HUMAN Probable ATP-dependent RNA helicase DDX20 OS=Homo sapiens OX=9606 GN=DDX20 PE=1 SV=2	1	3	3	3	0	2	3	3	0	0	0	1	0	0	0	2	3	3	0	0	0	1	0	0	0	2	3	3	0	0	0
DDX21	26.729	26.7679	27.2652	27.1907	26.0512	26.1046	26.446	26.4626	26.1844	26.4625	Q9NR30	Q9NR30	24	24	21	Nucleolar RNA helicase 2	DDX21	sp|Q9NR30|DDX21_HUMAN Nucleolar RNA helicase 2 OS=Homo sapiens OX=9606 GN=DDX21 PE=1 SV=5	1	24	24	21	15	12	21	20	9	7	14	13	9	8	15	12	21	20	9	7	14	13	9	8	13	10	18	17	7	5	11
DDX23	23.1186	22.9925	22.8349	22.9286	21.9785	22.8079	22.0839	22.0863	22.5501	22.3197	Q9BUQ8	Q9BUQ8	9	9	9	Probable ATP-dependent RNA helicase DDX23	DDX23	sp|Q9BUQ8|DDX23_HUMAN Probable ATP-dependent RNA helicase DDX23 OS=Homo sapiens OX=9606 GN=DDX23 PE=1 SV=3	1	9	9	9	8	8	7	6	2	4	4	4	7	5	8	8	7	6	2	4	4	4	7	5	8	8	7	6	2	4	4
DDX24	26.3128	26.2241	25.7356	25.5713	26.5386	26.6349	25.8161	26.1133	25.8216	25.6947	Q9GZR7	Q9GZR7	17	17	17	ATP-dependent RNA helicase DDX24	DDX24	sp|Q9GZR7|DDX24_HUMAN ATP-dependent RNA helicase DDX24 OS=Homo sapiens OX=9606 GN=DDX24 PE=1 SV=1	1	17	17	17	9	11	7	9	11	9	12	14	6	9	9	11	7	9	11	9	12	14	6	9	9	11	7	9	11	9	12
DDX27	22.576	18.5054	22.3696	22.5649	19.8044	21.2545	19.7922	20.0544	21.9857	23.3774	Q96GQ7	Q96GQ7	2	2	2	Probable ATP-dependent RNA helicase DDX27	DDX27	sp|Q96GQ7|DDX27_HUMAN Probable ATP-dependent RNA helicase DDX27 OS=Homo sapiens OX=9606 GN=DDX27 PE=1 SV=2	1	2	2	2	2	1	2	2	2	1	0	2	2	2	2	1	2	2	2	1	0	2	2	2	2	1	2	2	2	1	0
DDX28	20.5766	22.2148	20.2395	19.9175	20.0854	23.6668	22.8382	23.2835	22.6853	23.0841	Q9NUL7	Q9NUL7	4	4	4	Probable ATP-dependent RNA helicase DDX28	DDX28	sp|Q9NUL7|DDX28_HUMAN Probable ATP-dependent RNA helicase DDX28 OS=Homo sapiens OX=9606 GN=DDX28 PE=1 SV=2	1	4	4	4	1	3	0	1	1	2	4	3	4	2	1	3	0	1	1	2	4	3	4	2	1	3	0	1	1	2	4
DDX31	19.5551	18.914	20.3434	20.5035	20.1654	20.65	20.2134	19.7171	21.713	21.0736	Q9H8H2	Q9H8H2	2	2	2	Probable ATP-dependent RNA helicase DDX31	DDX31	sp|Q9H8H2|DDX31_HUMAN Probable ATP-dependent RNA helicase DDX31 OS=Homo sapiens OX=9606 GN=DDX31 PE=1 SV=2	1	2	2	2	0	0	2	2	0	0	0	0	0	0	0	0	2	2	0	0	0	0	0	0	0	0	2	2	0	0	0
DDX39A	24.7392	25.0026	24.8328	24.628	24.2559	24.3034	25.0501	24.92	24.9144	24.6799	O00148	O00148	13	7	7	ATP-dependent RNA helicase DDX39A	DDX39A	sp|O00148|DX39A_HUMAN ATP-dependent RNA helicase DDX39A OS=Homo sapiens OX=9606 GN=DDX39A PE=1 SV=2	1	13	7	7	10	10	13	13	9	7	9	11	8	9	5	5	7	7	3	3	4	6	3	4	5	5	7	7	3	3	4
DDX39B	28.2478	28.2286	28.2015	28.1142	27.8858	27.7393	27.3801	27.4137	27.4685	27.6415	Q13838	Q13838	17	17	11	Spliceosome RNA helicase DDX39B	DDX39B	sp|Q13838|DX39B_HUMAN Spliceosome RNA helicase DDX39B OS=Homo sapiens OX=9606 GN=DDX39B PE=1 SV=1	1	17	17	11	13	14	17	16	10	9	13	14	11	12	13	14	17	16	10	9	13	14	11	12	8	9	11	10	4	5	8
DDX3X	27.3432	27.1698	27.4244	27.3	26.7434	26.6224	26.0447	26.1901	27.1157	27.1464	O00571	O00571	18	17	6	ATP-dependent RNA helicase DDX3X	DDX3X	sp|O00571|DDX3X_HUMAN ATP-dependent RNA helicase DDX3X OS=Homo sapiens OX=9606 GN=DDX3X PE=1 SV=3	1	18	17	6	12	15	16	15	8	7	11	10	10	12	11	14	15	14	7	6	10	9	9	11	5	6	6	6	3	3	4
DDX3Y	24.3313	24.1868	24.4533	24.368	24.7708	24.6849	20.1634	24.165	19.8423	20.6381	O15523	O15523	14	2	2	ATP-dependent RNA helicase DDX3Y	DDX3Y	sp|O15523|DDX3Y_HUMAN ATP-dependent RNA helicase DDX3Y OS=Homo sapiens OX=9606 GN=DDX3Y PE=1 SV=2	1	14	2	2	9	11	12	11	7	6	7	6	4	6	2	2	2	2	2	2	0	1	0	0	2	2	2	2	2	2	0
DDX41	19.9685	19.304	22.011	22.1793	21.3198	19.6588	20.557	19.9639	20.508	20.3952	Q9UJV9	Q9UJV9	2	2	2	Probable ATP-dependent RNA helicase DDX41	DDX41	sp|Q9UJV9|DDX41_HUMAN Probable ATP-dependent RNA helicase DDX41 OS=Homo sapiens OX=9606 GN=DDX41 PE=1 SV=2	1	2	2	2	1	1	2	2	0	1	0	0	0	0	1	1	2	2	0	1	0	0	0	0	1	1	2	2	0	1	0
DDX42	25.2185	25.1808	24.9067	24.9827	24.5037	24.4195	23.8792	24.2101	24.9228	24.8097	Q86XP3	Q86XP3	18	18	18	ATP-dependent RNA helicase DDX42	DDX42	sp|Q86XP3|DDX42_HUMAN ATP-dependent RNA helicase DDX42 OS=Homo sapiens OX=9606 GN=DDX42 PE=1 SV=1	1	18	18	18	16	15	14	15	10	7	9	8	10	8	16	15	14	15	10	7	9	8	10	8	16	15	14	15	10	7	9
DDX46	24.9116	25.07	24.9269	24.8292	24.7246	24.6187	24.684	24.5214	24.62	24.6142	Q7L014	Q7L014	18	18	18	Probable ATP-dependent RNA helicase DDX46	DDX46	sp|Q7L014|DDX46_HUMAN Probable ATP-dependent RNA helicase DDX46 OS=Homo sapiens OX=9606 GN=DDX46 PE=1 SV=2	1	18	18	18	17	15	18	16	9	10	11	12	12	12	17	15	18	16	9	10	11	12	12	12	17	15	18	16	9	10	11
DDX47	22.8766	22.7977	23.1886	23.2904	23.3525	23.3033	22.2976	22.5342	22.8192	22.7201	Q9H0S4	Q9H0S4	5	5	5	Probable ATP-dependent RNA helicase DDX47	DDX47	sp|Q9H0S4|DDX47_HUMAN Probable ATP-dependent RNA helicase DDX47 OS=Homo sapiens OX=9606 GN=DDX47 PE=1 SV=1	1	5	5	5	2	3	3	3	3	3	3	3	3	3	2	3	3	3	3	3	3	3	3	3	2	3	3	3	3	3	3
DDX49	21.4646	19.8254	21.9204	21.6265	20.4552	19.4242	20.7434	20.5702	20.7094	19.9631	Q9Y6V7	Q9Y6V7	5	5	5	Probable ATP-dependent RNA helicase DDX49	DDX49	sp|Q9Y6V7|DDX49_HUMAN Probable ATP-dependent RNA helicase DDX49 OS=Homo sapiens OX=9606 GN=DDX49 PE=1 SV=1	1	5	5	5	2	0	4	2	2	0	2	1	0	1	2	0	4	2	2	0	2	1	0	1	2	0	4	2	2	0	2
DDX5	26.6546	26.5786	26.7419	26.6498	25.8086	25.7919	25.7831	25.6783	25.9177	26.0295	P17844	P17844	18	14	14	Probable ATP-dependent RNA helicase DDX5	DDX5	sp|P17844|DDX5_HUMAN Probable ATP-dependent RNA helicase DDX5 OS=Homo sapiens OX=9606 GN=DDX5 PE=1 SV=1	1	18	14	14	13	14	17	16	12	11	12	14	13	13	9	10	13	12	8	7	9	10	9	9	9	10	13	12	8	7	9
DDX50	24.0265	24.0323	24.0537	23.8617	23.2248	20.629	20.6503	23.7266	23.2039	23.4008	Q9BQ39	Q9BQ39	6	3	3	ATP-dependent RNA helicase DDX50	DDX50	sp|Q9BQ39|DDX50_HUMAN ATP-dependent RNA helicase DDX50 OS=Homo sapiens OX=9606 GN=DDX50 PE=1 SV=1	1	6	3	3	4	5	6	5	4	3	4	4	4	4	2	3	3	2	2	1	1	2	2	3	2	3	3	2	2	1	1
DDX51	22.1366	22.2396	21.5435	21.7575	21.0717	20.941	21.044	19.6779	20.1962	19.5386	Q8N8A6	Q8N8A6	2	2	2	ATP-dependent RNA helicase DDX51	DDX51	sp|Q8N8A6|DDX51_HUMAN ATP-dependent RNA helicase DDX51 OS=Homo sapiens OX=9606 GN=DDX51 PE=1 SV=3	1	2	2	2	2	2	2	2	0	0	1	1	0	0	2	2	2	2	0	0	1	1	0	0	2	2	2	2	0	0	1
DDX54	20.6169	18.4975	22.6967	22.8448	20.1886	20.8414	20.15	20.9567	20.4318	20.2831	Q8TDD1	Q8TDD1	2	2	2	ATP-dependent RNA helicase DDX54	DDX54	sp|Q8TDD1|DDX54_HUMAN ATP-dependent RNA helicase DDX54 OS=Homo sapiens OX=9606 GN=DDX54 PE=1 SV=2	1	2	2	2	1	1	2	2	1	0	0	1	0	1	1	1	2	2	1	0	0	1	0	1	1	1	2	2	1	0	0
DDX55	20.5901	23.5761	24.7631	24.7179	24.0665	24.2705	19.6299	22.6177	23.0779	22.986	Q8NHQ9	Q8NHQ9	5	5	5	ATP-dependent RNA helicase DDX55	DDX55	sp|Q8NHQ9|DDX55_HUMAN ATP-dependent RNA helicase DDX55 OS=Homo sapiens OX=9606 GN=DDX55 PE=1 SV=3	1	5	5	5	2	3	5	4	3	2	1	2	3	3	2	3	5	4	3	2	1	2	3	3	2	3	5	4	3	2	1
DDX58	23.9157	24.1837	24.2508	24.2435	25.1874	25.2555	24.7763	24.6123	24.8082	24.9875	O95786	O95786	15	15	15	Probable ATP-dependent RNA helicase DDX58	DDX58	sp|O95786|DDX58_HUMAN Antiviral innate immune response receptor RIG-I OS=Homo sapiens OX=9606 GN=DDX58 PE=1 SV=2	1	15	15	15	5	7	9	8	8	7	11	9	8	11	5	7	9	8	8	7	11	9	8	11	5	7	9	8	8	7	11
DDX59	21.4224	21.0199	19.2093	19.2558	19.944	20.7475	19.1992	19.6205	20.1238	20.138	Q5T1V6	Q5T1V6	2	2	2	Probable ATP-dependent RNA helicase DDX59	DDX59	sp|Q5T1V6|DDX59_HUMAN Probable ATP-dependent RNA helicase DDX59 OS=Homo sapiens OX=9606 GN=DDX59 PE=1 SV=1	1	2	2	2	2	2	1	1	1	0	0	0	1	1	2	2	1	1	1	0	0	0	1	1	2	2	1	1	1	0	0
DDX6	25.5952	25.4308	25.6869	25.6806	25.7335	25.6613	24.6514	24.6358	24.9258	24.872	P26196	P26196	13	13	13	Probable ATP-dependent RNA helicase DDX6	DDX6	sp|P26196|DDX6_HUMAN Probable ATP-dependent RNA helicase DDX6 OS=Homo sapiens OX=9606 GN=DDX6 PE=1 SV=2	1	13	13	13	10	11	10	9	8	7	8	11	10	8	10	11	10	9	8	7	8	11	10	8	10	11	10	9	8	7	8
DDX60	22.3278	21.9563	23.4902	23.3892	24.3481	24.3183	24.5335	24.2579	23.7494	24.0293	Q8IY21	Q8IY21	17	17	16	Probable ATP-dependent RNA helicase DDX60	DDX60	sp|Q8IY21|DDX60_HUMAN Probable ATP-dependent RNA helicase DDX60 OS=Homo sapiens OX=9606 GN=DDX60 PE=1 SV=3	1	17	17	16	3	3	5	5	5	5	12	9	8	10	3	3	5	5	5	5	12	9	8	10	3	3	5	5	5	5	11
DECR1	28.1932	28.1832	28.2253	28.0786	28.906	29.0223	29.6335	29.6244	28.6378	28.697	Q16698	Q16698	15	15	15	2,4-dienoyl-CoA reductase, mitochondrial	DECR1	sp|Q16698|DECR_HUMAN 2,4-dienoyl-CoA reductase, mitochondrial OS=Homo sapiens OX=9606 GN=DECR1 PE=1 SV=1	1	15	15	15	10	11	10	10	12	10	15	14	12	9	10	11	10	10	12	10	15	14	12	9	10	11	10	10	12	10	15
DEF6	24.3619	24.4127	24.4153	24.5876	25.6986	25.7376	24.8626	25.0742	25.551	25.4959	Q9H4E7	Q9H4E7	13	13	13	Differentially expressed in FDCP 6 homolog	DEF6	sp|Q9H4E7|DEFI6_HUMAN Differentially expressed in FDCP 6 homolog OS=Homo sapiens OX=9606 GN=DEF6 PE=1 SV=1	1	13	13	13	6	4	4	6	12	11	9	10	10	9	6	4	4	6	12	11	9	10	10	9	6	4	4	6	12	11	9
DEFA3	20.9318	19.6712	20.2082	19.3136	20.8023	19.8376	21.0297	20.3275	25.0816	24.9378	P59666;P59665	P59666;P59665	2;2	2;2	2;2	Neutrophil defensin 3;HP 3-56;Neutrophil defensin 2;Neutrophil defensin 1;HP 1-56;Neutrophil defensin 2	DEFA3;DEFA1	sp|P59666|DEF3_HUMAN Neutrophil defensin 3 OS=Homo sapiens OX=9606 GN=DEFA3 PE=1 SV=1;sp|P59665|DEF1_HUMAN Neutrophil defensin 1 OS=Homo sapiens OX=9606 GN=DEFA1 PE=1 SV=1	2	2	2	2	0	0	1	1	0	0	2	2	2	2	0	0	1	1	0	0	2	2	2	2	0	0	1	1	0	0	2
DEGS1	22.2222	21.5128	22.0241	21.1723	20.464	20.4411	22.0106	22.2283	21.8027	22.0457	O15121	O15121	3	3	3	Sphingolipid delta(4)-desaturase DES1	DEGS1	sp|O15121|DEGS1_HUMAN Sphingolipid delta(4)-desaturase DES1 OS=Homo sapiens OX=9606 GN=DEGS1 PE=1 SV=1	1	3	3	3	3	2	2	3	0	1	3	3	3	3	3	2	2	3	0	1	3	3	3	3	3	2	2	3	0	1	3
DEK	26.1236	25.9935	25.2849	25.3066	25.7049	25.7287	25.488	25.3069	25.9788	25.5921	P35659	P35659	6	6	6	Protein DEK	DEK	sp|P35659|DEK_HUMAN Protein DEK OS=Homo sapiens OX=9606 GN=DEK PE=1 SV=1	1	6	6	6	6	6	6	6	6	6	6	6	4	6	6	6	6	6	6	6	6	6	4	6	6	6	6	6	6	6	6
DENND1C	20.3477	20.1001	20.2472	20.4664	22.2035	21.9508	20.5771	21.2074	21.7257	21.8782	Q8IV53	Q8IV53	3	3	2	DENN domain-containing protein 1C	DENND1C	sp|Q8IV53|DEN1C_HUMAN DENN domain-containing protein 1C OS=Homo sapiens OX=9606 GN=DENND1C PE=1 SV=1	1	3	3	2	2	2	1	2	3	2	1	2	3	3	2	2	1	2	3	2	1	2	3	3	1	1	1	2	2	1	1
DENND2D	21.3674	20.341	19.5499	20.5676	22.7807	23.0904	22.6443	22.4706	22.3566	22.6171	Q9H6A0	Q9H6A0	7	7	7	DENN domain-containing protein 2D	DENND2D	sp|Q9H6A0|DEN2D_HUMAN DENN domain-containing protein 2D OS=Homo sapiens OX=9606 GN=DENND2D PE=1 SV=2	1	7	7	7	1	0	1	0	2	3	3	3	5	4	1	0	1	0	2	3	3	3	5	4	1	0	1	0	2	3	3
DENND4B	20.4567	20.4736	20.2181	22.0037	21.8216	20.7984	19.9819	18.5468	22.3562	22.9341	O75064	O75064	3	3	3	DENN domain-containing protein 4B	DENND4B	sp|O75064|DEN4B_HUMAN DENN domain-containing protein 4B OS=Homo sapiens OX=9606 GN=DENND4B PE=1 SV=4	1	3	3	3	1	1	2	2	2	0	0	0	3	2	1	1	2	2	2	0	0	0	3	2	1	1	2	2	2	0	0
DENND4C	18.5902	21.0509	19.522	19.9667	22.9651	22.9594	21.5766	22.5574	22.3768	22.2596	Q5VZ89	Q5VZ89	7	7	7	DENN domain-containing protein 4C	DENND4C	sp|Q5VZ89|DEN4C_HUMAN DENN domain-containing protein 4C OS=Homo sapiens OX=9606 GN=DENND4C PE=1 SV=3	1	7	7	7	2	2	0	1	3	5	4	3	4	3	2	2	0	1	3	5	4	3	4	3	2	2	0	1	3	5	4
DENR	24.1286	23.9527	24.0828	23.9166	24.3779	19.6444	23.7161	23.5585	20.3555	23.8567	O43583	O43583	2	2	2	Density-regulated protein	DENR	sp|O43583|DENR_HUMAN Density-regulated protein OS=Homo sapiens OX=9606 GN=DENR PE=1 SV=2	1	2	2	2	2	2	2	2	2	1	2	2	1	2	2	2	2	2	2	1	2	2	1	2	2	2	2	2	2	1	2
DERA	25.9007	25.882	25.3318	25.2893	24.3553	23.7605	23.3495	23.1462	24.4126	24.8265	Q9Y315	Q9Y315	9	9	9	Deoxyribose-phosphate aldolase	DERA	sp|Q9Y315|DEOC_HUMAN Deoxyribose-phosphate aldolase OS=Homo sapiens OX=9606 GN=DERA PE=1 SV=2	1	9	9	9	9	9	8	8	5	4	6	5	7	8	9	9	8	8	5	4	6	5	7	8	9	9	8	8	5	4	6
DERL1	21.4523	18.3589	23.4148	22.9794	25.4426	25.0791	25.4999	25.7937	25.2077	25.1705	Q9BUN8	Q9BUN8	3	3	3	Derlin-1	DERL1	sp|Q9BUN8|DERL1_HUMAN Derlin-1 OS=Homo sapiens OX=9606 GN=DERL1 PE=1 SV=1	1	3	3	3	1	1	3	2	3	2	3	3	3	3	1	1	3	2	3	2	3	3	3	3	1	1	3	2	3	2	3
DERL2	20.1657	19.7666	19.5027	19.0515	20.1582	19.9646	21.3044	21.0292	20.0734	20.0942	Q9GZP9	Q9GZP9	3	3	3	Derlin-2	DERL2	sp|Q9GZP9|DERL2_HUMAN Derlin-2 OS=Homo sapiens OX=9606 GN=DERL2 PE=1 SV=1	1	3	3	3	0	1	1	1	0	0	3	3	2	1	0	1	1	1	0	0	3	3	2	1	0	1	1	1	0	0	3
DES	23.6259	22.5514	23.2328	23.7247	23.0255	20.2783	20.3425	20.5958	23.4779	21.7617	P17661	P17661	7	5	5	Desmin	DES	sp|P17661|DESM_HUMAN Desmin OS=Homo sapiens OX=9606 GN=DES PE=1 SV=3	1	7	5	5	4	4	6	7	4	3	3	3	3	3	2	2	4	5	2	1	1	1	2	2	2	2	4	5	2	1	1
DFFA	21.8287	22.0067	22.0705	22.2242	22.1136	21.9182	20.7405	21.0984	21.3727	21.3832	O00273	O00273	9	9	9	DNA fragmentation factor subunit alpha	DFFA	sp|O00273|DFFA_HUMAN DNA fragmentation factor subunit alpha OS=Homo sapiens OX=9606 GN=DFFA PE=1 SV=1	1	9	9	9	4	5	5	5	4	3	4	3	5	6	4	5	5	5	4	3	4	3	5	6	4	5	5	5	4	3	4
DFFB	19.0387	22.9448	23.4285	23.4219	23.8473	20.3609	21.2012	20.0468	22.9097	23.1618	O76075	O76075	3	3	3	DNA fragmentation factor subunit beta	DFFB	sp|O76075|DFFB_HUMAN DNA fragmentation factor subunit beta OS=Homo sapiens OX=9606 GN=DFFB PE=1 SV=1	1	3	3	3	0	3	2	2	2	1	0	1	2	3	0	3	2	2	2	1	0	1	2	3	0	3	2	2	2	1	0
DFNA5	19.6039	19.1247	24.1181	23.838	21.2889	19.6815	20.7864	20.8312	19.7614	20.8274	O60443	O60443	7	7	7	Non-syndromic hearing impairment protein 5	DFNA5	sp|O60443|GSDME_HUMAN Gasdermin-E OS=Homo sapiens OX=9606 GN=GSDME PE=1 SV=2	1	7	7	7	0	0	5	7	0	0	0	0	1	1	0	0	5	7	0	0	0	0	1	1	0	0	5	7	0	0	0
DGKA	21.6686	22.5647	18.2399	18.886	27.5947	27.4232	27.1746	26.4212	27.6516	27.6699	P23743	P23743	25	25	25	Diacylglycerol kinase alpha	DGKA	sp|P23743|DGKA_HUMAN Diacylglycerol kinase alpha OS=Homo sapiens OX=9606 GN=DGKA PE=1 SV=3	1	25	25	25	6	7	2	3	20	19	21	21	21	18	6	7	2	3	20	19	21	21	21	18	6	7	2	3	20	19	21
DGKZ	22.5818	23.0012	24.1668	23.6461	24.0336	24.0988	22.2777	22.3115	22.6929	22.0281	Q13574	Q13574	9	9	8	Diacylglycerol kinase zeta	DGKZ	sp|Q13574|DGKZ_HUMAN Diacylglycerol kinase zeta OS=Homo sapiens OX=9606 GN=DGKZ PE=1 SV=4	1	9	9	8	2	5	9	8	5	5	2	2	5	3	2	5	9	8	5	5	2	2	5	3	2	4	8	7	4	4	2
DGUOK	24.4694	24.4314	24.6957	24.3494	24.9367	25.2293	26.3556	26.2841	25.5549	25.4452	Q16854	Q16854	5	5	5	Deoxyguanosine kinase, mitochondrial	DGUOK	sp|Q16854|DGUOK_HUMAN Deoxyguanosine kinase, mitochondrial OS=Homo sapiens OX=9606 GN=DGUOK PE=1 SV=2	1	5	5	5	3	3	3	3	3	3	5	5	3	4	3	3	3	3	3	3	5	5	3	4	3	3	3	3	3	3	5
DHCR7	20.4854	20.8458	20.2145	19.9983	21.1744	22.6581	22.6754	22.9911	22.6449	22.7982	Q9UBM7	Q9UBM7	2	2	2	7-dehydrocholesterol reductase	DHCR7	sp|Q9UBM7|DHCR7_HUMAN 7-dehydrocholesterol reductase OS=Homo sapiens OX=9606 GN=DHCR7 PE=1 SV=1	1	2	2	2	1	0	0	0	0	1	2	1	2	2	1	0	0	0	0	1	2	1	2	2	1	0	0	0	0	1	2
DHFR	20.9882	20.7564	21.3334	21.773	19.7806	20.1587	19.9233	19.447	20.3203	20.759	P00374	P00374	2	2	2	Dihydrofolate reductase	DHFR	sp|P00374|DYR_HUMAN Dihydrofolate reductase OS=Homo sapiens OX=9606 GN=DHFR PE=1 SV=2	1	2	2	2	1	1	2	2	0	0	0	0	0	0	1	1	2	2	0	0	0	0	0	0	1	1	2	2	0	0	0
DHODH	24.6183	24.6239	24.764	24.7768	23.7005	23.63	24.4532	24.4915	23.9958	23.7454	Q02127	Q02127	9	9	9	Dihydroorotate dehydrogenase (quinone), mitochondrial	DHODH	sp|Q02127|PYRD_HUMAN Dihydroorotate dehydrogenase (quinone), mitochondrial OS=Homo sapiens OX=9606 GN=DHODH PE=1 SV=3	1	9	9	9	7	7	6	8	3	2	7	6	5	4	7	7	6	8	3	2	7	6	5	4	7	7	6	8	3	2	7
DHPS	22.4297	22.3884	22.5047	22.737	20.1614	20.4014	18.8533	19.6174	21.8747	19.7254	P49366	P49366	3	3	3	Deoxyhypusine synthase	DHPS	sp|P49366|DHYS_HUMAN Deoxyhypusine synthase OS=Homo sapiens OX=9606 GN=DHPS PE=1 SV=1	1	3	3	3	3	2	2	3	1	1	0	0	2	1	3	2	2	3	1	1	0	0	2	1	3	2	2	3	1	1	0
DHRS1	22.7639	22.1956	23.6057	23.9472	25.219	25.2408	25.6667	25.6587	25.4478	25.2175	Q96LJ7	Q96LJ7	8	8	8	Dehydrogenase/reductase SDR family member 1	DHRS1	sp|Q96LJ7|DHRS1_HUMAN Dehydrogenase/reductase SDR family member 1 OS=Homo sapiens OX=9606 GN=DHRS1 PE=1 SV=1	1	8	8	8	4	4	4	4	6	7	8	7	6	6	4	4	4	4	6	7	8	7	6	6	4	4	4	4	6	7	8
DHRS4	23.2186	22.7349	22.5938	22.9025	21.9086	19.23	22.5561	23.7368	22.3712	23.3545	Q9BTZ2;Q6PKH6	Q9BTZ2;Q6PKH6	4;3	4;3	4;3	Dehydrogenase/reductase SDR family member 4;Dehydrogenase/reductase SDR family member 4-like 2	DHRS4;DHRS4L2	sp|Q9BTZ2|DHRS4_HUMAN Dehydrogenase/reductase SDR family member 4 OS=Homo sapiens OX=9606 GN=DHRS4 PE=1 SV=3;sp|Q6PKH6|DR4L2_HUMAN Dehydrogenase/reductase SDR family member 4-like 2 OS=Homo sapiens OX=9606 GN=DHRS4L2 PE=2 SV=1	2	4	4	4	2	2	3	3	2	1	2	4	2	2	2	2	3	3	2	1	2	4	2	2	2	2	3	3	2	1	2
DHRS7	25.8001	25.789	25.1072	25.0692	26.424	26.3544	28.0153	28.2446	26.9498	27.0409	Q9Y394	Q9Y394	10	10	10	Dehydrogenase/reductase SDR family member 7	DHRS7	sp|Q9Y394|DHRS7_HUMAN Dehydrogenase/reductase SDR family member 7 OS=Homo sapiens OX=9606 GN=DHRS7 PE=1 SV=1	1	10	10	10	6	7	3	7	7	7	10	10	9	8	6	7	3	7	7	7	10	10	9	8	6	7	3	7	7	7	10
DHRS7B	22.1762	22.6397	21.3844	19.6864	22.2417	20.9644	21.1159	21.3484	19.193	21.0014	Q6IAN0	Q6IAN0	4	4	4	Dehydrogenase/reductase SDR family member 7B	DHRS7B	sp|Q6IAN0|DRS7B_HUMAN Dehydrogenase/reductase SDR family member 7B OS=Homo sapiens OX=9606 GN=DHRS7B PE=1 SV=2	1	4	4	4	4	4	2	1	0	0	2	2	1	0	4	4	2	1	0	0	2	2	1	0	4	4	2	1	0	0	2
DHTKD1	19.3657	20.8581	23.4174	23.7011	22.9664	23.052	23.3273	23.4973	23.8764	23.9856	Q96HY7	Q96HY7	9	9	9	Probable 2-oxoglutarate dehydrogenase E1 component DHKTD1, mitochondrial	DHTKD1	sp|Q96HY7|DHTK1_HUMAN Probable 2-oxoglutarate dehydrogenase E1 component DHKTD1, mitochondrial OS=Homo sapiens OX=9606 GN=DHTKD1 PE=1 SV=2	1	9	9	9	0	1	5	7	2	4	5	5	7	6	0	1	5	7	2	4	5	5	7	6	0	1	5	7	2	4	5
DHX15	27.0031	26.9706	26.7793	26.8304	26.3961	26.4618	26.1032	26.1084	26.5727	26.5813	O43143	O43143	25	25	25	Pre-mRNA-splicing factor ATP-dependent RNA helicase DHX15	DHX15	sp|O43143|DHX15_HUMAN Pre-mRNA-splicing factor ATP-dependent RNA helicase DHX15 OS=Homo sapiens OX=9606 GN=DHX15 PE=1 SV=2	1	25	25	25	19	21	18	20	15	11	11	13	12	14	19	21	18	20	15	11	11	13	12	14	19	21	18	20	15	11	11
DHX16	23.8812	23.9188	23.688	23.6821	22.5409	22.6305	22.2207	22.3712	22.9547	23.1347	O60231	O60231	14	14	14	Putative pre-mRNA-splicing factor ATP-dependent RNA helicase DHX16	DHX16	sp|O60231|DHX16_HUMAN Pre-mRNA-splicing factor ATP-dependent RNA helicase DHX16 OS=Homo sapiens OX=9606 GN=DHX16 PE=1 SV=2	1	14	14	14	10	10	10	8	3	3	3	6	6	7	10	10	10	8	3	3	3	6	6	7	10	10	10	8	3	3	3
DHX29	22.1092	20.5172	22.1261	22.2155	21.5434	20.7909	20.2526	20.3279	19.8983	19.2316	Q7Z478	Q7Z478	3	3	3	ATP-dependent RNA helicase DHX29	DHX29	sp|Q7Z478|DHX29_HUMAN ATP-dependent RNA helicase DHX29 OS=Homo sapiens OX=9606 GN=DHX29 PE=1 SV=2	1	3	3	3	2	1	3	2	1	1	0	0	1	0	2	1	3	2	1	1	0	0	1	0	2	1	3	2	1	1	0
DHX30	23.8699	23.8131	23.8448	23.4793	24.2701	23.7421	23.474	23.5806	23.6972	23.6721	Q7L2E3	Q7L2E3	12	12	12	Putative ATP-dependent RNA helicase DHX30	DHX30	sp|Q7L2E3|DHX30_HUMAN ATP-dependent RNA helicase DHX30 OS=Homo sapiens OX=9606 GN=DHX30 PE=1 SV=1	1	12	12	12	10	8	10	8	7	5	9	10	9	7	10	8	10	8	7	5	9	10	9	7	10	8	10	8	7	5	9
DHX33	20.8519	19.2976	21.2508	20.4539	19.738	20.5656	19.1915	19.5593	20.1593	19.3527	Q9H6R0	Q9H6R0	2	2	2	Putative ATP-dependent RNA helicase DHX33	DHX33	sp|Q9H6R0|DHX33_HUMAN ATP-dependent RNA helicase DHX33 OS=Homo sapiens OX=9606 GN=DHX33 PE=1 SV=2	1	2	2	2	0	0	1	1	0	0	0	1	0	0	0	0	1	1	0	0	0	1	0	0	0	0	1	1	0	0	0
DHX36	21.0303	21.1972	21.5036	21.2124	21.2074	21.3378	20.5894	21.2736	21.2084	21.3199	Q9H2U1	Q9H2U1	7	7	7	ATP-dependent RNA helicase DHX36	DHX36	sp|Q9H2U1|DHX36_HUMAN ATP-dependent DNA/RNA helicase DHX36 OS=Homo sapiens OX=9606 GN=DHX36 PE=1 SV=2	1	7	7	7	3	4	7	6	2	2	3	2	3	4	3	4	7	6	2	2	3	2	3	4	3	4	7	6	2	2	3
DHX37	21.1822	21.7997	21.8561	21.8008	21.4108	20.4795	20.9064	20.0021	20.6396	19.5454	Q8IY37	Q8IY37	8	8	8	Probable ATP-dependent RNA helicase DHX37	DHX37	sp|Q8IY37|DHX37_HUMAN Probable ATP-dependent RNA helicase DHX37 OS=Homo sapiens OX=9606 GN=DHX37 PE=1 SV=1	1	8	8	8	4	4	5	6	2	1	2	3	2	2	4	4	5	6	2	1	2	3	2	2	4	4	5	6	2	1	2
DHX38	23.9282	23.9054	23.4046	23.3266	23.296	23.2462	22.8854	22.7616	23.268	23.2231	Q92620	Q92620	8	8	8	Pre-mRNA-splicing factor ATP-dependent RNA helicase PRP16	DHX38	sp|Q92620|PRP16_HUMAN Pre-mRNA-splicing factor ATP-dependent RNA helicase PRP16 OS=Homo sapiens OX=9606 GN=DHX38 PE=1 SV=2	1	8	8	8	7	8	8	7	3	3	4	3	4	3	7	8	8	7	3	3	4	3	4	3	7	8	8	7	3	3	4
DHX8	23.7886	23.6173	23.4065	23.5205	22.7019	22.5487	19.3147	18.8167	23.4207	23.3846	Q14562	Q14562	6	6	6	ATP-dependent RNA helicase DHX8	DHX8	sp|Q14562|DHX8_HUMAN ATP-dependent RNA helicase DHX8 OS=Homo sapiens OX=9606 GN=DHX8 PE=1 SV=1	1	6	6	6	5	6	6	5	2	3	2	1	4	4	5	6	6	5	2	3	2	1	4	4	5	6	6	5	2	3	2
DHX9	29.23	29.2083	29.1473	29.0274	28.3006	28.4523	28.3164	28.3465	28.7163	28.5993	Q08211	Q08211	41	41	41	ATP-dependent RNA helicase A	DHX9	sp|Q08211|DHX9_HUMAN ATP-dependent RNA helicase A OS=Homo sapiens OX=9606 GN=DHX9 PE=1 SV=4	1	41	41	41	31	31	33	36	23	21	29	29	28	27	31	31	33	36	23	21	29	29	28	27	31	31	33	36	23	21	29
DIABLO	24.3994	23.9421	24.4179	24.3625	24.6119	24.5303	25.4387	25.0029	24.7273	24.7742	Q9NR28	Q9NR28	7	7	7	Diablo homolog, mitochondrial	DIABLO	sp|Q9NR28|DBLOH_HUMAN Diablo homolog, mitochondrial OS=Homo sapiens OX=9606 GN=DIABLO PE=1 SV=1	1	7	7	7	4	4	6	4	4	5	7	7	7	7	4	4	6	4	4	5	7	7	7	7	4	4	6	4	4	5	7
DIAPH1	27.8964	27.8021	27.9755	28.1661	27.1807	27.1761	27.324	27.3176	27.1585	27.1996	O60610	O60610	41	41	41	Protein diaphanous homolog 1	DIAPH1	sp|O60610|DIAP1_HUMAN Protein diaphanous homolog 1 OS=Homo sapiens OX=9606 GN=DIAPH1 PE=1 SV=2	1	41	41	41	29	27	39	38	21	18	27	24	21	18	29	27	39	38	21	18	27	24	21	18	29	27	39	38	21	18	27
DIAPH2	21.8759	21.5589	21.4129	21.4724	20.3427	20.3828	20.0503	20.1906	19.3721	20.2777	O60879	O60879	5	5	5	Protein diaphanous homolog 2	DIAPH2	sp|O60879|DIAP2_HUMAN Protein diaphanous homolog 2 OS=Homo sapiens OX=9606 GN=DIAPH2 PE=1 SV=1	1	5	5	5	4	3	3	5	0	0	1	1	0	1	4	3	3	5	0	0	1	1	0	1	4	3	3	5	0	0	1
DICER1	21.0097	22.3673	19.8242	20.8847	19.9073	19.7373	20.3837	20.6447	20.0121	21.0332	Q9UPY3	Q9UPY3	4	4	4	Endoribonuclease Dicer	DICER1	sp|Q9UPY3|DICER_HUMAN Endoribonuclease Dicer OS=Homo sapiens OX=9606 GN=DICER1 PE=1 SV=3	1	4	4	4	1	4	1	0	1	1	0	1	1	1	1	4	1	0	1	1	0	1	1	1	1	4	1	0	1	1	0
DIDO1	23.4265	23.4094	23.5055	23.5935	22.8248	22.7429	22.1588	22.4522	23.052	23.0243	Q9BTC0	Q9BTC0	14	14	14	Death-inducer obliterator 1	DIDO1	sp|Q9BTC0|DIDO1_HUMAN Death-inducer obliterator 1 OS=Homo sapiens OX=9606 GN=DIDO1 PE=1 SV=5	1	14	14	14	9	10	9	8	3	2	4	8	5	5	9	10	9	8	3	2	4	8	5	5	9	10	9	8	3	2	4
DIEXF	21.0634	20.4464	23.0232	23.028	19.7177	20.4922	22.8856	20.3617	22.7922	22.8368	Q68CQ4	Q68CQ4	4	4	4	Digestive organ expansion factor homolog	DIEXF	sp|Q68CQ4|DIEXF_HUMAN Digestive organ expansion factor homolog OS=Homo sapiens OX=9606 GN=DIEXF PE=1 SV=2	1	4	4	4	1	1	3	3	0	1	2	1	3	3	1	1	3	3	0	1	2	1	3	3	1	1	3	3	0	1	2
DIMT1	24.056	23.3445	24.2441	24.0187	23.889	24.254	20.3887	20.3936	24.6682	24.8724	Q9UNQ2	Q9UNQ2	5	5	5	Probable dimethyladenosine transferase	DIMT1	sp|Q9UNQ2|DIM1_HUMAN Probable dimethyladenosine transferase OS=Homo sapiens OX=9606 GN=DIMT1 PE=1 SV=1	1	5	5	5	3	4	3	4	2	2	2	2	4	4	3	4	3	4	2	2	2	2	4	4	3	4	3	4	2	2	2
DIP2B	24.0387	23.7674	22.2872	22.4008	20.5469	21.61	21.1574	21.3239	22.7006	22.2317	Q9P265;Q9Y2E4;Q14689	Q9P265	9;1;1	9;1;1	9;1;1	Disco-interacting protein 2 homolog B	DIP2B	sp|Q9P265|DIP2B_HUMAN Disco-interacting protein 2 homolog B OS=Homo sapiens OX=9606 GN=DIP2B PE=1 SV=3	3	9	9	9	8	6	4	3	1	2	2	3	2	4	8	6	4	3	1	2	2	3	2	4	8	6	4	3	1	2	2
DIS3	24.1594	24.112	24.0333	24.045	23.7584	23.6354	22.9869	23.0101	23.6338	23.7036	Q9Y2L1	Q9Y2L1	13	13	13	Exosome complex exonuclease RRP44	DIS3	sp|Q9Y2L1|RRP44_HUMAN Exosome complex exonuclease RRP44 OS=Homo sapiens OX=9606 GN=DIS3 PE=1 SV=2	1	13	13	13	10	11	11	12	7	10	8	6	8	7	10	11	11	12	7	10	8	6	8	7	10	11	11	12	7	10	8
DIS3L2	21.6138	21.7306	19.6294	18.7621	21.2747	21.2883	20.9689	20.5674	20.3979	20.8185	Q8IYB7	Q8IYB7	2	2	2	DIS3-like exonuclease 2	DIS3L2	sp|Q8IYB7|DI3L2_HUMAN DIS3-like exonuclease 2 OS=Homo sapiens OX=9606 GN=DIS3L2 PE=1 SV=4	1	2	2	2	1	1	1	1	0	0	0	1	0	0	1	1	1	1	0	0	0	1	0	0	1	1	1	1	0	0	0
DKC1	24.9906	25.132	25.0336	25.0123	24.6415	24.2326	23.8291	23.5148	24.5587	24.5645	O60832	O60832	9	9	9	H/ACA ribonucleoprotein complex subunit 4	DKC1	sp|O60832|DKC1_HUMAN H/ACA ribonucleoprotein complex subunit DKC1 OS=Homo sapiens OX=9606 GN=DKC1 PE=1 SV=3	1	9	9	9	9	9	8	9	7	4	5	6	7	4	9	9	8	9	7	4	5	6	7	4	9	9	8	9	7	4	5
DLAT	27.6958	27.6856	27.7838	27.6734	28.4578	28.513	29.1252	29.1868	28.7848	28.7879	P10515	P10515	16	16	16	Dihydrolipoyllysine-residue acetyltransferase component of pyruvate dehydrogenase complex, mitochondrial	DLAT	sp|P10515|ODP2_HUMAN Dihydrolipoyllysine-residue acetyltransferase component of pyruvate dehydrogenase complex, mitochondrial OS=Homo sapiens OX=9606 GN=DLAT PE=1 SV=3	1	16	16	16	12	12	14	13	14	12	16	15	13	13	12	12	14	13	14	12	16	15	13	13	12	12	14	13	14	12	16
DLD	25.6373	25.6743	26.4487	26.471	26.3754	26.5392	27.4518	27.4201	26.4134	26.3074	P09622	P09622	14	14	14	Dihydrolipoyl dehydrogenase, mitochondrial	DLD	sp|P09622|DLDH_HUMAN Dihydrolipoyl dehydrogenase, mitochondrial OS=Homo sapiens OX=9606 GN=DLD PE=1 SV=2	1	14	14	14	9	10	10	9	10	7	14	13	10	9	9	10	10	9	10	7	14	13	10	9	9	10	10	9	10	7	14
DLG1	18.4998	20.9503	20.5169	20.582	20.836	20.1864	20.6363	20.8022	19.3699	20.6596	Q12959	Q12959	4	4	4	Disks large homolog 1	DLG1	sp|Q12959|DLG1_HUMAN Disks large homolog 1 OS=Homo sapiens OX=9606 GN=DLG1 PE=1 SV=2	1	4	4	4	0	2	2	3	2	0	2	2	1	4	0	2	2	3	2	0	2	2	1	4	0	2	2	3	2	0	2
DLGAP4	22.4084	22.1454	18.9397	22.7704	22.6128	22.6426	21.4103	21.3846	22.7349	22.5135	Q9Y2H0	Q9Y2H0	3	3	3	Disks large-associated protein 4	DLGAP4	sp|Q9Y2H0|DLGP4_HUMAN Disks large-associated protein 4 OS=Homo sapiens OX=9606 GN=DLGAP4 PE=1 SV=3	1	3	3	3	3	2	1	2	3	3	3	3	3	3	3	2	1	2	3	3	3	3	3	3	3	2	1	2	3	3	3
DLST	25.2233	25.2479	25.3841	25.4653	26.0493	25.9514	27.4425	27.428	26.3664	26.561	P36957	P36957	14	14	14	Dihydrolipoyllysine-residue succinyltransferase component of 2-oxoglutarate dehydrogenase complex, mitochondrial	DLST	sp|P36957|ODO2_HUMAN Dihydrolipoyllysine-residue succinyltransferase component of 2-oxoglutarate dehydrogenase complex, mitochondrial OS=Homo sapiens OX=9606 GN=DLST PE=1 SV=4	1	14	14	14	11	11	10	10	10	10	13	13	12	9	11	11	10	10	10	10	13	13	12	9	11	11	10	10	10	10	13
DMAP1	20.5954	20.7855	20.8725	21.0074	20.4359	20.2076	20.246	20.0293	20.4814	20.6486	Q9NPF5	Q9NPF5	5	5	5	DNA methyltransferase 1-associated protein 1	DMAP1	sp|Q9NPF5|DMAP1_HUMAN DNA methyltransferase 1-associated protein 1 OS=Homo sapiens OX=9606 GN=DMAP1 PE=1 SV=1	1	5	5	5	3	2	3	4	1	1	2	2	2	2	3	2	3	4	1	1	2	2	2	2	3	2	3	4	1	1	2
DNAAF5	22.5777	22.8132	23.316	23.3416	22.24	21.0826	20.2842	20.403	21.311	20.386	Q86Y56	Q86Y56	7	7	7	Dynein assembly factor 5, axonemal	DNAAF5	sp|Q86Y56|DAAF5_HUMAN Dynein assembly factor 5, axonemal OS=Homo sapiens OX=9606 GN=DNAAF5 PE=1 SV=4	1	7	7	7	5	7	6	6	1	1	0	1	2	0	5	7	6	6	1	1	0	1	2	0	5	7	6	6	1	1	0
DNAJA1	26.031	26.0381	25.9819	25.9176	25.3251	25.3887	24.4664	24.3986	24.8961	24.7037	P31689	P31689	13	13	13	DnaJ homolog subfamily A member 1	DNAJA1	sp|P31689|DNJA1_HUMAN DnaJ homolog subfamily A member 1 OS=Homo sapiens OX=9606 GN=DNAJA1 PE=1 SV=2	1	13	13	13	10	12	9	11	5	4	6	6	7	6	10	12	9	11	5	4	6	6	7	6	10	12	9	11	5	4	6
DNAJA2	20.7598	23.2871	24.0983	24.2582	23.1183	24.226	24.717	24.5481	23.5819	23.7604	O60884	O60884	5	5	5	DnaJ homolog subfamily A member 2	DNAJA2	sp|O60884|DNJA2_HUMAN DnaJ homolog subfamily A member 2 OS=Homo sapiens OX=9606 GN=DNAJA2 PE=1 SV=1	1	5	5	5	1	2	4	3	3	2	3	3	2	2	1	2	4	3	3	2	3	3	2	2	1	2	4	3	3	2	3
DNAJA3	24.5062	24.3088	24.8562	24.7072	25.0719	25.1047	25.9797	25.9304	25.0401	25.0056	Q96EY1	Q96EY1	8	8	8	DnaJ homolog subfamily A member 3, mitochondrial	DNAJA3	sp|Q96EY1|DNJA3_HUMAN DnaJ homolog subfamily A member 3, mitochondrial OS=Homo sapiens OX=9606 GN=DNAJA3 PE=1 SV=2	1	8	8	8	7	6	6	7	5	6	8	8	5	7	7	6	6	7	5	6	8	8	5	7	7	6	6	7	5	6	8
DNAJA4	19.4238	21.2004	19.6891	20.5543	20.1709	19.7158	20.5084	20.8965	20.0158	21.3434	Q8WW22	Q8WW22	2	2	2	DnaJ homolog subfamily A member 4	DNAJA4	sp|Q8WW22|DNJA4_HUMAN DnaJ homolog subfamily A member 4 OS=Homo sapiens OX=9606 GN=DNAJA4 PE=1 SV=1	1	2	2	2	0	0	2	2	0	0	0	0	1	1	0	0	2	2	0	0	0	0	1	1	0	0	2	2	0	0	0
DNAJB1	23.23	23.069	22.8712	22.6947	23.809	23.6745	22.2876	22.2783	23.5008	23.5152	P25685	P25685	5	5	4	DnaJ homolog subfamily B member 1	DNAJB1	sp|P25685|DNJB1_HUMAN DnaJ homolog subfamily B member 1 OS=Homo sapiens OX=9606 GN=DNAJB1 PE=1 SV=4	1	5	5	4	5	5	4	5	3	3	4	5	4	4	5	5	4	5	3	3	4	5	4	4	4	4	4	4	3	3	4
DNAJB11	22.8444	22.9789	22.5755	22.5251	22.7569	22.4161	24.4337	24.504	23.678	23.7775	Q9UBS4	Q9UBS4	10	10	10	DnaJ homolog subfamily B member 11	DNAJB11	sp|Q9UBS4|DJB11_HUMAN DnaJ homolog subfamily B member 11 OS=Homo sapiens OX=9606 GN=DNAJB11 PE=1 SV=1	1	10	10	10	7	6	5	6	5	5	9	8	7	6	7	6	5	6	5	5	9	8	7	6	7	6	5	6	5	5	9
DNAJB6	22.9951	23.0776	22.6257	22.727	21.6243	21.4948	20.218	20.939	21.5587	21.6638	O75190;Q8WWF6	O75190	4;1	4;1	4;1	DnaJ homolog subfamily B member 6	DNAJB6	sp|O75190|DNJB6_HUMAN DnaJ homolog subfamily B member 6 OS=Homo sapiens OX=9606 GN=DNAJB6 PE=1 SV=2	2	4	4	4	3	4	4	3	2	2	1	2	2	2	3	4	4	3	2	2	1	2	2	2	3	4	4	3	2	2	1
DNAJC1	22.0871	22.5854	21.8542	22.4762	20.0046	19.7872	21.429	21.4893	20.2512	20.6715	Q96KC8	Q96KC8	7	7	7	DnaJ homolog subfamily C member 1	DNAJC1	sp|Q96KC8|DNJC1_HUMAN DnaJ homolog subfamily C member 1 OS=Homo sapiens OX=9606 GN=DNAJC1 PE=1 SV=1	1	7	7	7	5	5	5	6	0	1	3	3	0	2	5	5	5	6	0	1	3	3	0	2	5	5	5	6	0	1	3
DNAJC10	22.6811	22.7764	20.1026	22.6573	18.9843	20.2151	23.5656	23.8318	23.4619	23.4165	Q8IXB1	Q8IXB1	9	9	9	DnaJ homolog subfamily C member 10	DNAJC10	sp|Q8IXB1|DJC10_HUMAN DnaJ homolog subfamily C member 10 OS=Homo sapiens OX=9606 GN=DNAJC10 PE=1 SV=2	1	9	9	9	4	5	1	2	1	0	6	5	4	5	4	5	1	2	1	0	6	5	4	5	4	5	1	2	1	0	6
DNAJC11	25.499	25.2397	24.4576	24.2216	25.9271	25.7317	26.0991	26.1932	25.8515	25.6476	Q9NVH1	Q9NVH1	11	11	11	DnaJ homolog subfamily C member 11	DNAJC11	sp|Q9NVH1|DJC11_HUMAN DnaJ homolog subfamily C member 11 OS=Homo sapiens OX=9606 GN=DNAJC11 PE=1 SV=2	1	11	11	11	6	6	6	3	4	5	11	9	7	9	6	6	6	3	4	5	11	9	7	9	6	6	6	3	4	5	11
DNAJC13	25.6399	25.5371	25.6941	25.6191	25.899	26.0465	26.2536	26.238	26.2762	26.2047	O75165	O75165	33	33	33	DnaJ homolog subfamily C member 13	DNAJC13	sp|O75165|DJC13_HUMAN DnaJ homolog subfamily C member 13 OS=Homo sapiens OX=9606 GN=DNAJC13 PE=1 SV=5	1	33	33	33	19	21	17	18	18	17	27	26	28	25	19	21	17	18	18	17	27	26	28	25	19	21	17	18	18	17	27
DNAJC17	24.6092	24.6845	24.1812	24.5009	20.3186	20.8009	24.5884	19.3612	20.8041	24.6424	Q9NVM6	Q9NVM6	3	3	3	DnaJ homolog subfamily C member 17	DNAJC17	sp|Q9NVM6|DJC17_HUMAN DnaJ homolog subfamily C member 17 OS=Homo sapiens OX=9606 GN=DNAJC17 PE=1 SV=1	1	3	3	3	3	2	2	2	1	1	2	1	0	2	3	2	2	2	1	1	2	1	0	2	3	2	2	2	1	1	2
DNAJC19	22.2044	22.1789	22.7538	22.3286	19.7955	20.7623	23.4342	22.7235	23.3611	23.2411	Q96DA6	Q96DA6	3	3	3	Mitochondrial import inner membrane translocase subunit TIM14	DNAJC19	sp|Q96DA6|TIM14_HUMAN Mitochondrial import inner membrane translocase subunit TIM14 OS=Homo sapiens OX=9606 GN=DNAJC19 PE=1 SV=3	1	3	3	3	2	2	2	3	1	1	2	2	2	2	2	2	2	3	1	1	2	2	2	2	2	2	2	3	1	1	2
DNAJC2	19.2135	20.848	20.3071	20.5201	21.9032	20.8119	19.5057	20.4435	21.1391	20.6074	Q99543	Q99543	3	3	3	DnaJ homolog subfamily C member 2;DnaJ homolog subfamily C member 2, N-terminally processed	DNAJC2	sp|Q99543|DNJC2_HUMAN DnaJ homolog subfamily C member 2 OS=Homo sapiens OX=9606 GN=DNAJC2 PE=1 SV=4	1	3	3	3	2	2	1	1	2	1	1	2	2	1	2	2	1	1	2	1	1	2	2	1	2	2	1	1	2	1	1
DNAJC21	19.9981	20.1959	20.7618	19.7626	20.9671	20.4981	19.8865	20.1777	19.5812	20.0504	Q5F1R6	Q5F1R6	2	2	2	DnaJ homolog subfamily C member 21	DNAJC21	sp|Q5F1R6|DJC21_HUMAN DnaJ homolog subfamily C member 21 OS=Homo sapiens OX=9606 GN=DNAJC21 PE=1 SV=2	1	2	2	2	2	2	1	2	0	0	1	1	0	0	2	2	1	2	0	0	1	1	0	0	2	2	1	2	0	0	1
DNAJC3	21.9248	20.9603	21.6683	21.3914	21.773	23.0363	24.3721	24.3296	22.006	22.5836	Q13217	Q13217	9	9	9	DnaJ homolog subfamily C member 3	DNAJC3	sp|Q13217|DNJC3_HUMAN DnaJ homolog subfamily C member 3 OS=Homo sapiens OX=9606 GN=DNAJC3 PE=1 SV=1	1	9	9	9	3	3	3	3	2	2	8	6	2	4	3	3	3	3	2	2	8	6	2	4	3	3	3	3	2	2	8
DNAJC7	22.8853	22.9017	22.7947	22.9478	21.8357	20.8419	20.3452	20.5092	19.4668	20.6551	Q99615	Q99615	8	8	8	DnaJ homolog subfamily C member 7	DNAJC7	sp|Q99615|DNJC7_HUMAN DnaJ homolog subfamily C member 7 OS=Homo sapiens OX=9606 GN=DNAJC7 PE=1 SV=2	1	8	8	8	5	6	6	7	4	2	2	3	3	2	5	6	6	7	4	2	2	3	3	2	5	6	6	7	4	2	2
DNAJC8	25.4582	25.5752	25.1368	25.2405	25.2206	25.423	24.8048	25.0042	25.2658	25.504	O75937	O75937	11	11	11	DnaJ homolog subfamily C member 8	DNAJC8	sp|O75937|DNJC8_HUMAN DnaJ homolog subfamily C member 8 OS=Homo sapiens OX=9606 GN=DNAJC8 PE=1 SV=2	1	11	11	11	10	10	9	11	7	8	7	6	7	7	10	10	9	11	7	8	7	6	7	7	10	10	9	11	7	8	7
DNAJC9	23.6039	23.3975	22.4133	22.7802	20.3274	22.2096	22.0202	22.2934	22.7029	22.9207	Q8WXX5	Q8WXX5	8	8	8	DnaJ homolog subfamily C member 9	DNAJC9	sp|Q8WXX5|DNJC9_HUMAN DnaJ homolog subfamily C member 9 OS=Homo sapiens OX=9606 GN=DNAJC9 PE=1 SV=1	1	8	8	8	7	7	8	5	0	2	4	4	4	3	7	7	8	5	0	2	4	4	4	3	7	7	8	5	0	2	4
DNM1L	27.04	27.0293	26.7336	26.8176	26.3299	26.2686	25.4421	25.5573	26.1291	26.0954	O00429	O00429	20	20	20	Dynamin-1-like protein	DNM1L	sp|O00429|DNM1L_HUMAN Dynamin-1-like protein OS=Homo sapiens OX=9606 GN=DNM1L PE=1 SV=2	1	20	20	20	18	17	11	10	7	12	10	10	12	10	18	17	11	10	7	12	10	10	12	10	18	17	11	10	7	12	10
DNM2	27.6652	27.6767	27.3936	27.4095	27.4045	27.3084	26.9076	27.0064	27.4855	27.4735	P50570;Q05193	P50570	27;3	27;3	24;1	Dynamin-2	DNM2	sp|P50570|DYN2_HUMAN Dynamin-2 OS=Homo sapiens OX=9606 GN=DNM2 PE=1 SV=2	2	27	27	24	21	20	22	23	16	16	19	20	17	17	21	20	22	23	16	16	19	20	17	17	19	18	19	20	14	14	17
DNMT1	24.5314	24.9223	24.4711	24.3788	23.1643	23.1956	21.1009	22.444	22.6137	22.8506	P26358	P26358	17	17	17	DNA (cytosine-5)-methyltransferase 1	DNMT1	sp|P26358|DNMT1_HUMAN DNA (cytosine-5)-methyltransferase 1 OS=Homo sapiens OX=9606 GN=DNMT1 PE=1 SV=2	1	17	17	17	13	11	12	13	6	5	3	3	5	8	13	11	12	13	6	5	3	3	5	8	13	11	12	13	6	5	3
DNPEP	26.4254	26.4336	26.5464	26.5566	27.324	27.1354	26.1229	26.1157	26.5905	26.535	Q9ULA0	Q9ULA0	14	14	14	Aspartyl aminopeptidase	DNPEP	sp|Q9ULA0|DNPEP_HUMAN Aspartyl aminopeptidase OS=Homo sapiens OX=9606 GN=DNPEP PE=1 SV=1	1	14	14	14	10	9	11	13	8	7	10	13	12	11	10	9	11	13	8	7	10	13	12	11	10	9	11	13	8	7	10
DNTTIP1	22.285	21.8719	20.6272	21.187	19.9531	20.1559	21.9616	18.7317	20.4238	20.948	Q9H147	Q9H147	4	4	4	Deoxynucleotidyltransferase terminal-interacting protein 1	DNTTIP1	sp|Q9H147|TDIF1_HUMAN Deoxynucleotidyltransferase terminal-interacting protein 1 OS=Homo sapiens OX=9606 GN=DNTTIP1 PE=1 SV=2	1	4	4	4	2	3	2	1	1	2	2	2	2	3	2	3	2	1	1	2	2	2	2	3	2	3	2	1	1	2	2
DNTTIP2	20.8321	19.4319	21.2216	20.7417	20.748	21.8943	19.4119	20.7214	20.8254	20.4265	Q5QJE6	Q5QJE6	3	3	3	Deoxynucleotidyltransferase terminal-interacting protein 2	DNTTIP2	sp|Q5QJE6|TDIF2_HUMAN Deoxynucleotidyltransferase terminal-interacting protein 2 OS=Homo sapiens OX=9606 GN=DNTTIP2 PE=1 SV=2	1	3	3	3	2	1	3	2	0	0	0	1	1	0	2	1	3	2	0	0	0	1	1	0	2	1	3	2	0	0	0
DOCK1	21.7348	21.7598	21.0727	21.1445	19.9996	21.3272	20.5476	19.4679	19.811	19.9229	Q14185	Q14185	3	3	3	Dedicator of cytokinesis protein 1	DOCK1	sp|Q14185|DOCK1_HUMAN Dedicator of cytokinesis protein 1 OS=Homo sapiens OX=9606 GN=DOCK1 PE=1 SV=2	1	3	3	3	2	3	0	0	0	0	0	0	0	0	2	3	0	0	0	0	0	0	0	0	2	3	0	0	0	0	0
DOCK10	23.8871	23.7445	23.2273	23.4705	25.1907	25.2323	24.7103	24.5416	24.8036	25.127	Q96BY6	Q96BY6	25	25	25	Dedicator of cytokinesis protein 10	DOCK10	sp|Q96BY6|DOC10_HUMAN Dedicator of cytokinesis protein 10 OS=Homo sapiens OX=9606 GN=DOCK10 PE=1 SV=3	1	25	25	25	8	10	5	10	17	13	14	17	16	16	8	10	5	10	17	13	14	17	16	16	8	10	5	10	17	13	14
DOCK11	25.9747	26.0416	25.5639	25.3837	27.1128	26.8942	26.0179	26.3246	26.8124	26.926	Q5JSL3	Q5JSL3	26	26	26	Dedicator of cytokinesis protein 11	DOCK11	sp|Q5JSL3|DOC11_HUMAN Dedicator of cytokinesis protein 11 OS=Homo sapiens OX=9606 GN=DOCK11 PE=1 SV=2	1	26	26	26	12	12	10	8	10	11	15	17	13	18	12	12	10	8	10	11	15	17	13	18	12	12	10	8	10	11	15
DOCK2	26.8217	26.913	26.8504	26.914	27.4862	27.5313	27.2289	27.3129	27.7032	27.6779	Q92608	Q92608	44	44	44	Dedicator of cytokinesis protein 2	DOCK2	sp|Q92608|DOCK2_HUMAN Dedicator of cytokinesis protein 2 OS=Homo sapiens OX=9606 GN=DOCK2 PE=1 SV=2	1	44	44	44	27	25	25	26	26	25	38	34	31	30	27	25	25	26	26	25	38	34	31	30	27	25	25	26	26	25	38
DOCK5	19.4507	21.2023	21.1982	21.0933	21.4714	20.7859	19.9999	19.4245	20.2422	19.9982	Q9H7D0	Q9H7D0	2	2	2	Dedicator of cytokinesis protein 5	DOCK5	sp|Q9H7D0|DOCK5_HUMAN Dedicator of cytokinesis protein 5 OS=Homo sapiens OX=9606 GN=DOCK5 PE=1 SV=3	1	2	2	2	1	0	2	2	0	0	0	0	0	0	1	0	2	2	0	0	0	0	0	0	1	0	2	2	0	0	0
DOCK7	22.3343	22.7338	20.0058	18.8713	20.9501	20.6267	20.9973	20.3452	19.7288	20.3439	Q96N67	Q96N67	9	7	7	Dedicator of cytokinesis protein 7	DOCK7	sp|Q96N67|DOCK7_HUMAN Dedicator of cytokinesis protein 7 OS=Homo sapiens OX=9606 GN=DOCK7 PE=1 SV=4	1	9	7	7	6	6	1	2	0	0	1	1	2	1	5	5	0	0	0	0	0	0	1	0	5	5	0	0	0	0	0
DOCK8	27.288	27.2184	27.2548	27.2448	27.297	27.3273	26.7251	26.6862	27.2576	27.2142	Q8NF50	Q8NF50	45	45	43	Dedicator of cytokinesis protein 8	DOCK8	sp|Q8NF50|DOCK8_HUMAN Dedicator of cytokinesis protein 8 OS=Homo sapiens OX=9606 GN=DOCK8 PE=1 SV=3	1	45	45	43	32	32	32	35	24	27	36	36	32	32	32	32	32	35	24	27	36	36	32	32	31	31	31	33	24	27	35
DOCK9	20.763	20.3586	20.4279	19.4837	23.2391	21.4607	22.6805	21.5764	21.9304	21.9671	Q9BZ29	Q9BZ29	4	4	4	Dedicator of cytokinesis protein 9	DOCK9	sp|Q9BZ29|DOCK9_HUMAN Dedicator of cytokinesis protein 9 OS=Homo sapiens OX=9606 GN=DOCK9 PE=1 SV=2	1	4	4	4	0	0	0	0	2	2	3	2	3	3	0	0	0	0	2	2	3	2	3	3	0	0	0	0	2	2	3
DOK1	23.6145	23.0237	23.0322	22.9093	20.62	19.6658	18.865	19.7559	22.1273	20.7474	Q99704	Q99704	5	5	5	Docking protein 1	DOK1	sp|Q99704|DOK1_HUMAN Docking protein 1 OS=Homo sapiens OX=9606 GN=DOK1 PE=1 SV=1	1	5	5	5	3	4	4	2	1	1	0	1	2	1	3	4	4	2	1	1	0	1	2	1	3	4	4	2	1	1	0
DOK2	19.803	20.653	20.7044	20.0976	24.3431	24.5221	24.706	24.2707	22.956	22.8563	O60496	O60496	9	9	9	Docking protein 2	DOK2	sp|O60496|DOK2_HUMAN Docking protein 2 OS=Homo sapiens OX=9606 GN=DOK2 PE=1 SV=2	1	9	9	9	1	3	4	4	7	7	7	8	7	4	1	3	4	4	7	7	7	8	7	4	1	3	4	4	7	7	7
DOK3	24.6048	24.8888	23.7757	23.736	22.0975	21.0873	20.6981	21.1476	23.0945	23.0345	Q7L591	Q7L591	9	9	9	Docking protein 3	DOK3	sp|Q7L591|DOK3_HUMAN Docking protein 3 OS=Homo sapiens OX=9606 GN=DOK3 PE=1 SV=2	1	9	9	9	7	7	7	6	0	2	2	2	4	3	7	7	7	6	0	2	2	2	4	3	7	7	7	6	0	2	2
DOPEY2	22.4781	22.7359	19.7606	20.4042	23.0585	20.5935	20.1273	19.8012	23.4947	20.9541	Q9Y3R5	Q9Y3R5	4	4	4	Protein dopey-2	DOPEY2	sp|Q9Y3R5|DOP2_HUMAN Protein dopey-2 OS=Homo sapiens OX=9606 GN=DOP1B PE=1 SV=5	1	4	4	4	2	3	1	1	2	1	1	0	2	2	2	3	1	1	2	1	1	0	2	2	2	3	1	1	2	1	1
DPF2	25.0178	25.0093	24.6582	24.3366	23.5777	23.6947	22.5888	22.8069	23.6916	23.5992	Q92785	Q92785	13	13	13	Zinc finger protein ubi-d4	DPF2	sp|Q92785|REQU_HUMAN Zinc finger protein ubi-d4 OS=Homo sapiens OX=9606 GN=DPF2 PE=1 SV=2	1	13	13	13	12	12	11	12	7	4	7	8	6	4	12	12	11	12	7	4	7	8	6	4	12	12	11	12	7	4	7
DPH2	21.1728	21.5623	22.423	22.6401	19.4184	20.7419	20.1276	20.9499	21.4584	19.5771	Q9BQC3	Q9BQC3	3	3	3	Diphthamide biosynthesis protein 2	DPH2	sp|Q9BQC3|DPH2_HUMAN 2-(3-amino-3-carboxypropyl)histidine synthase subunit 2 OS=Homo sapiens OX=9606 GN=DPH2 PE=1 SV=1	1	3	3	3	1	3	3	2	1	1	1	0	1	0	1	3	3	2	1	1	1	0	1	0	1	3	3	2	1	1	1
DPH5	20.2707	20.7585	22.4003	19.162	20.4864	21.8208	19.6888	20.5018	21.7641	20.0258	Q9H2P9	Q9H2P9	2	2	2	Diphthine synthase	DPH5	sp|Q9H2P9|DPH5_HUMAN Diphthine methyl ester synthase OS=Homo sapiens OX=9606 GN=DPH5 PE=1 SV=2	1	2	2	2	1	1	1	2	1	1	0	1	2	1	1	1	1	2	1	1	0	1	2	1	1	1	1	2	1	1	0
DPM1	24.5507	24.5751	24.8569	24.7625	25.0993	25.1077	26.0705	26.1917	25.1201	25.0807	O60762	O60762	6	6	6	Dolichol-phosphate mannosyltransferase subunit 1	DPM1	sp|O60762|DPM1_HUMAN Dolichol-phosphate mannosyltransferase subunit 1 OS=Homo sapiens OX=9606 GN=DPM1 PE=1 SV=1	1	6	6	6	5	4	4	4	3	3	5	6	4	5	5	4	4	4	3	3	5	6	4	5	5	4	4	4	3	3	5
DPM3	21.1314	18.5111	22.2613	22.3864	19.5287	20.8752	20.696	23.1285	20.9875	19.923	Q9P2X0	Q9P2X0	2	2	2	Dolichol-phosphate mannosyltransferase subunit 3	DPM3	sp|Q9P2X0|DPM3_HUMAN Dolichol-phosphate mannosyltransferase subunit 3 OS=Homo sapiens OX=9606 GN=DPM3 PE=1 SV=2	1	2	2	2	0	1	2	2	1	1	1	2	1	1	0	1	2	2	1	1	1	2	1	1	0	1	2	2	1	1	1
DPP3	26.622	26.6551	26.0059	25.927	25.9398	25.7799	25.3277	25.4397	26.034	26.0753	Q9NY33	Q9NY33	19	19	19	Dipeptidyl peptidase 3	DPP3	sp|Q9NY33|DPP3_HUMAN Dipeptidyl peptidase 3 OS=Homo sapiens OX=9606 GN=DPP3 PE=1 SV=2	1	19	19	19	15	17	12	11	9	9	11	12	14	13	15	17	12	11	9	9	11	12	14	13	15	17	12	11	9	9	11
DPP4	19.4791	19.1261	17.3797	19.8307	23.959	24.1573	25.0953	24.8233	23.141	23.8689	P27487	P27487	13	13	13	Dipeptidyl peptidase 4;Dipeptidyl peptidase 4 membrane form;Dipeptidyl peptidase 4 soluble form	DPP4	sp|P27487|DPP4_HUMAN Dipeptidyl peptidase 4 OS=Homo sapiens OX=9606 GN=DPP4 PE=1 SV=2	1	13	13	13	1	1	1	1	5	5	12	10	5	7	1	1	1	1	5	5	12	10	5	7	1	1	1	1	5	5	12
DPP7	25.2788	25.3	25.6222	25.5466	26.9785	26.926	28.3525	28.4798	27.4507	27.5136	Q9UHL4	Q9UHL4	16	16	16	Dipeptidyl peptidase 2	DPP7	sp|Q9UHL4|DPP2_HUMAN Dipeptidyl peptidase 2 OS=Homo sapiens OX=9606 GN=DPP7 PE=1 SV=3	1	16	16	16	6	7	7	7	8	8	15	16	11	11	6	7	7	7	8	8	15	16	11	11	6	7	7	7	8	8	15
DPP9	21.9311	22.4853	21.5074	22.1486	21.7133	22.7194	23.1991	22.122	22.6304	21.183	Q86TI2	Q86TI2	9	9	9	Dipeptidyl peptidase 9	DPP9	sp|Q86TI2|DPP9_HUMAN Dipeptidyl peptidase 9 OS=Homo sapiens OX=9606 GN=DPP9 PE=1 SV=3	1	9	9	9	4	5	3	3	6	4	2	4	2	4	4	5	3	3	6	4	2	4	2	4	4	5	3	3	6	4	2
DPY30	26.7448	26.8436	27.1481	27.0053	26.4012	26.112	26.3415	26.5911	26.9449	26.9812	Q9C005	Q9C005	3	3	3	Protein dpy-30 homolog	DPY30	sp|Q9C005|DPY30_HUMAN Protein dpy-30 homolog OS=Homo sapiens OX=9606 GN=DPY30 PE=1 SV=1	1	3	3	3	3	3	2	3	2	3	3	3	2	2	3	3	2	3	2	3	3	3	2	2	3	3	2	3	2	3	3
DPYD	24.0718	23.8174	23.8597	23.7498	25.0989	25.0897	23.5321	23.3148	23.6471	23.4371	Q12882	Q12882	7	7	7	Dihydropyrimidine dehydrogenase [NADP(+)]	DPYD	sp|Q12882|DPYD_HUMAN Dihydropyrimidine dehydrogenase [NADP(+)] OS=Homo sapiens OX=9606 GN=DPYD PE=1 SV=2	1	7	7	7	6	6	5	5	5	5	2	2	4	3	6	6	5	5	5	5	2	2	4	3	6	6	5	5	5	5	2
DPYSL2	29.0535	29.0164	27.4105	27.3421	26.8037	26.7632	25.9309	26.1439	26.2558	26.251	Q16555;Q14194	Q16555	22;2	22;2	21;1	Dihydropyrimidinase-related protein 2	DPYSL2	sp|Q16555|DPYL2_HUMAN Dihydropyrimidinase-related protein 2 OS=Homo sapiens OX=9606 GN=DPYSL2 PE=1 SV=1	2	22	22	21	21	20	18	16	11	13	17	15	12	13	21	20	18	16	11	13	17	15	12	13	20	19	17	15	10	12	16
DPYSL3	26.7908	26.7429	19.6504	19.259	19.9515	21.3074	19.8814	19.2738	18.7545	18.9989	Q14195	Q14195	16	15	15	Dihydropyrimidinase-related protein 3	DPYSL3	sp|Q14195|DPYL3_HUMAN Dihydropyrimidinase-related protein 3 OS=Homo sapiens OX=9606 GN=DPYSL3 PE=1 SV=1	1	16	15	15	16	15	2	1	1	1	1	2	1	2	15	14	1	0	0	0	0	1	1	1	15	14	1	0	0	0	0
DR1	24.3358	24.316	24.1539	24.2069	24.6868	23.8732	24.4204	24.2646	25.2459	24.8884	Q01658	Q01658	7	7	7	Protein Dr1	DR1	sp|Q01658|NC2B_HUMAN Protein Dr1 OS=Homo sapiens OX=9606 GN=DR1 PE=1 SV=1	1	7	7	7	6	6	5	5	3	4	3	5	3	4	6	6	5	5	3	4	3	5	3	4	6	6	5	5	3	4	3
DRG1	24.5839	24.7244	24.6414	24.8415	24.1906	24.2777	23.8005	23.8501	24.1219	24.1538	Q9Y295	Q9Y295	8	8	8	Developmentally-regulated GTP-binding protein 1	DRG1	sp|Q9Y295|DRG1_HUMAN Developmentally-regulated GTP-binding protein 1 OS=Homo sapiens OX=9606 GN=DRG1 PE=1 SV=1	1	8	8	8	7	6	7	7	5	7	6	5	6	5	7	6	7	7	5	7	6	5	6	5	7	6	7	7	5	7	6
DRG2	23.2369	22.6353	22.9386	23.1828	22.6217	20.0014	22.6324	22.6397	23.0623	22.9533	P55039	P55039	6	6	6	Developmentally-regulated GTP-binding protein 2	DRG2	sp|P55039|DRG2_HUMAN Developmentally-regulated GTP-binding protein 2 OS=Homo sapiens OX=9606 GN=DRG2 PE=1 SV=1	1	6	6	6	3	3	3	4	4	0	4	2	3	2	3	3	3	4	4	0	4	2	3	2	3	3	3	4	4	0	4
DSCR3	18.6513	22.0463	18.8948	20.046	23.0345	20.4665	20.0563	20.8676	21.5793	19.5893	O14972	O14972	2	2	2	Down syndrome critical region protein 3	DSCR3	sp|O14972|VP26C_HUMAN Vacuolar protein sorting-associated protein 26C OS=Homo sapiens OX=9606 GN=VPS26C PE=1 SV=1	1	2	2	2	2	2	1	1	2	2	1	1	2	1	2	2	1	1	2	2	1	1	2	1	2	2	1	1	2	2	1
DSN1	19.8659	20.714	19.7852	20.7843	20.7194	20.8934	19.491	19.2629	19.7432	19.68	Q9H410	Q9H410	2	2	2	Kinetochore-associated protein DSN1 homolog	DSN1	sp|Q9H410|DSN1_HUMAN Kinetochore-associated protein DSN1 homolog OS=Homo sapiens OX=9606 GN=DSN1 PE=1 SV=2	1	2	2	2	2	2	2	1	0	0	0	2	1	1	2	2	2	1	0	0	0	2	1	1	2	2	2	1	0	0	0
DSTN	19.1742	19.2567	22.9657	23.3988	20.7494	19.4958	23.6474	23.9044	19.7795	20.9982	P60981	P60981	4	3	3	Destrin	DSTN	sp|P60981|DEST_HUMAN Destrin OS=Homo sapiens OX=9606 GN=DSTN PE=1 SV=3	1	4	3	3	1	1	4	4	3	3	4	4	3	3	0	0	3	3	2	2	3	3	2	2	0	0	3	3	2	2	3
DTX3L	23.0455	22.4476	21.7046	22.0942	22.9409	22.7095	23.4268	23.3807	23.147	22.9358	Q8TDB6	Q8TDB6	9	9	9	E3 ubiquitin-protein ligase DTX3L	DTX3L	sp|Q8TDB6|DTX3L_HUMAN E3 ubiquitin-protein ligase DTX3L OS=Homo sapiens OX=9606 GN=DTX3L PE=1 SV=1	1	9	9	9	4	4	5	2	3	3	7	7	5	5	4	4	5	2	3	3	7	7	5	5	4	4	5	2	3	3	7
DTYMK	21.312	22.5903	22.4953	22.6759	19.9602	19.7758	20.6768	21.95	22.0199	19.7369	P23919	P23919	4	4	4	Thymidylate kinase	DTYMK	sp|P23919|KTHY_HUMAN Thymidylate kinase OS=Homo sapiens OX=9606 GN=DTYMK PE=1 SV=4	1	4	4	4	2	3	3	4	1	0	2	3	2	1	2	3	3	4	1	0	2	3	2	1	2	3	3	4	1	0	2
DUS1L	20.2222	20.0768	21.3457	19.0702	20.1695	20.774	20.8051	20.7869	20.0406	20.264	Q6P1R4	Q6P1R4	4	4	4	tRNA-dihydrouridine(16/17) synthase [NAD(P)(+)]-like	DUS1L	sp|Q6P1R4|DUS1L_HUMAN tRNA-dihydrouridine(16/17) synthase [NAD(P)(+)]-like OS=Homo sapiens OX=9606 GN=DUS1L PE=1 SV=1	1	4	4	4	2	1	3	2	1	1	1	1	1	1	2	1	3	2	1	1	1	1	1	1	2	1	3	2	1	1	1
DUS2	19.9476	19.9607	21.2727	21.6486	20.0601	19.9114	20.1234	19.5388	19.3898	19.5606	Q9NX74	Q9NX74	3	3	3	tRNA-dihydrouridine(20) synthase [NAD(P)+]-like	DUS2	sp|Q9NX74|DUS2L_HUMAN tRNA-dihydrouridine(20) synthase [NAD(P)+]-like OS=Homo sapiens OX=9606 GN=DUS2 PE=1 SV=1	1	3	3	3	1	1	2	3	1	1	0	0	0	1	1	1	2	3	1	1	0	0	0	1	1	1	2	3	1	1	0
DUS3L	24.3735	23.9213	23.969	25.0732	22.7258	22.8577	20.59	20.4082	22.0069	22.3088	Q96G46	Q96G46	14	14	14	tRNA-dihydrouridine(47) synthase [NAD(P)(+)]-like	DUS3L	sp|Q96G46|DUS3L_HUMAN tRNA-dihydrouridine(47) synthase [NAD(P)(+)]-like OS=Homo sapiens OX=9606 GN=DUS3L PE=1 SV=2	1	14	14	14	7	10	12	13	6	4	2	2	3	3	7	10	12	13	6	4	2	2	3	3	7	10	12	13	6	4	2
DUSP12	21.0746	20.8316	21.302	21.7102	19.365	20.3069	19.804	19.0045	21.3998	20.3281	Q9UNI6	Q9UNI6	3	3	3	Dual specificity protein phosphatase 12	DUSP12	sp|Q9UNI6|DUS12_HUMAN Dual specificity protein phosphatase 12 OS=Homo sapiens OX=9606 GN=DUSP12 PE=1 SV=1	1	3	3	3	1	1	3	2	0	0	0	0	0	0	1	1	3	2	0	0	0	0	0	0	1	1	3	2	0	0	0
DUSP3	21.9941	22.1649	21.7863	21.8613	20.0778	20.7346	20.6194	18.5253	20.042	21.3796	P51452	P51452	4	4	4	Dual specificity protein phosphatase 3	DUSP3	sp|P51452|DUS3_HUMAN Dual specificity protein phosphatase 3 OS=Homo sapiens OX=9606 GN=DUSP3 PE=1 SV=1	1	4	4	4	4	4	3	3	1	2	1	1	0	1	4	4	3	3	1	2	1	1	0	1	4	4	3	3	1	2	1
DUT	25.7238	25.4004	25.8614	25.6541	25.1515	25.0091	25.4915	25.5153	24.7766	24.8127	P33316	P33316	7	7	7	Deoxyuridine 5-triphosphate nucleotidohydrolase, mitochondrial	DUT	sp|P33316|DUT_HUMAN Deoxyuridine 5-triphosphate nucleotidohydrolase, mitochondrial OS=Homo sapiens OX=9606 GN=DUT PE=1 SV=4	1	7	7	7	5	5	5	5	6	4	7	7	6	6	5	5	5	5	6	4	7	7	6	6	5	5	5	5	6	4	7
DYNC1H1	29.5547	29.5303	29.0186	29.0334	29.0465	28.9871	28.7341	28.7788	28.8429	28.8477	Q14204	Q14204	135	135	135	Cytoplasmic dynein 1 heavy chain 1	DYNC1H1	sp|Q14204|DYHC1_HUMAN Cytoplasmic dynein 1 heavy chain 1 OS=Homo sapiens OX=9606 GN=DYNC1H1 PE=1 SV=5	1	135	135	135	104	113	99	94	82	79	90	92	78	83	104	113	99	94	82	79	90	92	78	83	104	113	99	94	82	79	90
DYNC1I2	24.5437	24.5301	24.0522	24.0031	24.1192	24.2442	24.3317	24.3314	23.8672	24.0461	Q13409	Q13409	10	10	10	Cytoplasmic dynein 1 intermediate chain 2	DYNC1I2	sp|Q13409|DC1I2_HUMAN Cytoplasmic dynein 1 intermediate chain 2 OS=Homo sapiens OX=9606 GN=DYNC1I2 PE=1 SV=3	1	10	10	10	6	6	8	8	7	8	5	6	7	6	6	6	8	8	7	8	5	6	7	6	6	6	8	8	7	8	5
DYNC1LI1	24.8235	24.836	24.4751	24.6605	24.9501	24.9267	20.5195	23.8073	24.815	24.3257	Q9Y6G9	Q9Y6G9	5	5	5	Cytoplasmic dynein 1 light intermediate chain 1	DYNC1LI1	sp|Q9Y6G9|DC1L1_HUMAN Cytoplasmic dynein 1 light intermediate chain 1 OS=Homo sapiens OX=9606 GN=DYNC1LI1 PE=1 SV=3	1	5	5	5	4	3	4	5	5	4	1	2	3	2	4	3	4	5	5	4	1	2	3	2	4	3	4	5	5	4	1
DYNC1LI2	20.2955	21.6865	19.4359	22.1694	22.3382	22.2228	19.7635	22.4836	20.1456	20.3082	O43237	O43237	4	4	4	Cytoplasmic dynein 1 light intermediate chain 2	DYNC1LI2	sp|O43237|DC1L2_HUMAN Cytoplasmic dynein 1 light intermediate chain 2 OS=Homo sapiens OX=9606 GN=DYNC1LI2 PE=1 SV=1	1	4	4	4	1	3	2	2	2	2	1	2	0	1	1	3	2	2	2	2	1	2	0	1	1	3	2	2	2	2	1
DYNLL1	25.2417	25.3905	24.6371	24.4622	24.3605	24.2431	24.3035	23.8504	23.5693	23.4805	P63167	P63167	4	4	2	Dynein light chain 1, cytoplasmic	DYNLL1	sp|P63167|DYL1_HUMAN Dynein light chain 1, cytoplasmic OS=Homo sapiens OX=9606 GN=DYNLL1 PE=1 SV=1	1	4	4	2	3	3	3	4	2	2	3	3	2	2	3	3	3	4	2	2	3	3	2	2	1	1	1	2	0	0	1
DYNLRB1	24.577	24.46	24.0165	23.6725	25.2347	20.7555	20.3384	23.9144	24.6252	24.5567	Q9NP97;Q8TF09	Q9NP97;Q8TF09	4;2	4;2	4;2	Dynein light chain roadblock-type 1;Dynein light chain roadblock-type 2	DYNLRB1;DYNLRB2	sp|Q9NP97|DLRB1_HUMAN Dynein light chain roadblock-type 1 OS=Homo sapiens OX=9606 GN=DYNLRB1 PE=1 SV=3;sp|Q8TF09|DLRB2_HUMAN Dynein light chain roadblock-type 2 OS=Homo sapiens OX=9606 GN=DYNLRB2 PE=1 SV=1	2	4	4	4	4	4	4	3	4	1	1	2	2	3	4	4	4	3	4	1	1	2	2	3	4	4	4	3	4	1	1
DYNLT1	24.8761	24.7667	23.4454	23.5946	20.6848	21.8877	20.5252	21.3331	22.5906	20.8321	P63172	P63172	2	2	2	Dynein light chain Tctex-type 1	DYNLT1	sp|P63172|DYLT1_HUMAN Dynein light chain Tctex-type 1 OS=Homo sapiens OX=9606 GN=DYNLT1 PE=1 SV=1	1	2	2	2	2	2	1	2	0	1	0	1	2	1	2	2	1	2	0	1	0	1	2	1	2	2	1	2	0	1	0
DYNLT3	18.9616	20.8484	19.75	20.1001	22.2418	20.5505	23.2017	22.912	22.442	22.9423	P51808	P51808	3	3	3	Dynein light chain Tctex-type 3	DYNLT3	sp|P51808|DYLT3_HUMAN Dynein light chain Tctex-type 3 OS=Homo sapiens OX=9606 GN=DYNLT3 PE=1 SV=1	1	3	3	3	0	0	0	1	2	1	3	2	2	2	0	0	0	1	2	1	3	2	2	2	0	0	0	1	2	1	3
DYRK1A	22.2394	22.7066	21.9194	22.4209	23.1034	23.1301	22.0889	21.8097	21.2814	22.296	Q13627	Q13627	3	3	2	Dual specificity tyrosine-phosphorylation-regulated kinase 1A	DYRK1A	sp|Q13627|DYR1A_HUMAN Dual specificity tyrosine-phosphorylation-regulated kinase 1A OS=Homo sapiens OX=9606 GN=DYRK1A PE=1 SV=2	1	3	3	2	3	3	3	3	2	2	2	2	2	3	3	3	3	3	2	2	2	2	2	3	2	2	2	2	1	1	1
DYSF	24.6858	24.4243	26.3365	26.2493	25.6485	22.6863	22.6354	23.8984	24.7608	24.9719	O75923	O75923	32	32	31	Dysferlin	DYSF	sp|O75923|DYSF_HUMAN Dysferlin OS=Homo sapiens OX=9606 GN=DYSF PE=1 SV=1	1	32	32	31	9	9	27	29	3	3	5	7	14	17	9	9	27	29	3	3	5	7	14	17	8	8	26	28	2	2	5
EARS2	21.0602	21.1818	23.6298	24.0493	20.7899	21.9459	23.0134	23.8488	22.8275	19.7654	Q5JPH6	Q5JPH6	5	5	5	Probable glutamate--tRNA ligase, mitochondrial	EARS2	sp|Q5JPH6|SYEM_HUMAN Probable glutamate--tRNA ligase, mitochondrial OS=Homo sapiens OX=9606 GN=EARS2 PE=1 SV=2	1	5	5	5	2	2	4	4	1	2	3	3	2	1	2	2	4	4	1	2	3	3	2	1	2	2	4	4	1	2	3
EBF1	24.5207	24.2584	24.0893	24.1632	20.8379	19.0907	19.1708	19.2392	22.2344	22.1129	Q9UH73;Q9HAK2	Q9UH73;Q9HAK2	6;3	6;3	1;1	Transcription factor COE1;Transcription factor COE2	EBF1;EBF2	sp|Q9UH73|COE1_HUMAN Transcription factor COE1 OS=Homo sapiens OX=9606 GN=EBF1 PE=1 SV=2;sp|Q9HAK2|COE2_HUMAN Transcription factor COE2 OS=Homo sapiens OX=9606 GN=EBF2 PE=1 SV=4	2	6	6	1	6	6	6	6	0	0	1	0	2	2	6	6	6	6	0	0	1	0	2	2	1	1	1	1	0	0	0
EBNA1BP2	21.5741	21.4095	21.3387	21.2819	21.217	21.1383	21.1911	21.0513	21.179	22.3572	Q99848	Q99848	3	3	3	Probable rRNA-processing protein EBP2	EBNA1BP2	sp|Q99848|EBP2_HUMAN Probable rRNA-processing protein EBP2 OS=Homo sapiens OX=9606 GN=EBNA1BP2 PE=1 SV=2	1	3	3	3	2	2	2	2	3	2	2	2	2	1	2	2	2	2	3	2	2	2	2	1	2	2	2	2	3	2	2
ECH1	29.0828	29.1177	29.8037	29.7394	29.8341	29.8774	30.4935	30.3541	30.0084	30.0068	Q13011	Q13011	23	23	23	Delta(3,5)-Delta(2,4)-dienoyl-CoA isomerase, mitochondrial	ECH1	sp|Q13011|ECH1_HUMAN Delta(3,5)-Delta(2,4)-dienoyl-CoA isomerase, mitochondrial OS=Homo sapiens OX=9606 GN=ECH1 PE=1 SV=2	1	23	23	23	14	12	19	19	10	11	19	21	11	13	14	12	19	19	10	11	19	21	11	13	14	12	19	19	10	11	19
ECHDC1	24.3871	24.2572	24.7428	24.8328	24.9216	24.925	24.7665	24.8589	25.4414	25.3755	Q9NTX5	Q9NTX5	16	16	16	Ethylmalonyl-CoA decarboxylase	ECHDC1	sp|Q9NTX5|ECHD1_HUMAN Ethylmalonyl-CoA decarboxylase OS=Homo sapiens OX=9606 GN=ECHDC1 PE=1 SV=2	1	16	16	16	9	11	8	10	8	9	12	12	12	13	9	11	8	10	8	9	12	12	12	13	9	11	8	10	8	9	12
ECHDC2	21.417	19.2038	20.1283	20.1784	21.646	20.6199	22.6213	22.4879	22.3665	22.0467	Q86YB7	Q86YB7	3	3	3	Enoyl-CoA hydratase domain-containing protein 2, mitochondrial	ECHDC2	sp|Q86YB7|ECHD2_HUMAN Enoyl-CoA hydratase domain-containing protein 2, mitochondrial OS=Homo sapiens OX=9606 GN=ECHDC2 PE=1 SV=2	1	3	3	3	0	0	0	1	1	1	3	2	2	2	0	0	0	1	1	1	3	2	2	2	0	0	0	1	1	1	3
ECHS1	28.0783	27.9752	27.6603	27.5861	27.9463	28.5774	29.0197	29.0335	28.6676	28.5679	P30084	P30084	15	15	15	Enoyl-CoA hydratase, mitochondrial	ECHS1	sp|P30084|ECHM_HUMAN Enoyl-CoA hydratase, mitochondrial OS=Homo sapiens OX=9606 GN=ECHS1 PE=1 SV=4	1	15	15	15	9	10	10	10	11	7	14	13	12	10	9	10	10	10	11	7	14	13	12	10	9	10	10	10	11	7	14
ECI1	26.1294	26.0588	25.7477	25.7298	26.3009	26.4529	26.7943	26.8667	26.196	26.3408	P42126	P42126	5	5	5	Enoyl-CoA delta isomerase 1, mitochondrial	ECI1	sp|P42126|ECI1_HUMAN Enoyl-CoA delta isomerase 1, mitochondrial OS=Homo sapiens OX=9606 GN=ECI1 PE=1 SV=1	1	5	5	5	4	4	5	5	4	4	4	5	4	4	4	4	5	5	4	4	4	5	4	4	4	4	5	5	4	4	4
ECI2	23.0791	22.8273	25.4365	25.2505	26.7385	26.5427	26.8823	26.9979	26.0644	26.132	O75521	O75521	13	13	13	Enoyl-CoA delta isomerase 2, mitochondrial	ECI2	sp|O75521|ECI2_HUMAN Enoyl-CoA delta isomerase 2 OS=Homo sapiens OX=9606 GN=ECI2 PE=1 SV=4	1	13	13	13	3	2	5	7	8	7	9	12	8	10	3	2	5	7	8	7	9	12	8	10	3	2	5	7	8	7	9
ECM29	25.6349	25.6028	25.9099	25.8143	25.3619	25.4428	24.8873	25.14	25.4286	24.9531	Q5VYK3	Q5VYK3	27	27	27	Proteasome-associated protein ECM29 homolog	ECM29	sp|Q5VYK3|ECM29_HUMAN Proteasome adapter and scaffold protein ECM29 OS=Homo sapiens OX=9606 GN=ECPAS PE=1 SV=2	1	27	27	27	20	18	21	22	7	9	12	8	10	10	20	18	21	22	7	9	12	8	10	10	20	18	21	22	7	9	12
ECSIT	21.3305	21.2921	19.9195	20.3816	21.1902	20.2082	23.1144	23.0149	23.1753	22.8036	Q9BQ95	Q9BQ95	5	5	5	Evolutionarily conserved signaling intermediate in Toll pathway, mitochondrial	ECSIT	sp|Q9BQ95|ECSIT_HUMAN Evolutionarily conserved signaling intermediate in Toll pathway, mitochondrial OS=Homo sapiens OX=9606 GN=ECSIT PE=1 SV=1	1	5	5	5	2	3	1	1	2	1	3	4	4	5	2	3	1	1	2	1	3	4	4	5	2	3	1	1	2	1	3
EDC3	22.7443	22.7776	23.1423	20.9096	21.2476	20.0238	20.6649	20.8582	19.6782	22.4166	Q96F86	Q96F86	3	3	3	Enhancer of mRNA-decapping protein 3	EDC3	sp|Q96F86|EDC3_HUMAN Enhancer of mRNA-decapping protein 3 OS=Homo sapiens OX=9606 GN=EDC3 PE=1 SV=1	1	3	3	3	2	2	2	1	1	2	2	0	2	2	2	2	2	1	1	2	2	0	2	2	2	2	2	1	1	2	2
EDC4	25.6489	25.43	25.7192	25.6099	25.8338	25.7124	24.8483	24.9545	25.8452	25.166	Q6P2E9	Q6P2E9	15	15	15	Enhancer of mRNA-decapping protein 4	EDC4	sp|Q6P2E9|EDC4_HUMAN Enhancer of mRNA-decapping protein 4 OS=Homo sapiens OX=9606 GN=EDC4 PE=1 SV=1	1	15	15	15	9	10	8	12	9	9	8	8	11	10	9	10	8	12	9	9	8	8	11	10	9	10	8	12	9	9	8
EDF1	23.431	23.5182	20.635	22.867	23.0527	19.7922	22.6287	22.6681	22.9659	22.7009	O60869	O60869	4	4	4	Endothelial differentiation-related factor 1	EDF1	sp|O60869|EDF1_HUMAN Endothelial differentiation-related factor 1 OS=Homo sapiens OX=9606 GN=EDF1 PE=1 SV=1	1	4	4	4	4	3	1	2	2	1	2	2	2	2	4	3	1	2	2	1	2	2	2	2	4	3	1	2	2	1	2
EEA1	23.1623	23.0026	22.9654	23.1558	23.0467	22.7076	21.9608	22.0436	22.9304	23.0283	Q15075	Q15075	10	10	10	Early endosome antigen 1	EEA1	sp|Q15075|EEA1_HUMAN Early endosome antigen 1 OS=Homo sapiens OX=9606 GN=EEA1 PE=1 SV=2	1	10	10	10	6	5	5	5	4	2	5	4	6	6	6	5	5	5	4	2	5	4	6	6	6	5	5	5	4	2	5
EED	19.6081	18.7786	21.4292	18.3328	20.7043	20.1974	18.9693	21.062	20.4285	20.6712	O75530	O75530	2	2	2	Polycomb protein EED	EED	sp|O75530|EED_HUMAN Polycomb protein EED OS=Homo sapiens OX=9606 GN=EED PE=1 SV=2	1	2	2	2	0	0	2	0	0	0	0	1	0	0	0	0	2	0	0	0	0	1	0	0	0	0	2	0	0	0	0
EEF1A1	31.4187	31.4182	31.9918	32.0082	31.2509	31.4542	31.0748	31.0084	31.1463	31.2352	P68104;Q5VTE0;Q05639	P68104;Q5VTE0	20;18;7	20;18;7	20;18;7	Elongation factor 1-alpha 1;Putative elongation factor 1-alpha-like 3	EEF1A1;EEF1A1P5	sp|P68104|EF1A1_HUMAN Elongation factor 1-alpha 1 OS=Homo sapiens OX=9606 GN=EEF1A1 PE=1 SV=1;sp|Q5VTE0|EF1A3_HUMAN Putative elongation factor 1-alpha-like 3 OS=Homo sapiens OX=9606 GN=EEF1A1P5 PE=5 SV=1	3	20	20	20	16	19	19	19	14	13	17	17	14	13	16	19	19	19	14	13	17	17	14	13	16	19	19	19	14	13	17
EEF1B2	24.8864	24.9006	25.8105	25.4016	25.106	24.9537	24.5579	24.4404	24.8469	25.4543	P24534	P24534	5	5	5	Elongation factor 1-beta	EEF1B2	sp|P24534|EF1B_HUMAN Elongation factor 1-beta OS=Homo sapiens OX=9606 GN=EEF1B2 PE=1 SV=3	1	5	5	5	5	5	3	4	2	2	3	4	4	3	5	5	3	4	2	2	3	4	4	3	5	5	3	4	2	2	3
EEF1D	26.8	26.6371	26.917	26.8604	26.7533	26.7928	25.8752	25.7875	26.4729	26.5882	P29692	P29692	10	10	10	Elongation factor 1-delta	EEF1D	sp|P29692|EF1D_HUMAN Elongation factor 1-delta OS=Homo sapiens OX=9606 GN=EEF1D PE=1 SV=5	1	10	10	10	6	6	10	10	6	6	7	7	6	6	6	6	10	10	6	6	7	7	6	6	6	6	10	10	6	6	7
EEF1E1	24.1208	24.7464	24.315	24.3056	24.6209	24.1045	21.0181	21.4848	23.2177	23.0967	O43324	O43324	2	2	2	Eukaryotic translation elongation factor 1 epsilon-1	EEF1E1	sp|O43324|MCA3_HUMAN Eukaryotic translation elongation factor 1 epsilon-1 OS=Homo sapiens OX=9606 GN=EEF1E1 PE=1 SV=1	1	2	2	2	2	2	2	2	2	2	1	2	2	2	2	2	2	2	2	2	1	2	2	2	2	2	2	2	2	2	1
EEF1G	28.0975	28.0304	28.0362	27.7851	28.0965	28.1382	27.4456	27.5601	27.9356	27.9297	P26641	P26641	14	14	14	Elongation factor 1-gamma	EEF1G	sp|P26641|EF1G_HUMAN Elongation factor 1-gamma OS=Homo sapiens OX=9606 GN=EEF1G PE=1 SV=3	1	14	14	14	11	11	12	13	11	10	12	11	12	11	11	11	12	13	11	10	12	11	12	11	11	11	12	13	11	10	12
EEF2	30.8228	30.8513	31.2515	31.2478	30.7814	30.7423	30.2828	30.2479	30.5421	30.5644	P13639	P13639	37	37	37	Elongation factor 2	EEF2	sp|P13639|EF2_HUMAN Elongation factor 2 OS=Homo sapiens OX=9606 GN=EEF2 PE=1 SV=4	1	37	37	37	29	32	33	33	27	26	30	32	29	27	29	32	33	33	27	26	30	32	29	27	29	32	33	33	27	26	30
EEFSEC	23.6668	23.8395	23.4364	23.5235	23.763	23.782	22.5163	22.4746	22.8524	24.0408	P57772	P57772	10	10	10	Selenocysteine-specific elongation factor	EEFSEC	sp|P57772|SELB_HUMAN Selenocysteine-specific elongation factor OS=Homo sapiens OX=9606 GN=EEFSEC PE=1 SV=4	1	10	10	10	6	7	8	7	2	4	4	3	4	3	6	7	8	7	2	4	4	3	4	3	6	7	8	7	2	4	4
EFHD2	23.4685	23.3209	23.5219	23.4056	24.0792	24.1416	24.4005	24.6125	23.497	23.1659	Q96C19	Q96C19	8	8	8	EF-hand domain-containing protein D2	EFHD2	sp|Q96C19|EFHD2_HUMAN EF-hand domain-containing protein D2 OS=Homo sapiens OX=9606 GN=EFHD2 PE=1 SV=1	1	8	8	8	6	7	8	7	6	6	8	8	8	7	6	7	8	7	6	6	8	8	8	7	6	7	8	7	6	6	8
EFR3A	20.1429	20.3406	22.7492	19.4939	22.4082	21.3777	23.1531	19.7205	24.3113	24.2579	Q14156	Q14156	4	4	4	Protein EFR3 homolog A	EFR3A	sp|Q14156|EFR3A_HUMAN Protein EFR3 homolog A OS=Homo sapiens OX=9606 GN=EFR3A PE=1 SV=2	1	4	4	4	1	1	2	1	2	1	3	1	4	4	1	1	2	1	2	1	3	1	4	4	1	1	2	1	2	1	3
EFTUD1	23.6059	23.7198	23.5287	23.2168	23.0155	22.9345	22.405	22.5063	23.1729	20.1373	Q7Z2Z2	Q7Z2Z2	8	8	8	Elongation factor Tu GTP-binding domain-containing protein 1	EFTUD1	sp|Q7Z2Z2|EFL1_HUMAN Elongation factor-like GTPase 1 OS=Homo sapiens OX=9606 GN=EFL1 PE=1 SV=2	1	8	8	8	7	5	6	4	3	5	3	2	3	1	7	5	6	4	3	5	3	2	3	1	7	5	6	4	3	5	3
EFTUD2	26.7409	26.7733	26.7914	26.7443	26.2941	26.5358	26.447	26.3611	26.7737	26.6253	Q15029	Q15029	33	33	33	116 kDa U5 small nuclear ribonucleoprotein component	EFTUD2	sp|Q15029|U5S1_HUMAN 116 kDa U5 small nuclear ribonucleoprotein component OS=Homo sapiens OX=9606 GN=EFTUD2 PE=1 SV=1	1	33	33	33	26	27	30	31	18	13	25	28	21	23	26	27	30	31	18	13	25	28	21	23	26	27	30	31	18	13	25
EHBP1L1	20.7628	21.7951	20.4662	20.4332	21.1992	20.7712	20.8988	18.9403	21.0587	20.7779	Q8N3D4	Q8N3D4	4	4	4	EH domain-binding protein 1-like protein 1	EHBP1L1	sp|Q8N3D4|EH1L1_HUMAN EH domain-binding protein 1-like protein 1 OS=Homo sapiens OX=9606 GN=EHBP1L1 PE=1 SV=2	1	4	4	4	2	2	2	3	3	1	2	1	2	3	2	2	2	3	3	1	2	1	2	3	2	2	2	3	3	1	2
EHD1	26.8742	26.9858	26.2409	26.2164	28.6217	28.4368	28.1949	28.1765	28.5546	28.6061	Q9H4M9	Q9H4M9	21	21	14	EH domain-containing protein 1	EHD1	sp|Q9H4M9|EHD1_HUMAN EH domain-containing protein 1 OS=Homo sapiens OX=9606 GN=EHD1 PE=1 SV=2	1	21	21	14	11	12	7	11	15	18	18	14	17	16	11	12	7	11	15	18	18	14	17	16	6	7	5	8	10	11	12
EHD3	19.7491	18.7458	20.0678	19.954	21.7763	21.7487	21.8156	22.101	22.602	22.6315	Q9NZN3	Q9NZN3	11	3	3	EH domain-containing protein 3	EHD3	sp|Q9NZN3|EHD3_HUMAN EH domain-containing protein 3 OS=Homo sapiens OX=9606 GN=EHD3 PE=1 SV=2	1	11	3	3	6	6	4	5	8	9	10	8	9	8	0	0	1	1	2	1	3	2	2	2	0	0	1	1	2	1	3
EHD4	26.7749	26.6491	25.4708	25.5016	25.5312	25.5935	24.4736	24.5506	24.6423	24.7027	Q9H223	Q9H223	16	15	14	EH domain-containing protein 4	EHD4	sp|Q9H223|EHD4_HUMAN EH domain-containing protein 4 OS=Homo sapiens OX=9606 GN=EHD4 PE=1 SV=1	1	16	15	14	16	14	15	14	8	9	11	10	11	9	15	13	14	13	7	8	10	9	10	8	14	12	13	12	6	7	9
EHHADH	20.0901	20.1142	20.7512	20.5599	19.5003	20.3349	18.9509	19.984	20.2029	22.0239	Q08426	Q08426	2	2	2	Peroxisomal bifunctional enzyme;Enoyl-CoA hydratase/3,2-trans-enoyl-CoA isomerase;3-hydroxyacyl-CoA dehydrogenase	EHHADH	sp|Q08426|ECHP_HUMAN Peroxisomal bifunctional enzyme OS=Homo sapiens OX=9606 GN=EHHADH PE=1 SV=3	1	2	2	2	0	0	2	2	0	0	0	0	0	1	0	0	2	2	0	0	0	0	0	1	0	0	2	2	0	0	0
EHMT1	21.2788	18.562	19.8927	21.0851	20.3245	21.2475	20.5424	19.8831	19.0075	19.9999	Q9H9B1	Q9H9B1	4	4	4	Histone-lysine N-methyltransferase EHMT1	EHMT1	sp|Q9H9B1|EHMT1_HUMAN Histone-lysine N-methyltransferase EHMT1 OS=Homo sapiens OX=9606 GN=EHMT1 PE=1 SV=4	1	4	4	4	4	2	1	2	0	0	0	0	0	0	4	2	1	2	0	0	0	0	0	0	4	2	1	2	0	0	0
EHMT2	20.1936	20.5537	20.3814	20.3044	21.5202	19.3238	20.5114	18.5247	20.0811	19.6101	Q96KQ7	Q96KQ7	3	3	3	Histone-lysine N-methyltransferase EHMT2	EHMT2	sp|Q96KQ7|EHMT2_HUMAN Histone-lysine N-methyltransferase EHMT2 OS=Homo sapiens OX=9606 GN=EHMT2 PE=1 SV=3	1	3	3	3	2	3	3	2	1	1	0	0	0	0	2	3	3	2	1	1	0	0	0	0	2	3	3	2	1	1	0
EIF1	23.9493	24.0595	24.1825	24.2706	22.9185	23.1852	21.6118	23.3229	19.0124	24.2677	P41567	P41567	5	5	2	Eukaryotic translation initiation factor 1	EIF1	sp|P41567|EIF1_HUMAN Eukaryotic translation initiation factor 1 OS=Homo sapiens OX=9606 GN=EIF1 PE=1 SV=1	1	5	5	2	3	3	4	4	4	2	2	3	1	2	3	3	4	4	4	2	2	3	1	2	1	1	2	2	2	1	1
EIF1AX	23.8603	23.6296	24.0868	24.0701	23.6332	22.8068	19.9922	20.4366	22.9444	23.0131	P47813;O14602	P47813;O14602	3;3	3;3	3;3	Eukaryotic translation initiation factor 1A, X-chromosomal;Eukaryotic translation initiation factor 1A, Y-chromosomal	EIF1AX;EIF1AY	sp|P47813|IF1AX_HUMAN Eukaryotic translation initiation factor 1A, X-chromosomal OS=Homo sapiens OX=9606 GN=EIF1AX PE=1 SV=2;sp|O14602|IF1AY_HUMAN Eukaryotic translation initiation factor 1A, Y-chromosomal OS=Homo sapiens OX=9606 GN=EIF1AY PE=1 SV=4	2	3	3	3	3	3	3	3	2	2	1	1	2	2	3	3	3	3	2	2	1	1	2	2	3	3	3	3	2	2	1
EIF2A	24.1875	24.1031	25.1066	25.1939	21.9789	24.0592	22.8058	22.8179	20.9896	23.1356	Q9BY44	Q9BY44	13	13	13	Eukaryotic translation initiation factor 2A;Eukaryotic translation initiation factor 2A, N-terminally processed	EIF2A	sp|Q9BY44|EIF2A_HUMAN Eukaryotic translation initiation factor 2A OS=Homo sapiens OX=9606 GN=EIF2A PE=1 SV=3	1	13	13	13	11	9	11	12	3	6	4	5	2	3	11	9	11	12	3	6	4	5	2	3	11	9	11	12	3	6	4
EIF2AK2	23.4666	23.4064	23.1909	22.9923	20.232	20.7867	23.1694	23.1857	23.5129	23.1175	P19525	P19525	5	5	5	Interferon-induced, double-stranded RNA-activated protein kinase	EIF2AK2	sp|P19525|E2AK2_HUMAN Interferon-induced, double-stranded RNA-activated protein kinase OS=Homo sapiens OX=9606 GN=EIF2AK2 PE=1 SV=2	1	5	5	5	3	2	3	2	1	1	3	4	4	3	3	2	3	2	1	1	3	4	4	3	3	2	3	2	1	1	3
EIF2AK4	19.045	19.9049	19.3577	19.4939	20.8938	20.9984	20.4726	19.8445	19.9556	20.1898	Q9P2K8	Q9P2K8	4	4	4	Eukaryotic translation initiation factor 2-alpha kinase 4	EIF2AK4	sp|Q9P2K8|E2AK4_HUMAN eIF-2-alpha kinase GCN2 OS=Homo sapiens OX=9606 GN=EIF2AK4 PE=1 SV=3	1	4	4	4	0	2	1	1	0	0	0	0	0	0	0	2	1	1	0	0	0	0	0	0	0	2	1	1	0	0	0
EIF2B1	23.3832	23.2202	23.0441	23.2291	19.5464	22.2266	22.3389	23.332	20.759	22.5148	Q14232	Q14232	6	6	6	Translation initiation factor eIF-2B subunit alpha	EIF2B1	sp|Q14232|EI2BA_HUMAN Translation initiation factor eIF-2B subunit alpha OS=Homo sapiens OX=9606 GN=EIF2B1 PE=1 SV=1	1	6	6	6	5	4	4	5	1	3	2	2	1	2	5	4	4	5	1	3	2	2	1	2	5	4	4	5	1	3	2
EIF2B2	20.2344	20.7746	22.1294	21.8444	20.2679	19.2597	19.1318	19.4696	19.1529	19.5669	P49770	P49770	4	4	4	Translation initiation factor eIF-2B subunit beta	EIF2B2	sp|P49770|EI2BB_HUMAN Translation initiation factor eIF-2B subunit beta OS=Homo sapiens OX=9606 GN=EIF2B2 PE=1 SV=3	1	4	4	4	2	3	4	4	2	1	0	2	2	3	2	3	4	4	2	1	0	2	2	3	2	3	4	4	2	1	0
EIF2B3	22.4754	22.4396	22.8717	23.2578	22.595	20.8817	19.971	21.781	19.8215	22.2714	Q9NR50	Q9NR50	6	6	6	Translation initiation factor eIF-2B subunit gamma	EIF2B3	sp|Q9NR50|EI2BG_HUMAN Translation initiation factor eIF-2B subunit gamma OS=Homo sapiens OX=9606 GN=EIF2B3 PE=1 SV=1	1	6	6	6	4	3	6	6	3	1	1	2	1	3	4	3	6	6	3	1	1	2	1	3	4	3	6	6	3	1	1
EIF2B4	23.8265	23.8231	24.3303	24.1435	23.6003	23.5347	22.6904	23.3949	23.4122	23.5915	Q9UI10	Q9UI10	7	7	7	Translation initiation factor eIF-2B subunit delta	EIF2B4	sp|Q9UI10|EI2BD_HUMAN Translation initiation factor eIF-2B subunit delta OS=Homo sapiens OX=9606 GN=EIF2B4 PE=1 SV=2	1	7	7	7	6	6	5	5	3	3	4	3	2	4	6	6	5	5	3	3	4	3	2	4	6	6	5	5	3	3	4
EIF2B5	22.9229	22.6619	23.2598	23.2222	22.3052	21.5079	20.9819	20.9866	21.2577	21.4339	Q13144	Q13144	6	6	6	Translation initiation factor eIF-2B subunit epsilon	EIF2B5	sp|Q13144|EI2BE_HUMAN Translation initiation factor eIF-2B subunit epsilon OS=Homo sapiens OX=9606 GN=EIF2B5 PE=1 SV=3	1	6	6	6	3	4	6	5	2	2	2	1	0	2	3	4	6	5	2	2	2	1	0	2	3	4	6	5	2	2	2
EIF2D	21.6198	21.5143	21.8218	21.6715	22.3828	22.2287	21.3903	19.1128	21.4691	21.1065	P41214	P41214	5	5	5	Eukaryotic translation initiation factor 2D	EIF2D	sp|P41214|EIF2D_HUMAN Eukaryotic translation initiation factor 2D OS=Homo sapiens OX=9606 GN=EIF2D PE=1 SV=3	1	5	5	5	2	2	3	4	2	1	1	1	1	2	2	2	3	4	2	1	1	1	1	2	2	2	3	4	2	1	1
EIF2S1	24.6181	24.7745	25.1841	25.179	24.5544	24.5704	23.9817	23.8569	24.7202	24.6471	P05198	P05198	14	14	14	Eukaryotic translation initiation factor 2 subunit 1	EIF2S1	sp|P05198|IF2A_HUMAN Eukaryotic translation initiation factor 2 subunit 1 OS=Homo sapiens OX=9606 GN=EIF2S1 PE=1 SV=3	1	14	14	14	9	9	11	11	8	7	9	9	7	8	9	9	11	11	8	7	9	9	7	8	9	9	11	11	8	7	9
EIF2S2	23.1234	23.0142	23.5432	23.623	23.3268	23.3207	22.5932	22.5001	23.4129	23.6476	P20042	P20042	8	8	8	Eukaryotic translation initiation factor 2 subunit 2	EIF2S2	sp|P20042|IF2B_HUMAN Eukaryotic translation initiation factor 2 subunit 2 OS=Homo sapiens OX=9606 GN=EIF2S2 PE=1 SV=2	1	8	8	8	6	6	7	7	3	3	4	3	5	4	6	6	7	7	3	3	4	3	5	4	6	6	7	7	3	3	4
EIF2S3	26.9376	26.8571	27.3434	27.2787	27.2996	27.0668	26.1766	26.1802	26.9598	26.9198	P41091;Q2VIR3	P41091;Q2VIR3	15;12	15;12	15;12	Eukaryotic translation initiation factor 2 subunit 3;Putative eukaryotic translation initiation factor 2 subunit 3-like protein	EIF2S3;EIF2S3L	sp|P41091|IF2G_HUMAN Eukaryotic translation initiation factor 2 subunit 3 OS=Homo sapiens OX=9606 GN=EIF2S3 PE=1 SV=3;sp|Q2VIR3|IF2GL_HUMAN Eukaryotic translation initiation factor 2 subunit 3B OS=Homo sapiens OX=9606 GN=EIF2S3B PE=2 SV=2	2	15	15	15	10	10	13	13	7	8	8	7	8	8	10	10	13	13	7	8	8	7	8	8	10	10	13	13	7	8	8
EIF3A	27.8504	27.869	27.9432	27.9003	28.0075	27.9604	26.7735	26.9032	27.7003	27.7479	Q14152	Q14152	24	24	24	Eukaryotic translation initiation factor 3 subunit A	EIF3A	sp|Q14152|EIF3A_HUMAN Eukaryotic translation initiation factor 3 subunit A OS=Homo sapiens OX=9606 GN=EIF3A PE=1 SV=1	1	24	24	24	19	19	21	22	15	14	20	17	18	17	19	19	21	22	15	14	20	17	18	17	19	19	21	22	15	14	20
EIF3B	26.3544	26.3346	26.6618	26.5519	26.3729	26.4807	25.6644	25.5916	25.8386	25.913	P55884	P55884	22	22	22	Eukaryotic translation initiation factor 3 subunit B	EIF3B	sp|P55884|EIF3B_HUMAN Eukaryotic translation initiation factor 3 subunit B OS=Homo sapiens OX=9606 GN=EIF3B PE=1 SV=3	1	22	22	22	14	16	13	17	12	12	13	15	14	12	14	16	13	17	12	12	13	15	14	12	14	16	13	17	12	12	13
EIF3C	25.8797	25.8207	26.205	26.2182	26.1422	26.0996	25.49	25.4258	25.46	25.4505	Q99613;B5ME19	Q99613;B5ME19	17;16	17;16	17;16	Eukaryotic translation initiation factor 3 subunit C;Eukaryotic translation initiation factor 3 subunit C-like protein	EIF3C;EIF3CL	sp|Q99613|EIF3C_HUMAN Eukaryotic translation initiation factor 3 subunit C OS=Homo sapiens OX=9606 GN=EIF3C PE=1 SV=1;sp|B5ME19|EIFCL_HUMAN Eukaryotic translation initiation factor 3 subunit C-like protein OS=Homo sapiens OX=9606 GN=EIF3CL PE=1 SV=1	2	17	17	17	13	10	14	13	9	11	10	9	9	11	13	10	14	13	9	11	10	9	9	11	13	10	14	13	9	11	10
EIF3D	26.5708	26.6803	26.6528	26.6373	27.3326	27.2534	25.9514	25.9373	26.2637	26.3678	O15371	O15371	11	11	11	Eukaryotic translation initiation factor 3 subunit D	EIF3D	sp|O15371|EIF3D_HUMAN Eukaryotic translation initiation factor 3 subunit D OS=Homo sapiens OX=9606 GN=EIF3D PE=1 SV=1	1	11	11	11	9	10	11	10	8	9	10	10	7	7	9	10	11	10	8	9	10	10	7	7	9	10	11	10	8	9	10
EIF3E	25.8168	25.7196	26.1318	26.1113	25.6379	25.8056	25.6838	25.4129	25.4352	25.5299	P60228	P60228	14	14	14	Eukaryotic translation initiation factor 3 subunit E	EIF3E	sp|P60228|EIF3E_HUMAN Eukaryotic translation initiation factor 3 subunit E OS=Homo sapiens OX=9606 GN=EIF3E PE=1 SV=1	1	14	14	14	10	9	11	10	7	6	7	9	10	8	10	9	11	10	7	6	7	9	10	8	10	9	11	10	7	6	7
EIF3F	27.5956	27.5339	27.8029	27.7174	27.7632	27.7473	26.4621	26.5885	27.2955	27.3057	O00303	O00303	9	9	9	Eukaryotic translation initiation factor 3 subunit F	EIF3F	sp|O00303|EIF3F_HUMAN Eukaryotic translation initiation factor 3 subunit F OS=Homo sapiens OX=9606 GN=EIF3F PE=1 SV=1	1	9	9	9	9	8	9	9	8	7	8	9	7	7	9	8	9	9	8	7	8	9	7	7	9	8	9	9	8	7	8
EIF3G	25.6037	25.5354	25.8229	25.7667	25.842	25.6851	24.8077	24.6253	24.9664	25.1552	O75821	O75821	6	6	6	Eukaryotic translation initiation factor 3 subunit G	EIF3G	sp|O75821|EIF3G_HUMAN Eukaryotic translation initiation factor 3 subunit G OS=Homo sapiens OX=9606 GN=EIF3G PE=1 SV=2	1	6	6	6	3	4	5	4	3	3	2	3	2	3	3	4	5	4	3	3	2	3	2	3	3	4	5	4	3	3	2
EIF3H	25.4772	25.5727	25.9001	25.9348	25.989	26.2488	25.4845	25.3317	25.4421	25.5534	O15372	O15372	12	12	12	Eukaryotic translation initiation factor 3 subunit H	EIF3H	sp|O15372|EIF3H_HUMAN Eukaryotic translation initiation factor 3 subunit H OS=Homo sapiens OX=9606 GN=EIF3H PE=1 SV=1	1	12	12	12	9	7	10	9	6	4	10	9	9	8	9	7	10	9	6	4	10	9	9	8	9	7	10	9	6	4	10
EIF3I	25.0283	25.2698	25.3413	25.3916	25.025	24.9641	24.6127	24.6356	25.1967	25.0282	Q13347	Q13347	10	10	10	Eukaryotic translation initiation factor 3 subunit I	EIF3I	sp|Q13347|EIF3I_HUMAN Eukaryotic translation initiation factor 3 subunit I OS=Homo sapiens OX=9606 GN=EIF3I PE=1 SV=1	1	10	10	10	5	4	8	6	4	3	4	6	4	5	5	4	8	6	4	3	4	6	4	5	5	4	8	6	4	3	4
EIF3J	23.6282	23.4817	23.3574	23.3659	23.1594	23.3991	22.0282	22.0911	22.6406	22.6287	O75822	O75822	5	5	5	Eukaryotic translation initiation factor 3 subunit J	EIF3J	sp|O75822|EIF3J_HUMAN Eukaryotic translation initiation factor 3 subunit J OS=Homo sapiens OX=9606 GN=EIF3J PE=1 SV=2	1	5	5	5	4	3	3	5	3	3	2	2	2	4	4	3	3	5	3	3	2	2	2	4	4	3	3	5	3	3	2
EIF3K	21.6338	21.4275	21.5542	21.4321	22.1411	21.9239	21.5486	21.5514	21.6962	21.5139	Q9UBQ5	Q9UBQ5	5	5	5	Eukaryotic translation initiation factor 3 subunit K	EIF3K	sp|Q9UBQ5|EIF3K_HUMAN Eukaryotic translation initiation factor 3 subunit K OS=Homo sapiens OX=9606 GN=EIF3K PE=1 SV=1	1	5	5	5	2	2	3	3	3	2	3	4	4	4	2	2	3	3	3	2	3	4	4	4	2	2	3	3	3	2	3
EIF3L	25.7672	25.8441	26.1526	26.1609	25.9006	25.8972	25.6305	25.5158	25.755	25.857	Q9Y262	Q9Y262	17	17	17	Eukaryotic translation initiation factor 3 subunit L	EIF3L	sp|Q9Y262|EIF3L_HUMAN Eukaryotic translation initiation factor 3 subunit L OS=Homo sapiens OX=9606 GN=EIF3L PE=1 SV=1	1	17	17	17	12	14	14	14	12	10	10	13	10	8	12	14	14	14	12	10	10	13	10	8	12	14	14	14	12	10	10
EIF3M	25.6126	25.6363	25.4755	25.3576	25.6492	25.4847	24.5925	24.7383	25.0296	25.0773	Q7L2H7	Q7L2H7	15	15	15	Eukaryotic translation initiation factor 3 subunit M	EIF3M	sp|Q7L2H7|EIF3M_HUMAN Eukaryotic translation initiation factor 3 subunit M OS=Homo sapiens OX=9606 GN=EIF3M PE=1 SV=1	1	15	15	15	11	13	10	10	7	8	7	10	6	7	11	13	10	10	7	8	7	10	6	7	11	13	10	10	7	8	7
EIF4A1	28.4669	28.4766	28.6104	28.5026	27.6636	27.7801	26.8112	26.7938	27.4877	27.5821	P60842	P60842	20	20	15	Eukaryotic initiation factor 4A-I	EIF4A1	sp|P60842|IF4A1_HUMAN Eukaryotic initiation factor 4A-I OS=Homo sapiens OX=9606 GN=EIF4A1 PE=1 SV=1	1	20	20	15	14	15	18	18	9	9	13	12	11	11	14	15	18	18	9	9	13	12	11	11	10	10	13	13	5	6	8
EIF4A2	24.7278	24.6907	24.9518	24.8274	26.1859	26.1291	24.6271	24.7091	25.4958	25.385	Q14240	Q14240	14	9	9	Eukaryotic initiation factor 4A-II;Eukaryotic initiation factor 4A-II, N-terminally processed	EIF4A2	sp|Q14240|IF4A2_HUMAN Eukaryotic initiation factor 4A-II OS=Homo sapiens OX=9606 GN=EIF4A2 PE=1 SV=2	1	14	9	9	9	10	11	10	9	8	13	12	10	9	5	5	6	5	5	5	8	8	6	5	5	5	6	5	5	5	8
EIF4A3	27.6967	27.3758	27.6637	27.7848	27.162	26.8902	27.4574	27.5035	27.5602	27.403	P38919	P38919	12	11	11	Eukaryotic initiation factor 4A-III;Eukaryotic initiation factor 4A-III, N-terminally processed	EIF4A3	sp|P38919|IF4A3_HUMAN Eukaryotic initiation factor 4A-III OS=Homo sapiens OX=9606 GN=EIF4A3 PE=1 SV=4	1	12	11	11	9	12	10	11	6	7	7	10	9	8	8	11	9	10	5	6	6	9	8	7	8	11	9	10	5	6	6
EIF4B	22.4371	25.1088	25.2928	19.2716	20.7814	23.2527	24.1599	25.4544	24.197	20.8975	P23588	P23588	3	3	3	Eukaryotic translation initiation factor 4B	EIF4B	sp|P23588|IF4B_HUMAN Eukaryotic translation initiation factor 4B OS=Homo sapiens OX=9606 GN=EIF4B PE=1 SV=2	1	3	3	3	3	2	2	1	1	2	2	2	2	1	3	2	2	1	1	2	2	2	2	1	3	2	2	1	1	2	2
EIF4E	23.3986	23.2677	23.6412	23.6479	23.2299	22.9888	21.8828	21.799	22.6764	22.6749	P06730	P06730	3	3	3	Eukaryotic translation initiation factor 4E	EIF4E	sp|P06730|IF4E_HUMAN Eukaryotic translation initiation factor 4E OS=Homo sapiens OX=9606 GN=EIF4E PE=1 SV=2	1	3	3	3	3	3	3	3	3	3	3	3	3	3	3	3	3	3	3	3	3	3	3	3	3	3	3	3	3	3	3
EIF4EBP1	20.0062	22.3035	22.9283	23.4925	20.166	21.1269	20.3346	21.1753	19.3685	20.7428	Q13541	Q13541	3	3	3	Eukaryotic translation initiation factor 4E-binding protein 1	EIF4EBP1	sp|Q13541|4EBP1_HUMAN Eukaryotic translation initiation factor 4E-binding protein 1 OS=Homo sapiens OX=9606 GN=EIF4EBP1 PE=1 SV=3	1	3	3	3	1	2	3	3	0	0	0	0	0	0	1	2	3	3	0	0	0	0	0	0	1	2	3	3	0	0	0
EIF4G1	26.3399	26.1179	26.7167	26.7928	26.0638	26.3013	25.4963	25.5887	25.6321	25.7064	Q04637	Q04637	19	19	16	Eukaryotic translation initiation factor 4 gamma 1	EIF4G1	sp|Q04637|IF4G1_HUMAN Eukaryotic translation initiation factor 4 gamma 1 OS=Homo sapiens OX=9606 GN=EIF4G1 PE=1 SV=4	1	19	19	16	18	14	14	16	17	14	14	14	14	13	18	14	14	16	17	14	14	14	14	13	15	12	12	13	14	12	14
EIF4G2	25.4094	25.2101	25.3036	25.2034	25.3565	25.131	24.0914	23.9901	24.565	24.654	P78344	P78344	14	14	14	Eukaryotic translation initiation factor 4 gamma 2	EIF4G2	sp|P78344|IF4G2_HUMAN Eukaryotic translation initiation factor 4 gamma 2 OS=Homo sapiens OX=9606 GN=EIF4G2 PE=1 SV=1	1	14	14	14	12	12	13	11	10	9	11	9	9	10	12	12	13	11	10	9	11	9	9	10	12	12	13	11	10	9	11
EIF4G3	20.4061	21.3119	21.9124	20.9792	19.8173	19.7209	18.8461	19.2589	21.4555	19.9556	O43432	O43432	10	7	7	Eukaryotic translation initiation factor 4 gamma 3	EIF4G3	sp|O43432|IF4G3_HUMAN Eukaryotic translation initiation factor 4 gamma 3 OS=Homo sapiens OX=9606 GN=EIF4G3 PE=1 SV=2	1	10	7	7	6	5	8	5	4	4	3	4	4	3	3	3	6	2	1	2	3	3	3	2	3	3	6	2	1	2	3
EIF4H	23.8899	23.6825	23.1093	23.223	23.4008	23.4779	22.7252	23.1016	23.3191	23.0082	Q15056	Q15056	7	7	7	Eukaryotic translation initiation factor 4H	EIF4H	sp|Q15056|IF4H_HUMAN Eukaryotic translation initiation factor 4H OS=Homo sapiens OX=9606 GN=EIF4H PE=1 SV=5	1	7	7	7	4	5	5	6	3	3	2	2	4	3	4	5	5	6	3	3	2	2	4	3	4	5	5	6	3	3	2
EIF5	22.719	22.6838	23.1597	23.1691	22.8034	20.0119	21.7741	22.0401	22.6385	22.8444	P55010	P55010	3	3	3	Eukaryotic translation initiation factor 5	EIF5	sp|P55010|IF5_HUMAN Eukaryotic translation initiation factor 5 OS=Homo sapiens OX=9606 GN=EIF5 PE=1 SV=2	1	3	3	3	3	2	2	2	2	1	3	3	3	3	3	2	2	2	2	1	3	3	3	3	3	2	2	2	2	1	3
EIF5A	27.5912	27.5097	28.3214	28.406	27.2837	27.6817	27.1571	27.1167	27.4701	27.5475	P63241;Q6IS14;Q9GZV4	P63241;Q6IS14	13;9;4	13;9;4	13;9;4	Eukaryotic translation initiation factor 5A-1;Eukaryotic translation initiation factor 5A-1-like	EIF5A;EIF5AL1	sp|P63241|IF5A1_HUMAN Eukaryotic translation initiation factor 5A-1 OS=Homo sapiens OX=9606 GN=EIF5A PE=1 SV=2;sp|Q6IS14|IF5AL_HUMAN Eukaryotic translation initiation factor 5A-1-like OS=Homo sapiens OX=9606 GN=EIF5AL1 PE=2 SV=2	3	13	13	13	9	9	13	12	8	8	10	10	8	8	9	9	13	12	8	8	10	10	8	8	9	9	13	12	8	8	10
EIF5B	23.8686	23.8133	24.8136	24.8955	23.4964	24.7534	23.3069	23.6211	24.0602	24.0383	O60841	O60841	11	11	11	Eukaryotic translation initiation factor 5B	EIF5B	sp|O60841|IF2P_HUMAN Eukaryotic translation initiation factor 5B OS=Homo sapiens OX=9606 GN=EIF5B PE=1 SV=4	1	11	11	11	8	9	9	9	2	5	6	5	7	5	8	9	9	9	2	5	6	5	7	5	8	9	9	9	2	5	6
EIF6	26.2001	25.9934	26.1002	25.9157	24.2938	24.6014	24.4657	24.6792	25.1467	24.9884	P56537	P56537	7	7	7	Eukaryotic translation initiation factor 6	EIF6	sp|P56537|IF6_HUMAN Eukaryotic translation initiation factor 6 OS=Homo sapiens OX=9606 GN=EIF6 PE=1 SV=1	1	7	7	7	6	7	7	7	6	5	4	5	4	4	6	7	7	7	6	5	4	5	4	4	6	7	7	7	6	5	4
ELAC2	25.5453	25.4034	25.8432	25.886	25.5707	25.2613	24.5879	25.0652	24.6662	24.7242	Q9BQ52	Q9BQ52	22	22	22	Zinc phosphodiesterase ELAC protein 2	ELAC2	sp|Q9BQ52|RNZ2_HUMAN Zinc phosphodiesterase ELAC protein 2 OS=Homo sapiens OX=9606 GN=ELAC2 PE=1 SV=2	1	22	22	22	14	14	16	18	13	11	9	11	9	10	14	14	16	18	13	11	9	11	9	10	14	14	16	18	13	11	9
ELANE	25.0715	25.0111	25.4823	25.6958	23.6573	21.8281	24.8204	25.1679	27.3586	27.8	P08246	P08246	4	4	4	Neutrophil elastase	ELANE	sp|P08246|ELNE_HUMAN Neutrophil elastase OS=Homo sapiens OX=9606 GN=ELANE PE=1 SV=1	1	4	4	4	2	3	4	3	2	1	4	4	4	4	2	3	4	3	2	1	4	4	4	4	2	3	4	3	2	1	4
ELAVL1	26.862	26.8264	26.3962	26.3702	25.7114	25.6276	25.0394	24.833	25.9926	25.9722	Q15717	Q15717	10	10	10	ELAV-like protein 1	ELAVL1	sp|Q15717|ELAV1_HUMAN ELAV-like protein 1 OS=Homo sapiens OX=9606 GN=ELAVL1 PE=1 SV=2	1	10	10	10	8	8	8	9	7	7	6	6	8	8	8	8	8	9	7	7	6	6	8	8	8	8	8	9	7	7	6
ELF1	27.6347	27.6066	26.7944	26.7786	26.0645	26.0782	24.8732	25.045	25.9993	25.7817	P32519	P32519	12	12	12	ETS-related transcription factor Elf-1	ELF1	sp|P32519|ELF1_HUMAN ETS-related transcription factor Elf-1 OS=Homo sapiens OX=9606 GN=ELF1 PE=1 SV=2	1	12	12	12	12	12	11	9	7	10	8	7	7	8	12	12	11	9	7	10	8	7	7	8	12	12	11	9	7	10	8
ELF2	20.272	20.2045	23.3296	23.4291	20.6186	20.2282	18.9607	20.0836	20.5068	21.0319	Q15723	Q15723	2	2	2	ETS-related transcription factor Elf-2	ELF2	sp|Q15723|ELF2_HUMAN ETS-related transcription factor Elf-2 OS=Homo sapiens OX=9606 GN=ELF2 PE=1 SV=2	1	2	2	2	1	1	2	2	1	1	0	0	1	1	1	1	2	2	1	1	0	0	1	1	1	1	2	2	1	1	0
ELMO1	25.1024	25.1717	24.5531	24.5912	25.2361	25.2567	24.8269	24.8617	25.4321	25.4534	Q92556	Q92556	15	15	15	Engulfment and cell motility protein 1	ELMO1	sp|Q92556|ELMO1_HUMAN Engulfment and cell motility protein 1 OS=Homo sapiens OX=9606 GN=ELMO1 PE=1 SV=2	1	15	15	15	10	11	11	10	12	9	12	12	13	11	10	11	11	10	12	9	12	12	13	11	10	11	11	10	12	9	12
ELMO2	23.1115	22.9474	23.4838	23.4636	23.6067	23.5552	23.4002	23.6699	23.1872	23.1084	Q96JJ3	Q96JJ3	14	14	14	Engulfment and cell motility protein 2	ELMO2	sp|Q96JJ3|ELMO2_HUMAN Engulfment and cell motility protein 2 OS=Homo sapiens OX=9606 GN=ELMO2 PE=1 SV=2	1	14	14	14	10	9	9	12	6	5	9	7	7	6	10	9	9	12	6	5	9	7	7	6	10	9	9	12	6	5	9
ELOVL1	24.9421	24.8396	25.6913	25.4819	23.9288	23.929	25.7681	25.733	24.9052	25.1847	Q9BW60	Q9BW60	3	3	3	Elongation of very long chain fatty acids protein 1	ELOVL1	sp|Q9BW60|ELOV1_HUMAN Elongation of very long chain fatty acids protein 1 OS=Homo sapiens OX=9606 GN=ELOVL1 PE=1 SV=1	1	3	3	3	3	3	3	3	2	2	2	2	3	2	3	3	3	3	2	2	2	2	3	2	3	3	3	3	2	2	2
ELP2	19.3265	19.7234	23.4386	23.3077	20.0188	22.9011	22.1288	19.489	22.6341	19.3475	Q6IA86	Q6IA86	4	4	4	Elongator complex protein 2	ELP2	sp|Q6IA86|ELP2_HUMAN Elongator complex protein 2 OS=Homo sapiens OX=9606 GN=ELP2 PE=1 SV=2	1	4	4	4	0	1	2	3	1	2	2	1	3	1	0	1	2	3	1	2	2	1	3	1	0	1	2	3	1	2	2
ELP3	22.8354	23.0445	22.3164	22.2767	22.1651	22.4563	21.9826	21.9977	22.3589	22.6389	Q9H9T3	Q9H9T3	5	5	5	Elongator complex protein 3	ELP3	sp|Q9H9T3|ELP3_HUMAN Elongator complex protein 3 OS=Homo sapiens OX=9606 GN=ELP3 PE=1 SV=2	1	5	5	5	3	3	5	4	3	2	4	4	5	4	3	3	5	4	3	2	4	4	5	4	3	3	5	4	3	2	4
ELP6	19.3294	19.921	21.7512	19.8919	19.4138	19.9942	20.6141	19.991	20.0056	20.6076	Q0PNE2	Q0PNE2	2	2	2	Elongator complex protein 6	ELP6	sp|Q0PNE2|ELP6_HUMAN Elongator complex protein 6 OS=Homo sapiens OX=9606 GN=ELP6 PE=1 SV=1	1	2	2	2	0	2	2	1	0	0	1	1	1	1	0	2	2	1	0	0	1	1	1	1	0	2	2	1	0	0	1
EMC1	24.5984	24.4009	24.5647	24.5054	23.9046	24.0458	26.1469	25.2574	24.8417	24.7471	Q8N766	Q8N766	18	18	18	ER membrane protein complex subunit 1	EMC1	sp|Q8N766|EMC1_HUMAN ER membrane protein complex subunit 1 OS=Homo sapiens OX=9606 GN=EMC1 PE=1 SV=1	1	18	18	18	11	11	10	8	4	4	14	13	11	11	11	11	10	8	4	4	14	13	11	11	11	11	10	8	4	4	14
EMC2	21.6874	22.2491	22.3659	22.4961	22.844	22.8806	23.1692	23.2332	22.3676	22.5763	Q15006	Q15006	7	7	7	ER membrane protein complex subunit 2	EMC2	sp|Q15006|EMC2_HUMAN ER membrane protein complex subunit 2 OS=Homo sapiens OX=9606 GN=EMC2 PE=1 SV=1	1	7	7	7	3	5	4	5	4	3	7	6	4	3	3	5	4	5	4	3	7	6	4	3	3	5	4	5	4	3	7
EMC3	22.5764	22.5298	22.6367	22.6541	20.1833	22.5046	23.3483	23.2332	22.395	22.4636	Q9P0I2	Q9P0I2	5	5	5	ER membrane protein complex subunit 3	EMC3	sp|Q9P0I2|EMC3_HUMAN ER membrane protein complex subunit 3 OS=Homo sapiens OX=9606 GN=EMC3 PE=1 SV=3	1	5	5	5	3	3	3	3	1	2	4	5	3	4	3	3	3	3	1	2	4	5	3	4	3	3	3	3	1	2	4
EMD	22.5973	22.6858	22.8173	20.6849	22.7929	23.116	23.6431	23.8152	22.9734	23.2928	P50402	P50402	5	5	5	Emerin	EMD	sp|P50402|EMD_HUMAN Emerin OS=Homo sapiens OX=9606 GN=EMD PE=1 SV=1	1	5	5	5	2	2	2	1	4	2	5	5	3	3	2	2	2	1	4	2	5	5	3	3	2	2	2	1	4	2	5
EMG1	23.9941	23.9574	23.9348	23.9461	23.7867	24.1835	23.9352	23.7359	23.967	23.5205	Q92979	Q92979	8	8	8	Ribosomal RNA small subunit methyltransferase NEP1	EMG1	sp|Q92979|NEP1_HUMAN Ribosomal RNA small subunit methyltransferase NEP1 OS=Homo sapiens OX=9606 GN=EMG1 PE=1 SV=4	1	8	8	8	4	5	6	6	5	3	4	6	4	4	4	5	6	6	5	3	4	6	4	4	4	5	6	6	5	3	4
EML2	24.3537	24.4687	24.7535	24.6768	25.7853	25.7233	24.6564	24.7046	25.3472	25.2176	O95834	O95834	9	9	9	Echinoderm microtubule-associated protein-like 2	EML2	sp|O95834|EMAL2_HUMAN Echinoderm microtubule-associated protein-like 2 OS=Homo sapiens OX=9606 GN=EML2 PE=1 SV=1	1	9	9	9	7	7	6	6	6	8	7	6	5	6	7	7	6	6	6	8	7	6	5	6	7	7	6	6	6	8	7
EML3	23.3097	22.9014	23.4718	23.4576	24.456	24.4039	24.0148	23.9297	24.294	24.205	Q32P44	Q32P44	10	10	10	Echinoderm microtubule-associated protein-like 3	EML3	sp|Q32P44|EMAL3_HUMAN Echinoderm microtubule-associated protein-like 3 OS=Homo sapiens OX=9606 GN=EML3 PE=1 SV=1	1	10	10	10	4	2	5	3	6	5	8	6	4	5	4	2	5	3	6	5	8	6	4	5	4	2	5	3	6	5	8
EML4	22.5785	21.5759	22.4615	22.7407	25.1827	24.9778	24.0458	23.9023	24.9674	25.0982	Q9HC35	Q9HC35	12	12	12	Echinoderm microtubule-associated protein-like 4	EML4	sp|Q9HC35|EMAL4_HUMAN Echinoderm microtubule-associated protein-like 4 OS=Homo sapiens OX=9606 GN=EML4 PE=1 SV=3	1	12	12	12	5	3	4	5	8	9	10	8	7	8	5	3	4	5	8	9	10	8	7	8	5	3	4	5	8	9	10
ENDOD1	20.3086	19.4604	19.3171	19.594	24.5631	24.5763	24.832	24.9243	24.7081	24.6449	O94919	O94919	7	7	7	Endonuclease domain-containing 1 protein	ENDOD1	sp|O94919|ENDD1_HUMAN Endonuclease domain-containing 1 protein OS=Homo sapiens OX=9606 GN=ENDOD1 PE=1 SV=2	1	7	7	7	1	0	0	0	4	4	6	7	6	6	1	0	0	0	4	4	6	7	6	6	1	0	0	0	4	4	6
ENDOG	23.837	23.9137	22.124	22.1758	23.1854	23.3377	21.9111	22.3098	22.7687	22.2289	Q14249	Q14249	6	6	6	Endonuclease G, mitochondrial	ENDOG	sp|Q14249|NUCG_HUMAN Endonuclease G, mitochondrial OS=Homo sapiens OX=9606 GN=ENDOG PE=1 SV=4	1	6	6	6	5	6	2	2	2	2	3	4	4	3	5	6	2	2	2	2	3	4	4	3	5	6	2	2	2	2	3
ENO1	32.2535	32.2689	31.4106	31.4657	32.4468	32.3181	31.3377	31.3796	31.9883	31.9083	P06733;P13929	P06733	34;4	34;4	30;0	Alpha-enolase	ENO1	sp|P06733|ENOA_HUMAN Alpha-enolase OS=Homo sapiens OX=9606 GN=ENO1 PE=1 SV=2	2	34	34	30	30	28	27	28	27	26	28	27	28	27	30	28	27	28	27	26	28	27	28	27	27	25	23	24	24	23	24
ENO2	24.8352	23.3081	24.4466	25.0709	27.9202	27.4587	25.9537	26.1374	26.5268	25.9631	P09104	P09104	13	9	9	Gamma-enolase	ENO2	sp|P09104|ENOG_HUMAN Gamma-enolase OS=Homo sapiens OX=9606 GN=ENO2 PE=1 SV=3	1	13	9	9	8	6	7	6	8	9	12	12	8	8	5	3	3	2	5	6	8	8	5	5	5	3	3	2	5	6	8
ENOPH1	24.1506	24.2315	24.1824	24.112	24.5616	24.3506	24.0668	23.6565	24.0092	24.027	Q9UHY7	Q9UHY7	7	7	7	Enolase-phosphatase E1	ENOPH1	sp|Q9UHY7|ENOPH_HUMAN Enolase-phosphatase E1 OS=Homo sapiens OX=9606 GN=ENOPH1 PE=1 SV=1	1	7	7	7	4	4	4	3	3	4	4	5	4	6	4	4	4	3	3	4	4	5	4	6	4	4	4	3	3	4	4
ENPP4	20.7384	19.5461	20.6252	20.7967	25.1734	23.0829	27.2625	27.352	25.8982	26.095	Q9Y6X5	Q9Y6X5	11	11	11	Bis(5-adenosyl)-triphosphatase ENPP4	ENPP4	sp|Q9Y6X5|ENPP4_HUMAN Bis(5-adenosyl)-triphosphatase ENPP4 OS=Homo sapiens OX=9606 GN=ENPP4 PE=1 SV=3	1	11	11	11	0	0	0	0	3	4	11	11	6	7	0	0	0	0	3	4	11	11	6	7	0	0	0	0	3	4	11
ENY2	21.9883	21.966	21.8885	22.0044	21.3022	21.378	20.2092	20.9363	20.9467	20.4406	Q9NPA8	Q9NPA8	2	2	2	Transcription and mRNA export factor ENY2	ENY2	sp|Q9NPA8|ENY2_HUMAN Transcription and mRNA export factor ENY2 OS=Homo sapiens OX=9606 GN=ENY2 PE=1 SV=1	1	2	2	2	2	2	1	2	2	2	1	1	2	1	2	2	1	2	2	2	1	1	2	1	2	2	1	2	2	2	1
EP300	24.4125	24.3024	24.2593	24.1706	23.3442	22.8059	20.3064	20.6218	23.2684	22.2631	Q09472	Q09472	12	12	9	Histone acetyltransferase p300	EP300	sp|Q09472|EP300_HUMAN Histone acetyltransferase p300 OS=Homo sapiens OX=9606 GN=EP300 PE=1 SV=2	1	12	12	9	8	9	8	10	4	2	2	1	4	2	8	9	8	10	4	2	2	1	4	2	7	7	6	7	3	1	1
EP400	23.838	23.7319	23.7587	23.7297	23.7882	24.1231	22.3996	22.0914	23.1197	23.3999	Q96L91	Q96L91	20	20	20	E1A-binding protein p400	EP400	sp|Q96L91|EP400_HUMAN E1A-binding protein p400 OS=Homo sapiens OX=9606 GN=EP400 PE=1 SV=4	1	20	20	20	13	13	14	12	7	9	2	5	7	7	13	13	14	12	7	9	2	5	7	7	13	13	14	12	7	9	2
EPB41	21.6315	21.6601	21.5667	20.1167	23.6391	22.8902	23.4699	23.0307	23.2771	23.6654	P11171;Q9H4G0	P11171	8;1	8;1	8;1	Protein 4.1	EPB41	sp|P11171|41_HUMAN Protein 4.1 OS=Homo sapiens OX=9606 GN=EPB41 PE=1 SV=4	2	8	8	8	4	4	2	1	5	5	7	5	6	6	4	4	2	1	5	5	7	5	6	6	4	4	2	1	5	5	7
EPB41L2	24.5317	24.6138	23.206	23.0404	21.5724	21.3758	19.5913	18.5686	22.2813	22.6343	O43491	O43491	12	12	12	Band 4.1-like protein 2	EPB41L2	sp|O43491|E41L2_HUMAN Band 4.1-like protein 2 OS=Homo sapiens OX=9606 GN=EPB41L2 PE=1 SV=1	1	12	12	12	10	8	8	6	3	3	1	1	4	6	10	8	8	6	3	3	1	1	4	6	10	8	8	6	3	3	1
EPHX2	19.3188	20.565	19.7027	18.8298	25.543	25.617	24.1069	23.9065	24.4861	24.6133	P34913	P34913	11	11	11	Bifunctional epoxide hydrolase 2;Cytosolic epoxide hydrolase 2;Lipid-phosphate phosphatase	EPHX2	sp|P34913|HYES_HUMAN Bifunctional epoxide hydrolase 2 OS=Homo sapiens OX=9606 GN=EPHX2 PE=1 SV=2	1	11	11	11	0	0	0	0	6	6	6	5	8	9	0	0	0	0	6	6	6	5	8	9	0	0	0	0	6	6	6
EPN1	23.6484	23.7042	23.0857	23.0615	23.7765	23.7068	20.8031	19.974	23.9762	20.3931	Q9Y6I3	Q9Y6I3	6	6	6	Epsin-1	EPN1	sp|Q9Y6I3|EPN1_HUMAN Epsin-1 OS=Homo sapiens OX=9606 GN=EPN1 PE=1 SV=2	1	6	6	6	4	3	4	4	2	2	1	3	3	2	4	3	4	4	2	2	1	3	3	2	4	3	4	4	2	2	1
EPRS	27.6251	27.6599	28.1084	27.961	27.4289	27.5206	26.5836	26.6988	27.3698	27.2682	P07814	P07814	47	47	47	Bifunctional glutamate/proline--tRNA ligase;Glutamate--tRNA ligase;Proline--tRNA ligase	EPRS	sp|P07814|SYEP_HUMAN Bifunctional glutamate/proline--tRNA ligase OS=Homo sapiens OX=9606 GN=EPRS1 PE=1 SV=5	1	47	47	47	33	33	38	42	26	23	21	25	21	27	33	33	38	42	26	23	21	25	21	27	33	33	38	42	26	23	21
EPS15	23.57	23.8458	23.7501	23.6213	24.6251	24.4137	24.0605	24.0089	23.7884	24.4343	P42566	P42566	8	8	8	Epidermal growth factor receptor substrate 15	EPS15	sp|P42566|EPS15_HUMAN Epidermal growth factor receptor substrate 15 OS=Homo sapiens OX=9606 GN=EPS15 PE=1 SV=2	1	8	8	8	5	4	4	5	4	4	5	6	3	4	5	4	4	5	4	4	5	6	3	4	5	4	4	5	4	4	5
EPS15L1	21.1623	21.1995	20.8183	19.5313	20.4132	20.2399	21.1785	20.9936	21.8983	21.6785	Q9UBC2	Q9UBC2	6	6	6	Epidermal growth factor receptor substrate 15-like 1	EPS15L1	sp|Q9UBC2|EP15R_HUMAN Epidermal growth factor receptor substrate 15-like 1 OS=Homo sapiens OX=9606 GN=EPS15L1 PE=1 SV=1	1	6	6	6	3	2	2	1	2	3	2	2	4	3	3	2	2	1	2	3	2	2	4	3	3	2	2	1	2	3	2
EPT1	19.6486	19.7164	22.5598	20.2287	20.4584	21.2446	19.2229	20.0261	22.7389	22.8634	Q9C0D9	Q9C0D9	2	2	2	Ethanolaminephosphotransferase 1	EPT1	sp|Q9C0D9|EPT1_HUMAN Ethanolaminephosphotransferase 1 OS=Homo sapiens OX=9606 GN=SELENOI PE=1 SV=3	1	2	2	2	0	0	2	1	1	0	1	1	2	2	0	0	2	1	1	0	1	1	2	2	0	0	2	1	1	0	1
EPX	25.3408	25.5339	24.0868	21.3876	20.8234	20.2138	19.7754	20.2393	19.4615	21.0484	P11678	P11678	9	7	7	Eosinophil peroxidase;Eosinophil peroxidase light chain;Eosinophil peroxidase heavy chain	EPX	sp|P11678|PERE_HUMAN Eosinophil peroxidase OS=Homo sapiens OX=9606 GN=EPX PE=1 SV=2	1	9	7	7	8	8	5	3	1	1	1	2	2	2	7	7	4	1	0	0	0	0	0	0	7	7	4	1	0	0	0
ERAP1	28.6084	28.5889	26.9708	26.9435	28.8445	28.8816	28.2519	28.3541	28.408	28.3217	Q9NZ08	Q9NZ08	34	34	34	Endoplasmic reticulum aminopeptidase 1	ERAP1	sp|Q9NZ08|ERAP1_HUMAN Endoplasmic reticulum aminopeptidase 1 OS=Homo sapiens OX=9606 GN=ERAP1 PE=1 SV=3	1	34	34	34	22	24	15	19	26	26	29	26	22	19	22	24	15	19	26	26	29	26	22	19	22	24	15	19	26	26	29
ERBB2IP	24.2721	23.9843	23.9544	24.1298	25.4511	25.4862	24.528	24.1581	25.5393	25.3301	Q96RT1	Q96RT1	5	5	5	Protein LAP2	ERBB2IP	sp|Q96RT1|ERBIN_HUMAN Erbin OS=Homo sapiens OX=9606 GN=ERBIN PE=1 SV=2	1	5	5	5	2	2	3	3	2	3	3	3	3	4	2	2	3	3	2	3	3	3	3	4	2	2	3	3	2	3	3
ERC1	21.1025	21.0612	19.6619	20.7917	19.5729	21.1142	20.8193	20.1929	20.8424	19.8916	Q8IUD2	Q8IUD2	4	4	4	ELKS/Rab6-interacting/CAST family member 1	ERC1	sp|Q8IUD2|RB6I2_HUMAN ELKS/Rab6-interacting/CAST family member 1 OS=Homo sapiens OX=9606 GN=ERC1 PE=1 SV=1	1	4	4	4	4	3	2	3	1	1	1	0	0	2	4	3	2	3	1	1	1	0	0	2	4	3	2	3	1	1	1
ERCC2	23.2161	22.9381	23.8846	23.8373	22.138	19.7421	22.7922	22.5679	23.1474	23.0024	P18074	P18074	7	7	7	TFIIH basal transcription factor complex helicase XPD subunit	ERCC2	sp|P18074|ERCC2_HUMAN General transcription and DNA repair factor IIH helicase subunit XPD OS=Homo sapiens OX=9606 GN=ERCC2 PE=1 SV=1	1	7	7	7	5	3	5	6	4	1	2	3	3	4	5	3	5	6	4	1	2	3	3	4	5	3	5	6	4	1	2
ERCC3	24.0752	23.9091	23.9914	23.9135	22.9519	20.5831	23.8265	23.6438	23.2187	22.668	P19447	P19447	12	12	12	TFIIH basal transcription factor complex helicase XPB subunit	ERCC3	sp|P19447|ERCC3_HUMAN General transcription and DNA repair factor IIH helicase subunit XPB OS=Homo sapiens OX=9606 GN=ERCC3 PE=1 SV=1	1	12	12	12	7	7	11	9	2	1	7	7	5	5	7	7	11	9	2	1	7	7	5	5	7	7	11	9	2	1	7
ERCC5	20.0668	19.9149	20.2183	19.6251	19.5247	19.8784	20.7639	20.9104	19.4463	21.1954	P28715	P28715	3	3	3	DNA repair protein complementing XP-G cells	ERCC5	sp|P28715|ERCC5_HUMAN DNA repair protein complementing XP-G cells OS=Homo sapiens OX=9606 GN=ERCC5 PE=1 SV=3	1	3	3	3	2	3	3	1	2	1	1	1	2	1	2	3	3	1	2	1	1	1	2	1	2	3	3	1	2	1	1
ERG	24.1479	23.9609	20.6303	20.7137	18.7973	21.1261	19.473	20.9428	21.0098	19.4723	P11308	P11308	6	6	6	Transcriptional regulator ERG	ERG	sp|P11308|ERG_HUMAN Transcriptional regulator ERG OS=Homo sapiens OX=9606 GN=ERG PE=1 SV=2	1	6	6	6	6	6	0	0	0	0	0	0	0	0	6	6	0	0	0	0	0	0	0	0	6	6	0	0	0	0	0
ERGIC1	27.1971	27.2143	26.7179	26.646	25.7137	25.3191	25.9791	26.091	26.2043	25.9525	Q969X5	Q969X5	4	4	4	Endoplasmic reticulum-Golgi intermediate compartment protein 1	ERGIC1	sp|Q969X5|ERGI1_HUMAN Endoplasmic reticulum-Golgi intermediate compartment protein 1 OS=Homo sapiens OX=9606 GN=ERGIC1 PE=1 SV=1	1	4	4	4	3	4	4	3	3	2	3	3	2	3	3	4	4	3	3	2	3	3	2	3	3	4	4	3	3	2	3
ERH	27.7499	27.7223	27.6449	27.5769	27.3108	27.1206	26.4417	27.1021	26.9098	26.6374	P84090	P84090	6	6	6	Enhancer of rudimentary homolog	ERH	sp|P84090|ERH_HUMAN Enhancer of rudimentary homolog OS=Homo sapiens OX=9606 GN=ERH PE=1 SV=1	1	6	6	6	5	4	5	5	5	4	5	4	4	4	5	4	5	5	5	4	5	4	4	4	5	4	5	5	5	4	5
ERI3	23.8461	23.8803	23.7141	23.7186	23.632	23.6402	22.62	19.5632	23.3086	23.2745	O43414	O43414	3	3	3	ERI1 exoribonuclease 3	ERI3	sp|O43414|ERI3_HUMAN ERI1 exoribonuclease 3 OS=Homo sapiens OX=9606 GN=ERI3 PE=1 SV=2	1	3	3	3	3	3	3	3	3	2	3	1	2	2	3	3	3	3	3	2	3	1	2	2	3	3	3	3	3	2	3
ERICH1	19.1422	19.178	19.2837	21.1205	20.3461	20.3856	19.9792	18.7712	19.6942	20.6292	Q86X53	Q86X53	2	2	2	Glutamate-rich protein 1	ERICH1	sp|Q86X53|ERIC1_HUMAN Glutamate-rich protein 1 OS=Homo sapiens OX=9606 GN=ERICH1 PE=1 SV=1	1	2	2	2	2	2	1	0	0	0	0	0	0	0	2	2	1	0	0	0	0	0	0	0	2	2	1	0	0	0	0
ERLEC1	23.5031	23.3152	21.3513	19.9956	23.1851	23.2777	24.4942	24.4795	21.2365	21.5323	Q96DZ1	Q96DZ1	4	4	4	Endoplasmic reticulum lectin 1	ERLEC1	sp|Q96DZ1|ERLEC_HUMAN Endoplasmic reticulum lectin 1 OS=Homo sapiens OX=9606 GN=ERLEC1 PE=1 SV=1	1	4	4	4	4	3	2	1	3	3	4	4	1	2	4	3	2	1	3	3	4	4	1	2	4	3	2	1	3	3	4
ERLIN1	24.8765	24.3399	24.1502	24.3653	21.5858	23.0824	19.7207	22.795	23.6056	23.2767	O75477	O75477	9	7	7	Erlin-1	ERLIN1	sp|O75477|ERLN1_HUMAN Erlin-1 OS=Homo sapiens OX=9606 GN=ERLIN1 PE=1 SV=2	1	9	7	7	8	9	9	8	1	3	4	5	5	5	6	7	7	6	0	2	2	3	3	3	6	7	7	6	0	2	2
ERLIN2	25.3104	25.2188	25.1876	25.09	23.5658	23.0255	23.7929	23.8387	24.3219	24.0025	O94905	O94905	9	9	7	Erlin-2	ERLIN2	sp|O94905|ERLN2_HUMAN Erlin-2 OS=Homo sapiens OX=9606 GN=ERLIN2 PE=1 SV=1	1	9	9	7	6	7	7	8	2	3	7	6	5	5	6	7	7	8	2	3	7	6	5	5	4	5	5	6	1	2	5
ERMP1	24.0532	24.7641	23.928	24.2006	23.2324	23.0236	24.0352	24.1383	24.0514	23.7452	Q7Z2K6	Q7Z2K6	8	8	8	Endoplasmic reticulum metallopeptidase 1	ERMP1	sp|Q7Z2K6|ERMP1_HUMAN Endoplasmic reticulum metallopeptidase 1 OS=Homo sapiens OX=9606 GN=ERMP1 PE=1 SV=2	1	8	8	8	7	7	6	5	2	2	6	5	4	4	7	7	6	5	2	2	6	5	4	4	7	7	6	5	2	2	6
ERO1L	25.4899	25.7204	25.1526	24.8909	26.9514	26.9867	27.4145	27.4105	26.7537	26.5503	Q96HE7	Q96HE7	17	17	17	ERO1-like protein alpha	ERO1L	sp|Q96HE7|ERO1A_HUMAN ERO1-like protein alpha OS=Homo sapiens OX=9606 GN=ERO1A PE=1 SV=2	1	17	17	17	10	9	7	6	10	10	16	14	10	11	10	9	7	6	10	10	16	14	10	11	10	9	7	6	10	10	16
ERO1LB	19.3174	20.8132	19.3825	19.6981	19.5669	20.9542	19.9606	20.1743	21.4592	18.9812	Q86YB8	Q86YB8	2	2	2	ERO1-like protein beta	ERO1LB	sp|Q86YB8|ERO1B_HUMAN ERO1-like protein beta OS=Homo sapiens OX=9606 GN=ERO1B PE=1 SV=2	1	2	2	2	0	2	1	0	0	0	0	0	0	0	0	2	1	0	0	0	0	0	0	0	0	2	1	0	0	0	0
ERP29	27.674	27.6411	27.4244	27.4624	27.4934	27.6228	28.348	28.318	28.2636	28.233	P30040	P30040	8	8	8	Endoplasmic reticulum resident protein 29	ERP29	sp|P30040|ERP29_HUMAN Endoplasmic reticulum resident protein 29 OS=Homo sapiens OX=9606 GN=ERP29 PE=1 SV=4	1	8	8	8	7	8	8	8	7	7	8	8	7	7	7	8	8	8	7	7	8	8	7	7	7	8	8	8	7	7	8
ERP44	25.7936	25.8541	25.5927	25.6649	24.8039	24.1822	26.0032	26.0789	24.8861	24.4695	Q9BS26	Q9BS26	10	10	10	Endoplasmic reticulum resident protein 44	ERP44	sp|Q9BS26|ERP44_HUMAN Endoplasmic reticulum resident protein 44 OS=Homo sapiens OX=9606 GN=ERP44 PE=1 SV=1	1	10	10	10	5	7	4	5	1	4	8	9	6	5	5	7	4	5	1	4	8	9	6	5	5	7	4	5	1	4	8
ESD	27.9921	28.0422	28.2744	28.1626	27.8817	27.8704	26.711	26.7187	27.4451	27.4426	P10768	P10768	13	13	13	S-formylglutathione hydrolase	ESD	sp|P10768|ESTD_HUMAN S-formylglutathione hydrolase OS=Homo sapiens OX=9606 GN=ESD PE=1 SV=2	1	13	13	13	10	11	11	12	10	9	10	12	10	8	10	11	11	12	10	9	10	12	10	8	10	11	11	12	10	9	10
ESYT1	28.9845	29.0808	28.4723	28.2823	30.0241	30.0001	30.9861	31.08	30.4366	30.4084	Q9BSJ8	Q9BSJ8	40	40	40	Extended synaptotagmin-1	ESYT1	sp|Q9BSJ8|ESYT1_HUMAN Extended synaptotagmin-1 OS=Homo sapiens OX=9606 GN=ESYT1 PE=1 SV=1	1	40	40	40	25	27	24	25	27	25	39	39	31	31	25	27	24	25	27	25	39	39	31	31	25	27	24	25	27	25	39
ESYT2	26.8822	26.741	26.2392	26.2851	26.7335	26.6123	27.4245	27.4128	26.4774	26.4702	A0FGR8	A0FGR8	30	30	30	Extended synaptotagmin-2	ESYT2	sp|A0FGR8|ESYT2_HUMAN Extended synaptotagmin-2 OS=Homo sapiens OX=9606 GN=ESYT2 PE=1 SV=1	1	30	30	30	16	17	18	17	15	14	29	25	18	17	16	17	18	17	15	14	29	25	18	17	16	17	18	17	15	14	29
ETF1	24.3007	24.0223	24.4484	24.4583	24.416	24.4699	23.4805	23.674	24.1654	24.2691	P62495	P62495	9	9	9	Eukaryotic peptide chain release factor subunit 1	ETF1	sp|P62495|ERF1_HUMAN Eukaryotic peptide chain release factor subunit 1 OS=Homo sapiens OX=9606 GN=ETF1 PE=1 SV=3	1	9	9	9	7	7	8	9	3	4	5	5	7	6	7	7	8	9	3	4	5	5	7	6	7	7	8	9	3	4	5
ETFA	28.9678	28.8947	29.419	29.4316	29.5712	29.344	29.9994	29.9769	29.2224	29.1967	P13804	P13804	19	19	19	Electron transfer flavoprotein subunit alpha, mitochondrial	ETFA	sp|P13804|ETFA_HUMAN Electron transfer flavoprotein subunit alpha, mitochondrial OS=Homo sapiens OX=9606 GN=ETFA PE=1 SV=1	1	19	19	19	15	14	16	16	13	14	17	16	15	16	15	14	16	16	13	14	17	16	15	16	15	14	16	16	13	14	17
ETFB	24.869	25.0479	25.6162	25.4931	25.6103	25.4134	26.2126	26.321	25.2466	25.2985	P38117	P38117	13	13	13	Electron transfer flavoprotein subunit beta	ETFB	sp|P38117|ETFB_HUMAN Electron transfer flavoprotein subunit beta OS=Homo sapiens OX=9606 GN=ETFB PE=1 SV=3	1	13	13	13	4	7	9	9	5	4	12	11	6	9	4	7	9	9	5	4	12	11	6	9	4	7	9	9	5	4	12
ETFDH	24.6685	24.5767	25.1912	25.0777	25.1666	25.0426	25.9238	26.0397	25.0793	25.2082	Q16134	Q16134	9	9	9	Electron transfer flavoprotein-ubiquinone oxidoreductase, mitochondrial	ETFDH	sp|Q16134|ETFD_HUMAN Electron transfer flavoprotein-ubiquinone oxidoreductase, mitochondrial OS=Homo sapiens OX=9606 GN=ETFDH PE=1 SV=2	1	9	9	9	5	7	6	7	5	6	7	7	7	9	5	7	6	7	5	6	7	7	7	9	5	7	6	7	5	6	7
ETHE1	26.1329	26.1661	26.0209	25.9972	27.4594	27.4936	27.8875	27.9833	27.0881	27.0504	O95571	O95571	10	10	10	Persulfide dioxygenase ETHE1, mitochondrial	ETHE1	sp|O95571|ETHE1_HUMAN Persulfide dioxygenase ETHE1, mitochondrial OS=Homo sapiens OX=9606 GN=ETHE1 PE=1 SV=2	1	10	10	10	7	7	8	7	8	7	10	9	7	9	7	7	8	7	8	7	10	9	7	9	7	7	8	7	8	7	10
ETV6	23.6204	23.7369	23.1883	23.1114	20.4287	20.9395	20.136	20.8858	19.7808	19.7735	P41212	P41212	3	3	3	Transcription factor ETV6	ETV6	sp|P41212|ETV6_HUMAN Transcription factor ETV6 OS=Homo sapiens OX=9606 GN=ETV6 PE=1 SV=1	1	3	3	3	2	2	2	3	0	1	1	0	0	0	2	2	2	3	0	1	1	0	0	0	2	2	2	3	0	1	1
EVI2B	22.5104	22.3524	22.2956	22.0178	21.6978	21.966	21.996	22.008	22.2427	22.1456	P34910	P34910	6	6	6	Protein EVI2B	EVI2B	sp|P34910|EVI2B_HUMAN Protein EVI2B OS=Homo sapiens OX=9606 GN=EVI2B PE=1 SV=2	1	6	6	6	5	5	5	4	3	3	5	5	5	3	5	5	5	4	3	3	5	5	5	3	5	5	5	4	3	3	5
EVL	24.6427	24.7662	24.8691	24.1618	27.1229	27.2374	26.2952	26.2051	26.8246	26.7411	Q9UI08	Q9UI08	15	15	15	Ena/VASP-like protein	EVL	sp|Q9UI08|EVL_HUMAN Ena/VASP-like protein OS=Homo sapiens OX=9606 GN=EVL PE=1 SV=2	1	15	15	15	8	7	5	4	11	10	11	9	13	13	8	7	5	4	11	10	11	9	13	13	8	7	5	4	11	10	11
EWSR1	25.8431	25.966	25.7157	25.671	25.0538	25.1273	24.1722	24.4321	25.9163	25.7903	Q01844	Q01844	5	5	5	RNA-binding protein EWS	EWSR1	sp|Q01844|EWS_HUMAN RNA-binding protein EWS OS=Homo sapiens OX=9606 GN=EWSR1 PE=1 SV=1	1	5	5	5	5	5	5	5	5	4	5	4	3	4	5	5	5	5	5	4	5	4	3	4	5	5	5	5	5	4	5
EXOC1	23.6296	24.0154	23.7775	23.8965	23.2536	22.9142	23.2763	19.729	22.8475	19.9664	Q9NV70	Q9NV70	5	5	5	Exocyst complex component 1	EXOC1	sp|Q9NV70|EXOC1_HUMAN Exocyst complex component 1 OS=Homo sapiens OX=9606 GN=EXOC1 PE=1 SV=4	1	5	5	5	4	4	4	4	2	2	2	1	3	1	4	4	4	4	2	2	2	1	3	1	4	4	4	4	2	2	2
EXOC2	21.7719	21.2599	21.4619	21.2768	20.131	19.8452	21.0769	21.3515	19.7319	19.6188	Q96KP1	Q96KP1	5	5	5	Exocyst complex component 2	EXOC2	sp|Q96KP1|EXOC2_HUMAN Exocyst complex component 2 OS=Homo sapiens OX=9606 GN=EXOC2 PE=1 SV=1	1	5	5	5	2	2	4	3	1	1	2	2	1	1	2	2	4	3	1	1	2	2	1	1	2	2	4	3	1	1	2
EXOC4	23.0833	23.0795	22.1688	22.7997	22.3206	22.4529	22.0457	21.8578	22.608	23.1387	Q96A65	Q96A65	12	12	12	Exocyst complex component 4	EXOC4	sp|Q96A65|EXOC4_HUMAN Exocyst complex component 4 OS=Homo sapiens OX=9606 GN=EXOC4 PE=1 SV=1	1	12	12	12	7	8	5	6	2	3	4	5	7	6	7	8	5	6	2	3	4	5	7	6	7	8	5	6	2	3	4
EXOC6	22.9101	23.0623	22.3948	19.1298	20.0174	20.3063	21.0724	21.8217	22.5634	20.2054	Q8TAG9	Q8TAG9	4	4	4	Exocyst complex component 6	EXOC6	sp|Q8TAG9|EXOC6_HUMAN Exocyst complex component 6 OS=Homo sapiens OX=9606 GN=EXOC6 PE=1 SV=3	1	4	4	4	2	4	2	0	1	0	1	1	2	1	2	4	2	0	1	0	1	1	2	1	2	4	2	0	1	0	1
EXOC7	22.2058	22.2781	19.6476	19.1825	18.9986	21.6918	21.8583	19.4802	21.6858	21.4881	Q9UPT5	Q9UPT5	3	3	3	Exocyst complex component 7	EXOC7	sp|Q9UPT5|EXOC7_HUMAN Exocyst complex component 7 OS=Homo sapiens OX=9606 GN=EXOC7 PE=1 SV=3	1	3	3	3	3	3	1	0	1	2	1	1	2	3	3	3	1	0	1	2	1	1	2	3	3	3	1	0	1	2	1
EXOC8	22.457	22.2864	21.3614	19.9258	21.1255	20.7264	19.4827	20.1683	22.3963	22.4121	Q8IYI6	Q8IYI6	5	5	5	Exocyst complex component 8	EXOC8	sp|Q8IYI6|EXOC8_HUMAN Exocyst complex component 8 OS=Homo sapiens OX=9606 GN=EXOC8 PE=1 SV=2	1	5	5	5	2	4	1	2	4	1	3	2	3	3	2	4	1	2	4	1	3	2	3	3	2	4	1	2	4	1	3
EXOG	21.08	18.6774	22.7341	22.6811	22.7185	22.9628	23.3738	23.5997	22.8363	22.4964	Q9Y2C4	Q9Y2C4	8	8	8	Nuclease EXOG, mitochondrial	EXOG	sp|Q9Y2C4|EXOG_HUMAN Nuclease EXOG, mitochondrial OS=Homo sapiens OX=9606 GN=EXOG PE=1 SV=2	1	8	8	8	1	1	2	2	3	4	6	6	4	5	1	1	2	2	3	4	6	6	4	5	1	1	2	2	3	4	6
EXOSC10	24.0863	24.079	24.5567	24.5181	23.6416	23.5851	22.6796	22.6417	23.5484	23.3483	Q01780	Q01780	13	13	13	Exosome component 10	EXOSC10	sp|Q01780|EXOSX_HUMAN Exosome component 10 OS=Homo sapiens OX=9606 GN=EXOSC10 PE=1 SV=2	1	13	13	13	6	8	10	9	5	7	3	4	7	7	6	8	10	9	5	7	3	4	7	7	6	8	10	9	5	7	3
EXOSC2	23.454	23.0718	23.5631	23.8207	23.4383	23.2137	22.8442	23.0145	23.52	23.2308	Q13868	Q13868	7	7	7	Exosome complex component RRP4	EXOSC2	sp|Q13868|EXOS2_HUMAN Exosome complex component RRP4 OS=Homo sapiens OX=9606 GN=EXOSC2 PE=1 SV=2	1	7	7	7	5	4	5	4	3	4	7	4	4	5	5	4	5	4	3	4	7	4	4	5	5	4	5	4	3	4	7
EXOSC3	20.8702	19.5916	23.7396	23.7282	22.3348	22.0002	20.0836	22.6185	21.7548	20.1395	Q9NQT5	Q9NQT5	3	3	3	Exosome complex component RRP40	EXOSC3	sp|Q9NQT5|EXOS3_HUMAN Exosome complex component RRP40 OS=Homo sapiens OX=9606 GN=EXOSC3 PE=1 SV=3	1	3	3	3	1	1	3	2	2	2	1	2	1	1	1	1	3	2	2	2	1	2	1	1	1	1	3	2	2	2	1
EXOSC4	22.5992	22.4046	23.0859	22.5834	22.6838	22.4693	21.2561	21.3732	22.6289	22.3106	Q9NPD3	Q9NPD3	4	4	4	Exosome complex component RRP41	EXOSC4	sp|Q9NPD3|EXOS4_HUMAN Exosome complex component RRP41 OS=Homo sapiens OX=9606 GN=EXOSC4 PE=1 SV=3	1	4	4	4	4	4	4	4	3	3	3	3	3	3	4	4	4	4	3	3	3	3	3	3	4	4	4	4	3	3	3
EXOSC5	19.8642	23.7534	24.5687	24.6931	20.4661	23.9901	23.385	23.8761	20.8865	23.321	Q9NQT4	Q9NQT4	5	5	5	Exosome complex component RRP46	EXOSC5	sp|Q9NQT4|EXOS5_HUMAN Exosome complex component RRP46 OS=Homo sapiens OX=9606 GN=EXOSC5 PE=1 SV=1	1	5	5	5	1	3	3	4	2	3	4	3	2	3	1	3	3	4	2	3	4	3	2	3	1	3	3	4	2	3	4
EXOSC6	22.6838	22.7558	23.4026	23.267	23.0109	22.9766	22.0132	22.0724	22.7722	23.0457	Q5RKV6	Q5RKV6	7	7	7	Exosome complex component MTR3	EXOSC6	sp|Q5RKV6|EXOS6_HUMAN Exosome complex component MTR3 OS=Homo sapiens OX=9606 GN=EXOSC6 PE=1 SV=1	1	7	7	7	6	6	7	6	4	4	5	5	3	3	6	6	7	6	4	4	5	5	3	3	6	6	7	6	4	4	5
EXOSC7	22.588	22.7264	23.6572	23.6272	20.4814	22.2481	22.6849	22.7	22.9635	22.7916	Q15024	Q15024	7	7	7	Exosome complex component RRP42	EXOSC7	sp|Q15024|EXOS7_HUMAN Exosome complex component RRP42 OS=Homo sapiens OX=9606 GN=EXOSC7 PE=1 SV=3	1	7	7	7	5	5	5	7	3	3	3	4	3	4	5	5	5	7	3	3	3	4	3	4	5	5	5	7	3	3	3
EXOSC8	22.0505	22.0704	23.1621	22.8155	21.9323	21.2202	18.8105	19.8923	22.9026	18.9399	Q96B26	Q96B26	4	4	4	Exosome complex component RRP43	EXOSC8	sp|Q96B26|EXOS8_HUMAN Exosome complex component RRP43 OS=Homo sapiens OX=9606 GN=EXOSC8 PE=1 SV=1	1	4	4	4	3	4	3	4	2	3	2	1	2	2	3	4	3	4	2	3	2	1	2	2	3	4	3	4	2	3	2
EXOSC9	22.6002	22.3304	22.7346	22.6054	22.669	22.737	19.0344	19.3878	22.0876	22.0639	Q06265	Q06265	5	5	5	Exosome complex component RRP45	EXOSC9	sp|Q06265|EXOS9_HUMAN Exosome complex component RRP45 OS=Homo sapiens OX=9606 GN=EXOSC9 PE=1 SV=3	1	5	5	5	2	3	3	4	2	2	2	2	2	2	2	3	3	4	2	2	2	2	2	2	2	3	3	4	2	2	2
EZR	27.8486	27.9356	27.7928	27.7301	26.7236	26.712	27.2299	27.1215	27.7186	27.6779	P15311	P15311	23	20	20	Ezrin	EZR	sp|P15311|EZRI_HUMAN Ezrin OS=Homo sapiens OX=9606 GN=EZR PE=1 SV=4	1	23	20	20	17	18	19	21	12	12	16	15	15	17	15	16	17	18	10	10	14	13	13	15	15	16	17	18	10	10	14
F13A1	29.9099	30.5489	26.232	26.3938	23.6729	23.6068	22.829	23.0543	21.1053	20.699	P00488	P00488	30	30	30	Coagulation factor XIII A chain	F13A1	sp|P00488|F13A_HUMAN Coagulation factor XIII A chain OS=Homo sapiens OX=9606 GN=F13A1 PE=1 SV=4	1	30	30	30	29	29	17	17	3	5	6	3	3	2	29	29	17	17	3	5	6	3	3	2	29	29	17	17	3	5	6
F8A1	23.067	23.0463	20.4577	20.8972	21.3362	20.8989	22.4346	19.3591	23.7064	23.5322	P23610	P23610	3	3	3	Factor VIII intron 22 protein	F8A1	sp|P23610|HAP40_HUMAN 40-kDa huntingtin-associated protein OS=Homo sapiens OX=9606 GN=F8A1 PE=1 SV=2	1	3	3	3	2	2	2	1	2	2	2	1	2	2	2	2	2	1	2	2	2	1	2	2	2	2	2	1	2	2	2
FABP5	26.4891	26.6819	26.8076	26.6109	23.9622	20.1596	23.8495	24.1395	23.8184	23.5051	Q01469;A8MUU1	Q01469	9;2	9;2	9;2	Fatty acid-binding protein, epidermal	FABP5	sp|Q01469|FABP5_HUMAN Fatty acid-binding protein 5 OS=Homo sapiens OX=9606 GN=FABP5 PE=1 SV=3	2	9	9	9	6	8	8	9	3	1	2	3	3	2	6	8	8	9	3	1	2	3	3	2	6	8	8	9	3	1	2
FADD	23.4744	23.0516	23.3129	23.1232	22.6731	22.8263	23.2389	19.5843	23.223	22.1618	Q13158	Q13158	5	5	5	FAS-associated death domain protein	FADD	sp|Q13158|FADD_HUMAN FAS-associated death domain protein OS=Homo sapiens OX=9606 GN=FADD PE=1 SV=1	1	5	5	5	2	2	2	2	2	2	3	1	2	3	2	2	2	2	2	2	3	1	2	3	2	2	2	2	2	2	3
FAF1	22.2395	22.1274	22.3892	22.452	20.7924	20.3633	18.7443	19.1849	19.1567	19.9497	Q9UNN5	Q9UNN5	6	6	6	FAS-associated factor 1	FAF1	sp|Q9UNN5|FAF1_HUMAN FAS-associated factor 1 OS=Homo sapiens OX=9606 GN=FAF1 PE=1 SV=2	1	6	6	6	5	3	5	3	3	1	1	0	1	0	5	3	5	3	3	1	1	0	1	0	5	3	5	3	3	1	1
FAF2	25.2204	25.3541	26.0279	26.2355	24.8842	25.2447	26.3118	26.2786	25.5704	25.3739	Q96CS3	Q96CS3	21	21	21	FAS-associated factor 2	FAF2	sp|Q96CS3|FAF2_HUMAN FAS-associated factor 2 OS=Homo sapiens OX=9606 GN=FAF2 PE=1 SV=2	1	21	21	21	13	14	12	13	9	11	17	16	13	11	13	14	12	13	9	11	17	16	13	11	13	14	12	13	9	11	17
FAH	20.5913	23.3681	25.2076	24.5645	24.4383	23.9371	20.1134	18.7848	24.2839	23.9117	P16930	P16930	5	5	5	Fumarylacetoacetase	FAH	sp|P16930|FAAA_HUMAN Fumarylacetoacetase OS=Homo sapiens OX=9606 GN=FAH PE=1 SV=2	1	5	5	5	0	1	5	5	1	2	0	1	1	2	0	1	5	5	1	2	0	1	1	2	0	1	5	5	1	2	0
FAHD1	24.6355	24.8292	25.1175	24.8683	27.1837	26.897	26.3654	26.6165	26.2752	26.1119	Q6P587	Q6P587	5	5	5	Acylpyruvase FAHD1, mitochondrial	FAHD1	sp|Q6P587|FAHD1_HUMAN Acylpyruvase FAHD1, mitochondrial OS=Homo sapiens OX=9606 GN=FAHD1 PE=1 SV=2	1	5	5	5	3	3	4	4	3	4	5	5	4	4	3	3	4	4	3	4	5	5	4	4	3	3	4	4	3	4	5
FAHD2A	23.6349	23.6767	24.3556	24.2863	24.6296	24.65	24.8529	24.937	24.2372	24.4849	Q96GK7;Q6P2I3	Q96GK7;Q6P2I3	5;5	5;5	5;5	Fumarylacetoacetate hydrolase domain-containing protein 2A;Fumarylacetoacetate hydrolase domain-containing protein 2B	FAHD2A;FAHD2B	sp|Q96GK7|FAH2A_HUMAN Fumarylacetoacetate hydrolase domain-containing protein 2A OS=Homo sapiens OX=9606 GN=FAHD2A PE=1 SV=1;sp|Q6P2I3|FAH2B_HUMAN Fumarylacetoacetate hydrolase domain-containing protein 2B OS=Homo sapiens OX=9606 GN=FAHD2B PE=1 SV=1	2	5	5	5	2	2	4	4	3	3	5	5	3	4	2	2	4	4	3	3	5	5	3	4	2	2	4	4	3	3	5
FAM101B	23.4179	21.6744	23.3236	23.2874	21.1833	20.1742	20.7937	19.7303	20.9137	20.2221	Q8N5W9	Q8N5W9	2	2	2	Filamin-interacting protein FAM101B	FAM101B	sp|Q8N5W9|RFLB_HUMAN Refilin-B OS=Homo sapiens OX=9606 GN=RFLNB PE=1 SV=1	1	2	2	2	2	1	2	2	0	1	0	0	1	1	2	1	2	2	0	1	0	0	1	1	2	1	2	2	0	1	0
FAM102A	19.44	20.9204	19.5506	19.3485	23.3332	23.4848	20.8599	20.6771	20.4498	22.9576	Q5T9C2	Q5T9C2	3	3	3	Protein FAM102A	FAM102A	sp|Q5T9C2|F102A_HUMAN Protein FAM102A OS=Homo sapiens OX=9606 GN=FAM102A PE=1 SV=2	1	3	3	3	0	0	0	0	2	3	0	0	0	2	0	0	0	0	2	3	0	0	0	2	0	0	0	0	2	3	0
FAM102B	19.2929	23.2618	19.9716	24.1887	21.0989	19.9343	20.1525	20.1582	20.6756	21.0409	Q5T8I3	Q5T8I3	2	2	2	Protein FAM102B	FAM102B	sp|Q5T8I3|F102B_HUMAN Protein FAM102B OS=Homo sapiens OX=9606 GN=FAM102B PE=1 SV=2	1	2	2	2	1	2	1	2	0	0	0	0	0	0	1	2	1	2	0	0	0	0	0	0	1	2	1	2	0	0	0
FAM105A	19.3273	19.1598	19.5079	18.9805	21.5705	22.4782	24.2227	24.1527	24.9577	24.9197	Q9NUU6	Q9NUU6	5	5	5	Inactive ubiquitin thioesterase FAM105A	FAM105A	sp|Q9NUU6|OTULL_HUMAN Inactive ubiquitin thioesterase OTULINL OS=Homo sapiens OX=9606 GN=OTULINL PE=1 SV=1	1	5	5	5	0	1	0	1	2	1	3	4	3	4	0	1	0	1	2	1	3	4	3	4	0	1	0	1	2	1	3
FAM107B	21.4687	20.7902	20.2061	19.3592	23.1304	23.2647	18.3815	20.192	23.0261	23.161	Q9H098	Q9H098	2	2	2	Protein FAM107B	FAM107B	sp|Q9H098|F107B_HUMAN Protein FAM107B OS=Homo sapiens OX=9606 GN=FAM107B PE=1 SV=1	1	2	2	2	1	0	1	0	2	2	1	1	2	2	1	0	1	0	2	2	1	1	2	2	1	0	1	0	2	2	1
FAM120A	23.6459	24.0674	24.0631	24.1605	24.3018	23.8691	23.3358	23.4305	23.4948	22.5314	Q9NZB2;Q5T035	Q9NZB2	15;1	15;1	15;1	Constitutive coactivator of PPAR-gamma-like protein 1	FAM120A	sp|Q9NZB2|F120A_HUMAN Constitutive coactivator of PPAR-gamma-like protein 1 OS=Homo sapiens OX=9606 GN=FAM120A PE=1 SV=2	2	15	15	15	8	11	11	9	10	10	6	6	6	4	8	11	11	9	10	10	6	6	6	4	8	11	11	9	10	10	6
FAM126A	21.5121	19.6875	20.7187	20.5907	20.4088	21.1085	20.6172	20.901	21.2054	20.2341	Q9BYI3	Q9BYI3	3	3	3	Hyccin	FAM126A	sp|Q9BYI3|HYCCI_HUMAN Hyccin OS=Homo sapiens OX=9606 GN=FAM126A PE=1 SV=2	1	3	3	3	2	1	1	1	0	0	2	1	2	1	2	1	1	1	0	0	2	1	2	1	2	1	1	1	0	0	2
[truncated: 3,012 more rows]
[truncated: 88 more columns]

## Sheet: 409 Significant Proteins
name	MLL_1	MLL_2	MLL_3	MLL_4	NormalBM_1	NormalBM_2	NormalBM_3	NormalBM_4	NormalBM_5	NormalBM_6	Protein.IDs	Majority.protein.IDs	Peptide.counts..all.	Peptide.counts..razor.unique.	Peptide.counts..unique.	Protein.names	Gene.names	Fasta.headers	Number.of.proteins	Peptides	Razor...unique.peptides	Unique.peptides	Peptides.BM0_inj1	Peptides.BM0_inj2	Peptides.BM37_inj1	Peptides.BM37_inj2	Peptides.R7B1_inj1	Peptides.R7B1_inj2	Peptides.R7B3_inj1	Peptides.R7B3_inj2	Peptides.R7B6_inj1	Peptides.R7B6_inj2	Razor...unique.peptides.BM0_inj1	Razor...unique.peptides.BM0_inj2	Razor...unique.peptides.BM37_inj1	Razor...unique.peptides.BM37_inj2	Razor...unique.peptides.R7B1_inj1	Razor...unique.peptides.R7B1_inj2	Razor...unique.peptides.R7B3_inj1	Razor...unique.peptides.R7B3_inj2	Razor...unique.peptides.R7B6_inj1	Razor...unique.peptides.R7B6_inj2	Unique.peptides.BM0_inj1	Unique.peptides.BM0_inj2	Unique.peptides.BM37_inj1	Unique.peptides.BM37_inj2	Unique.peptides.R7B1_inj1	Unique.peptides.R7B1_inj2	Unique.peptides.R7B3_inj1
[truncated: 408 more rows]
[truncated: 88 more columns]

[truncated: 3 more sheets: 40 Sign O-gp, Proteins High MLL, Proteins Down MLL]
