# Supplementary material for: Glycoproteome remodeling in MLL-rearranged B-cell precursor acute lymphoblastic leukemia
Source: Theranostics. 2021 Sep 21;11(19):9519–37. doi: 10.7150/thno.65398 (PMC8490503; doi:10.7150/thno.65398)
Supplement: Supplementary file 4 — Supplementary table 4. [file thnov11p9519s4.xlsx]

## Sheet: Glycomics Reporting
ID	GlyTouCan ID	RT (min) BM0	Det m/z	Z	theor. [M-xH]x-	∆M	theor. [M-H]-	Core Type	Hex	HexNAc	Fuc	NeuAc	Proposed Structure	Category	Subcategory	Comment Diagnostic ions (m/z) and exoglycosidases info		BM0_1	BM0_2	BM0_3	BM0_4	BM37_1	BM37_2	BM37_3	BM37_4	R7B1_1	R7B1_2	R7B1_3	R7B1_4	R7B3_1	R7B3_2	R7B3_3	R7B3_4	R7B6_1	R7B6_2	R7B6_3	R7B6_4
46	G96130JE	21.6	472.14	1	472.167	0.0271246	472.167		1			1		NA	GalSiAc			6.93151	7.81641	6.9101	6.42353	8.95668	9.51409	8.47566	8.92221	7.71939	7.9879	3.81577	3.51468	8.32448	8.78575	9.16692	9.30007	8.70158	8.42695	8.89289	8.82661
47	G84906ML	26.8	482.64	2	482.671	0.0309623	966.342		1	1		2		Core 1	Sialylated	HexNac(2-3Hex)(2-6SiAc)
		26.8	966.26	1	966.342	0.0819246	966.342		1	1		2						10.6672	10.1807	12.9356	12.9825	13.218	13.2433	12.3211	13.1738	35.7111	35.5862	35.1524	35.5149	24.9141	25.0215	24.3494	26.4233	26.701	26.2678	27.1824	27.0255
48	G38301SX	38.5	513.22	1	513.194	-0.0262754	513.194			1		1		NA	S-Tn			1.59156	1.66532	1.1675	1.28466	2.2005	2.50373	2.19933	2.17057	1.33627	1.31426	1.45503	1.52206
49	G31601FB	19	587.18	1	587.231	0.0505246	587.231		1	2				Core 2	NA	only 3 MS/MS spectra. Very intense 407 (HexNAc+HexNAc with red end) 366 present (HexHexNAc with red end)		0.329595	0.280965	0.301116	0.265995	0.555414	0.79646	0.335434	0.398998
50a	G65805JY	40.8	665.18	2	665.237	0.0570623	1331.47		2	2		2		Core 2	Sialylated	absent 495 (no SiAc in red HexNAc) no 673, indicating HexNAc+Hex+SiAc 569 not present (HexNAc+HexNAc+Hex with red end) 860 and 878 present (HexNAc+HexNAc+Hex+SiAc with red end) very intense 1040 perhaps similar as second isomer with different linkages potentially one 2-3 (low) and one 2-6 sialic acid (top)
		40.8	1331.37	1	1331.47	0.104125	1331.47		2	2		2						0.349904	0.310542	0.35321	0.315368	0.483634	0.655249	0.251877	0.310443	0.780729	0.800396	0.796476	0.913712	0.594771	0.725239	0.750507	0.543977	1.01211	1.09649	0.933111	1.01102
50b	G52120NK	51.5	665.17	2	665.237	0.0670623	1331.47		2	2		2		Core 2	Sialylated
		51.5	1331.36	1	1331.47	0.114125	1331.47		2	2		2						10.795	10.0633	12.2991	11.3867	9.66026	10.6829	10.9774	10.0323	2.95918	2.73981	2.69468	2.71048	6.34737	6.09633	5.97525	5.17337	3.32419	3.45189	2.99375	3.06482
51a	G65285QO	19.6	675.19	1	675.247	0.0565246	675.247		1	1		1		Core 1	Sialylated	Spectra intensities score in Glycomod of 0.92										1.67683	1.77948	2.11215	2.54897	1.42252	1.68411	1.7773	1.50927	1.01062	1.1976	1.21997	1.37281
51b	G40269CS	23.3	675.21	1	675.247	0.0365246	675.247		1	1		1		Core 1	S-T	This can be any of the two drawn structures (1.00 for both) No discearnable peaks.		25.2806	24.8823	25.4151	24.8996	22.6487	23.3241	23.2379	23.4248	29.9526	31.2221	32.6292	32.8534	35.9566	36.1382	35.6615	35.0647	30.8087	31.6018	31.0669	31.6737
52	G18132YR	23.7	749.22	1	749.283	0.0633246	749.283		2	2				Core 2	Neutral			4.87232	4.68209	3.76399	3.68391	5.00713	5.33698	5.50657	5.45401	2.93049	3.15514	3.74601	3.44442	3.71045	3.90964	3.95264	3.92311	3.23508	3.48711	3.70927	3.73436
53a		45.4	821.27	1	821.304	0.0344246	821.304		1	1	1	1		O-Fuc	Sialylated+Fucosylated	not a lot of MS/MS spectra (not picked as compound) 350+368 present indicating fucose linked to HexNAc in red end		0.786353	0.736833	0.726927	0.689706	1.25223	1.16595	0.887451	0.935903	0.484767	0.482036	0.510441	0.581637	0.889358	0.948839	1.04301	0.775173	0.637048	0.806754	0.614609	0.682891
53b		46.7	821.23	1	821.304	0.0744246	821.304		1	1	1	1		O-Fuc	Sialylated+Fucosylated	O-fucose? POFUT1 and POFUT2 are present (RNAseq) so it is possible not a lot of MS/MS spectra (not picked as compound) 350+368 present indicating fucose linked to HexNAc in red end		1.20767	1.23069	0.977871	1.0414	1.61799	1.71388	1.48173	1.52896	0.631062	0.543638	0.734695	0.734418	1.07476	1.2184	1.32069	1.13415	0.802267	0.788246	0.790446	0.874143
54a		54	847.71	2	847.803	0.0931623	1696.61		3	3		2		Core 2	Sialylated	RT indicates a difference of linkage of one sialic acid. Upper arm sialic acid should be in 2-6 linkage		3.92947	3.96953	3.99182	4.77342	2.03714	1.73252	1.74947	1.5527	2.07182	1.72077	1.97254	1.85206	2.38965	2.15208	2.30059	2.1349	3.31666	3.16695	3.46592	2.97215
54b	G46915JA	68.2	847.69	2	847.803	0.113162	1696.61		3	3		2		Core 2	Sialylated			2.75248	3.03716	2.45907	2.87641	1.91685	1.92714	1.74642	1.60453
55	G35679QA	28.7	878.25	1	878.326	0.0759246	878.326		1	2		1		Core 2	Sialylated	Very good superimposition of the spectra with UniCarbDB		1.20752	1.29302	1.16224	1.23046	1.73597	1.4959	1.35712	1.44359	0.654653	0.542042	0.645337	0.591107	0.764478	0.918747	0.934392	0.860224	0.829474	0.901478	0.913315	0.864606
56	G86083AM	63	884.72	2	884.822	0.101562	1770.64		4	4		1		Core 2	Sialylated	1040,675 indicate o glycan with sialic acid close to reducing end. Lower arm occupied by 2-3 linked sialic acid		1.44387	1.44653	1.1946	1.3258	1.00381	1.06903	1.02842	1.03342									0.620291	0.66644	0.570367	0.770069
57		66.8	1030.25	2	1030.37	0.119262	2061.74		4	4		2		Core 2	Sialylated	similar to structure 58 with one more SiAc. In this case, due to the retention time observed, it mnight have 2-6 SiAc on upper arm		1.2427	0.893616	0.88036	0.834868					0.594389	0.530879	0.530718	0.748836	0.913946	0.856133	0.861407	0.560962	1.20825	1.37053	0.848437	1.14379
58a	G08140FC	35	1040.29	1	1040.38	0.0887246	1040.38		2	2		1		Core 2	Sialylated	Very good superimposition of the spectra with UniCarbDB		23.0581	24.1633	22.5092	23.2291	23.2149	19.6914	23.9017	23.5584	10.23	9.31095	10.7345	9.8189	10.6772	9.72947	10.0689	10.7241	15.3508	14.1564	14.5419	13.4185
58b	G62217NB	42.1	1040.29	1	1040.38	0.0887246	1040.38		2	2		1		Core 2	Sialylated	Very good superimposition of the spectra with UniCarbDB		2.04259	1.9765	1.55552	1.49206	2.79693	2.80969	3.25545	3.15591	1.64553	1.61829	1.83991	1.772	2.02028	1.81558	1.83741	1.87272	1.42182	1.45968	1.36708	1.48872
59	G86537AD	41.5	1114.3	1	1114.42	0.115525	1114.42		3	3				Core 2	Neutral	limited MS/MS spectra composition only potentially Glycan#63 without SiAc (retention time)		0.408803	0.30665	0.309486	0.291632	0.482457	0.751178	0.353038	0.327915	0.308994	0.331942	0.31311	0.43917					0.446238	0.516349	0.443412	0.516342
60	G02353KU	30.3	1186.3	1	1186.44	0.136625	1186.44		2	2	1	1		Core 1	Sialylated+Fucosylated	Difficult MS/MS spectra analyses UniCarbDB give three equivalent results Most probable structure is the one depicted		0.506278	0.477094	0.520925	0.476896	0.608055	0.783903	0.439114	0.479886	0.312178	0.334159	0.316935	0.439295					0.57378	0.63749	0.446191	0.559892
61	G32216IU	49.3	1405.33	1	1405.51	0.180925	1405.51		3	3		1		Core 2	Sialylated	Very good superimposition of the spectra with UniCarbDB		0.596478	0.587508	0.566236	0.496102	0.603369	0.802644	0.494805	0.491628
