# Supplementary material for: Glycoproteome remodeling in MLL-rearranged B-cell precursor acute lymphoblastic leukemia
Source: Theranostics. 2021 Sep 21;11(19):9519–37. doi: 10.7150/thno.65398 (PMC8490503; doi:10.7150/thno.65398)
Supplement: Supplementary file 5 — Supplementary table 5. [file thnov11p9519s5.xlsx]

## Sheet: N-glycans
Glycan Number	GlyTouCan ID	RT (min) - all annotated retention times based on BM37 inj2, except when mentioned	Det m/z	Z	theor. [M-xH]x-	∆M	theor. [M-H]-	Core	Hex	HexNAc	Fuc	NeuAc	Sulphate	Isoform	Proposed Structure	Category	Subcategory	Sialylation	Fucosylation	Comment - Diagnostic ions (m/z) and exoglycosidases info	R7B1	R7B3	R7B6	R7B11	BM0	BM37	BM41
1	G99948OF	26.1	571.34	1	571.236	-0.1043	571.236	1	-3		1					Paucimannose			Core	204, 350, 368, 553 present	0.157324	0.127593	0.134372	0.268029	0.1463	0.120281	0.617683
2a	G27314YB	35 (R7B1 inj2)	629.84	2	629.737		1260.47	1		1	1			a		Complex	Neutral		Core
3a	G09614AM	28.7	698.32	2	698.247	-0.0727	1397.49	1	3					a		Oligomannose				-	2.04076	0.177239	0.209072	0.107518	0.115809	0.0868952
3b	G19949UL	31.7	698.31	2	698.247	-0.0627	1397.49	1	3					b		Oligomannose				Man6 Only one where the pair D-ion 647 and D-18 ion 629 is present Intensity also justifies it as the most common Man6 structure	1.89152	3.25042	2.71268	3.62935	2.64239	2.27495	1.46225
3c	G09614AM	33.4	698.31	2	698.247	-0.0627	1397.49	1	3					c		Oligomannose				Only one where the pair D-ion 809 and D-18 ion 791 is present	0.330315	0.37089	0.24463	0.172172	0.197484
4a	G78961ZT	36.8	731.36	2	731.276	-0.08355	1463.55	1		2	1			a		Complex	Neutral		Core	262 350, 368, 553, 571 526 intense D-ion ( and 508 present)	3.55309	3.42947	1.7621	2.23892	1.33293	5.02246	2.73345
4b	G53931MC	38.6	731.36	2	731.276	-0.08355	1463.55	1		2	1			b		Complex	Neutral		Core	Of the ions of isoform a only 350 and 368 (not intense) present No D-ion 729, so both HexNAc's are out of the Man6 arm (based on data from UniCarb DB the structure depicted is the most probable one)	0.332973	0.242089	0.206984			0.212774
5	G13947MP	27.9 (R7B1 inj2)	749.4	1	749.283	-0.1166	749.283	1	-1							Paucimannose				407 very intense (HexNAc reducing end+HexNAc) 407+162 present	1.92865	2.01303	1.72956	1.08445	1.05204	0.452814	1.40674
6a	G95253ST	29	779.34	2	779.274	-0.0663	1559.55	1	4					a		Oligomannose				-	0.236808	0.300926	0.272729	0.239348	0.151906	0.152071	0.105144
6b	G13869TL	31.5	779.36	2	779.274	-0.0863	1559.55	1	4					b		Oligomannose				Man7 D-ion 809 (and D-18 791) present	8.05279	7.45067	5.79181	7.3208	5.36086	4.84001	2.51182
7a	G75448JJ	34.1 (R7B3 inj2)	783.37	2	783.282	-0.0881	1567.56	1	1	1		1				Complex	Sialylated	2-6		Not very good spectra Due to absence of D-ion from Man6 arm (961 or 979), sialylated LacNAc should be on Man3 arm	0.406762	0.497831	0.482895	0.562233	0.858895	0.679773	0.759277
7b	G45479GM	38.5 (R7B3 inj2)	783.34	2	783.282	-0.0581	1567.56	1	1	1		1				Complex	Sialylated			D-ion at 979 (and also D-18) present 290 present		0.166689	0.118998			0.280614
8	G60875XB	34.7	799.87	2	799.787	-0.083	1600.57	1	3	1						Hybrid				D-ion 647 (and D-18) present 688 present as well, although doubly charged 424 very intense	0.3568	0.321134	0.293256	0.190381	0.518043	0.455603	0.502214
9a	G81436EU	36 (R7B1 inj2)	832.93	2	832.816	-0.11385	1666.63	1		3	1			a		Complex	Neutral		Core	350, 368, 553, 571 (Core Fucose) can't assign based on this spectra	0.418747	0.332583	0.215198	0.389971	0.133141	0.960145	1.23648
9b		40 (R7B1 inj2)	832.9	2	832.816	-0.08385	1666.63	1		3	1			b		Complex	Neutral		Core	350, 368, 553, 571 (Core Fucose) 508 and 526 present indicating only one HexNAc in the Man6 arm	0.314957	0.192547	0.153796	0.100071
10a	G58809AD	38.1	856.39	2	856.311	-0.07915	1713.62	1	1	1	1	1		a		Complex	Sialylated	2-6	Core	Man3 arm occupied 350 core fuc 368	2.02392	2.29943	2.79155	3.49542	3.60546	4.60299	7.56225
10b	G34822AT	42.7	856.38	2	856.311	-0.06915	1713.62	1	1	1	1	1		b		Complex	Sialylated	2-6	Core	961 and 979 D- and D-18 pair 350 core fuc 368	0.219106	0.267017	0.528676	0.312401	0.218888	0.326413	1.15744
10c	G59454IE	43.7	856.4	2	856.311	-0.08915	1713.62	1	1	1	1	1		c		Complex	Sialylated	2-3	Core	Man3 arm occupied 350 core fuc 368					0.176618	0.214475	0.25463
10d	G50915WK	49.7	856.4	2	856.311	-0.08915	1713.62	1	1	1	1	1		d		Complex	Sialylated	2-3	Core	961 and 979 D- and D-18 pair 350 core fuc	0.0598867				0.162334	0.272222
11a	G67585WD	28.9	860.38	2	860.3	-0.0799	1721.6	1	5					a		Oligomannose					0.38466	0.350402	0.382253	0.302128	0.262701	0.159151	0.0752548
11b	G84170WO	31.7	860.39	2	860.3	-0.0899	1721.6	1	5					b		Oligomannose				Man8	11.7465	10.8309	7.49663	10.978	10.6322	6.52709	3.70019
12a	G86802QQ	32.7	864.42	2	864.308	-0.1117	1729.62	1	2	1		1		a		Hybrid	Sialylated	2-6		Man3 arm occupied (no 961+979)	0.85847	0.883082	0.79054	0.918265	0.95829	0.606362	0.324912
12b	G38155ZN	39.1	864.38	2	864.308	-0.0717	1729.62	1	2	1		1		b		Hybrid	Sialylated	2-3		only on MLL samples (normal samples m/z = 863.87)					0.0808501	0.0856947	0.148328
12c		39.8	864.35	2	864.308	-0.0417	1729.62	1	2	1		1		c		Hybrid	Sialylated	2-3		only on MLL samples (normal samples m/z = 863.87)						0.137714	0.112225
13	G16768LX	40.8	893.42	2	893.329	-0.09075	1787.66	1	2	2	1					Complex	Neutral		Core	Core fucose 571 D-ion 688 424	0.299333	0.251908	0.383227	0.349211	0.351754	0.430101	0.52551
14a	G09088BU	35.6	895.45	1	895.341	-0.1087	895.341	1	-1		1			a		Paucimannose					3.99072	3.98022	3.99535	6.29244	3.92036	5.3505	16.1116
14b		38	895.47	1	895.341	-0.1287	895.341	1	-1		1			b		Paucimannose					0.198107	0.221734				0.178572
15a		26.8 (R7B1 inj2)	911.44	1	911.336	-0.1038	911.336	1						a		Paucimannose					0.612793	0.573255	0.363707	0.409856	0.199893	0.127746	0.207107
15b		30.6 (R7B1 inj2)	911.43	1	911.336	-0.0938	911.336	1						b		Paucimannose					0.279705	0.274617	0.275502	0.255047	0.150059	0.117037	0.166429
15c	G62167DK	34.1 (R7B1 inj2)	911.46	1	911.336	-0.1238	911.336	1						c		Paucimannose				Man3	0.951696	0.98011	0.593481	0.787374	0.82101	0.676342	1.03399
16	G32455PS	39.8 (R7B3 inj2)	934.46	2	934.356	-0.10415	1869.71	1		4	1					Complex	Neutral				0.349413	0.362846	0.0484355				0.483773
17a	G76019SU	36.8 (R7B1 inj2)	937.43	2	937.337	-0.09275	1875.67	1	2	1	1	1		a		Hybrid	Sialylated	2-6	Core	retention time relating to non fucosylated (864.31) indicates Man3 occupation, and absent 961+978 350 core fuc	0.67693	0.395983	0.772183	0.777314	0.476532	1.25349	0.791403
17b	G03729RK	42.5 (BM41 inj2)	937.44	2	937.337	-0.10275	1875.67	1	2	1	1	1		b		Hybrid	Sialylated	2-3	ND	-							0.519329
18a	G49888UY	28.5	941.4	2	941.326	-0.0735	1883.65	1	6					a		Oligomannose					0.326913	0.323887	0.327802	0.23439	0.161762	0.186053	0.190972
18b	G66257KQ	32.1	941.39	2	941.326	-0.0635	1883.65	1	6					b		Oligomannose				Man9	12.2867	12.2056	8.04922	10.2778	10.9458	6.74419	6.09393
19a	G74784VI	35.1	945.42	2	945.335	-0.0853	1891.67	1	3	1		1		a		Hybrid	Sialylated	2-6		629 and 647 (two Man residues on 6 arm) meaning Man3 occupied with LacNAc	1.89313	1.65993	2.00488	1.82365	1.60581	1.84048	0.77634
19b	G65666SB	40.8 (BM41 inj2)	945.37	2	945.335	-0.0353	1891.67	1	3	1		1		b		Hybrid	Sialylated	2-3		assignment based on knowledge relating biosynthetic pathway							0.209522
20a	G12064HQ	38.3 (R7B3 inj2)	957.93	2	957.851	-0.07945	1916.7	1	1	2	1	1		a		Complex	Sialylated	ND	ND	-		0.109488
20b	G69159WK	39.4 (R7B3 inj2)	957.93	2	957.851	-0.07945	1916.7	1	1	2	1	1		b		Complex	Sialylated	2-6	Core	350, 368, 553, 571 (Core Fucose) 508 and 526 present indicating only one HexNAc in the Man6 arm 655 and 424 no 979+961	0.379097	0.457547	0.5495	0.483214	0.562881	0.704948	1.9733
21a	G79446WY	36.6	965.91	2	965.848	-0.062	1932.7	1	2	2		1		a		Complex	Sialylated	2-6		6 or 3arm occupied (ratio 783+835 almost same, so it may be a mix) 424+ 655 no pronounced D ions to indicate where the SiAc sits	1.96094	2.5807	2.43581	1.98453	3.87951	3.31327	2.64714
21b	G48795GB	42.1	965.91	2	965.848	-0.062	1932.7	1	2	2		1		b		Complex	Sialylated	2-3		6 or 3arm occupied (ratio 783+835 almost same, so it may be a mix) 424+ 655 no pronounced D ions to indicate where the SiAc sits	0.163267	0.183591	0.188883		0.258811	0.249611	0.479651
22	G20547AH	39.1	1018.42	2	1018.36	-0.05635	2037.73	1	3	1	1	1				Hybrid	Sialylated	ND	Core	core fucose 655 Man3 occupied with SiAcLacNAc	0.383651	0.338146	0.428055	0.439933	0.363454	0.6388	0.570612
23	G19763QB	33.7	1022.43	2	1022.35	-0.0771	2045.71	1	7							Oligomannose				Man9Glu1	0.467436	0.430225	0.451559	0.671126	0.648994	0.3996	0.582539
24		33.4	1026.41	2	1026.36	-0.0489	2053.72	1	4	1		1				Hybrid	Sialylated	ND		absent 961 and 979 + pathway very small 809 and 791 pair	0.32055	0.324641	0.310947	0.363646	0.175497	0.254009
25a		35.5	1038.9	2	1038.88	-0.02305	2078.75	1	2	2	1	1		a		Complex	Sialylated	2-6	Lewis	Sialylated Lewis Fucose on Man3 no core Fuc (no 350, 368, 553 or 571) 855.642- is the 2,4A6 ion Absent pairs 979 and 961, along with 834 and 816 point			0.0808465		0.28058	0.287921	0.834754
25b	G02646YL	37.8	1038.94	2	1038.88	-0.06305	2078.75	1	2	2	1	1		b		Complex	Sialylated	2-6	Core	ratios 935 and 835 as JASMS(2013) sup non-fuc		0.113249	0.168672		0.186422	0.290029	0.248202
25c	G46031NV	40.3	1038.92	2	1038.88	-0.04305	2078.75	1	2	2	1	1		c		Complex	Sialylated	2-6	Core	ratios 935 and 835 as JASMS(2013) sup non-fuc	3.8749	4.97967	5.2455	4.37773	9.65677	9.77282	5.18494
25d	G97553BW	43.4	1038.92	2	1038.88	-0.04305	2078.75	1	2	2	1	1		d		Complex	Sialylated	2-3	Core	absent 1386.4 2,4A7Z4a ratios 935 and 835 as JASMS(2013) sup non-fuc	0.236297	0.244765	0.373713			0.205004
25e	G69996RR	45.9	1038.94	2	1038.88	-0.06305	2078.75	1	2	2	1	1		e		Complex	Sialylated	2-3	Core	absent 1386.4 2,4A7Z4a ratios 935 and 835 as JASMS(2013) sup non-fuc	0.190126	0.274893	0.260306	0.11248	0.411446	0.439285	0.486033
26	G77712UR	40.8	1057.46	1	1057.39	-0.0659	1057.39	1			1					Paucimannose			Core		4.26595	3.80346	4.14422	3.78468	3.41842	5.06157	3.50569
27a	G92509FK	30.7	1073.48	1	1073.39	-0.091	1073.39	1	1					a		Oligomannose					0.700657	0.651823	0.710179	0.685793	0.262887	0.254334	3.28169
27b	G06664GL	32.5	1073.44	1	1073.39	-0.051	1073.39	1	1					b		Oligomannose				Man4	0.860605	0.986426	0.721274	0.522097	0.481068	0.287004	0.400911
28	G42397NB	45.8	1075.94	2	1075.9	-0.04465	2152.79	1	3	3	1					Complex	Neutral		ND		0.213268	0.139481	0.0877021		0.134269	0.195235	0.211895
29a	G09675DY	36.8	1111.44	2	1111.4	-0.0443	2223.79	1	2	2		2		a		Complex	Sialylated	2-6/2-6		2-6, 2-6	2.01726	2.29749	2.47547	1.92441	3.35489	2.77994	2.56692
29b	G86874HJ	42.7	1111.45	2	1111.4	-0.0543	2223.79	1	2	2		2		b		Complex	Sialylated	Mix		2-6, 2-3 mix	0.449956	0.752607	0.58698	0.85651	2.79821	2.03667	3.86964
29c	G30035MO	47	1111.43	2	1111.4	-0.0343	2223.79	1	2	2		2		c		Complex	Sialylated	2-3/2-3		2-3, 2-3	0.0958296	0.104522	0.147697	0.105729	0.175243	0.225911	0.281386
30	G94827SR	39.4	1111.95	2	1111.91	-0.0441	2224.81	1	2	2	2	1				Complex	Sialylated	2-6	Core+Lewis	core and lewis fucose	0.269755	0.310218	0.728728	0.667225	1.70557	1.60181	2.22363
31	G37491LV	34.1	1140.47	2	1140.42	-0.05335	2281.83	1	2	3	1	1				Complex	Sialylated	2-6	Core	core fucose 350, 368, 553 655 very intense 688 and 670 present (no 961 or 979)	0.539934	0.261972	0.2522	0.944183		1.24973	0.226803
32a	G02945OA	38.4	1148.45	2	1148.41	-0.0359	2297.83	1	3	3		1		a		Complex	Sialylated	2-6		retention time (sialylation to 2-6) two LacNAc in Man3 one of which (don't know) with SiAc	0.419029	0.35976	0.979595	0.918898	0.594394	0.520391	0.218208
32b		40.8	1148.42	2	1148.41	-0.0059	2297.83	1	3	3		1		b		Complex	Sialylated	2-6		two LacNAc in Man6 one of which (don't know) with SiAc?	1.20378	0.663908	0.836061	0.183814	0.19294	0.357222	0.195708
32c		43.8	1148.45	2	1148.41	-0.0359	2297.83	1	3	3		1		c		Complex	Sialylated	2-3		retention time (+5 min indicates sialylation to 2-3) two LacNAc in Man3 one of which (don't know) with SiAc				0.0654969	0.298941	0.144877	0.0904308
33a		37.9	1184.46	2	1184.42	-0.03535	2369.85	1	2	2	1	2		a		Complex	Sialylated	ND	Lewis	Lewis Fuc upper arm (potentially)	0.143719	0.163301	0.198783		0.094773	0.164784
33b	G22754FQ	40	1184.45	2	1184.42	-0.02535	2369.85	1	2	2	1	2		b		Complex	Sialylated	2-6/2-6	Core	2-6 x2 core fuc	3.74839	5.83205	7.35633	7.58531	4.66202	4.10343	1.7839
33c		43.4	1184.48	2	1184.42	-0.05535	2369.85	1	2	2	1	2		c		Complex	Sialylated	ND	ND	ND	0.287556	0.345553	0.805547	0.775012		0.238291	0.177093
33d	G39482HK	45.7	1184.45	2	1184.42	-0.02535	2369.85	1	2	2	1	2		d		Complex	Sialylated	Mix	Core	Mix	1.08375	1.59089	1.92032	0.761974	2.13339	2.61469	2.63068
33e	G74026TS	50	1184.46	2	1184.42	-0.03535	2369.85	1	2	2	1	2		e		Complex	Sialylated	2-3/2-3	Core	2-3 2-3	0.0952368	0.167176	0.277322	0.0976782	0.271629	0.213957	0.499967
34a		40	1192.44	2	1192.42	-0.0179	2385.84	1	3	2		2		a		Hybrid	Sialylated	ND			0.312279	0.332781	0.777318	0.571035	0.328905	0.251398
34b		45.7	1192.42	2	1192.42	0.0021	2385.84	1	3	2		2		b		Hybrid	Sialylated	ND			0.0978944				0.142835	0.172376
35a		39.4	1221.47	2	1221.44	-0.02695	2443.89	1	3	3	1	1		a		Complex	Sialylated	2-6	Lewis	no core fucose pairs (350, 368, 553, 571) 655 not intense no 688 and 670 present or 961 or 979	0.179553			0.244439		0.199841
35b	G13441RZ	41.7	1221.45	2	1221.44	-0.00695	2443.89	1	3	3	1	1		b		Complex	Sialylated	2-6	Core	core fucose pairs (350, 368, 553, 571) 655 intense no 688 and 670 present or 961 or 979 1327 and 1345 (D-ion with 2HexNAc + 2 Hex + 1SiAc)	1.30141	1.05342	4.92828	3.6144	1.66871	1.46489	0.686187
35c		44.4	1221.47	2	1221.44	-0.02695	2443.89	1	3	3	1	1		c		Complex	Sialylated	2-6	Core	core fucose pairs (350, 368, 553, 571) 655 intense no 688 and 670 present or 961 or 979	1.24165	0.731743	1.2368	0.494824	0.660547	0.793659	0.266573
35d		46.8	1221.45	2	1221.44	-0.00695	2443.89	1	3	3	1	1		d		Complex	Sialylated	2-3	Core	core fucose pairs (350, 368, 553, 571) 655 intense potentially same structure as 36b with 2-3 SiAc (RT would agree) no 688 and 670 present or 961 or 979	0.134446	0.17404	0.495363	0.167084	0.781497	0.629585	0.174891
36a	G88879NY	27.6 (BM41 inj1)	1235.56	1	1235.44	-0.1182	1235.44	1	2					a		Oligomannose					0.344165	0.430615	0.394154	0.362474	0.346698	0.188931	1.71352
36b	G13974DV	36.5	1235.55	1	1235.44	-0.1082	1235.44	1	2					b		Oligomannose				Man5	5.47312	6.56019	4.91013	5.24976	5.27069	3.44036	2.81041
2a	G07483YN	35	1260.59	1	1260.47	-0.1165	1260.47	1		1	1			a		Complex	Neutral		Core		2.68029	3.28914	2.6966	2.99759	0.461039	3.17951	1.34171
2b		39 (BM41 inj1)	1260.56	1	1260.47	-0.0865	1260.47	1		1	1			b		Complex	Neutral		ND	no indication of core fucosylation (lack of all the ions) 654 D-ion [might indicate Fucose in the 6arm attached to the GlcNAc]							0.526627
2c	G33192XL	42.8	1260.56	1	1260.47	-0.0865	1260.47	1		1	1			c		Complex	Neutral		ND	D-ion 526; D-18 ion 508 (HexNAc in Man⍺6 arm)	0.336014	0.283149	0.34993	0.393932	0.335452	0.517827	0.711912
37a	G79553XF	34.6	1285.99	2	1285.96	-0.02565	2572.93	1	2	3	1	2		a		Complex	Sialylated	ND	ND	not very informative 553 as only indication of core fucose 979 present (no 1345 or 1636)	0.78093	0.395326	0.544356	1.70998	0.0834925	0.62923	0.0929734
37b		38.8	1285.99	2	1285.96	-0.02565	2572.93	1	2	3	1	2		b		Complex	Sialylated	ND	ND							0.173764	0.0862732
38a	G57551SM	40.5	1294	2	1293.96	-0.0382	2588.92	1	3	3		2		a		Complex	Sialylated	ND		not very informative spectra 655 present	0.698732	0.399792	0.433494		0.297088	0.370027	0.144566
38b		44.2	1293.98	2	1293.96	-0.0182	2588.92	1	3	3		2		b		Complex	Sialylated	ND			0.247901	0.265898	0.472924		0.628227	0.489875	0.569638
38c		46.6	1294	2	1293.96	-0.0382	2588.92	1	3	3		2		c		Complex	Sialylated	ND			0.113806	0.0932119	0.127185		0.426937	0.247654	0.402442
38d		49.1	1293.98	2	1293.96	-0.0182	2588.92	1	3	3		2		d		Complex	Sialylated	ND			0.0202541	0.0696965			0.209885	0.139258	0.185059
39		37.3	1323.01	2	1322.98	-0.02725	2646.97	1	3	4	1	1				Complex	Sialylated	ND	ND		0.19601
40	G93952RU	42.4	1331.01	2	1330.98	-0.0298	2662.96	1	4	4		1				Complex	Sialylated	ND			0.424827	0.200759	0.461584	0.0514673	0.147452
41a	G04256WF	41.5 (R7B1 inj2)	1367.04	2	1366.99	-0.04925	2734.98	1	3	3	1	2		a		Complex	Sialylated	ND	ND		0.136134	0.115554	0.605723	0.657423	0.0670495	0.122437
41b		43.7	1367.02	2	1366.99	-0.02925	2734.98	1	3	3	1	2		b		Complex	Sialylated	ND	ND		1.31189	0.694142	1.62514	0.532026	0.198888	0.376369
41c		46.8	1367.02	2	1366.99	-0.02925	2734.98	1	3	3	1	2		c		Complex	Sialylated	ND	ND		0.666925	0.553673	0.864476	0.349388	0.524717	0.330585	0.242238
41d		49.3	1367.02	2	1366.99	-0.02925	2734.98	1	3	3	1	2		d		Complex	Sialylated	ND	ND		0.0894183	0.153336	0.128443	0.062606	0.189854	0.0807347
41e		51.1 (BM0 inj2)	1367.02	2	1366.99	-0.02925	2734.98	1	3	3	1	2		e		Complex	Sialylated	ND	ND						0.0480066
42a	G30676OW	45.3	1404.06	2	1404.01	-0.05085	2809.02	1	4	4	1	1		a		Complex	Sialylated	ND	ND		0.949437	0.459121	1.95887	0.403277	0.112692	0.301137	0.180176
42b		47.4	1404.01	2	1404.01	-0.00085	2809.02	1	4	4	1	1		b		Complex	Sialylated	ND	ND						0.13406	0.072702
42c		49.4	1404.06	2	1404.01	-0.05085	2809.02	1	4	4	1	1		c		Complex	Sialylated	ND	ND						0.0857222	0.0692556
43a		43.7	1439.57	2	1439.51	-0.0605	2880.02	1	3	3		3		a		Complex	Sialylated	ND			0.188245	0.169992	0.194005	0.190638	0.854293	0.613781	1.0025
43b		49	1439.56	2	1439.51	-0.0505	2880.02	1	3	3		3		b		Complex	Sialylated	ND			0.135031	0.277604	0.380655	0.119619	1.56035	0.963633	1.78936
44a	G86960BM	45.1 (R7B1 inj2)	1549.61	2	1549.56	-0.05315	3100.11	1	4	4	1	2		a		Complex	Sialylated	ND	Core	core based on presence of 1404	0.173896		0.334609		0.0297548
44b		46.9 (R7B1 inj2)	1549.57	2	1549.56	-0.01315	3100.11	1	4	4	1	2		b		Complex	Sialylated	ND	Core	core based on presence of 1404	0.135522	0.0952402	0.226234		0.0338422	0.0831185
44c		49.1 (R7B1 inj2)	1549.58	2	1549.56	-0.02315	3100.11	1	4	4	1	2		c		Complex	Sialylated	ND	ND	-	0.0797406					0.0476432
45		48.6 (R7B1 inj2)	1585.05	2	1585.06	0.0072	3171.11	1	3	3		4				Complex	Sialylated	ND							0.128169	0.0702694	0.121041
10a		38.1	1713.78	1	1713.62	-0.1583	1713.62	1	1	1	1	1		a		Complex	Sialylated
10c		42.9 (BM41 inj1)	1713.68	1	1713.62	-0.0583	1713.62	1	1	1	1	1		c		Complex	Sialylated
																					100	100	100	100	100	100	100
