# Supplementary material for: Glycoproteome remodeling in MLL-rearranged B-cell precursor acute lymphoblastic leukemia
Source: Theranostics. 2021 Sep 21;11(19):9519–37. doi: 10.7150/thno.65398 (PMC8490503; doi:10.7150/thno.65398)
Supplement: Supplementary file 6 — Supplementary table 6. [file thnov11p9519s6.xlsx]

## Sheet: glyco counts
sgRNA	Gene	glyco_KOPN8_03_S104	glyco_KOPN8_07_S108	glyco_KOPN8_01_S102	glyco_KOPN8_05R_S1	glyco_plasmid
sg_hB4GALT3_328_s	hB4GALT3	1216	1591	324	652	699
sg_hB3GALT5_153_s	hB3GALT5	138	31	506	2516	1240
CN_sg_LacZ_904	LacZ	87	8	765	23558	891
sg_hLFNG_730_s	hLFNG	1201	787	918	4112	2923
hK_sg_POLR2D_1	POLR2D	1168	683	218	574	1023
sg_hNGLY1_164_s	hNGLY1	28	0	22	191	216
sg_hCHSY1_408_a	hCHSY1	1186	757	911	5500	2515
sg_hC1GALT1C1_428_a	hC1GALT1C1	459	71	877	1810	1458
sg_hSLC35A1_560_s	hSLC35A1	227	65	465	498	1039
sg_hFUT2_633_s	hFUT2	2985	1923	1782	4308	2908
sg_hGALE_606_a	hGALE	439	181	536	780	1553
sg_hNANS_241_s	hNANS	625	412	1116	6426	1945
sg_hOGA_1787_s	hOGA	1411	1453	93	315	1143
sg_hGALNT14_1024_a	hGALNT14	294	157	5	0	137
sg_hMGAT3_450_a	hMGAT3	622	199	459	2747	2362
sg_hC1GALT1C1_86_s	hC1GALT1C1	114	20	38	60	294
sg_hFUT10_796_a	hFUT10	7	0	32	183	84
sg_hB3GNT8_270_s	hB3GNT8	2134	2019	2160	13543	3389
sg_hFUT3_448_a	hFUT3	70	9	66	266	435
sg_hB3GALNT1_319_s	hB3GALNT1	132	100	39	97	174
sg_hCOLGALT1_277_s	hCOLGALT1	1735	1494	1178	4325	1515
sg_hPOMT1_1414_s	hPOMT1	909	1176	2211	17821	3633
sg_hB3GNTL1_244_s	hB3GNTL1	1279	1334	1302	8319	1966
sg_hB3GLCT_155_s	hB3GLCT	0	0	0	0	31
sg_hMGAT1_425_s	hMGAT1	692	233	581	1947	2995
sg_hGALNT6_640_s	hGALNT6	122	0	1117	9096	1233
sg_hMGAT5B_1393_a	hMGAT5B	1833	911	1561	12960	3417
sg_hB4GALT1_343_s	hB4GALT1	2039	1343	1835	11858	3695
sg_hNANS_670_s	hNANS	98	23	219	1161	827
sg_hCOLGALT1_853_s	hCOLGALT1	894	1186	370	2827	927
sg_hPOMGNT1_792_s	hPOMGNT1	1434	1275	1233	6179	3089
sg_hB3GALT5_535_a	hB3GALT5	215	146	358	1034	514
sg_hCHST2_136_a	hCHST2	1254	1348	596	7303	977
sg_hGALNT2_418_a	hGALNT2	204	14	437	3384	999
sg_hST6GAL1_780_a	hST6GAL1	15	1	0	0	46
sg_hC1GALT1_141_s	hC1GALT1	46	3	223	310	334
sg_hOGT1_2000_a	hOGT1	392	10	11	0	4127
sg_hST3GAL2_193_s	hST3GAL2	100	3	452	2574	731
sg_hCHST14_541_s	hCHST14	2653	1614	2285	15557	3132
sg_hST3GAL2_674_a	hST3GAL2	1956	906	2081	18306	4177
sg_hCOLGALT1_115_s	hCOLGALT1	2009	1635	2126	9948	4429
sg_hPOMGNT2_364_s	hPOMGNT2	2131	1778	1338	8906	2677
sg_hB4GALT1_755_a	hB4GALT1	4	0	20	67	36
CN_sg_Luc_1539	Luc	3328	9368	466	1736	624
sg_hPOFUT1_481_s	hPOFUT1	594	418	50	272	489
CN_sg_Luc_474	Luc	14	0	67	484	152
sg_hST3GAL3_191_a	hST3GAL3	126	56	359	1107	896
sg_hMFNG_559_s	hMFNG	406	30	1870	13121	4073
sg_hGALT_591_a	hGALT	513	102	1963	6784	2746
sg_hCMAS_620_s	hCMAS	374	91	725	3950	1169
sg_hNANS_283_s	hNANS	408	241	819	3489	1685
sg_hST8SIA5_266_a	hST8SIA5	765	243	1357	9308	3205
sg_hB3GALNT2_408_s	hB3GALNT2	639	1427	408	1864	845
sg_hB3GNT9_704_s	hB3GNT9	1509	2168	1844	11823	2492
sg_hST3GAL3_628_s	hST3GAL3	3356	2977	1772	6501	3623
sg_hST3GAL5_813_s	hST3GAL5	10	0	278	3092	89
sg_hST3GAL3_485_s	hST3GAL3	2089	1977	2423	20749	8179
sg_hST3GAL1_508_s	hST3GAL1	521	535	522	2126	1360
sg_hFUT2_53_a	hFUT2	31	0	80	171	429
sg_hGALNT7_789_s	hGALNT7	19	0	86	143	156
sg_hB4GALT7_436_s	hB4GALT7	3485	2443	1214	6366	6780
sg_hGALT_82_a	hGALT	934	430	918	5059	2067
sg_hST6GAL1_185_a	hST6GAL1	497	154	410	1959	664
sg_hSIAE_914_s	hSIAE	507	607	953	6339	1671
sg_hGNE_1065_s	hGNE	7	3	9	71	131
sg_hSIAE_331_a	hSIAE	1810	1733	794	4514	1241
sg_hPOFUT1_692_a	hPOFUT1	863	420	224	973	1148
sg_hPOMGNT2_694_a	hPOMGNT2	411	97	883	4084	1107
sg_hB3GALT4_68_a	hB3GALT4	352	122	586	3955	2216
CN_sg_LacZ_838	LacZ	744	147	2521	22962	2993
sg_hST8SIA5_724_s	hST8SIA5	514	378	767	6405	1883
sg_hGALE_502_s	hGALE	188	49	504	1253	1133
sg_hST3GAL3_552_s	hST3GAL3	743	254	487	9598	1147
sg_hGALNT2_789_s	hGALNT2	105	38	380	1437	418
sg_hMGAT5B_1207_s	hMGAT5B	396	143	746	2782	1757
sg_hCHSY1_645_a	hCHSY1	884	428	509	4811	1076
sg_hGALT_264_a	hGALT	74	0	154	264	570
sg_hST8SIA1_106_a	hST8SIA1	372	210	907	4593	1108
sg_hST6GALNAC6_404_a	hST6GALNAC6	1460	1159	1144	7848	1282
sg_hGALNT8_508_s	hGALNT8	165	6	604	1381	1635
sg_hST3GAL3_593_s	hST3GAL3	30	0	20	101	368
sg_hPOMT2_933_a	hPOMT2	34	1	60	214	305
sg_hHS6ST2_907_s	hHS6ST2	793	255	1187	4394	3995
sg_hB3GNT2_307_s	hB3GNT2	345	106	97	501	458
sg_hST6GALNAC3_527_s	hST6GALNAC3	3	0	148	225	23
sg_hGALE_175_s	hGALE	774	182	589	569	3213
sg_hSLC35A1_381_a	hSLC35A1	17	0	34	0	87
sg_hB4GALT5_359_a	hB4GALT5	173	136	679	4212	838
hK_sg_hBRD4_309	hBRD4	36	0	0	0	203
sg_hMGAT5B_605_a	hMGAT5B	1727	733	679	3947	2270
sg_hCSGALNACT1_926_s	hCSGALNACT1	19	0	153	759	67
sg_hGNE_376_a	hGNE	110	55	253	4586	316
CN_sg_Luc_1158	Luc	283	106	1643	7243	1735
sg_hST6GALNAC2_136_a	hST6GALNAC2	9	0	23	366	101
sg_hMGAT3_949_s	hMGAT3	70	0	493	1393	722
sg_hB4GALT1_264_a	hB4GALT1	2457	1828	279	822	2306
sg_hFUT2_267_s	hFUT2	217	50	660	5175	1335
sg_hSIAE_672_s	hSIAE	75	0	838	5820	734
sg_hPOMT2_1432_s	hPOMT2	194	46	903	3519	1604
sg_hPOMT1_226_a	hPOMT1	747	639	1413	6453	2267
sg_hPOFUT2_713_a	hPOFUT2	1386	2504	1208	4928	2652
CN_sg_Neg_7	Neg	415	293	882	4326	661
sg_hFUT2_213_s	hFUT2	2425	1606	1216	5960	4086
sg_hST3GAL2_528_s	hST3GAL2	755	569	1031	4211	1689
sg_hGCNT1_687_s	hGCNT1	16	0	93	252	164
sg_hCOLGALT1_674_s	hCOLGALT1	2007	1250	2526	12166	5050
sg_hCHST10_695_s	hCHST10	442	198	235	493	966
sg_hSLC33A1_209_a	hSLC33A1	695	233	462	770	2280
sg_hST8SIA6_106_s	hST8SIA6	688	394	1621	5886	2794
sg_hPOFUT2_778_s	hPOFUT2	679	289	704	1578	944
sg_hFUT7_138_a	hFUT7	538	267	286	2016	1271
sg_hB4GALNT4_336_s	hB4GALNT4	1487	1824	1289	5340	2606
sg_hCASD1_1032_a	hCASD1	693	877	744	7270	816
sg_hCHST10_332_a	hCHST10	1012	3246	95	721	550
sg_hB3GLCT_717_a	hB3GLCT	670	817	762	8546	751
sg_hMGAT4B_117_s	hMGAT4B	139	17	510	1515	1312
sg_hNEU3_342_s	hNEU3	2750	1731	845	5391	2482
sg_hST6GALNAC6_90_s	hST6GALNAC6	1384	962	1269	9572	2815
CN_sg_Ren_211	Ren	62	5	218	519	564
sg_hRFNG_340_s	hRFNG	1184	1694	420	505	723
sg_hST3GAL6_68_s	hST3GAL6	36	0	708	2177	290
sg_hB3GALT5_377_a	hB3GALT5	20	0	172	2813	168
sg_hNGLY1_876_s	hNGLY1	337	23	117	614	2207
sg_hC1GALT1_328_s	hC1GALT1	281	37	769	1366	995
sg_hB3GALT4_191_s	hB3GALT4	579	262	1322	6284	2219
sg_hB3GALNT1_120_a	hB3GALNT1	52	0	330	1436	325
sg_hOGT1_1691_s	hOGT1	194	25	93	414	1535
sg_hB4GALT5_480_s	hB4GALT5	377	165	1083	6929	2456
sg_hMGAT5B_1040_s	hMGAT5B	1454	884	46	823	545
sg_hST6GALNAC2_332_s	hST6GALNAC2	369	504	612	3775	1241
sg_hST3GAL3_302_a	hST3GAL3	246	40	458	3787	1457
sg_hST8SIA4_681_a	hST8SIA4	352	124	479	2011	1252
sg_hST8SIA6_653_s	hST8SIA6	148	38	115	107	610
sg_hGLB1_586_a	hGLB1	1646	1547	1562	8740	2071
CN_sg_Luc_560	Luc	4423	3086	1456	8515	2090
sg_hSIAE_593_s	hSIAE	2588	2401	386	1180	1375
sg_hC1GALT1_537_s	hC1GALT1	295	28	505	1550	1445
sg_hB3GAT3_395_a	hB3GAT3	247	46	605	5961	1886
sg_hMGAT4A_212_s	hMGAT4A	423	292	1417	14973	1828
sg_hB3GAT3_597_s	hB3GAT3	433	192	281	1807	810
sg_hGALNT8_1004_a	hGALNT8	238	27	1039	3361	2224
sg_hGCNT1_349_s	hGCNT1	2	0	0	0	18
sg_hST8SIA6_189_a	hST8SIA6	1306	1171	883	2932	1558
sg_hST6GALNAC1_296_s	hST6GALNAC1	497	205	1391	8528	3012
sg_hGALNT2_602_s	hGALNT2	2053	1658	708	5598	1384
CN_sg_Ren_55	Ren	4261	7837	2330	9644	2740
sg_hLFNG_274_s	hLFNG	3683	2718	3682	17055	9488
sg_hGNE_488_a	hGNE	145	24	308	1042	1106
sg_hB4GALT2_507_s	hB4GALT2	66	0	419	3222	626
sg_hST3GAL6_352_s	hST3GAL6	247	233	106	69	466
sg_hCHST11_625_a	hCHST11	517	136	1308	6421	2789
sg_hB3GNT9_71_a	hB3GNT9	919	622	2017	12039	2828
hK_sg_CDK9_2	CDK9	259	5	86	141	2312
sg_hCSGALNACT1_513_s	hCSGALNACT1	988	976	622	1984	1581
sg_hFUT3_503_s	hFUT3	979	604	609	2216	3479
sg_hMFNG_281_s	hMFNG	2468	1313	2218	9797	4841
sg_hFUT3_372_s	hFUT3	360	80	148	679	2907
sg_hMGAT4A_633_a	hMGAT4A	977	780	977	9535	1570
sg_hNANS_454_s	hNANS	1664	1710	830	3386	2137
sg_hPOMGNT1_106_a	hPOMGNT1	1036	876	673	2446	1778
sg_hFUT7_82_a	hFUT7	1585	862	1224	5741	3519
sg_hB3GNTL1_665_a	hB3GNTL1	4171	5274	1267	3969	2940
sg_hB4GALT4_422_a	hB4GALT4	912	454	490	2106	794
sg_hST3GAL1_242_a	hST3GAL1	238	25	930	3420	2544
sg_hNANS_86_s	hNANS	1107	511	1806	13280	2928
sg_hB3GALNT1_593_a	hB3GALNT1	15	3	108	117	149
sg_hB4GALNT4_1309_s	hB4GALNT4	1819	754	3937	18966	3879
sg_hGALNT7_389_a	hGALNT7	216	70	889	4807	1118
sg_hCHST14_709_s	hCHST14	511	234	515	2125	1340
sg_hNANS_337_a	hNANS	1413	785	2594	13827	4103
sg_hB3GAT3_163_s	hB3GAT3	966	965	1078	9708	3240
sg_hB3GLCT_339_a	hB3GLCT	45	0	383	1454	360
sg_hCOLGALT1_572_a	hCOLGALT1	372	85	940	5726	2519
sg_hST3GAL5_412_s	hST3GAL5	726	667	429	2153	1194
sg_hST6GALNAC2_79_a	hST6GALNAC2	451	319	460	3774	1565
sg_hGALNT1_947_s	hGALNT1	157	0	824	2055	1174
sg_hLFNG_671_s	hLFNG	813	416	984	25240	1786
sg_hMGAT2_283_a	hMGAT2	103	46	179	750	623
sg_hGCNT1_260_a	hGCNT1	236	125	394	3770	1125
sg_hGALNT14_926_s	hGALNT14	505	106	180	85	1714
sg_hMGAT4A_128_a	hMGAT4A	36	0	222	2052	418
sg_hHS6ST1_632_s	hHS6ST1	987	726	391	879	1542
sg_hCSGALNACT1_424_a	hCSGALNACT1	802	595	1639	12408	1541
sg_hMGAT1_728_s	hMGAT1	617	141	202	442	3048
hK_sg_PRL9_2	PRL9	54	4	1	0	493
sg_hPOMT2_1149_s	hPOMT2	63	21	68	106	404
sg_hST6GALNAC4_574_a	hST6GALNAC4	136	0	870	2879	1837
sg_hB3GNT5_671_s	hB3GNT5	2095	1427	1359	4498	3333
sg_hB3GALNT2_701_a	hB3GALNT2	85	52	200	568	225
sg_hEOGT_419_s	hEOGT	246	72	171	633	815
sg_hGNE_606_s	hGNE	1222	1179	124	916	1234
sg_hGALNT1_355_s	hGALNT1	21	0	439	4034	255
sg_hMFNG_229_s	hMFNG	2159	1871	1943	8767	4101
sg_hB4GALT1_730_a	hB4GALT1	51	0	137	200	601
hK_sg_RPA3_2	RPA3	1303	332	541	1730	8865
sg_hCHST15_1054_a	hCHST15	732	425	1035	11576	1759
sg_hNEU3_431_a	hNEU3	915	518	1210	19405	1974
sg_hFUT10_642_a	hFUT10	150	142	92	162	564
sg_hGALNT1_1064_s	hGALNT1	1253	668	521	685	885
sg_hST6GALNAC3_239_a	hST6GALNAC3	631	1058	136	264	362
sg_hB4GALT5_619_a	hB4GALT5	902	629	1606	11570	1141
sg_hB3GALT5_588_s	hB3GALT5	3157	4533	1559	9776	3008
sg_hB3GNT7_596_s	hB3GNT7	1860	1267	2183	26747	2217
sg_hCSGALNACT1_247_s	hCSGALNACT1	1595	1097	2249	10756	4745
sg_hFUT4_376_s	hFUT4	2537	1784	3148	18354	7209
sg_hFUT8_1106_s	hFUT8	1312	465	918	909	2932
sg_hFUT10_676_s	hFUT10	1472	833	1120	6124	2642
sg_hB3GNT8_531_a	hB3GNT8	542	325	1464	12045	2370
sg_hST3GAL4_53_a	hST3GAL4	406	338	408	1501	1088
sg_hCHST15_200_s	hCHST15	218	31	446	2883	797
sg_hB3GALT6_284_s	hB3GALT6	1333	1008	799	4431	3598
sg_hHS6ST2_386_s	hHS6ST2	509	510	312	928	629
sg_hST3GAL2_79_a	hST3GAL2	2978	1507	1972	13339	3877
sg_hOGT1_204_s	hOGT1	7	0	0	0	46
sg_hB3GAT3_65_a	hB3GAT3	267	62	271	1096	1643
sg_hB4GALT5_753_s	hB4GALT5	1094	1010	329	3086	2141
sg_hGALT_709_a	hGALT	421	236	359	1460	440
sg_hB3GALT6_62_s	hB3GALT6	694	153	2821	20868	4930
sg_hGALNT6_824_s	hGALNT6	797	328	977	5371	2720
sg_hPOMT2_547_a	hPOMT2	19	5	112	350	221
sg_hC1GALT1_341_a	hC1GALT1	29	1	129	74	454
sg_hNEU1_511_a	hNEU1	1826	1729	544	4245	873
sg_hST8SIA1_380_a	hST8SIA1	298	390	181	624	296
sg_hFUT10_76_s	hFUT10	1575	1546	721	3196	1310
sg_hGALNT2_693_s	hGALNT2	7	0	7	24	80
sg_hNEU3_815_a	hNEU3	194	60	711	3643	1335
sg_hFUT11_79_s	hFUT11	443	270	710	6325	1882
sg_hCHST14_733_s	hCHST14	912	836	1151	5098	2118
CN_sg_LacZ_1739	LacZ	2845	11661	1337	10355	1238
sg_hNANS_201_s	hNANS	90	18	356	2516	760
CN_sg_Luc_1451	Luc	788	339	1924	16227	1785
sg_hSLC35A1_645_s	hSLC35A1	2	0	0	0	16
sg_hB3GNT7_743_a	hB3GNT7	861	584	911	8941	969
sg_hNANP_55_s	hNANP	833	691	831	7119	1877
sg_hFUT8_1017_s	hFUT8	3476	1301	2700	6164	6001
sg_hPOGLUT1_403_s	hPOGLUT1	209	150	470	1862	924
sg_hST6GALNAC1_633_s	hST6GALNAC1	3773	11985	243	718	1258
sg_hUGT3A2_673_s	hUGT3A2	73	0	474	3375	748
sg_hPOFUT2_554_s	hPOFUT2	341	234	227	686	823
sg_hB4GALT3_156_a	hB4GALT3	681	250	332	1704	667
hK_sg_POLR2A_1	POLR2A	211	6	12	0	2043
sg_hB4GALT1_182_s	hB4GALT1	523	374	1004	3622	3280
sg_hNEU3_237_s	hNEU3	3819	6024	1917	10306	2275
sg_hST3GAL2_247_a	hST3GAL2	353	135	530	1551	1368
sg_hFUT1_182_s	hFUT1	516	109	1863	9762	3796
sg_hC1GALT1C1_437_a	hC1GALT1C1	47	0	69	0	281
sg_hB3GAT3_315_a	hB3GAT3	791	569	369	2752	2187
sg_hCASD1_391_s	hCASD1	574	399	396	2164	643
sg_hNEU3_155_s	hNEU3	221	3	144	827	2026
sg_hST3GAL5_483_a	hST3GAL5	529	249	149	298	756
sg_hB4GALT2_92_a	hB4GALT2	335	145	215	1050	1301
sg_hMGAT4B_1068_s	hMGAT4B	607	267	271	1074	2453
sg_hB3GNT2_523_s	hB3GNT2	49	0	66	717	440
sg_hFUT1_367_a	hFUT1	162	27	266	395	1167
sg_hGALNT6_276_a	hGALNT6	67	3	539	2374	627
sg_hFUT1_694_s	hFUT1	2448	2503	1026	6209	2155
sg_hMFNG_97_a	hMFNG	1222	365	1213	6479	2258
sg_hFUT8_644_s	hFUT8	9	0	5	0	201
sg_hC1GALT1C1_264_s	hC1GALT1C1	703	166	541	1708	902
sg_hPOFUT1_604_s	hPOFUT1	342	25	528	2332	3368
sg_hGLB1_792_a	hGLB1	2461	1286	3242	16904	3507
sg_hFUT4_808_s	hFUT4	2322	1886	1297	7386	3951
sg_hB3GALNT1_122_a	hB3GALNT1	911	412	1637	9757	2603
sg_hST8SIA1_412_s	hST8SIA1	1787	3603	848	6222	1864
sg_hGALNT14_418_a	hGALNT14	735	567	1904	11917	3464
sg_hFUT4_478_a	hFUT4	1774	2605	606	4162	2368
sg_hUGT3A2_505_a	hUGT3A2	705	879	330	1329	1052
sg_hST8SIA6_314_a	hST8SIA6	20	0	23	20	157
sg_hST3GAL1_392_a	hST3GAL1	778	197	1543	9057	3427
sg_hCSGALNACT2_423_a	hCSGALNACT2	119	4	211	917	819
sg_hFUT8_111_a	hFUT8	1156	1010	841	2616	918
sg_hGCNT1_775_s	hGCNT1	185	221	417	1649	469
sg_hCHST15_974_s	hCHST15	1080	703	2066	9262	4458
sg_hB3GNT9_308_a	hB3GNT9	2542	4419	2117	12219	2483
sg_hMGAT4B_519_a	hMGAT4B	2748	3457	883	6417	1599
sg_hUGT3A2_418_s	hUGT3A2	12	0	1	0	89
sg_hMGAT5B_176_a	hMGAT5B	137	10	273	956	1009
sg_hMGAT4B_743_a	hMGAT4B	338	130	1436	13605	1666
sg_hST3GAL6_226_a	hST3GAL6	712	415	752	9126	591
sg_hFUT10_911_a	hFUT10	251	58	599	2955	554
sg_hB4GALT1_115_a	hB4GALT1	442	237	1024	9471	2171
sg_hGALNT6_938_s	hGALNT6	4994	5151	4429	26454	8593
sg_hST6GALNAC4_46_a	hST6GALNAC4	77	0	34	0	903
sg_hST6GALNAC4_219_a	hST6GALNAC4	1093	1447	1190	7166	3321
sg_hSLC33A1_407_s	hSLC33A1	1863	4814	140	143	814
sg_hPOMGNT2_262_s	hPOMGNT2	1864	1977	2003	13161	3866
sg_hCSGALNACT1_648_s	hCSGALNACT1	114	3	441	2794	501
sg_hMGAT4B_213_s	hMGAT4B	1382	981	891	6339	2824
sg_hOGA_912_s	hOGA	1139	254	421	1786	2319
sg_hGALNT14_843_s	hGALNT14	110	9	883	8574	831
sg_hC1GALT1_534_s	hC1GALT1	65	8	188	426	187
sg_hPOGLUT1_206_s	hPOGLUT1	907	509	1554	9393	1448
sg_hMGAT3_1031_a	hMGAT3	1622	851	613	2308	3240
sg_hGALNT14_105_a	hGALNT14	220	58	877	6590	1748
sg_hB3GALNT1_263_a	hB3GALNT1	828	432	895	3532	1619
sg_hST3GAL5_79_a	hST3GAL5	629	185	1122	7147	2144
sg_hSLC35A1_176_s	hSLC35A1	10	0	139	416	92
sg_hGNE_225_s	hGNE	536	352	1025	8833	803
sg_hGALNT6_541_a	hGALNT6	100	11	415	2186	878
sg_hHS6ST1_104_s	hHS6ST1	1486	1246	407	3999	1272
sg_hUGT3A2_176_s	hUGT3A2	732	817	219	1600	928
sg_hHS2ST1_681_s	hHS2ST1	622	632	401	2094	2212
sg_hB4GALT4_581_a	hB4GALT4	712	304	1960	10674	3617
sg_hB4GALT3_650_a	hB4GALT3	184	40	197	822	1021
sg_hSLC33A1_592_a	hSLC33A1	769	210	534	760	1738
sg_hFUT1_572_a	hFUT1	796	447	771	5108	2448
CN_sg_Luc_371	Luc	2671	2067	3751	23699	4046
sg_hCHST10_98_a	hCHST10	53	4	451	2651	338
sg_hST3GAL2_470_s	hST3GAL2	1051	827	1243	11383	1823
sg_hB3GNT2_239_s	hB3GNT2	2885	6093	1004	3827	2935
sg_hST8SIA5_394_s	hST8SIA5	254	111	441	1809	705
sg_hOGT1_847_a	hOGT1	892	891	35	0	3149
sg_hB4GALNT4_2026_s	hB4GALNT4	1959	1350	1919	11943	4944
sg_hB3GLCT_247_s	hB3GLCT	3	0	20	156	66
sg_hSIAE_417_s	hSIAE	487	206	428	2041	405
sg_hB3GALT5_319_s	hB3GALT5	430	208	686	1638	1916
sg_hOGA_334_s	hOGA	168	15	147	213	1187
sg_hST8SIA1_452_s	hST8SIA1	251	259	351	1514	567
hK_sg_hRPS20_90	hRPS20	204	4	26	0	1941
sg_hB3GNT9_592_a	hB3GNT9	282	20	614	2884	642
sg_hST6GALNAC2_436_a	hST6GALNAC2	582	183	296	1018	1429
sg_hEOGT_302_s	hEOGT	362	925	617	4948	1837
sg_hFUT10_414_a	hFUT10	372	54	1784	8714	2564
sg_hFUT10_535_a	hFUT10	2105	3308	744	2072	1066
sg_hB3GALT6_233_a	hB3GALT6	2226	1290	2026	11351	4901
sg_hPOGLUT1_626_s	hPOGLUT1	1409	1670	707	5530	1460
sg_hST6GAL1_700_s	hST6GAL1	1713	1116	993	7678	1275
sg_hHS2ST1_124_s	hHS2ST1	1101	980	1065	5081	2439
CN_sg_Neg_8	Neg	53	0	413	3724	699
sg_hST3GAL3_99_s	hST3GAL3	367	215	769	4634	1675
sg_hEOGT_722_s	hEOGT	5	0	4	0	73
sg_hGALNT8_264_s	hGALNT8	90	6	27	239	521
sg_hST3GAL5_142_a	hST3GAL5	280	54	903	5987	1201
sg_hOGA_1477_s	hOGA	533	150	447	2181	1698
sg_hB3GNT2_380_a	hB3GNT2	12	0	54	89	117
sg_hB4GALT7_80_a	hB4GALT7	36	0	119	1785	366
sg_hB4GALNT3_255_s	hB4GALNT3	948	1105	521	2490	2267
sg_hMGAT3_868_a	hMGAT3	725	474	696	3502	2105
CN_sg_Ren_681	Ren	43	10	72	1113	408
sg_hNANP_127_s	hNANP	2	0	0	0	10
sg_hNGLY1_580_s	hNGLY1	177	29	6	0	1017
sg_hGALNT14_294_s	hGALNT14	1403	570	3290	33621	5268
sg_hNGLY1_444_s	hNGLY1	390	421	50	79	383
sg_hCSGALNACT1_814_s	hCSGALNACT1	474	277	373	2651	1551
sg_hGALT_472_s	hGALT	1483	1179	1344	6262	3266
sg_hB3GALNT1_644_s	hB3GALNT1	7	2	425	1273	72
sg_hB4GALT2_587_s	hB4GALT2	926	647	1329	6814	3653
sg_hB4GALT4_544_s	hB4GALT4	1	0	0	0	19
sg_hOGT1_1213_s	hOGT1	4	0	0	0	71
sg_hST6GALNAC6_310_a	hST6GALNAC6	279	127	1326	9042	1780
sg_hST6GAL1_253_s	hST6GAL1	2869	2290	1729	8698	2619
sg_hB4GALNT4_911_a	hB4GALNT4	4095	3014	2974	23448	8157
sg_hGALNT7_158_s	hGALNT7	3052	2903	1587	10117	3880
sg_hMGAT1_862_a	hMGAT1	826	217	325	449	4895
sg_hGALNT8_157_s	hGALNT8	53	0	299	1896	557
sg_hB3GNT2_104_s	hB3GNT2	364	158	35	5	224
sg_hST3GAL5_551_a	hST3GAL5	1732	1278	1277	7821	1621
sg_hB3GNT7_321_a	hB3GNT7	132	3	514	1826	1082
sg_hLFNG_538_s	hLFNG	2824	3868	1306	5855	3067
sg_hCMAS_745_s	hCMAS	26	0	150	450	156
CN_sg_Ren_58	Ren	664	260	2257	11758	2963
sg_hFUT11_736_s	hFUT11	437	190	644	2641	1976
sg_hSIAE_1017_s	hSIAE	155	106	669	8444	1017
sg_hB4GALT4_91_a	hB4GALT4	956	506	533	1650	739
sg_hPOFUT2_356_a	hPOFUT2	406	82	978	6669	2291
sg_hFUT3_690_s	hFUT3	2832	2588	3315	27188	5913
sg_hGALE_306_a	hGALE	16	0	3	0	75
sg_hRFNG_141_s	hRFNG	6368	3621	4435	31001	21830
sg_hB3GALNT2_249_a	hB3GALNT2	40	5	78	213	344
CN_sg_Ren_664	Ren	165	80	92	32	545
sg_hFUT1_257_a	hFUT1	234	24	617	2332	1769
sg_hPOGLUT1_74_a	hPOGLUT1	3661	3911	2394	11576	3834
sg_hST3GAL4_412_s	hST3GAL4	71	0	233	1498	715
sg_hCSGALNACT2_728_a	hCSGALNACT2	32	0	87	265	194
sg_hGALNT8_630_a	hGALNT8	33	0	29	109	279
sg_hB3GNTL1_405_a	hB3GNTL1	1407	1093	1277	9046	1859
sg_hC1GALT1C1_391_a	hC1GALT1C1	6	0	0	0	18
sg_hST8SIA6_460_s	hST8SIA6	307	133	39	38	309
sg_hGALE_247_s	hGALE	2128	1856	364	394	1944
sg_hFUT11_165_s	hFUT11	1787	1109	2590	27221	4516
sg_hB4GALT4_580_s	hB4GALT4	379	365	231	1596	1051
sg_hST3GAL6_582_s	hST3GAL6	70	1	355	2407	564
sg_hGNE_950_s	hGNE	1255	969	226	1204	770
sg_hST8SIA4_517_s	hST8SIA4	21	4	20	57	119
sg_hRFNG_198_s	hRFNG	460	187	1434	8381	2036
sg_hPOGLUT1_203_s	hPOGLUT1	61	18	257	675	464
sg_hB3GNT5_204_s	hB3GNT5	382	95	783	4724	1978
sg_hPOFUT2_91_s	hPOFUT2	430	83	1150	4878	3659
sg_hHS2ST1_358_s	hHS2ST1	258	241	483	6240	727
sg_hC1GALT1C1_351_s	hC1GALT1C1	167	16	461	2663	307
sg_hST3GAL1_190_a	hST3GAL1	612	124	1384	6487	2966
sg_hB3GALNT2_259_s	hB3GALNT2	411	332	273	265	589
sg_hPOFUT1_542_a	hPOFUT1	229	1	479	2611	2068
sg_hC1GALT1_410_s	hC1GALT1	156	56	62	539	233
sg_hST6GAL1_443_a	hST6GAL1	749	494	157	230	179
sg_hNANP_394_s	hNANP	88	74	108	394	248
sg_hST3GAL4_616_a	hST3GAL4	2710	2783	911	5317	2144
sg_hFUT11_920_a	hFUT11	487	232	102	1116	1421
sg_hMGAT4B_300_s	hMGAT4B	697	490	1227	12971	2764
sg_hOGA_1316_s	hOGA	1583	699	835	3666	2378
sg_hGALNT7_1274_s	hGALNT7	462	420	121	745	356
sg_hST6GALNAC1_400_a	hST6GALNAC1	34	0	43	282	317
sg_hCASD1_657_s	hCASD1	0	0	8	80	15
sg_hGALNT14_661_s	hGALNT14	2201	4056	425	1774	798
sg_hST6GALNAC4_341_s	hST6GALNAC4	1355	964	1111	6667	2059
sg_hC1GALT1_271_s	hC1GALT1	3	0	2	0	25
sg_hST3GAL1_294_s	hST3GAL1	287	214	479	3926	1123
sg_hB3GALT4_359_s	hB3GALT4	1209	463	1266	6514	1988
sg_hFUT11_251_a	hFUT11	71	1	187	490	817
sg_hB4GALT2_686_s	hB4GALT2	1997	1378	1524	10757	3755
sg_hST6GALNAC2_566_s	hST6GALNAC2	411	78	644	2467	3128
sg_hST3GAL4_262_a	hST3GAL4	35	5	298	1351	403
sg_hGALNT6_1057_a	hGALNT6	1896	1067	1029	3920	2548
sg_hEOGT_306_s	hEOGT	819	516	825	3646	2241
sg_hSIAE_247_s	hSIAE	1593	2755	1028	5765	1219
sg_hCSGALNACT2_317_s	hCSGALNACT2	736	357	186	1026	391
sg_hMGAT4B_614_a	hMGAT4B	1045	1621	1363	8459	1985
sg_hB4GALT4_236_a	hB4GALT4	445	589	622	3519	499
sg_hHS2ST1_501_s	hHS2ST1	252	97	86	322	227
sg_hMFNG_395_s	hMFNG	2031	1824	2517	15947	5289
sg_hB3GNT9_780_s	hB3GNT9	4967	12894	2016	10248	3560
sg_hMFNG_148_a	hMFNG	308	136	213	778	920
sg_hSIAE_155_s	hSIAE	98	58	506	2277	543
hK_sg_POLR2A_2	POLR2A	296	5	173	294	2556
sg_hB4GALNT3_981_a	hB4GALNT3	267	211	653	3825	1170
sg_hB3GALNT2_356_s	hB3GALNT2	108	42	473	13258	558
sg_hST3GAL1_643_s	hST3GAL1	1107	754	604	3008	1317
sg_hB3GNT2_584_a	hB3GNT2	129	52	183	612	324
sg_hFUT7_348_a	hFUT7	492	243	228	317	2850
sg_hST6GALNAC2_237_a	hST6GALNAC2	403	163	278	526	1224
sg_hST6GALNAC1_1082_a	hST6GALNAC1	147	9	290	3044	1094
sg_hNEU1_261_a	hNEU1	2145	1400	1370	8644	2096
sg_hB3GNT8_713_a	hB3GNT8	261	32	294	914	1344
sg_hST3GAL6_490_a	hST3GAL6	63	15	219	1620	369
sg_hST3GAL3_100_s	hST3GAL3	46	1	119	1252	344
sg_hST6GALNAC4_295_a	hST6GALNAC4	861	630	61	1282	649
sg_hST8SIA6_763_s	hST8SIA6	11	0	27	78	87
sg_hPOMT2_675_a	hPOMT2	995	310	1976	7150	3029
sg_hGALE_403_a	hGALE	264	74	547	1431	1885
sg_hCHST2_707_s	hCHST2	335	228	1021	14843	1331
sg_hST6GALNAC1_842_a	hST6GALNAC1	52	37	20	288	395
sg_hB3GLCT_796_s	hB3GLCT	259	251	530	1750	419
sg_hMFNG_331_s	hMFNG	1228	628	1718	10350	4209
sg_hB3GALT4_134_a	hB3GALT4	427	25	762	2260	1980
sg_hPOMT2_806_a	hPOMT2	392	263	486	6584	1637
sg_hPOFUT1_206_a	hPOFUT1	244	50	307	2152	1477
sg_hMGAT2_563_s	hMGAT2	48	0	77	1	510
sg_hB4GALT4_158_a	hB4GALT4	635	423	306	647	403
sg_hB4GALNT3_287_s	hB4GALNT3	1612	2789	921	5186	1519
sg_hGALT_336_a	hGALT	1083	2950	144	648	406
sg_hCHST12_743_a	hCHST12	2462	2827	2138	19005	5760
sg_hCHST12_253_s	hCHST12	2637	1990	1081	5401	4587
sg_hST3GAL1_642_s	hST3GAL1	113	1	586	3108	1100
sg_hST6GAL1_624_s	hST6GAL1	215	15	456	2662	701
sg_hST6GAL1_378_s	hST6GAL1	134	35	363	1329	305
sg_hNEU1_798_s	hNEU1	40	0	221	940	473
sg_hB4GALT5_443_s	hB4GALT5	778	479	531	3244	1376
sg_hFUT11_524_a	hFUT11	999	1150	733	5034	2764
sg_hGALE_449_a	hGALE	5	0	0	0	78
sg_hPOMT1_367_s	hPOMT1	848	477	923	6675	1162
sg_hB3GNT9_179_s	hB3GNT9	486	906	103	101	1015
sg_hCHSY1_479_a	hCHSY1	21	0	110	726	117
sg_hST8SIA4_464_s	hST8SIA4	2	0	11	0	66
CN_sg_Ren_649	Ren	1019	501	856	6467	1528
sg_hMGAT5_172_s	hMGAT5	1149	1185	631	2410	1094
sg_hB3GNT7_259_a	hB3GNT7	1399	594	1517	10813	2909
sg_hCHSY1_246_a	hCHSY1	782	517	434	5661	1215
sg_hCMAS_829_s	hCMAS	15	0	5	368	78
sg_hLFNG_481_a	hLFNG	701	395	1034	5868	2886
sg_hFUT4_231_a	hFUT4	1274	519	1018	4610	2191
sg_hGALNT14_747_s	hGALNT14	722	423	459	4078	702
sg_hPOMT1_698_s	hPOMT1	287	193	470	2119	1017
sg_hCOLGALT1_371_a	hCOLGALT1	607	431	844	8016	1452
sg_hSLC35A1_285_a	hSLC35A1	273	195	1069	6789	292
sg_hNEU1_415_s	hNEU1	228	125	543	1365	1332
sg_hB4GALT4_524_s	hB4GALT4	4956	5004	686	3382	2005
sg_hPOMGNT2_361_s	hPOMGNT2	2398	1667	1928	14237	4334
sg_hB3GNT5_528_s	hB3GNT5	7	0	62	113	64
sg_hHS2ST1_274_a	hHS2ST1	669	925	492	3099	783
sg_hST6GALNAC2_634_a	hST6GALNAC2	352	380	739	3405	867
sg_hST3GAL4_284_a	hST3GAL4	1237	1064	624	3404	1024
sg_hSLC33A1_481_a	hSLC33A1	788	250	542	1049	2308
sg_hCMAS_92_s	hCMAS	1685	885	1394	7729	2338
sg_hGCNT1_258_s	hGCNT1	87	0	435	1247	657
sg_hGALNT1_855_s	hGALNT1	1364	549	418	833	1269
sg_hST8SIA5_506_s	hST8SIA5	284	146	468	2146	1408
sg_hHS2ST1_552_s	hHS2ST1	17	0	294	2979	172
sg_hHS6ST2_499_a	hHS6ST2	1154	1022	739	5377	1175
sg_hGCNT1_593_a	hGCNT1	527	312	284	841	931
sg_hST8SIA5_601_s	hST8SIA5	58	0	335	1958	612
sg_hST6GALNAC2_505_a	hST6GALNAC2	158	23	328	1753	1062
sg_hHS6ST1_669_a	hHS6ST1	727	373	785	4572	1701
sg_hST6GAL1_457_s	hST6GAL1	12	0	297	2061	154
sg_hPOMGNT1_463_s	hPOMGNT1	494	412	254	2547	1595
sg_hOGA_1129_s	hOGA	1	0	0	0	35
sg_hCHST11_118_a	hCHST11	2027	1408	1310	8500	3690
sg_hNGLY1_768_s	hNGLY1	235	69	285	706	1870
sg_hCHSY1_1400_a	hCHSY1	2136	1206	1301	7784	2482
sg_hCHST2_616_s	hCHST2	1003	462	1016	4216	2925
sg_hGALNT7_910_a	hGALNT7	746	759	1175	5271	1395
sg_hST6GALNAC3_422_a	hST6GALNAC3	1	0	127	384	48
hK_sg_PCNA_1	PCNA	157	1	353	4178	1766
sg_hGALNT7_671_a	hGALNT7	406	270	1024	3874	1390
sg_hB4GALT2_430_s	hB4GALT2	2254	3854	916	4100	3382
sg_hST3GAL6_135_a	hST3GAL6	1698	795	454	2210	569
sg_hCASD1_1160_a	hCASD1	446	379	962	6510	1321
sg_hNEU3_743_a	hNEU3	1160	418	184	2140	839
sg_hMGAT4B_984_a	hMGAT4B	1096	674	1375	25606	3025
sg_hCHST15_333_a	hCHST15	318	127	664	1424	962
sg_hB3GNTL1_527_a	hB3GNTL1	222	65	122	383	920
sg_hB3GALT4_575_s	hB3GALT4	517	285	664	5993	2403
sg_hGLB1_1012_s	hGLB1	563	475	478	2673	1263
sg_hB4GALT1_406_a	hB4GALT1	1313	1116	915	2949	2315
sg_hST3GAL2_373_s	hST3GAL2	347	128	535	3848	1675
sg_hST6GALNAC3_116_s	hST6GALNAC3	282	23	257	1187	538
sg_hCMAS_196_s	hCMAS	1216	2309	692	6338	519
sg_hST6GALNAC3_68_a	hST6GALNAC3	90	71	248	828	595
sg_hCHST2_813_s	hCHST2	200	132	615	5818	1172
CN_sg_Ren_158	Ren	20	17	120	862	236
sg_hB3GNT2_164_a	hB3GNT2	739	495	293	445	1797
CN_sg_Neg_5	Neg	0	0	0	0	25
sg_hFUT10_154_s	hFUT10	100	81	40	345	375
sg_hCHST12_132_s	hCHST12	1935	2066	1310	5473	4983
sg_hB4GALNT4_1569_a	hB4GALNT4	463	157	1285	8865	2145
sg_hST3GAL6_256_a	hST3GAL6	243	272	382	2323	582
sg_hGALNT1_944_s	hGALNT1	143	11	157	217	601
sg_hGLB1_877_a	hGLB1	897	918	351	4138	360
sg_hC1GALT1_608_s	hC1GALT1	7	0	45	20	65
sg_hB3GNT5_732_s	hB3GNT5	1069	718	219	1033	440
sg_hPOMGNT1_235_s	hPOMGNT1	370	73	383	2172	1555
sg_hSLC35A1_99_s	hSLC35A1	22	0	150	327	169
sg_hB3GLCT_537_a	hB3GLCT	286	219	102	252	159
sg_hGALNT8_397_s	hGALNT8	1198	628	1076	7173	1645
sg_hPOMGNT1_1103_a	hPOMGNT1	246	183	367	576	1427
sg_hFUT4_562_s	hFUT4	1235	604	1509	13954	6695
sg_hGALNT7_1162_a	hGALNT7	1876	2168	1745	5327	1951
sg_hFUT7_268_a	hFUT7	106	3	252	2002	783
sg_hPOMT1_109_s	hPOMT1	247	2	374	1037	1918
sg_hFUT4_1013_s	hFUT4	818	590	988	6550	1640
sg_hB4GALT1_648_s	hB4GALT1	172	120	259	1801	291
sg_hCSGALNACT1_599_a	hCSGALNACT1	20	0	605	3846	357
sg_hPOFUT2_430_s	hPOFUT2	928	566	868	4859	2654
hK_sg_RPL23A_1	RPL23A	4609	3668	2819	29891	2928
sg_hB3GNT2_684_s	hB3GNT2	128	29	281	772	868
sg_hB3GALT5_93_a	hB3GALT5	15	0	69	257	126
hK_sg_CDK1_2	CDK1	121	30	0	0	730
sg_hMGAT1_245_s	hMGAT1	2441	1368	1262	5741	5363
sg_hCHST12_578_a	hCHST12	193	91	229	784	1226
sg_hNGLY1_334_s	hNGLY1	71	1	113	529	552
hK_sg_RPL23A_2	RPL23A	315	16	19	0	2962
sg_hRFNG_281_s	hRFNG	276	71	778	4493	1794
sg_hFUT8_906_a	hFUT8	132	6	554	1599	768
sg_hPOFUT2_432_s	hPOFUT2	77	14	219	2080	432
sg_hFUT7_614_a	hFUT7	619	192	975	11129	2092
sg_hPOMGNT2_563_a	hPOMGNT2	2244	2097	2398	10898	2694
sg_hGLB1_1123_s	hGLB1	702	674	394	2049	350
sg_hST8SIA4_226_s	hST8SIA4	13	1	9	239	109
sg_hST3GAL6_255_a	hST3GAL6	470	269	606	2403	1138
sg_hFUT4_133_s	hFUT4	233	72	231	3893	894
sg_hPOMT2_227_a	hPOMT2	2452	2804	3518	14169	5551
sg_hFUT11_661_s	hFUT11	1341	975	1242	8728	2972
sg_hB3GALNT2_154_s	hB3GALNT2	34	0	86	719	273
sg_hMGAT1_347_a	hMGAT1	634	193	166	190	2707
sg_hB4GALT7_266_s	hB4GALT7	453	246	1224	11865	1883
CN_sg_Ren_307	Ren	3	0	4	0	25
sg_hB4GALNT3_459_s	hB4GALNT3	358	63	1223	8690	2214
sg_hST8SIA6_254_s	hST8SIA6	17	0	17	37	116
sg_hPOGLUT1_473_a	hPOGLUT1	19	0	259	1181	244
sg_hOGT1_576_s	hOGT1	115	3	82	73	856
sg_hFUT2_331_s	hFUT2	614	672	282	789	1387
sg_hB3GALT5_346_s	hB3GALT5	2243	1256	2165	13380	4465
sg_hCHST14_648_a	hCHST14	1237	1221	484	1635	2574
sg_hB4GALT2_309_a	hB4GALT2	470	265	1597	10988	2019
sg_hC1GALT1_340_a	hC1GALT1	661	419	390	2029	755
sg_hFUT2_519_s	hFUT2	879	681	1361	7683	2912
sg_hB3GNT7_67_a	hB3GNT7	1026	527	1210	13230	1006
sg_hEOGT_180_s	hEOGT	85	3	118	1070	938
sg_hFUT1_448_s	hFUT1	1866	1967	1554	9905	3534
sg_hSLC33A1_756_a	hSLC33A1	4	1	0	0	58
sg_hGALNT1_635_a	hGALNT1	910	295	319	655	896
sg_hB3GNT7_671_a	hB3GNT7	549	277	1227	6437	2081
sg_hB4GALT7_599_s	hB4GALT7	258	234	216	1338	597
sg_hPOGLUT1_288_s	hPOGLUT1	100	58	84	685	314
sg_hST3GAL4_562_s	hST3GAL4	808	436	832	7941	2916
sg_hUGT3A2_868_a	hUGT3A2	435	130	566	3983	772
sg_hB4GALT3_764_s	hB4GALT3	275	160	386	2170	970
sg_hPOMT1_577_s	hPOMT1	616	256	848	2811	1682
sg_hB3GALNT2_794_s	hB3GALNT2	341	101	477	2468	658
sg_hGALT_532_a	hGALT	117	4	133	498	932
sg_hB4GALT4_326_s	hB4GALT4	221	99	208	927	870
sg_hPOMGNT1_349_s	hPOMGNT1	1069	739	521	1202	1711
sg_hST3GAL1_91_s	hST3GAL1	2772	1919	1158	3115	2382
sg_hB3GNT7_514_a	hB3GNT7	1115	887	1281	10962	2222
sg_hB3GAT3_468_a	hB3GAT3	2018	838	1837	16323	5949
sg_hPOFUT1_288_a	hPOFUT1	359	64	761	3926	2099
CN_sg_Luc_1189	Luc	126	4	90	156	300
sg_hST8SIA4_596_s	hST8SIA4	31	0	150	565	246
sg_hHS6ST1_550_a	hHS6ST1	580	277	562	1635	2145
sg_hCMAS_530_a	hCMAS	204	132	310	1484	259
sg_hLFNG_107_s	hLFNG	5192	3628	4059	24257	9551
sg_hB4GALT2_374_s	hB4GALT2	122	0	4	0	987
sg_hST3GAL4_128_s	hST3GAL4	109	27	307	1156	1021
sg_hB4GALT7_189_s	hB4GALT7	3032	1604	1124	7301	3171
sg_hST8SIA1_198_s	hST8SIA1	3597	4120	889	3029	2110
hK_sg_hBRD4_336	hBRD4	95	11	6	451	645
sg_hMGAT5_1102_a	hMGAT5	60	0	329	1704	396
sg_hCHST12_649_a	hCHST12	858	486	845	5435	2289
sg_hST3GAL2_589_a	hST3GAL2	55	0	123	335	330
sg_hSLC33A1_99_a	hSLC33A1	258	71	418	1755	2191
CN_sg_LacZ_1659	LacZ	1749	1083	2543	12383	3619
sg_hMGAT1_649_a	hMGAT1	41	0	52	7	476
sg_hST3GAL5_251_a	hST3GAL5	0	0	0	0	22
sg_hNGLY1_1103_s	hNGLY1	4	0	0	0	41
sg_hST6GALNAC3_587_s	hST6GALNAC3	454	116	1056	6688	1032
sg_hB3GALT5_444_a	hB3GALT5	1654	776	2238	15497	4151
sg_hFUT4_680_a	hFUT4	1158	877	921	4221	3250
sg_hGALNT1_544_s	hGALNT1	301	161	304	979	436
sg_hHS6ST2_168_a	hHS6ST2	1433	973	805	5283	1534
CN_sg_Neg_3	Neg	2550	1729	1502	8951	2203
sg_hCHST15_110_s	hCHST15	1518	839	1193	9395	3908
sg_hB4GALNT3_484_a	hB4GALNT3	1775	906	646	1424	1980
CN_sg_Neg_4	Neg	652	266	996	10788	1668
sg_hFUT7_244_a	hFUT7	1824	816	1081	6187	3327
sg_hST3GAL5_623_s	hST3GAL5	40	0	173	696	344
sg_hB3GNT8_137_a	hB3GNT8	1146	2072	1503	7828	2687
sg_hHS2ST1_61_a	hHS2ST1	2236	1504	1339	11128	2811
sg_hGCNT1_472_s	hGCNT1	2438	2814	1465	5231	2683
sg_hCHST12_97_a	hCHST12	728	377	414	1588	1788
sg_hB4GALT1_485_s	hB4GALT1	25	7	80	196	366
sg_hFUT3_613_s	hFUT3	2224	1165	1989	12900	2759
sg_hHS6ST2_621_a	hHS6ST2	1717	2411	967	3333	2015
sg_hSLC35A1_430_s	hSLC35A1	105	6	841	2286	975
sg_hFUT7_526_a	hFUT7	612	416	343	1590	2062
sg_hGALNT7_1055_s	hGALNT7	2121	1565	571	1930	1538
sg_hCHST11_294_s	hCHST11	1287	832	1187	5679	3446
sg_hGALNT2_914_a	hGALNT2	1410	1177	1534	7719	2818
sg_hGALT_651_a	hGALT	1630	734	653	4859	1915
sg_hST8SIA4_286_s	hST8SIA4	1228	649	1030	4376	1959
sg_hST6GALNAC4_393_a	hST6GALNAC4	672	577	582	2971	2076
sg_hFUT4_688_s	hFUT4	3133	2295	2253	18794	6418
sg_hGCNT1_564_s	hGCNT1	766	614	516	1813	1311
sg_hB3GALT6_394_s	hB3GALT6	2327	1090	671	4351	2410
sg_hCHST15_765_a	hCHST15	157	54	788	2116	637
sg_hCHST10_624_a	hCHST10	859	474	993	3450	2678
sg_hOGA_1645_s	hOGA	83	1	107	238	589
sg_hB3GALT6_339_s	hB3GALT6	203	38	359	2225	1977
sg_hCHSY1_1562_a	hCHSY1	469	139	988	2841	1840
sg_hGALNT14_203_s	hGALNT14	129	1	454	3174	1220
sg_hST6GALNAC4_527_s	hST6GALNAC4	395	366	627	5820	1694
sg_hST3GAL2_136_s	hST3GAL2	129	0	36	247	1147
sg_hMGAT3_618_a	hMGAT3	611	212	1493	9078	2201
sg_hGALNT2_1004_s	hGALNT2	81	1	2	0	733
CN_sg_LacZ_1583	LacZ	2226	1001	2949	14568	5040
hK_sg_hRPS20_172	hRPS20	204	11	110	615	1576
sg_hST8SIA5_657_s	hST8SIA5	625	816	1018	4166	1923
sg_hB3GAT3_651_s	hB3GAT3	685	333	873	6438	1997
sg_hCASD1_912_s	hCASD1	690	523	1135	7274	1369
sg_hMGAT5_307_s	hMGAT5	2106	1213	2080	12814	3664
sg_hST6GALNAC6_529_a	hST6GALNAC6	92	8	848	6975	900
CN_sg_Ren_170	Ren	171	67	447	2079	439
sg_hB3GNT8_210_a	hB3GNT8	1291	1445	532	1191	1242
sg_hCHST15_1051_a	hCHST15	228	126	0	0	71
sg_hB4GALNT3_1584_a	hB4GALNT3	1694	1406	988	8215	3964
sg_hGALNT1_694_s	hGALNT1	266	34	124	18	469
sg_hB4GALT7_342_a	hB4GALT7	2071	1308	1593	17416	3757
sg_hNANS_186_s	hNANS	306	152	108	360	112
sg_hCASD1_125_a	hCASD1	364	116	663	3126	1709
sg_hPOFUT1_382_s	hPOFUT1	542	272	698	7247	2672
sg_hRFNG_510_s	hRFNG	1204	888	1175	5460	2075
sg_hOGA_475_s	hOGA	25	0	31	181	240
hK_sg_PCNA_2	PCNA	305	26	8	96	3044
sg_hB4GALT7_437_s	hB4GALT7	5970	17163	1359	8413	4735
sg_hB4GALT7_138_s	hB4GALT7	2592	3561	857	5934	1633
sg_hCHST15_480_s	hCHST15	134	83	214	353	442
sg_hB4GALT3_464_s	hB4GALT3	559	95	1111	5393	3255
sg_hCASD1_1368_a	hCASD1	266	152	271	5356	692
sg_hB3GLCT_884_a	hB3GLCT	25	8	137	3975	229
sg_hCSGALNACT2_621_a	hCSGALNACT2	92	9	621	5303	313
sg_hMGAT4A_380_s	hMGAT4A	447	163	764	7085	1197
sg_hPOFUT1_703_a	hPOFUT1	1045	674	651	3999	3311
sg_hB3GNT9_476_s	hB3GNT9	898	535	1369	12429	2443
sg_hST8SIA1_647_a	hST8SIA1	227	141	178	477	213
sg_hFUT11_633_a	hFUT11	84	0	225	1086	725
sg_hLFNG_209_a	hLFNG	1134	649	554	3211	2795
sg_hGNE_1262_a	hGNE	123	2	997	9211	835
sg_hCASD1_1502_a	hCASD1	4	0	9	22	60
sg_hSLC35A1_502_s	hSLC35A1	2401	1443	759	4913	1635
sg_hST3GAL5_750_a	hST3GAL5	1072	866	81	202	447
sg_hOGT1_1016_s	hOGT1	201	10	128	629	1941
sg_hSLC33A1_1056_a	hSLC33A1	77	8	35	66	240
sg_hB3GNT9_237_a	hB3GNT9	2933	2410	869	3647	1640
sg_hPOMT1_998_s	hPOMT1	629	263	1032	7137	2252
sg_hB3GNTL1_451_a	hB3GNTL1	76	3	206	940	615
sg_hCMAS_284_a	hCMAS	1756	1822	648	878	888
sg_hGLB1_1322_a	hGLB1	1519	3318	1272	7622	3959
sg_hPOMT1_788_a	hPOMT1	68	2	598	2356	728
sg_hST6GAL1_531_s	hST6GAL1	73	13	188	2534	582
sg_hST3GAL4_512_a	hST3GAL4	117	20	881	4961	436
sg_hCHST2_235_s	hCHST2	951	2161	702	3208	1517
sg_hNEU3_632_a	hNEU3	325	369	82	401	519
sg_hNANP_352_a	hNANP	380	252	378	658	346
sg_hST8SIA5_208_s	hST8SIA5	293	153	350	1299	574
sg_hB3GNT2_454_a	hB3GNT2	2686	2273	991	2448	1565
sg_hSIAE_509_a	hSIAE	1382	573	1618	9565	2326
sg_hOGT1_397_a	hOGT1	332	0	16	12	3880
sg_hST6GALNAC6_463_s	hST6GALNAC6	1138	613	979	4282	3098
sg_hST8SIA1_300_s	hST8SIA1	22	1	421	3351	259
sg_hST6GALNAC6_590_a	hST6GALNAC6	1088	539	1729	11301	4059
sg_hPOMGNT1_1237_s	hPOMGNT1	587	328	310	1276	1082
sg_hB4GALT3_81_s	hB4GALT3	589	299	975	7835	1654
sg_hST8SIA4_350_a	hST8SIA4	25	0	163	984	266
sg_hST8SIA1_510_a	hST8SIA1	16	0	54	264	89
sg_hNANS_588_s	hNANS	1386	534	1206	8057	2710
sg_hCSGALNACT1_1022_s	hCSGALNACT1	670	449	301	1630	961
sg_hB4GALNT4_524_a	hB4GALNT4	502	288	456	1110	2594
sg_hUGT3A2_590_s	hUGT3A2	90	0	95	558	688
sg_hCHST11_481_a	hCHST11	269	27	486	1578	1213
sg_hB4GALT3_264_a	hB4GALT3	834	405	292	1285	1090
sg_hST3GAL3_378_a	hST3GAL3	55	0	97	288	682
sg_hCHST15_925_s	hCHST15	1426	821	1682	6538	3542
sg_hFUT1_636_a	hFUT1	1232	761	443	1798	1632
sg_hMGAT2_752_s	hMGAT2	50	58	6	0	242
sg_hCHST2_1007_a	hCHST2	1940	1287	1328	5206	4059
sg_hB3GNT8_718_a	hB3GNT8	624	256	910	5860	1963
sg_hMGAT4A_554_s	hMGAT4A	4	0	0	0	24
sg_hOGT1_1246_a	hOGT1	84	0	34	1	993
sg_hB4GALNT3_1302_s	hB4GALNT3	316	343	110	710	319
sg_hCHST14_250_a	hCHST14	1848	1056	1187	5574	2648
sg_hRFNG_267_a	hRFNG	161	52	184	3636	392
sg_hST3GAL2_313_s	hST3GAL2	442	319	196	2398	383
sg_hPOFUT2_633_s	hPOFUT2	315	75	159	1139	423
sg_hPOMGNT1_921_s	hPOMGNT1	938	570	1576	12142	1993
sg_hFUT2_658_a	hFUT2	710	375	1129	8789	1374
sg_hB3GNT5_328_s	hB3GNT5	576	986	97	19	229
sg_hGLB1_186_a	hGLB1	1228	870	1193	7758	1765
sg_hB3GALT6_545_a	hB3GALT6	472	107	1202	10375	2591
sg_hMFNG_444_s	hMFNG	93	2	251	774	520
sg_hCHSY1_986_a	hCHSY1	1341	1443	2198	17302	3453
sg_hC1GALT1C1_539_s	hC1GALT1C1	530	435	442	1035	512
sg_hB3GLCT_628_a	hB3GLCT	749	718	55	40	294
sg_hB3GAT3_521_s	hB3GAT3	340	67	23	0	2296
sg_hMGAT1_508_s	hMGAT1	2673	1277	1198	3512	9375
CN_sg_Luc_1058	Luc	493	181	1178	6969	1531
sg_hST8SIA6_559_s	hST8SIA6	85	1	675	4735	648
sg_hCHST10_396_s	hCHST10	153	12	335	2016	987
sg_hNEU1_718_a	hNEU1	1863	1107	1808	14448	3692
hK_sg_POLR2D_2	POLR2D	143	7	12	3	1385
sg_hB3GNT7_448_s	hB3GNT7	1609	743	2195	19517	4924
sg_hPOMGNT2_1121_a	hPOMGNT2	348	366	428	2912	1021
sg_hGALNT1_377_a	hGALNT1	916	734	1122	3162	2800
sg_hMGAT2_499_a	hMGAT2	72	0	45	344	550
sg_hCSGALNACT1_115_s	hCSGALNACT1	2466	1258	171	986	534
sg_hMGAT4A_532_s	hMGAT4A	11	0	0	0	119
sg_hNANP_367_s	hNANP	5402	2551	301	3095	1068
sg_hGALNT8_1172_s	hGALNT8	1088	891	1074	4854	1404
sg_hGALNT2_126_a	hGALNT2	162	70	1154	10987	763
sg_hB3GALNT2_464_a	hB3GALNT2	27	6	199	1134	305
sg_hUGT3A2_306_s	hUGT3A2	14	0	229	256	134
sg_hST6GALNAC6_284_a	hST6GALNAC6	2552	6511	1357	3468	2216
sg_hST3GAL1_455_a	hST3GAL1	379	260	533	1220	1063
sg_hMGAT5_731_a	hMGAT5	1024	711	1053	10829	3478
sg_hSLC33A1_526_a	hSLC33A1	126	50	200	262	966
sg_hB3GNT8_592_s	hB3GNT8	724	303	1711	12088	2715
sg_hFUT8_440_a	hFUT8	924	294	933	5936	872
sg_hB3GNT5_406_s	hB3GNT5	67	40	109	220	170
sg_hCOLGALT1_340_s	hCOLGALT1	177	84	64	276	170
sg_hSLC35A1_145_a	hSLC35A1	5	0	0	0	22
sg_hB3GAT3_253_a	hB3GAT3	120	34	383	3642	763
sg_hB3GNTL1_462_s	hB3GNTL1	1420	1003	468	2093	2750
sg_hNEU1_347_s	hNEU1	655	457	813	5695	1984
CN_sg_LacZ_2496	LacZ	423	236	1252	11976	1335
sg_hPOMGNT1_288_a	hPOMGNT1	1013	486	932	5445	3257
sg_hNANP_442_a	hNANP	23	0	366	4039	265
sg_hPOFUT2_176_a	hPOFUT2	310	186	179	1300	1046
sg_hGALNT8_899_a	hGALNT8	938	651	392	652	1306
sg_hMFNG_501_s	hMFNG	1511	1368	1146	5514	2669
sg_hST6GALNAC4_449_s	hST6GALNAC4	110	36	282	1392	648
sg_hB4GALT1_559_s	hB4GALT1	197	25	687	3807	1909
sg_hB4GALNT3_1885_s	hB4GALNT3	1037	762	349	1557	854
sg_hB4GALT5_536_a	hB4GALT5	129	33	306	2090	828
sg_hGCNT1_88_a	hGCNT1	2	0	0	0	36
sg_hFUT3_190_a	hFUT3	1256	627	524	3516	1579
sg_hB4GALT5_446_s	hB4GALT5	228	114	558	2870	1585
sg_hFUT8_755_s	hFUT8	543	142	962	2068	1764
sg_hFUT3_305_a	hFUT3	942	283	1834	12506	3499
sg_hMGAT1_117_a	hMGAT1	786	185	411	2242	3323
sg_hMGAT4A_912_a	hMGAT4A	106	55	0	0	53
sg_hGALT_401_a	hGALT	1033	475	2264	12000	3267
sg_hGLB1_718_a	hGLB1	906	598	1161	5240	2177
sg_hCHST15_597_a	hCHST15	518	243	608	3028	1502
sg_hB3GALNT1_56_a	hB3GALNT1	3823	2750	1844	15209	3900
sg_hGALNT2_268_s	hGALNT2	3779	8410	634	2590	1026
sg_hB3GNT5_606_a	hB3GNT5	589	288	137	592	290
sg_hMGAT1_575_s	hMGAT1	370	102	339	690	814
sg_hRFNG_434_a	hRFNG	1254	845	382	1730	1619
sg_hGLB1_451_a	hGLB1	635	597	410	3289	926
sg_hHS6ST1_398_a	hHS6ST1	725	531	732	7203	1962
sg_hCHST14_118_a	hCHST14	2235	2065	1845	9271	4729
sg_hMGAT5B_866_s	hMGAT5B	558	273	381	771	1322
sg_hFUT8_209_s	hFUT8	7	0	93	337	202
sg_hB3GLCT_959_s	hB3GLCT	18	16	0	0	113
sg_hNANP_251_s	hNANP	300	118	546	2762	1032
sg_hFUT3_133_s	hFUT3	872	539	1592	9816	2755
hK_sg_CDK9_1	CDK9	216	4	37	12	2369
sg_hB3GALT4_717_s	hB3GALT4	1234	669	1509	9687	2875
sg_hMGAT2_383_a	hMGAT2	989	577	220	1008	1533
sg_hST3GAL6_252_s	hST3GAL6	318	266	269	717	286
sg_hFUT2_421_s	hFUT2	392	133	1424	9387	1411
sg_hHS6ST2_734_a	hHS6ST2	173	88	559	2693	1131
sg_hGALE_670_a	hGALE	293	59	270	47	773
sg_hGALT_147_s	hGALT	3575	3351	1616	10405	4786
sg_hGNE_111_a	hGNE	5	0	0	0	37
sg_hST3GAL4_344_a	hST3GAL4	1850	1681	1652	11805	3628
sg_hST6GALNAC2_441_a	hST6GALNAC2	388	185	299	951	1396
sg_hCHSY1_1179_a	hCHSY1	57	4	491	4892	434
sg_hOGA_746_s	hOGA	145	12	148	93	812
sg_hFUT7_212_a	hFUT7	1340	640	1402	9777	4796
sg_hCOLGALT1_469_s	hCOLGALT1	2004	1560	653	3855	1555
sg_hPOMT2_1282_s	hPOMT2	1036	651	646	2301	1364
sg_hST6GALNAC6_166_a	hST6GALNAC6	259	104	573	1678	790
sg_hFUT11_385_s	hFUT11	488	75	1211	6116	3027
sg_hCHST14_428_a	hCHST14	816	417	479	2563	1856
sg_hOGA_182_s	hOGA	2039	365	620	1362	4962
sg_hSIAE_795_a	hSIAE	3745	5608	1341	9934	1522
sg_hB3GALT5_205_s	hB3GALT5	1309	1078	249	1316	1383
sg_hCHST2_899_a	hCHST2	43	14	184	1083	124
sg_hST8SIA4_408_s	hST8SIA4	744	450	534	3358	815
sg_hCOLGALT1_1021_s	hCOLGALT1	5585	5803	1414	8563	3330
sg_hCHST10_460_s	hCHST10	1213	1081	983	2968	2214
sg_hMGAT5_529_s	hMGAT5	111	22	118	1340	428
sg_hFUT1_102_a	hFUT1	739	375	461	2030	1461
sg_hNANP_299_a	hNANP	310	94	2	0	196
sg_hB4GALNT3_1133_a	hB4GALNT3	1594	1227	508	2861	1090
sg_hUGT3A2_766_a	hUGT3A2	598	1167	797	9045	1364
sg_hNGLY1_998_s	hNGLY1	133	1	21	211	1259
sg_hCHST14_309_s	hCHST14	1757	1182	1001	4552	3258
sg_hNGLY1_879_s	hNGLY1	345	40	362	2975	3282
sg_hB4GALT5_104_s	hB4GALT5	155	0	417	4574	1603
sg_hEOGT_510_s	hEOGT	12	0	58	195	61
sg_hB3GNTL1_184_s	hB3GNTL1	390	116	770	3543	1569
CN_sg_LacZ_1725	LacZ	987	225	832	5461	1548
sg_hCHST11_567_a	hCHST11	743	216	755	3552	3284
sg_hST8SIA1_381_a	hST8SIA1	1334	2150	183	734	123
sg_hMGAT2_493_s	hMGAT2	2992	6530	285	1454	2635
sg_hCSGALNACT2_916_s	hCSGALNACT2	682	536	458	2416	713
sg_hMGAT2_870_s	hMGAT2	108	37	205	2951	592
CN_sg_Neg_9	Neg	441	255	368	2584	863
sg_hRFNG_64_a	hRFNG	320	151	230	1222	1585
sg_hNEU3_762_a	hNEU3	24	0	10	22	153
sg_hHS2ST1_205_s	hHS2ST1	145	26	542	4129	966
sg_hCHST2_358_a	hCHST2	380	102	572	3410	1529
sg_hST6GALNAC2_707_a	hST6GALNAC2	187	0	1004	2744	1894
sg_hLFNG_341_a	hLFNG	596	271	1154	6699	1859
sg_hNEU1_309_s	hNEU1	67	29	74	122	731
sg_hB3GNT8_69_s	hB3GNT8	639	356	1891	10515	1716
hK_sg_CDK1_1	CDK1	80	6	23	0	664
sg_hST8SIA5_328_a	hST8SIA5	386	105	810	4085	1729
sg_hB3GNT7_160_s	hB3GNT7	164	31	458	3729	1262
sg_hMGAT4A_634_a	hMGAT4A	1104	907	1388	9244	1277
sg_hGALNT7_563_a	hGALNT7	239	219	1252	7625	826
sg_hPOFUT1_119_a	hPOFUT1	746	377	651	4412	2844
sg_hFUT7_436_s	hFUT7	1399	1171	1501	8325	6525
sg_hFUT1_506_a	hFUT1	160	48	676	10792	644
sg_hST8SIA6_385_a	hST8SIA6	166	38	545	2322	777
sg_hST3GAL5_314_a	hST3GAL5	112	47	71	64	279
sg_hST3GAL6_431_a	hST3GAL6	56	0	277	1080	457
sg_hB3GALT6_641_s	hB3GALT6	3751	2325	1085	9196	2681
sg_hPOMT1_1210_s	hPOMT1	504	311	519	2343	1764
sg_hEOGT_102_a	hEOGT	44	0	76	277	325
sg_hNANP_192_a	hNANP	15	0	1	0	142
sg_hLFNG_596_a	hLFNG	390	131	506	3410	1572
sg_hFUT1_451_s	hFUT1	444	79	200	1415	915
sg_hHS6ST1_188_a	hHS6ST1	661	455	30	298	464
sg_hST3GAL1_566_a	hST3GAL1	645	412	419	2057	1144
sg_hB3GALT4_737_a	hB3GALT4	1369	665	2469	12060	4180
sg_hPOMT2_421_s	hPOMT2	23	0	65	21	293
sg_hST6GALNAC1_953_a	hST6GALNAC1	604	310	1156	12106	1094
sg_hMGAT5_516_a	hMGAT5	26	0	124	417	184
sg_hCSGALNACT2_208_s	hCSGALNACT2	30	11	61	156	236
sg_hCHST10_238_a	hCHST10	972	655	428	1539	1823
sg_hB4GALNT4_1863_s	hB4GALNT4	2562	1994	1609	9197	3826
sg_hB3GNTL1_90_s	hB3GNTL1	635	558	1291	6641	2077
sg_hST6GALNAC6_236_a	hST6GALNAC6	4093	15418	716	4051	2341
sg_hNEU1_149_s	hNEU1	1178	817	2354	38979	2399
sg_hGNE_745_a	hGNE	12	0	34	34	95
sg_hLFNG_421_s	hLFNG	4389	3391	2575	24035	5159
sg_hGALNT6_1167_s	hGALNT6	106	27	984	4756	768
sg_hST8SIA4_132_s	hST8SIA4	39	0	263	991	446
sg_hCSGALNACT2_1049_s	hCSGALNACT2	1053	661	602	2239	1771
sg_hMGAT5_1352_a	hMGAT5	630	572	426	912	1244
sg_hST3GAL3_686_a	hST3GAL3	1748	2457	532	3109	663
sg_hFUT10_328_a	hFUT10	253	198	238	1006	828
sg_hPOFUT1_207_a	hPOFUT1	2359	3709	917	8215	2230
sg_hMGAT2_211_s	hMGAT2	153	14	387	7664	1505
sg_hGALNT2_244_s	hGALNT2	466	256	451	1168	1218
sg_hMGAT5_884_a	hMGAT5	32	0	26	58	202
sg_hMGAT5_1226_a	hMGAT5	72	51	504	4201	331
sg_hGLB1_308_a	hGLB1	19	0	61	163	151
sg_hPOMGNT2_852_a	hPOMGNT2	1756	2413	781	2660	1159
sg_hCHST11_688_a	hCHST11	1968	1407	1446	6285	5464
sg_hCHST12_806_a	hCHST12	750	547	1157	6104	4296
sg_hB3GALNT2_910_s	hB3GALNT2	11	2	54	470	168
sg_hMFNG_616_s	hMFNG	1248	666	720	2852	2219
sg_hHS6ST2_737_a	hHS6ST2	727	773	399	1343	1465
sg_hCSGALNACT2_538_s	hCSGALNACT2	2848	2182	542	2366	578
sg_hCHST12_190_a	hCHST12	129	59	237	1713	1401
sg_hCHST10_178_s	hCHST10	53	3	52	292	403
sg_hB3GALT4_278_s	hB3GALT4	274	93	793	5250	1543
sg_hMGAT2_667_s	hMGAT2	873	1082	381	2901	1269
sg_hB4GALT7_508_s	hB4GALT7	1612	1630	2124	16543	6157
sg_hCOLGALT1_1126_a	hCOLGALT1	581	308	322	2014	1562
sg_hHS6ST2_287_a	hHS6ST2	2299	3020	826	7403	2642
sg_hMGAT4A_769_s	hMGAT4A	6	0	0	0	11
sg_hPOMT2_1126_a	hPOMT2	1087	1045	672	4332	1002
sg_hGALNT6_538_a	hGALNT6	702	397	807	4808	2493
sg_hMGAT3_787_a	hMGAT3	306	81	828	4278	1655
sg_hMGAT3_706_a	hMGAT3	401	42	1648	10251	2247
sg_hB3GNT5_86_a	hB3GNT5	49	18	238	2342	91
sg_hST6GALNAC4_96_a	hST6GALNAC4	2259	995	936	2872	3581
sg_hMGAT4B_867_a	hMGAT4B	37	0	116	187	318
sg_hB4GALT5_164_a	hB4GALT5	1884	1306	1225	8892	3137
sg_hPOMGNT2_985_a	hPOMGNT2	2155	2602	2694	20342	4674
sg_hSLC33A1_382_a	hSLC33A1	2024	1466	807	1683	2713
CN_sg_Ren_794	Ren	403	162	2166	15729	1093
CN_sg_LacZ_336	LacZ	326	159	1428	10054	1153
hK_sg_PRL9_1	PRL9	740	66	279	112	2403
sg_hST6GAL1_76_s	hST6GAL1	1228	1113	741	3420	1509
hK_sg_RPA3_1	RPA3	449	153	201	1288	3237
sg_hNEU1_603_a	hNEU1	36	0	256	789	422
CN_sg_LacZ_907	LacZ	1243	2749	1438	8160	1043
sg_hEOGT_819_s	hEOGT	155	55	731	3399	1411
sg_hST6GALNAC1_500_s	hST6GALNAC1	476	319	45	574	785
sg_hCMAS_367_a	hCMAS	25	29	14	26	173
sg_hB4GALT7_81_a	hB4GALT7	45	0	212	3329	450
sg_hCHST12_383_s	hCHST12	1705	2062	1585	6180	4032
sg_hB3GALT6_172_a	hB3GALT6	621	80	1014	5114	2957
sg_hGALNT2_1109_s	hGALNT2	1632	1356	744	3858	1761
sg_hHS2ST1_433_s	hHS2ST1	1177	927	912	3023	876
sg_hB4GALNT4_755_s	hB4GALNT4	857	395	1077	9809	3285
CN_sg_Neg_6	Neg	102	58	111	335	219
sg_hUGT3A2_89_s	hUGT3A2	24	0	4	2	227
sg_hMGAT5B_1519_a	hMGAT5B	705	292	680	3873	1785
sg_hB4GALT2_598_s	hB4GALT2	211	30	1085	5567	1806
sg_hHS6ST1_334_s	hHS6ST1	2249	2303	250	2717	1888
sg_hHS2ST1_595_a	hHS2ST1	33	2	106	182	315
sg_hSLC35A1_474_s	hSLC35A1	720	514	779	2446	1281
sg_hB3GNTL1_590_s	hB3GNTL1	85	1	388	2333	733
sg_hCHST2_615_s	hCHST2	525	386	507	2005	893
sg_hHS6ST1_479_s	hHS6ST1	725	413	714	2817	1998
sg_hB3GALNT2_565_a	hB3GALNT2	96	12	622	2347	530
sg_hFUT8_544_s	hFUT8	4014	1982	1478	2252	1663
sg_hFUT2_604_s	hFUT2	419	245	1125	6176	1720
sg_hHS6ST1_730_s	hHS6ST1	4464	19838	729	4019	1946
sg_hST3GAL4_200_a	hST3GAL4	437	170	140	443	925
hK_sg_hMYC_1138	hMYC	251	0	6	0	2654
sg_hCHST11_414_s	hCHST11	218	25	1276	12284	1728
sg_hCSGALNACT2_109_a	hCSGALNACT2	244	1	519	3330	2043
sg_hNEU1_65_s	hNEU1	3557	2795	2387	15343	4515
sg_hEOGT_578_a	hEOGT	343	164	406	1694	943
sg_hGALE_364_s	hGALE	817	545	961	1991	3161
sg_hMGAT3_220_a	hMGAT3	672	230	118	93	1114
sg_hGALNT1_164_s	hGALNT1	3175	4752	666	1642	1101
sg_hB3GALT4_464_s	hB3GALT4	1730	1067	1236	18029	2307
sg_hB3GNT5_216_a	hB3GNT5	150	184	87	523	210
sg_hRFNG_643_a	hRFNG	1008	447	209	407	1589
sg_hCSGALNACT1_708_s	hCSGALNACT1	267	211	305	1036	638
sg_hGNE_1399_s	hGNE	34	0	515	2415	243
sg_hGALNT14_527_s	hGALNT14	798	442	765	13784	1996
sg_hB4GALNT4_176_s	hB4GALNT4	1027	728	437	1003	2395
sg_hB4GALT2_238_s	hB4GALT2	2945	2664	1920	6988	4450
CN_sg_Luc_650	Luc	308	207	1307	8069	1667
sg_hMGAT2_90_s	hMGAT2	407	212	643	4159	2393
sg_hPOFUT2_254_s	hPOFUT2	1321	1230	1468	9916	3027
sg_hPOGLUT1_537_a	hPOGLUT1	4869	6145	1025	5513	2810
sg_hGCNT1_162_a	hGCNT1	6	0	11	27	58
sg_hC1GALT1C1_92_s	hC1GALT1C1	240	68	510	1117	787
sg_hB4GALNT3_724_a	hB4GALNT3	424	318	306	2794	1384
sg_hMGAT3_316_a	hMGAT3	1504	760	1389	6764	3349
sg_hST6GALNAC3_310_a	hST6GALNAC3	526	729	297	793	458
sg_hPOMGNT2_160_s	hPOMGNT2	1158	1046	1210	7743	1825
sg_hCHSY1_811_s	hCHSY1	519	259	866	8663	793
sg_hMGAT5B_456_s	hMGAT5B	1401	1224	471	1983	2144
sg_hB3GNT8_350_a	hB3GNT8	495	536	578	2340	1261
sg_hB3GALT4_647_a	hB3GALT4	1534	894	900	5492	2126
sg_hFUT3_58_a	hFUT3	437	136	809	3068	1390
sg_hB3GALNT1_174_a	hB3GALNT1	16	0	80	264	180
sg_hFUT3_247_s	hFUT3	478	184	1432	6675	2032
sg_hB4GALT3_527_s	hB4GALT3	4214	10341	230	764	863
sg_hMGAT1_410_a	hMGAT1	608	116	182	98	2561
sg_hMGAT5B_337_s	hMGAT5B	1870	1252	1240	8867	2447
sg_hPOMGNT1_647_s	hPOMGNT1	349	312	238	452	974
sg_hFUT4_961_s	hFUT4	439	146	843	3531	1747
sg_hEOGT_520_s	hEOGT	16	0	3	0	110
sg_hST6GALNAC1_94_a	hST6GALNAC1	2	0	0	0	28
sg_hCHST11_64_a	hCHST11	831	1209	460	1613	385
sg_hB4GALT3_393_a	hB4GALT3	2317	1736	1327	8030	4095
sg_hST8SIA4_520_s	hST8SIA4	858	586	258	661	690
sg_hST6GALNAC3_480_s	hST6GALNAC3	1542	1468	1424	10492	1869
sg_hGALE_90_a	hGALE	309	625	328	484	651
sg_hCHST10_528_s	hCHST10	414	225	716	3705	790
sg_hOGT1_1474_s	hOGT1	44	0	2	0	382
sg_hCHSY1_1200_s	hCHSY1	218	61	840	7694	1274
sg_hNANS_525_a	hNANS	7911	47883	513	1536	1238
sg_hCMAS_95_s	hCMAS	2738	2125	1402	4571	2483
sg_hCMAS_444_a	hCMAS	13	0	41	0	89
sg_hC1GALT1C1_71_s	hC1GALT1C1	145	1	667	802	901
sg_hC1GALT1_215_s	hC1GALT1	467	37	538	803	861
sg_hPOMGNT2_451_s	hPOMGNT2	1236	849	876	4406	2771
sg_hST6GALNAC3_176_a	hST6GALNAC3	29	3	261	594	547
sg_hFUT7_361_a	hFUT7	553	168	289	1040	2045
sg_hGALNT8_507_s	hGALNT8	1947	3298	1292	5098	3179
sg_hFUT8_318_s	hFUT8	27	0	182	328	166
sg_hB3GNT9_370_s	hB3GNT9	474	140	607	1632	2524
sg_hMGAT5_885_a	hMGAT5	53	0	154	459	435
sg_hB3GNT8_471_s	hB3GNT8	864	225	1439	8616	2674
sg_hNEU3_519_s	hNEU3	210	79	684	1564	531
sg_hB3GALT6_119_a	hB3GALT6	2715	2013	3719	35187	5738
sg_hMGAT5B_734_s	hMGAT5B	503	170	543	3007	1794
sg_hGALNT6_379_s	hGALNT6	381	128	411	2046	826
sg_hCHST11_350_a	hCHST11	390	85	398	1255	2149
sg_hB3GNT7_387_s	hB3GNT7	750	276	369	1610	1442
sg_hB4GALT5_250_a	hB4GALT5	27	0	5	0	222
sg_hB3GNT2_760_a	hB3GNT2	835	1140	79	126	457
sg_hGALNT8_788_s	hGALNT8	1388	660	948	4027	3074
sg_hSLC33A1_927_a	hSLC33A1	228	71	651	2704	915
sg_hNANP_383_a	hNANP	1192	1496	56	175	236
sg_hCASD1_251_a	hCASD1	5	0	0	0	27
sg_hB4GALNT4_1111_a	hB4GALNT4	19	0	28	129	194
sg_hHS6ST1_797_a	hHS6ST1	337	855	129	323	770
sg_hNGLY1_1255_s	hNGLY1	9	0	0	0	24
sg_hHS6ST2_1045_a	hHS6ST2	1310	878	1901	15474	2769
sg_hST6GALNAC6_646_a	hST6GALNAC6	1497	837	987	11876	3110
sg_hPOGLUT1_715_s	hPOGLUT1	1535	1165	203	818	686
hK_sg_hMYC_122	hMYC	238	16	67	61	2143
sg_hST8SIA6_463_s	hST8SIA6	544	725	61	147	344
sg_hB3GAT3_598_s	hB3GAT3	689	233	119	128	1055
sg_hCHST12_451_s	hCHST12	1362	1128	791	7377	3133
sg_hFUT10_248_a	hFUT10	2523	1798	665	4149	1910
sg_hFUT11_820_a	hFUT11	42	10	282	1206	420
sg_hCHST14_182_s	hCHST14	640	229	1541	4855	3336
sg_hCASD1_521_s	hCASD1	634	1025	557	4067	1029
CN_sg_Luc_1536	Luc	395	458	736	7323	843
sg_hMGAT4B_419_a	hMGAT4B	935	1163	532	2772	1850
CN_sg_Neg_1	Neg	1736	1211	1574	10933	2008
sg_hST6GALNAC4_163_a	hST6GALNAC4	191	64	232	1790	426
sg_hPOGLUT1_633_s	hPOGLUT1	862	374	1070	4255	2512
sg_hST8SIA5_131_a	hST8SIA5	38	0	65	204	186
sg_hB3GLCT_440_a	hB3GLCT	98	14	299	879	333
sg_hB3GALT6_480_s	hB3GALT6	1495	2325	1074	9200	1993
sg_hB3GNT5_329_s	hB3GNT5	1849	1985	103	66	595
sg_hHS6ST2_1165_s	hHS6ST2	1490	1154	1532	16639	2402
CN_sg_LacZ_1465	LacZ	1248	745	1194	5200	1562
CN_sg_Neg_10	Neg	415	364	233	1078	858
sg_hCSGALNACT2_834_a	hCSGALNACT2	605	389	188	158	787
sg_hMGAT4A_964_a	hMGAT4A	607	370	1052	4246	1294
sg_hC1GALT1C1_166_s	hC1GALT1C1	14	0	7	0	232
sg_hCHST11_199_s	hCHST11	159	52	255	936	817
sg_hCHST10_625_a	hCHST10	304	188	404	813	656
sg_hST8SIA1_579_s	hST8SIA1	476	111	1050	4826	1596
sg_hST6GALNAC3_365_a	hST6GALNAC3	1489	1716	921	5398	1413
sg_hB3GALNT1_400_a	hB3GALNT1	44	35	12	97	95
sg_hB3GNTL1_329_a	hB3GNTL1	147	114	379	3180	723
sg_hFUT2_111_s	hFUT2	239	67	1131	7486	1545
sg_hST8SIA5_585_a	hST8SIA5	141	0	276	937	1069
sg_hB4GALT4_643_s	hB4GALT4	594	87	1153	5689	2152
sg_hST6GALNAC1_815_s	hST6GALNAC1	53	0	19	11	327
sg_hGALNT6_126_a	hGALNT6	1422	464	1788	10928	3463
sg_hUGT3A2_975_a	hUGT3A2	1627	1146	407	2396	1285
sg_hB3GNT9_162_a	hB3GNT9	2548	7770	3765	17982	5153
sg_hB3GALT5_257_s	hB3GALT5	23	0	115	202	258
CN_sg_Neg_2	Neg	1915	932	1904	9183	3233
sg_hCHST14_367_s	hCHST14	782	327	1054	5884	3144
sg_hRFNG_583_a	hRFNG	1052	603	1251	5077	2919
sg_hB4GALT3_155_a	hB4GALT3	360	330	824	3432	795
sg_hPOMT1_1385_a	hPOMT1	2298	2745	782	2981	2806
sg_hST6GALNAC1_202_s	hST6GALNAC1	646	180	305	681	1739
sg_hB4GALT2_157_a	hB4GALT2	440	132	310	1816	2527
sg_hMGAT3_94_a	hMGAT3	242	126	771	6297	1645
sg_hB3GALNT1_515_a	hB3GALNT1	31	0	331	2320	362
sg_hNEU3_84_a	hNEU3	1804	1062	1459	5230	3442
sg_hCHST2_513_s	hCHST2	0	0	0	0	0
sg_hGALNT7_265_s	hGALNT7	0	0	0	0	0

## Sheet: glyco count norm
sgRNA	Gene	glyco_KOPN8_03_S104	glyco_KOPN8_07_S108	glyco_KOPN8_01_S102	glyco_KOPN8_05R_S1	glyco_plasmid
sg_hB4GALT3_328_s	hB4GALT3	940.11	2785.41	255.537	102.397	202.33
sg_hB3GALT5_153_s	hB3GALT5	106.69	54.2725	399.079	395.138	358.925
CN_sg_LacZ_904	LacZ	67.2612	14.0058	603.351	3699.79	257.905
sg_hLFNG_730_s	hLFNG	928.514	1377.82	724.021	645.79	846.08
hK_sg_POLR2D_1	POLR2D	903.001	1195.75	171.935	90.1468	296.114
sg_hNGLY1_164_s	hNGLY1	21.6473	0	17.3513	29.9966	62.5225
sg_hCHSY1_408_a	hCHSY1	916.917	1325.3	718.5	863.776	727.982
sg_hC1GALT1C1_428_a	hC1GALT1C1	354.861	124.302	691.685	284.261	422.027
sg_hSLC35A1_560_s	hSLC35A1	175.498	113.797	366.743	78.211	300.745
sg_hFUT2_633_s	hFUT2	2307.75	3366.65	1405.45	676.572	841.738
sg_hGALE_606_a	hGALE	339.398	316.882	422.74	122.499	449.525
sg_hNANS_241_s	hNANS	483.198	721.299	880.183	1009.2	562.992
sg_hOGA_1787_s	hOGA	1090.87	2543.81	73.3485	49.4708	330.848
sg_hGALNT14_1024_a	hGALNT14	227.296	274.864	3.94347	0	39.6555
sg_hMGAT3_450_a	hMGAT3	480.879	348.395	362.011	431.417	683.695
sg_hC1GALT1C1_86_s	hC1GALT1C1	88.1354	35.0145	29.9704	9.42301	85.1001
sg_hFUT10_796_a	hFUT10	5.41182	0	25.2382	28.7402	24.3143
sg_hB3GNT8_270_s	hB3GNT8	1649.83	3534.72	1703.58	2126.93	980.966
sg_hFUT3_448_a	hFUT3	54.1182	15.7565	52.0538	41.7753	125.913
sg_hB3GALNT1_319_s	hB3GALNT1	102.051	175.073	30.7591	15.2339	50.3653
sg_hCOLGALT1_277_s	hCOLGALT1	1341.36	2615.59	929.082	679.242	438.526
sg_hPOMT1_1414_s	hPOMT1	702.763	2058.85	1743.8	2798.79	1051.59
sg_hB3GNTL1_244_s	hB3GNTL1	988.817	2335.47	1026.88	1306.5	569.071
sg_hB3GLCT_155_s	hB3GLCT	0	0	0	0	8.97314
sg_hMGAT1_425_s	hMGAT1	534.997	407.919	458.231	305.777	866.921
sg_hGALNT6_640_s	hGALNT6	94.3203	0	880.971	1428.53	356.899
sg_hMGAT5B_1393_a	hMGAT5B	1417.12	1594.91	1231.15	2035.37	989.071
sg_hB4GALT1_343_s	hB4GALT1	1576.39	2351.23	1447.25	1862.3	1069.54
sg_hCSGALNACT2_109_a	hCSGALNACT2	188.641	1.75073	409.332	522.977	591.359
sg_hNANS_670_s	hNANS	75.7655	40.2667	172.724	182.335	239.38
sg_hCOLGALT1_853_s	hCOLGALT1	691.167	2076.36	291.817	443.981	268.326
sg_hPOMGNT1_792_s	hPOMGNT1	1108.65	2232.18	972.46	970.413	894.13
sg_hB3GALT5_535_a	hB3GALT5	166.22	255.606	282.352	162.39	148.78
sg_hCHST2_136_a	hCHST2	969.489	2359.98	470.062	1146.94	282.799
sg_hGALNT2_418_a	hGALNT2	157.716	24.5102	344.659	531.458	289.167
sg_hST6GAL1_780_a	hST6GAL1	11.5968	1.75073	0	0	13.315
sg_hC1GALT1_141_s	hC1GALT1	35.5634	5.25218	175.879	48.6856	96.6783
sg_hOGT1_2000_a	hOGT1	303.062	17.5073	8.67563	0	1194.59
sg_hST3GAL2_193_s	hST3GAL2	77.3117	5.25218	356.49	404.247	211.592
sg_hCHST14_541_s	hCHST14	2051.08	2825.67	1802.17	2443.23	906.576
sg_hST3GAL2_674_a	hST3GAL2	1512.22	1586.16	1641.27	2874.96	1209.06
sg_hCOLGALT1_115_s	hCOLGALT1	1553.19	2862.44	1676.76	1562.34	1282
sg_hPOMGNT2_364_s	hPOMGNT2	1647.51	3112.79	1055.27	1398.69	774.874
sg_hB4GALT1_755_a	hB4GALT1	3.09247	0	15.7739	10.5224	10.4204
CN_sg_Luc_1539	Luc	2572.93	16400.8	367.531	272.639	180.621
sg_hPOFUT1_481_s	hPOFUT1	459.232	731.804	39.4347	42.7177	141.544
CN_sg_Luc_474	Luc	10.8236	0	52.8425	76.0123	43.9973
sg_hST3GAL3_191_a	hST3GAL3	97.4128	98.0407	283.141	173.855	259.353
sg_hMFNG_559_s	hMFNG	313.886	52.5218	1474.86	2060.66	1178.95
sg_hGALT_591_a	hGALT	396.609	178.574	1548.21	1065.43	794.846
sg_hCMAS_620_s	hCMAS	289.146	159.316	571.803	620.348	338.374
sg_hNANS_283_s	hNANS	315.432	421.925	645.94	547.948	487.733
sg_hST8SIA5_266_a	hST8SIA5	591.435	425.427	1070.26	1461.82	927.707
sg_hB3GALNT2_408_s	hB3GALNT2	494.022	2498.29	321.787	292.742	244.59
sg_hB3GNT9_704_s	hB3GNT9	1166.63	3795.58	1454.35	1856.8	721.324
sg_hST3GAL3_628_s	hST3GAL3	2594.58	5211.91	1397.57	1020.98	1048.7
sg_hST3GAL5_813_s	hST3GAL5	7.73117	0	219.257	485.599	25.7616
sg_hST3GAL3_485_s	hST3GAL3	1615.04	3461.19	1911.01	3258.63	2367.46
sg_hST3GAL1_508_s	hST3GAL1	402.794	936.639	411.698	333.889	393.66
sg_hFUT2_53_a	hFUT2	23.9666	0	63.0955	26.8556	124.177
sg_hGALNT7_789_s	hGALNT7	14.6892	0	67.8277	22.4582	45.1551
sg_hB4GALT7_436_s	hB4GALT7	2694.31	4277.03	957.475	999.781	1962.51
sg_hGALT_82_a	hGALT	722.091	752.812	724.021	794.517	598.306
sg_hST6GAL1_185_a	hST6GAL1	384.239	269.612	323.365	307.661	192.199
sg_hCMAS_745_s	hCMAS	20.101	0	118.304	70.6726	45.1551
sg_hGNE_1065_s	hGNE	5.41182	5.25218	7.09825	11.1506	37.9187
sg_hSIAE_331_a	hSIAE	1399.34	3034.01	626.223	708.925	359.215
sg_hPOMGNT2_694_a	hPOMGNT2	317.751	169.82	696.417	641.393	320.428
sg_hB3GALT4_68_a	hB3GALT4	272.137	213.589	462.175	621.133	641.435
CN_sg_LacZ_838	LacZ	575.199	257.357	1988.3	3606.19	866.342
sg_hST8SIA5_724_s	hST8SIA5	397.382	661.775	604.928	1005.91	545.046
hK_sg_hBRD4_309	hBRD4	27.8322	0	0	0	58.7596
sg_hST3GAL3_552_s	hST3GAL3	574.426	444.685	384.094	1507.37	332.006
sg_hGALNT2_789_s	hGALNT2	81.1773	66.5276	299.704	225.681	120.993
sg_hMGAT5B_1207_s	hMGAT5B	306.154	250.354	588.366	436.914	508.574
sg_hCHSY1_645_a	hCHSY1	683.436	749.311	401.445	755.568	311.455
sg_hGALT_264_a	hGALT	57.2107	0	121.459	41.4612	164.99
sg_hST8SIA1_106_a	hST8SIA1	287.6	367.653	715.346	721.332	320.717
sg_hST6GALNAC6_404_a	hST6GALNAC6	1128.75	2029.09	902.266	1232.53	371.083
sg_hGALNT8_508_s	hGALNT8	127.564	10.5044	476.371	216.886	473.261
sg_hST3GAL3_593_s	hST3GAL3	23.1935	0	15.7739	15.8621	106.52
sg_hPOMT2_933_a	hPOMT2	26.286	1.75073	47.3216	33.6087	88.2841
sg_hHS6ST2_907_s	hHS6ST2	613.082	446.435	936.18	690.079	1156.38
sg_hB3GNT2_307_s	hB3GNT2	266.725	185.577	76.5033	78.6821	132.571
sg_hST6GALNAC3_527_s	hST6GALNAC3	2.31935	0	116.727	35.3363	6.65749
sg_hGALE_175_s	hGALE	598.393	318.632	464.541	89.3616	930.022
sg_hSLC35A1_381_a	hSLC35A1	13.143	0	26.8156	0	25.1827
sg_hB4GALT5_359_a	hB4GALT5	133.749	238.099	535.523	661.495	242.564
sg_hMGAT5B_605_a	hMGAT5B	1335.17	1283.28	535.523	619.877	657.065
sg_hCSGALNACT1_926_s	hCSGALNACT1	14.6892	0	120.67	119.201	19.3936
sg_hGNE_376_a	hGNE	85.0429	96.29	199.54	720.232	91.4681
CN_sg_Luc_1158	Luc	218.792	185.577	1295.82	1137.51	502.206
sg_hST6GALNAC2_136_a	hST6GALNAC2	6.95805	0	18.14	57.4804	29.2351
sg_hMGAT3_949_s	hMGAT3	54.1182	0	388.826	218.771	208.987
sg_hB4GALT1_264_a	hB4GALT1	1899.55	3200.33	220.046	129.095	667.486
sg_hFUT2_267_s	hFUT2	167.766	87.5363	520.538	812.735	386.424
sg_hSIAE_672_s	hSIAE	57.9838	0	660.926	914.032	212.461
sg_hPOMT2_1432_s	hPOMT2	149.985	80.5334	712.191	552.66	464.287
sg_hPOMT1_226_a	hPOMT1	577.519	1118.71	1114.42	1013.44	656.197
sg_hPOFUT2_713_a	hPOFUT2	1071.54	4383.82	952.742	773.943	767.637
CN_sg_Neg_7	Neg	320.844	512.963	695.628	679.399	191.33
sg_hFUT2_213_s	hFUT2	1874.81	2811.67	959.052	936.019	1182.72
sg_hST3GAL2_528_s	hST3GAL2	583.703	996.163	813.144	661.338	488.891
sg_hHS6ST2_287_a	hHS6ST2	1777.4	5287.19	651.461	1162.64	764.743
sg_hGCNT1_687_s	hGCNT1	12.3699	0	73.3485	39.5766	47.4708
sg_hCOLGALT1_674_s	hCOLGALT1	1551.65	2188.41	1992.24	1910.67	1461.75
sg_hCHST10_695_s	hCHST10	341.718	346.644	185.343	77.4257	279.615
sg_hSLC33A1_209_a	hSLC33A1	537.316	407.919	364.377	120.929	659.96
sg_hST8SIA6_106_s	hST8SIA6	531.905	689.786	1278.47	924.397	808.74
sg_hPOFUT2_778_s	hPOFUT2	524.947	505.96	555.241	247.825	273.246
sg_hFUT7_138_a	hFUT7	415.937	467.444	225.567	316.613	367.899
sg_hB4GALNT4_336_s	hB4GALNT4	1149.63	3193.33	1016.63	838.648	754.322
sg_hCASD1_1032_a	hCASD1	535.77	1535.39	586.788	1141.75	236.196
sg_hCHST10_332_a	hCHST10	782.395	5682.86	74.9259	113.233	159.201
sg_hB3GLCT_717_a	hB3GLCT	517.988	1430.34	600.985	1342.15	217.381
sg_hMGAT4B_117_s	hMGAT4B	107.463	29.7624	402.234	237.931	379.766
sg_hNEU3_342_s	hNEU3	2126.07	3030.51	666.446	846.658	718.43
sg_hST6GALNAC6_90_s	hST6GALNAC6	1069.99	1684.2	1000.85	1503.28	814.819
CN_sg_Ren_211	Ren	47.9333	8.75363	171.935	81.509	163.253
sg_hRFNG_340_s	hRFNG	915.371	2965.73	331.252	79.3103	209.277
sg_hST3GAL6_68_s	hST3GAL6	27.8322	0	558.395	341.898	83.9422
sg_hNGLY1_876_s	hNGLY1	260.54	40.2667	92.2772	96.4288	638.829
sg_hC1GALT1_328_s	hC1GALT1	217.246	64.7769	606.506	214.531	288.009
sg_hB3GALT4_191_s	hB3GALT4	447.635	458.69	1042.65	986.903	642.303
sg_hB3GALNT1_120_a	hB3GALNT1	40.2021	0	260.269	225.524	94.0732
sg_hOGT1_1691_s	hOGT1	149.985	43.7682	73.3485	65.0188	444.315
sg_hB4GALT5_480_s	hB4GALT5	291.465	288.87	854.156	1088.2	710.904
sg_hMGAT5B_1040_s	hMGAT5B	1124.11	1547.64	36.2799	129.252	157.754
sg_hST6GALNAC2_332_s	hST6GALNAC2	285.28	882.366	482.681	592.864	359.215
sg_hST3GAL3_302_a	hST3GAL3	190.187	70.0291	361.222	594.749	421.737
sg_hST8SIA4_681_a	hST8SIA4	272.137	217.09	377.784	315.828	362.399
sg_hST8SIA6_653_s	hST8SIA6	114.421	66.5276	90.6998	16.8044	176.568
sg_hGLB1_586_a	hGLB1	1272.55	2708.37	1231.94	1372.62	599.463
sg_hEOGT_419_s	hEOGT	190.187	126.052	134.867	99.4128	235.907
sg_hSIAE_593_s	hSIAE	2000.83	4203.49	304.436	185.319	398.002
sg_hC1GALT1_537_s	hC1GALT1	228.07	49.0203	398.291	243.428	418.264
sg_hB3GAT3_395_a	hB3GAT3	190.96	80.5334	477.16	936.176	545.914
sg_hMGAT4A_212_s	hMGAT4A	327.029	511.212	1117.58	2351.51	529.126
sg_hB3GAT3_597_s	hB3GAT3	334.76	336.14	221.623	283.79	234.459
sg_hGALNT8_1004_a	hGALNT8	184.002	47.2696	819.453	527.846	643.75
sg_hCHST2_616_s	hCHST2	775.436	808.836	801.313	662.124	846.659
sg_hGCNT1_349_s	hGCNT1	1.54623	0	0	0	5.21021
sg_hST8SIA6_189_a	hST8SIA6	1009.69	2050.1	696.417	460.471	450.972
sg_hST6GALNAC1_296_s	hST6GALNAC1	384.239	358.899	1097.07	1339.32	871.842
sg_hGALNT2_602_s	hGALNT2	1587.21	2902.7	558.395	879.167	400.607
CN_sg_Ren_55	Ren	3294.25	13720.4	1837.66	1514.59	793.11
sg_hLFNG_274_s	hLFNG	2847.39	4758.48	2903.97	2678.49	2746.36
sg_hGNE_488_a	hGNE	112.102	42.0174	242.918	163.646	320.138
sg_hB4GALT2_507_s	hB4GALT2	51.0257	0	330.463	506.016	181.199
sg_hST3GAL6_352_s	hST3GAL6	190.96	407.919	83.6016	10.8365	134.887
sg_hST3GAL3_99_s	hST3GAL3	283.734	376.406	606.506	727.771	484.839
sg_hB3GNT9_71_a	hB3GNT9	710.495	1088.95	1590.8	1890.73	818.582
hK_sg_CDK9_2	CDK9	200.237	8.75363	67.8277	22.1441	669.222
sg_hCSGALNACT1_513_s	hCSGALNACT1	763.84	1708.71	490.568	311.588	457.63
sg_hFUT3_503_s	hFUT3	756.882	1057.44	480.315	348.023	1007.02
sg_hMFNG_281_s	hMFNG	1908.05	2298.7	1749.32	1538.62	1401.26
sg_hFUT3_372_s	hFUT3	278.322	140.058	116.727	106.637	841.449
sg_hMGAT4A_633_a	hMGAT4A	755.335	1365.57	770.554	1497.47	454.446
sg_hNANS_454_s	hNANS	1286.47	2993.74	654.616	531.772	618.568
sg_hPOMGNT1_106_a	hPOMGNT1	800.949	1533.64	530.791	384.145	514.653
sg_hB4GALT4_422_a	hB4GALT4	705.083	794.83	386.46	330.748	229.828
sg_hST3GAL1_242_a	hST3GAL1	184.002	43.7682	733.485	537.112	736.376
sg_hNANS_86_s	hNANS	855.841	894.621	1424.38	2085.63	847.527
sg_hB3GALNT1_593_a	hB3GALNT1	11.5968	5.25218	85.179	18.3749	43.1289
sg_hB4GALNT4_1309_s	hB4GALNT4	1406.3	1320.05	3105.09	2978.61	1122.8
sg_hGALNT7_389_a	hGALNT7	166.993	122.551	701.149	754.94	323.612
sg_hCHST14_709_s	hCHST14	395.063	409.67	406.177	333.732	387.871
sg_hNANS_337_a	hNANS	1092.41	1374.32	2045.87	2171.53	1187.64
sg_hB3GAT3_163_s	hB3GAT3	746.831	1689.45	850.212	1524.64	937.838
sg_hB3GLCT_339_a	hB3GLCT	34.7903	0	302.07	228.351	104.204
sg_hCOLGALT1_572_a	hCOLGALT1	287.6	148.812	741.372	899.269	729.14
sg_hST3GAL5_412_s	hST3GAL5	561.283	1167.73	338.35	338.129	345.611
sg_hGALNT1_947_s	hGALNT1	121.379	0	649.884	322.738	339.821
sg_hLFNG_671_s	hLFNG	628.544	728.302	776.075	3963.95	516.968
sg_hMGAT2_283_a	hMGAT2	79.6311	80.5334	141.176	117.788	180.331
sg_hGCNT1_260_a	hGCNT1	182.456	218.841	310.745	592.079	325.638
sg_hGALNT14_926_s	hGALNT14	390.424	185.577	141.965	13.3493	496.128
sg_hMGAT4A_128_a	hMGAT4A	27.8322	0	175.09	322.267	120.993
sg_hHS6ST1_632_s	hHS6ST1	763.067	1271.03	308.379	138.047	446.341
sg_hMGAT4A_532_s	hMGAT4A	8.50429	0	0	0	34.4453
sg_hCSGALNACT1_424_a	hCSGALNACT1	620.04	1041.68	1292.67	1948.68	446.052
sg_hMGAT1_728_s	hMGAT1	477.013	246.852	159.316	69.4162	882.262
hK_sg_PRL9_2	PRL9	41.7483	7.00291	0.788694	0	142.702
sg_hPOMT2_1149_s	hPOMT2	48.7064	36.7653	53.6312	16.6473	116.94
sg_hST6GALNAC4_574_a	hST6GALNAC4	105.144	0	686.164	452.147	531.731
sg_hB3GNT5_671_s	hB3GNT5	1619.68	2498.29	1071.84	706.412	964.757
sg_hB3GALNT2_701_a	hB3GALNT2	65.715	91.0378	157.739	89.2045	65.1276
sg_hGNE_606_s	hGNE	944.749	2064.11	97.7981	143.858	357.189
sg_hGALNT1_355_s	hGALNT1	16.2355	0	346.237	633.54	73.8113
sg_hMFNG_229_s	hMFNG	1669.16	3275.61	1532.43	1376.86	1187.06
sg_hB4GALT1_730_a	hB4GALT1	39.429	0	108.051	31.41	173.963
sg_hB3GNT8_531_a	hB3GNT8	419.029	568.986	1154.65	1891.67	686.011
sg_hCHST15_1054_a	hCHST15	565.922	744.059	816.298	1818.01	509.153
sg_hNEU3_431_a	hNEU3	707.402	906.876	954.32	3047.56	571.386
sg_hFUT10_642_a	hFUT10	115.968	248.603	72.5599	25.4421	163.253
sg_hGALNT1_1064_s	hGALNT1	968.716	1169.49	410.91	107.579	256.169
sg_hST6GALNAC3_239_a	hST6GALNAC3	487.837	1852.27	107.262	41.4612	104.783
sg_hB4GALT5_619_a	hB4GALT5	697.352	1101.21	1266.64	1817.07	330.269
sg_hB3GALT5_588_s	hB3GALT5	2440.73	7936.04	1229.57	1535.32	870.684
sg_hB3GNT7_596_s	hB3GNT7	1438	2218.17	1721.72	4200.62	641.724
sg_hCSGALNACT1_247_s	hCSGALNACT1	1233.12	1920.55	1773.77	1689.23	1373.47
sg_hFUT4_376_s	hFUT4	1961.4	3123.3	2482.81	2882.5	2086.69
sg_hFUT8_1106_s	hFUT8	1014.33	814.088	724.021	142.759	848.685
sg_hFUT10_676_s	hFUT10	1138.03	1458.36	883.337	961.775	764.743
hK_sg_RPA3_2	RPA3	1007.37	581.241	426.683	271.697	2566.03
sg_hST3GAL4_53_a	hST3GAL4	313.886	591.746	321.787	235.732	314.928
sg_hCHST15_200_s	hCHST15	168.54	54.2725	351.758	452.776	230.696
sg_hB3GALT6_284_s	hB3GALT6	1030.57	1764.73	630.167	695.889	1041.46
sg_hHS6ST2_386_s	hHS6ST2	393.517	892.871	246.073	145.743	182.068
sg_hST3GAL5_79_a	hST3GAL5	486.291	323.884	884.915	1122.44	620.594
sg_hNEU3_815_a	hNEU3	149.985	105.044	560.761	572.134	386.424
sg_hOGT1_204_s	hOGT1	5.41182	0	0	0	13.315
sg_hB3GAT3_65_a	hB3GAT3	206.422	108.545	213.736	172.127	475.576
sg_hB4GALT5_753_s	hB4GALT5	845.79	1768.23	259.48	484.657	619.725
sg_hGALT_709_a	hGALT	325.482	413.171	283.141	229.293	127.361
sg_hB3GALT6_62_s	hB3GALT6	536.543	267.861	2224.91	3277.32	1427.02
sg_hGALNT6_824_s	hGALNT6	616.174	574.238	770.554	843.517	787.32
sg_hPOMT2_547_a	hPOMT2	14.6892	8.75363	88.3337	54.9676	63.9698
sg_hC1GALT1_341_a	hC1GALT1	22.4204	1.75073	101.742	11.6217	131.413
sg_hNEU1_511_a	hNEU1	1411.71	3027.01	429.05	666.678	252.695
sg_hST8SIA1_380_a	hST8SIA1	230.389	682.783	142.754	97.9993	85.679
sg_hFUT10_76_s	hFUT10	1217.66	2706.62	568.648	501.932	379.187
sg_hGALNT2_693_s	hGALNT2	5.41182	0	5.52086	3.7692	23.1565
sg_hST8SIA1_452_s	hST8SIA1	194.052	453.438	276.832	237.774	164.122
sg_hFUT11_736_s	hFUT11	337.852	332.638	507.919	414.77	571.965
sg_hFUT11_79_s	hFUT11	342.491	472.696	559.973	993.342	544.756
sg_hCHST14_733_s	hCHST14	705.083	1463.61	907.787	800.642	613.068
sg_hCHST11_625_a	hCHST11	399.702	238.099	1031.61	1008.42	807.293
CN_sg_LacZ_1739	LacZ	2199.52	20415.2	1054.48	1626.25	358.347
sg_hNANS_201_s	hNANS	69.5805	31.5131	280.775	395.138	219.987
CN_sg_Luc_1451	Luc	609.216	593.496	1517.45	2548.45	516.679
sg_hSLC35A1_645_s	hSLC35A1	1.54623	0	0	0	4.6313
sg_hB3GNT7_743_a	hB3GNT7	665.654	1022.42	718.5	1404.19	280.483
sg_hNANP_55_s	hNANP	644.007	1209.75	655.405	1118.04	543.309
sg_hFUT8_1017_s	hFUT8	2687.36	2277.7	2129.47	968.057	1737.03
sg_hPOGLUT1_403_s	hPOGLUT1	161.581	262.609	370.686	292.427	267.457
sg_hST6GALNAC1_633_s	hST6GALNAC1	2916.97	20982.5	191.653	112.762	364.136
sg_hUGT3A2_673_s	hUGT3A2	56.4376	0	373.841	530.044	216.513
sg_hPOFUT2_554_s	hPOFUT2	263.633	409.67	179.034	107.736	238.222
sg_hB4GALT3_156_a	hB4GALT3	526.493	437.682	261.846	267.614	193.067
hK_sg_POLR2A_1	POLR2A	163.128	10.5044	9.46433	0	591.359
sg_hB4GALT1_182_s	hB4GALT1	404.34	654.772	791.849	568.836	949.416
sg_hNEU3_237_s	hNEU3	2952.53	10546.4	1511.93	1618.56	658.512
sg_hST3GAL2_247_a	hST3GAL2	272.91	236.348	418.008	243.585	395.976
sg_hFUT1_182_s	hFUT1	398.928	190.829	1469.34	1533.12	1098.78
sg_hC1GALT1C1_437_a	hC1GALT1C1	36.3365	0	54.4199	0	81.3371
sg_hB3GAT3_315_a	hB3GAT3	611.536	996.163	291.028	432.202	633.04
sg_hCASD1_391_s	hCASD1	443.769	698.54	312.323	339.857	186.12
sg_hNEU3_155_s	hNEU3	170.859	5.25218	113.572	129.881	586.438
sg_hST3GAL5_483_a	hST3GAL5	408.979	435.931	117.515	46.801	218.829
sg_hB4GALT2_92_a	hB4GALT2	258.994	253.855	169.569	164.903	376.582
sg_hMGAT4B_1068_s	hMGAT4B	469.282	467.444	213.736	168.672	710.036
sg_hB3GNT2_523_s	hB3GNT2	37.8827	0	52.0538	112.605	127.361
sg_hFUT1_367_a	hFUT1	125.245	47.2696	209.793	62.0348	337.795
sg_hGALNT6_276_a	hGALNT6	51.7988	5.25218	425.106	372.837	181.489
sg_hFUT1_694_s	hFUT1	1892.59	4382.07	809.2	975.125	623.778
sg_hMFNG_97_a	hMFNG	944.749	639.015	956.686	1017.53	653.592
sg_hFUT8_644_s	hFUT8	6.95805	0	3.94347	0	58.1807
sg_hC1GALT1C1_264_s	hC1GALT1C1	543.501	290.621	426.683	268.242	261.089
sg_hPOFUT1_604_s	hPOFUT1	264.406	43.7682	416.43	366.241	974.888
sg_hGLB1_792_a	hGLB1	1902.64	2251.43	2556.95	2654.78	1015.12
sg_hFUT4_808_s	hFUT4	1795.18	3301.87	1022.94	1159.97	1143.64
sg_hB3GALNT1_122_a	hB3GALNT1	704.31	721.299	1291.09	1532.34	753.454
CN_sg_Neg_10	Neg	320.844	637.265	183.766	169.3	248.353
sg_hST8SIA1_412_s	hST8SIA1	1381.56	6307.87	668.813	977.166	539.546
sg_hGALNT14_418_a	hGALNT14	568.241	992.662	1501.67	1871.57	1002.68
sg_hFUT4_478_a	hFUT4	1371.51	4560.64	477.949	653.643	685.432
sg_hUGT3A2_505_a	hUGT3A2	545.048	1538.89	260.269	208.72	304.508
sg_hST8SIA6_314_a	hST8SIA6	15.4623	0	18.14	3.141	45.4446
sg_hST3GAL1_392_a	hST3GAL1	601.485	344.893	1216.95	1422.4	991.966
sg_hCSGALNACT2_423_a	hCSGALNACT2	92.0009	7.00291	166.414	144.015	237.064
sg_hFUT8_111_a	hFUT8	893.723	1768.23	663.292	410.843	265.721
sg_hGCNT1_775_s	hGCNT1	143.027	386.911	328.885	258.976	135.755
sg_hCHST15_974_s	hCHST15	834.967	1230.76	1629.44	1454.6	1290.39
sg_hB3GNT9_308_a	hB3GNT9	1965.26	7736.46	1669.67	1919	718.719
sg_hMGAT4B_519_a	hMGAT4B	2124.53	6052.26	696.417	1007.79	462.84
sg_hUGT3A2_418_s	hUGT3A2	9.27741	0	0.788694	0	25.7616
sg_hMGAT5B_176_a	hMGAT5B	105.917	17.5073	215.313	150.14	292.061
sg_hMGAT4B_743_a	hMGAT4B	261.314	227.594	1132.56	2136.67	482.234
sg_hST3GAL6_226_a	hST3GAL6	550.459	726.552	593.098	1433.24	171.069
sg_hFUT10_911_a	hFUT10	194.052	101.542	472.428	464.083	160.359
sg_hB4GALT1_115_a	hB4GALT1	341.718	414.922	807.623	1487.42	628.409
sg_hGALNT6_938_s	hGALNT6	3860.95	9017.99	3493.13	4154.61	2487.3
sg_hST6GALNAC4_46_a	hST6GALNAC4	59.53	0	26.8156	0	261.379
sg_hST6GALNAC4_219_a	hST6GALNAC4	845.017	2533.3	938.546	1125.42	961.283
sg_hSLC33A1_407_s	hSLC33A1	1440.32	8428	110.417	22.4582	235.617
sg_hPOMGNT2_262_s	hPOMGNT2	1441.09	3461.19	1579.75	2066.94	1119.04
sg_hCSGALNACT1_648_s	hCSGALNACT1	88.1354	5.25218	347.814	438.798	145.017
sg_hMGAT4B_213_s	hMGAT4B	1068.45	1717.46	702.726	995.541	817.424
sg_hOGA_912_s	hOGA	880.58	444.685	332.04	280.492	671.249
sg_hGALNT14_843_s	hGALNT14	85.0429	15.7565	696.417	1346.55	240.538
sg_hC1GALT1_534_s	hC1GALT1	50.2526	14.0058	148.274	66.9034	54.1283
sg_hPOGLUT1_206_s	hPOGLUT1	701.217	891.12	1225.63	1475.17	419.132
sg_hMGAT3_1031_a	hMGAT3	1254	1489.87	483.469	362.472	937.838
sg_hGALNT14_105_a	hGALNT14	170.086	101.542	691.685	1034.96	505.969
sg_hB3GALNT1_263_a	hB3GALNT1	640.141	756.314	705.881	554.701	468.629
sg_hST3GAL5_142_a	hST3GAL5	216.473	94.5392	712.191	940.259	347.637
sg_hSLC35A1_176_s	hSLC35A1	7.73117	0	109.628	65.3329	26.63
sg_hGNE_225_s	hGNE	414.391	616.256	808.411	1387.22	232.433
sg_hGALNT6_541_a	hGALNT6	77.3117	19.258	327.308	343.312	254.142
sg_hHS6ST1_104_s	hHS6ST1	1148.85	2181.41	320.998	628.044	368.188
sg_hB3GNT2_380_a	hB3GNT2	9.27741	0	42.5895	13.9775	33.8664
sg_hHS2ST1_681_s	hHS2ST1	480.879	1106.46	316.266	328.863	640.277
sg_hB4GALT4_581_a	hB4GALT4	550.459	532.221	1545.84	1676.35	1046.96
sg_hB4GALT3_650_a	hB4GALT3	142.254	70.0291	155.373	129.095	295.535
sg_hSLC33A1_592_a	hSLC33A1	594.527	367.653	421.163	119.358	503.075
sg_hFUT1_572_a	hFUT1	615.401	782.575	608.083	802.212	708.588
CN_sg_Luc_371	Luc	2065	3618.75	2958.39	3721.93	1171.14
sg_hCHST10_98_a	hCHST10	40.9752	7.00291	355.701	416.34	97.8361
sg_hST3GAL2_470_s	hST3GAL2	812.546	1447.85	980.347	1787.7	527.678
sg_hB3GNT2_239_s	hB3GNT2	2230.44	10667.2	791.849	601.031	849.553
sg_hST8SIA5_394_s	hST8SIA5	196.372	194.331	347.814	284.104	204.067
sg_hOGT1_847_a	hOGT1	689.62	1559.9	27.6043	0	911.497
sg_hB4GALNT4_2026_s	hB4GALNT4	1514.54	2363.48	1513.5	1875.65	1431.07
sg_hB3GLCT_247_s	hB3GLCT	2.31935	0	15.7739	24.4998	19.1041
sg_hSIAE_417_s	hSIAE	376.508	360.65	337.561	320.539	117.23
sg_hB3GALT5_319_s	hB3GALT5	332.44	364.151	541.044	257.248	554.598
sg_hOGA_334_s	hOGA	129.884	26.2609	115.938	33.4517	343.584
hK_sg_hRPS20_90	hRPS20	157.716	7.00291	20.506	0	561.834
sg_hB3GNT9_592_a	hB3GNT9	218.019	35.0145	484.258	452.933	185.831
sg_hST6GALNAC2_436_a	hST6GALNAC2	449.954	320.383	233.453	159.877	413.633
sg_hHS2ST1_433_s	hHS2ST1	909.959	1622.92	719.289	474.763	253.563
sg_hFUT10_414_a	hFUT10	287.6	94.5392	1407.03	1368.54	742.165
sg_hFUT10_535_a	hFUT10	1627.41	5791.4	586.788	325.408	308.56
sg_hB3GALT6_233_a	hB3GALT6	1720.96	2258.44	1597.89	1782.68	1418.62
sg_hPOGLUT1_626_s	hPOGLUT1	1089.32	2923.71	557.607	868.488	422.606
sg_hST6GAL1_700_s	hST6GAL1	1324.35	1953.81	783.173	1205.83	369.056
sg_hHS2ST1_124_s	hHS2ST1	851.202	1715.71	839.959	797.972	705.983
CN_sg_Neg_8	Neg	40.9752	0	325.731	584.855	202.33
sg_hSIAE_914_s	hSIAE	391.97	1062.69	751.625	995.541	483.681
sg_hEOGT_722_s	hEOGT	3.86559	0	3.15478	0	21.1303
sg_hGALNT8_264_s	hGALNT8	69.5805	10.5044	21.2947	37.535	150.807
sg_hST6GALNAC2_79_a	hST6GALNAC2	348.676	558.482	362.799	592.707	452.999
sg_hB4GALNT3_255_s	hB4GALNT3	732.915	1934.55	410.91	391.055	656.197
sg_hMGAT3_868_a	hMGAT3	560.51	829.844	548.931	549.99	609.305
CN_sg_Ren_681	Ren	33.244	17.5073	56.786	174.797	118.098
sg_hNANP_127_s	hNANP	1.54623	0	0	0	2.89456
sg_hNGLY1_580_s	hNGLY1	136.842	50.7711	4.73216	0	294.377
sg_hGALNT14_294_s	hGALNT14	1084.68	997.914	2594.8	5280.18	1524.85
sg_hNGLY1_444_s	hNGLY1	301.516	737.056	39.4347	12.407	110.862
sg_hCSGALNACT1_814_s	hCSGALNACT1	366.458	484.951	294.183	416.34	448.946
sg_hGALT_472_s	hGALT	1146.53	2064.11	1060	983.448	945.363
sg_hB3GALNT1_644_s	hB3GALNT1	5.41182	3.50145	335.195	199.925	20.8408
sg_hB4GALT2_587_s	hB4GALT2	715.906	1132.72	1048.17	1070.14	1057.38
sg_hB4GALT4_544_s	hB4GALT4	0.773117	0	0	0	5.49966
sg_hHS2ST1_595_a	hHS2ST1	25.5129	3.50145	83.6016	28.5831	91.1786
sg_hST6GALNAC6_310_a	hST6GALNAC6	215.7	222.342	1045.81	1420.05	515.232
sg_hST6GAL1_253_s	hST6GAL1	2218.07	4009.16	1363.65	1366.02	758.085
sg_hB4GALNT4_911_a	hB4GALNT4	3165.91	5276.69	2345.58	3682.51	2361.09
sg_hGALNT7_158_s	hGALNT7	2359.55	5082.36	1251.66	1588.88	1123.09
sg_hMGAT1_862_a	hMGAT1	638.595	379.908	256.326	70.5155	1416.89
sg_hGALNT8_157_s	hGALNT8	40.9752	0	235.82	297.767	161.227
sg_hB3GNT2_104_s	hB3GNT2	281.415	276.615	27.6043	0.785251	64.8382
sg_hST3GAL5_551_a	hST3GAL5	1339.04	2237.43	1007.16	1228.29	469.208
sg_hB3GNT7_321_a	hB3GNT7	102.051	5.25218	405.389	286.774	313.191
sg_hLFNG_538_s	hLFNG	2183.28	6771.81	1030.03	919.529	887.762
CN_sg_Ren_58	Ren	513.35	455.189	1780.08	1846.6	857.658
sg_hB4GALT7_80_a	hB4GALT7	27.8322	0	93.8546	280.335	105.941
sg_hSIAE_1017_s	hSIAE	119.833	185.577	527.636	1326.13	294.377
sg_hB4GALT4_91_a	hB4GALT4	739.1	885.868	420.374	259.133	213.908
sg_hPOFUT2_356_a	hPOFUT2	313.886	143.56	771.343	1047.37	663.144
sg_hFUT3_690_s	hFUT3	2189.47	4530.88	2614.52	4269.88	1711.55
sg_hGALE_306_a	hGALE	12.3699	0	2.36608	0	21.7092
sg_hGALNT7_563_a	hGALNT7	184.775	383.409	987.445	1197.51	239.091
sg_hRFNG_141_s	hRFNG	4923.21	6339.38	3497.86	4868.71	6318.83
sg_hB3GALNT2_249_a	hB3GALNT2	30.9247	8.75363	61.5181	33.4517	99.5729
CN_sg_Ren_664	Ren	127.564	140.058	72.5599	5.02561	157.754
sg_hFUT1_257_a	hFUT1	180.909	42.0174	486.624	366.241	512.048
sg_hPOGLUT1_74_a	hPOGLUT1	2830.38	6847.09	1888.13	1818.01	1109.77
sg_hST3GAL4_412_s	hST3GAL4	54.8913	0	183.766	235.261	206.961
sg_hCSGALNACT2_728_a	hCSGALNACT2	24.7397	0	68.6164	41.6183	56.1545
sg_hGALNT8_630_a	hGALNT8	25.5129	0	22.8721	17.1185	80.7582
sg_hB3GNTL1_405_a	hB3GNTL1	1087.78	1913.54	1007.16	1420.68	538.099
sg_hC1GALT1C1_391_a	hC1GALT1C1	4.6387	0	0	0	5.21021
sg_hST8SIA6_460_s	hST8SIA6	237.347	232.847	30.7591	5.96791	89.4419
sg_hGALE_247_s	hGALE	1645.19	3249.35	287.085	61.8778	562.703
sg_hFUT11_165_s	hFUT11	1381.56	1941.56	2042.72	4275.06	1307.18
sg_hB4GALT4_580_s	hB4GALT4	293.011	639.015	182.188	250.652	304.218
sg_hFUT11_820_a	hFUT11	32.4709	17.5073	222.412	189.403	121.572
sg_hGNE_950_s	hGNE	970.262	1696.45	178.245	189.088	222.881
sg_hST8SIA4_517_s	hST8SIA4	16.2355	7.00291	15.7739	8.95186	34.4453
sg_hRFNG_198_s	hRFNG	355.634	327.386	1130.99	1316.24	589.332
sg_hPOGLUT1_203_s	hPOGLUT1	47.1601	31.5131	202.694	106.009	134.308
sg_hB3GNT5_204_s	hB3GNT5	295.331	166.319	617.547	741.905	572.544
sg_hPOFUT2_91_s	hPOFUT2	332.44	145.31	906.998	766.091	1059.12
sg_hHS2ST1_358_s	hHS2ST1	199.464	421.925	380.939	979.993	210.435
sg_hST3GAL1_190_a	hST3GAL1	473.148	217.09	1091.55	1018.78	858.527
sg_hB3GALNT2_259_s	hB3GALNT2	317.751	581.241	215.313	41.6183	170.49
sg_hPOFUT1_542_a	hPOFUT1	177.044	1.75073	377.784	410.058	598.595
sg_hC1GALT1_410_s	hC1GALT1	120.606	98.0407	48.899	84.6501	67.4433
sg_hST6GAL1_443_a	hST6GAL1	579.065	864.859	123.825	36.1215	51.8126
sg_hNANP_394_s	hNANP	68.0343	129.554	85.179	61.8778	71.7851
sg_hST3GAL4_616_a	hST3GAL4	2095.15	4872.27	718.5	835.036	620.594
sg_hFUT11_920_a	hFUT11	376.508	406.169	80.4468	175.268	411.317
sg_hMGAT4B_300_s	hMGAT4B	538.863	857.856	967.728	2037.1	800.056
sg_hOGA_1316_s	hOGA	1223.84	1223.76	658.56	575.746	688.326
sg_hB4GALT2_157_a	hB4GALT2	340.172	231.096	244.495	285.203	731.455
sg_hGALNT7_1274_s	hGALNT7	357.18	735.305	95.432	117.002	103.046
sg_hST6GALNAC1_400_a	hST6GALNAC1	26.286	0	33.9138	44.2882	91.7576
sg_hCASD1_657_s	hCASD1	0	0	6.30955	12.564	4.34184
sg_hGALNT14_661_s	hGALNT14	1701.63	7100.95	335.195	278.607	230.986
sg_hST6GALNAC4_341_s	hST6GALNAC4	1047.57	1687.7	876.239	1047.05	595.99
sg_hC1GALT1_271_s	hC1GALT1	2.31935	0	1.57739	0	7.2364
sg_hST3GAL1_294_s	hST3GAL1	221.885	374.656	377.784	616.579	325.059
sg_hB3GALT4_359_s	hB3GALT4	934.699	810.586	998.487	1023.02	575.439
sg_hFUT11_251_a	hFUT11	54.8913	1.75073	147.486	76.9546	236.486
sg_hB4GALT2_686_s	hB4GALT2	1543.91	2412.5	1201.97	1689.39	1086.91
sg_hST6GALNAC2_566_s	hST6GALNAC2	317.751	136.557	507.919	387.443	905.418
sg_hCSGALNACT1_1022_s	hCSGALNACT1	517.988	786.076	237.397	255.992	278.167
sg_hST3GAL4_262_a	hST3GAL4	27.0591	8.75363	235.031	212.175	116.651
sg_hGALNT6_1057_a	hGALNT6	1465.83	1868.03	811.566	615.637	737.534
sg_hEOGT_306_s	hEOGT	633.183	903.375	650.673	572.605	648.671
sg_hSIAE_247_s	hSIAE	1231.58	4823.25	810.778	905.394	352.847
sg_hCSGALNACT2_317_s	hCSGALNACT2	569.014	625.009	146.697	161.133	113.177
sg_hMGAT4B_614_a	hMGAT4B	807.907	2837.93	1074.99	1328.49	574.57
sg_hHS2ST1_501_s	hHS2ST1	194.826	169.82	67.8277	50.5702	65.7065
sg_hMFNG_395_s	hMFNG	1570.2	3193.33	1985.14	2504.48	1530.93
sg_hSLC33A1_1056_a	hSLC33A1	59.53	14.0058	27.6043	10.3653	69.4694
sg_hB3GNT9_780_s	hB3GNT9	3840.07	22573.9	1590.01	1609.45	1030.46
sg_hMFNG_148_a	hMFNG	238.12	238.099	167.992	122.185	266.3
sg_hSIAE_155_s	hSIAE	75.7655	101.542	399.079	357.603	157.175
hK_sg_POLR2A_2	POLR2A	228.843	8.75363	136.444	46.1728	739.85
sg_hB4GALNT3_981_a	hB4GALNT3	206.422	369.403	515.017	600.717	338.664
sg_hB3GALNT2_356_s	hB3GALNT2	83.4967	73.5305	373.052	2082.17	161.516
sg_hST3GAL1_643_s	hST3GAL1	855.841	1320.05	476.371	472.407	381.214
sg_hB3GNT2_584_a	hB3GNT2	99.7321	91.0378	144.331	96.1147	93.7838
sg_hFUT7_348_a	hFUT7	380.374	425.427	179.822	49.7849	824.95
sg_hST6GALNAC2_237_a	hST6GALNAC2	311.566	285.368	219.257	82.6084	354.294
sg_hST6GALNAC1_1082_a	hST6GALNAC1	113.648	15.7565	228.721	478.061	316.665
sg_hNEU1_261_a	hNEU1	1658.34	2451.02	1080.51	1357.54	606.7
sg_hB3GNT8_713_a	hB3GNT8	201.784	56.0233	231.876	143.544	389.029
sg_hST3GAL6_490_a	hST3GAL6	48.7064	26.2609	172.724	254.421	106.809
sg_hST3GAL3_100_s	hST3GAL3	35.5634	1.75073	93.8546	196.627	99.5729
sg_hST6GALNAC4_295_a	hST6GALNAC4	665.654	1102.96	48.1103	201.338	187.857
sg_hST8SIA6_763_s	hST8SIA6	8.50429	0	21.2947	12.2499	25.1827
sg_hPOMT2_675_a	hPOMT2	769.252	542.725	1558.46	1122.91	876.762
sg_hGALE_403_a	hGALE	204.103	129.554	431.416	224.739	545.625
sg_hCHST2_707_s	hCHST2	258.994	399.166	805.257	2331.1	385.266
sg_hST6GALNAC1_842_a	hST6GALNAC1	40.2021	64.7769	15.7739	45.2305	114.335
sg_hB3GLCT_796_s	hB3GLCT	200.237	439.432	418.008	274.838	121.282
sg_hMFNG_331_s	hMFNG	949.388	1099.46	1354.98	1625.47	1218.32
sg_hB3GALT4_134_a	hB3GALT4	330.121	43.7682	600.985	354.933	573.123
sg_hPOMT2_806_a	hPOMT2	303.062	460.441	383.305	1034.02	473.84
sg_hPOFUT1_206_a	hPOFUT1	188.641	87.5363	242.129	337.972	427.527
sg_hMGAT2_563_s	hMGAT2	37.1096	0	60.7294	0.15705	147.623
sg_hB4GALT4_158_a	hB4GALT4	490.929	740.557	241.34	101.611	116.651
sg_hB4GALNT3_287_s	hB4GALNT3	1246.26	4882.78	726.387	814.462	439.684
sg_hGALT_336_a	hGALT	837.286	5164.64	113.572	101.769	117.519
sg_hCHST12_743_a	hCHST12	1903.41	4949.3	1686.23	2984.74	1667.27
sg_hCHST12_253_s	hCHST12	2038.71	3483.95	852.578	848.228	1327.73
sg_hST3GAL1_642_s	hST3GAL1	87.3622	1.75073	462.175	488.112	318.402
sg_hST6GAL1_624_s	hST6GAL1	166.22	26.2609	359.644	418.068	202.909
sg_hST6GAL1_378_s	hST6GAL1	103.598	61.2754	286.296	208.72	88.2841
sg_hNEU1_798_s	hNEU1	30.9247	0	174.301	147.627	136.913
sg_hB4GALT5_443_s	hB4GALT5	601.485	838.598	418.797	509.471	398.291
sg_hFUT11_524_a	hFUT11	772.344	2013.34	578.113	790.591	800.056
sg_hGALE_449_a	hGALE	3.86559	0	0	0	22.5776
sg_hPOMT1_367_s	hPOMT1	655.603	835.097	727.965	1048.31	336.348
sg_hB3GNT9_179_s	hB3GNT9	375.735	1586.16	81.2355	15.8621	293.798
sg_hB3GNT5_406_s	hB3GNT5	51.7988	70.0291	85.9677	34.551	49.2075
sg_hST8SIA4_464_s	hST8SIA4	1.54623	0	8.67563	0	19.1041
CN_sg_Ren_649	Ren	787.806	877.114	675.122	1015.64	442.289
sg_hMGAT5_172_s	hMGAT5	888.312	2074.61	497.666	378.491	316.665
sg_hB3GNT7_259_a	hB3GNT7	1081.59	1039.93	1196.45	1698.18	842.028
sg_hCHSY1_246_a	hCHSY1	604.578	905.126	342.293	889.061	351.689
sg_hCMAS_829_s	hCMAS	11.5968	0	3.94347	57.7945	22.5776
sg_hLFNG_481_a	hLFNG	541.955	691.537	815.51	921.571	835.37
sg_hGALNT14_747_s	hGALNT14	558.191	740.557	362.011	640.451	203.198
sg_hPOMT1_698_s	hPOMT1	221.885	337.89	370.686	332.789	294.377
sg_hCOLGALT1_371_a	hCOLGALT1	469.282	754.563	665.658	1258.91	420.29
sg_hSLC35A1_285_a	hSLC35A1	211.061	341.392	843.114	1066.21	84.5212
sg_hNEU1_415_s	hNEU1	176.271	218.841	428.261	214.374	385.555
sg_hB4GALT4_524_s	hB4GALT4	3831.57	8760.64	541.044	531.144	580.359
sg_hPOMGNT2_361_s	hPOMGNT2	1853.93	2918.46	1520.6	2235.92	1254.5
sg_hB3GNT5_528_s	hB3GNT5	5.41182	0	48.899	17.7467	18.5252
sg_hHS2ST1_274_a	hHS2ST1	517.215	1619.42	388.037	486.699	226.644
sg_hST6GALNAC2_634_a	hST6GALNAC2	272.137	665.276	582.845	534.756	250.958
sg_hST3GAL4_284_a	hST3GAL4	956.346	1862.77	492.145	534.599	296.403
sg_hCMAS_92_s	hCMAS	1302.7	1549.39	1099.44	1213.84	676.748
sg_hGCNT1_258_s	hGCNT1	67.2612	0	343.082	195.842	190.173
sg_hGALNT1_855_s	hGALNT1	1054.53	961.149	329.674	130.823	367.32
sg_hST8SIA5_506_s	hST8SIA5	219.565	255.606	369.109	337.03	407.554
sg_hHS2ST1_552_s	hHS2ST1	13.143	0	231.876	467.853	49.7864
sg_hHS6ST2_499_a	hHS6ST2	892.177	1789.24	582.845	844.459	340.111
sg_hGCNT1_593_a	hGCNT1	407.433	546.227	223.989	132.079	269.484
sg_hST8SIA5_601_s	hST8SIA5	44.8408	0	264.213	307.504	177.147
sg_hST3GAL6_255_a	hST3GAL6	363.365	470.945	477.949	377.392	329.401
sg_hB4GALT4_236_a	hB4GALT4	344.037	1031.18	490.568	552.66	144.439
sg_hOGT1_397_a	hOGT1	256.675	0	12.6191	1.8846	1123.09
sg_hST6GAL1_457_s	hST6GAL1	9.27741	0	234.242	323.68	44.5762
sg_hPOMGNT1_463_s	hPOMGNT1	381.92	721.299	200.328	400.007	461.682
sg_hOGA_1129_s	hOGA	0.773117	0	0	0	10.131
sg_hCHST11_118_a	hCHST11	1567.11	2465.02	1033.19	1334.93	1068.09
sg_hCHSY1_1400_a	hCHSY1	1651.38	2111.38	1026.09	1222.48	718.43
sg_hC1GALT1C1_71_s	hC1GALT1C1	112.102	1.75073	526.059	125.954	260.8
sg_hGALNT7_910_a	hGALNT7	576.745	1328.8	926.716	827.812	403.791
sg_hST6GALNAC3_422_a	hST6GALNAC3	0.773117	0	100.164	60.3073	13.8939
hK_sg_PCNA_1	PCNA	121.379	1.75073	278.409	656.156	511.179
sg_hGALNT7_671_a	hGALNT7	313.886	472.696	807.623	608.412	402.344
sg_hB4GALT2_430_s	hB4GALT2	1742.61	6747.3	722.444	643.906	978.94
sg_hST3GAL6_135_a	hST3GAL6	1312.75	1391.83	358.067	347.081	164.7
sg_hCASD1_1160_a	hCASD1	344.81	663.525	758.724	1022.4	382.371
sg_hNEU3_743_a	hNEU3	896.816	731.804	145.12	336.087	242.854
sg_hMGAT4B_984_a	hMGAT4B	847.336	1179.99	1084.45	4021.43	875.604
sg_hCHST15_333_a	hCHST15	245.851	222.342	523.693	223.639	278.457
sg_hB3GNTL1_527_a	hB3GNTL1	171.632	113.797	96.2207	60.1502	266.3
sg_hB3GALT4_575_s	hB3GALT4	399.702	498.957	523.693	941.202	695.563
sg_hGLB1_1012_s	hGLB1	435.265	831.595	376.996	419.795	365.583
sg_hST3GAL2_373_s	hST3GAL2	268.272	224.093	421.951	604.329	484.839
sg_hST6GALNAC3_116_s	hST6GALNAC3	218.019	40.2667	202.694	186.419	155.727
sg_hCMAS_196_s	hCMAS	940.11	4042.43	545.776	995.384	150.228
sg_hST6GALNAC3_68_a	hST6GALNAC3	69.5805	124.302	195.596	130.038	172.226
sg_hCHST2_813_s	hCHST2	154.623	231.096	485.047	913.718	339.242
CN_sg_Ren_158	Ren	15.4623	29.7624	94.6433	135.377	68.3116
sg_hB3GNT2_164_a	hB3GNT2	571.334	866.61	231.087	69.8873	520.152
CN_sg_Neg_5	Neg	0	0	0	0	7.2364
sg_hGALE_502_s	hGALE	145.346	85.7856	397.502	196.784	327.954
sg_hCHST12_132_s	hCHST12	1495.98	3617	1033.19	859.536	1442.36
sg_hB4GALNT4_1569_a	hB4GALNT4	357.953	274.864	1013.47	1392.25	620.883
sg_hST3GAL6_256_a	hST3GAL6	187.867	476.198	301.281	364.828	168.463
sg_hGALNT1_944_s	hGALNT1	110.556	19.258	123.825	34.0799	173.963
sg_hGLB1_877_a	hGLB1	693.486	1607.17	276.832	649.874	104.204
sg_hC1GALT1_608_s	hC1GALT1	5.41182	0	35.4912	3.141	18.8146
sg_hB3GNT5_732_s	hB3GNT5	826.462	1257.02	172.724	162.233	127.361
sg_hPOMGNT1_235_s	hPOMGNT1	286.053	127.803	302.07	341.113	450.104
sg_hSLC35A1_99_s	hSLC35A1	17.0086	0	118.304	51.3554	48.9181
sg_hB3GLCT_537_a	hB3GLCT	221.112	383.409	80.4468	39.5766	46.0235
sg_hGALNT8_397_s	hGALNT8	926.194	1099.46	848.635	1126.52	476.155
sg_hPOMGNT1_1103_a	hPOMGNT1	190.187	320.383	289.451	90.4609	413.054
sg_hFUT4_562_s	hFUT4	954.8	1057.44	1190.14	2191.48	1937.91
sg_hGALNT7_1162_a	hGALNT7	1450.37	3795.58	1376.27	836.606	564.729
sg_hFUT7_268_a	hFUT7	81.9504	5.25218	198.751	314.414	226.644
sg_hPOMT1_109_s	hPOMT1	190.96	3.50145	294.972	162.861	555.177
sg_hFUT4_1013_s	hFUT4	632.41	1032.93	779.23	1028.68	474.708
sg_hB4GALT1_648_s	hB4GALT1	132.976	210.087	204.272	282.847	84.2317
sg_hCSGALNACT1_599_a	hCSGALNACT1	15.4623	0	477.16	604.015	103.336
sg_hPOFUT2_430_s	hPOFUT2	717.453	990.911	684.586	763.107	768.216
hK_sg_RPL23A_1	RPL23A	3563.3	6421.67	2223.33	4694.39	847.527
sg_hB3GNT2_684_s	hB3GNT2	98.959	50.7711	221.623	121.243	251.248
sg_hB3GALT5_93_a	hB3GALT5	11.5968	0	54.4199	40.3619	36.4715
sg_hPOGLUT1_537_a	hPOGLUT1	3764.31	10758.2	808.411	865.818	813.371
sg_hMGAT1_245_s	hMGAT1	1887.18	2394.99	995.332	901.625	1552.35
sg_hCHST12_578_a	hCHST12	149.212	159.316	180.611	123.127	354.873
sg_hNGLY1_334_s	hNGLY1	54.8913	1.75073	89.1224	83.0795	159.78
hK_sg_RPL23A_2	RPL23A	243.532	28.0116	14.9852	0	857.369
sg_hRFNG_281_s	hRFNG	213.38	124.302	613.604	705.626	519.284
sg_hFUT8_906_a	hFUT8	102.051	10.5044	436.937	251.123	222.302
sg_hPOFUT2_432_s	hPOFUT2	59.53	24.5102	172.724	326.664	125.045
sg_hFUT7_614_a	hFUT7	478.56	336.14	768.977	1747.81	605.542
sg_hPOMGNT2_563_a	hPOMGNT2	1734.87	3671.27	1891.29	1711.53	779.795
sg_hGLB1_1123_s	hGLB1	542.728	1179.99	310.745	321.796	101.31
sg_hST8SIA4_226_s	hST8SIA4	10.0505	1.75073	7.09825	37.535	31.5507
sg_hCHST14_309_s	hCHST14	1358.37	2069.36	789.483	714.892	943.048
sg_hFUT4_133_s	hFUT4	180.136	126.052	182.188	611.396	258.774
sg_hFUT11_661_s	hFUT11	1036.75	1706.96	979.558	1370.73	860.263
sg_hB3GALNT2_154_s	hB3GALNT2	26.286	0	67.8277	112.919	79.0215
sg_hB4GALT7_266_s	hB4GALT7	350.222	430.679	965.362	1863.4	545.046
CN_sg_Ren_307	Ren	2.31935	0	3.15478	0	7.2364
sg_hST8SIA6_254_s	hST8SIA6	13.143	0	13.4078	5.81086	33.5769
sg_hPOGLUT1_473_a	hPOGLUT1	14.6892	0	204.272	185.476	70.6273
sg_hOGT1_576_s	hOGT1	88.9085	5.25218	64.6729	11.4647	247.774
sg_hFUT2_331_s	hFUT2	474.694	1176.49	222.412	123.913	401.476
sg_hB3GALT5_346_s	hB3GALT5	1734.1	2198.91	1707.52	2101.33	1292.42
sg_hCHST14_648_a	hCHST14	956.346	2137.64	381.728	256.777	745.06
sg_hB4GALT2_309_a	hB4GALT2	363.365	463.943	1259.54	1725.67	584.412
sg_hC1GALT1_340_a	hC1GALT1	511.03	733.554	307.591	318.655	218.539
sg_hFUT2_519_s	hFUT2	679.57	1192.24	1073.41	1206.62	842.896
sg_hB3GNT7_67_a	hB3GNT7	793.218	922.633	954.32	2077.77	291.193
sg_hEOGT_180_s	hEOGT	65.715	5.25218	93.0659	168.044	271.51
sg_hCHST12_451_s	hCHST12	1052.99	1974.82	623.857	1158.56	906.866
sg_hFUT1_448_s	hFUT1	1442.64	3443.68	1225.63	1555.58	1022.94
sg_hSLC33A1_756_a	hSLC33A1	3.09247	1.75073	0	0	16.7884
sg_hGALNT1_635_a	hGALNT1	703.537	516.464	251.593	102.868	259.353
sg_hB3GNT7_671_a	hB3GNT7	424.441	484.951	967.728	1010.93	602.358
sg_hB4GALT7_599_s	hB4GALT7	199.464	409.67	170.358	210.133	172.805
sg_hPOGLUT1_288_s	hPOGLUT1	77.3117	101.542	66.2503	107.579	90.8892
sg_hST3GAL4_562_s	hST3GAL4	624.679	763.317	656.193	1247.14	844.054
sg_hUGT3A2_868_a	hUGT3A2	336.306	227.594	446.401	625.531	223.46
sg_hB4GALT3_764_s	hB4GALT3	212.607	280.116	304.436	340.799	280.772
sg_hPOMT1_577_s	hPOMT1	476.24	448.186	668.813	441.468	486.865
sg_hB3GALNT2_794_s	hB3GALNT2	263.633	176.823	376.207	387.6	190.462
sg_hGALT_532_a	hGALT	90.4547	7.00291	104.896	78.211	269.773
sg_hB4GALT4_326_s	hB4GALT4	170.859	173.322	164.048	145.586	251.827
sg_hPOMGNT1_349_s	hPOMGNT1	826.462	1293.79	410.91	188.774	495.259
sg_hST3GAL1_91_s	hST3GAL1	2143.08	3359.64	913.308	489.211	689.484
sg_hB3GAT3_468_a	hB3GAT3	1560.15	1467.11	1448.83	2563.53	1721.97
sg_hPOFUT1_288_a	hPOFUT1	277.549	112.047	600.196	616.579	607.568
CN_sg_Luc_1189	Luc	97.4128	7.00291	70.9825	24.4998	86.8368
sg_hFUT3_133_s	hFUT3	674.158	943.642	1255.6	1541.6	797.451
sg_hHS6ST1_550_a	hHS6ST1	448.408	484.951	443.246	256.777	620.883
sg_hCMAS_530_a	hCMAS	157.716	231.096	244.495	233.062	74.9691
sg_hLFNG_107_s	hLFNG	4014.02	6351.64	3201.31	3809.57	2764.59
sg_hB4GALT2_374_s	hB4GALT2	94.3203	0	3.15478	0	285.693
sg_hST6GALNAC2_505_a	hST6GALNAC2	122.153	40.2667	258.692	275.309	307.402
sg_hB4GALT7_189_s	hB4GALT7	2344.09	2808.17	886.492	1146.62	917.865
sg_hST8SIA1_198_s	hST8SIA1	2780.9	7212.99	701.149	475.705	610.752
hK_sg_hBRD4_336	hBRD4	73.4461	19.258	4.73216	70.8296	186.699
sg_hMGAT5_1102_a	hMGAT5	46.387	0	259.48	267.614	114.625
sg_hCHST12_649_a	hCHST12	663.335	850.853	666.446	853.568	662.565
sg_hST3GAL2_589_a	hST3GAL2	42.5214	0	97.0094	52.6118	95.5205
sg_hSLC33A1_99_a	hSLC33A1	199.464	124.302	329.674	275.623	634.198
CN_sg_LacZ_1659	LacZ	1352.18	1896.04	2005.65	1944.75	1047.54
sg_hMGAT1_649_a	hMGAT1	31.6978	0	41.0121	1.09935	137.781
sg_hST3GAL5_251_a	hST3GAL5	0	0	0	0	6.36803
sg_hNGLY1_1103_s	hNGLY1	3.09247	0	0	0	11.8677
sg_hST6GALNAC3_587_s	hST6GALNAC3	350.995	203.084	832.861	1050.35	298.719
sg_hB3GALT5_444_a	hB3GALT5	1278.74	1358.56	1765.1	2433.81	1201.53
sg_hFUT4_680_a	hFUT4	895.27	1535.39	726.387	662.909	940.732
sg_hGALNT1_544_s	hGALNT1	232.708	281.867	239.763	153.752	126.203
sg_hHS6ST2_168_a	hHS6ST2	1107.88	1703.46	634.899	829.696	444.026
CN_sg_Neg_3	Neg	1971.45	3027.01	1184.62	1405.76	637.672
sg_hCHST15_110_s	hCHST15	1173.59	1468.86	940.912	1475.49	1131.19
sg_hB4GALNT3_484_a	hB4GALNT3	1372.28	1586.16	509.496	223.639	573.123
CN_sg_Neg_4	Neg	504.072	465.693	785.539	1694.26	482.813
sg_hFUT7_244_a	hFUT7	1410.17	1428.59	852.578	971.67	963.02
sg_hST3GAL5_623_s	hST3GAL5	30.9247	0	136.444	109.307	99.5729
sg_hB3GNT8_137_a	hB3GNT8	885.992	3627.51	1185.41	1229.39	777.768
sg_hHS2ST1_61_a	hHS2ST1	1728.69	2633.09	1056.06	1747.65	813.661
sg_hGCNT1_472_s	hGCNT1	1884.86	4926.54	1155.44	821.53	776.611
sg_hB4GALT1_485_s	hB4GALT1	19.3279	12.2551	63.0955	30.7818	105.941
sg_hFUT3_613_s	hFUT3	1719.41	2039.6	1568.71	2025.95	798.609
sg_hHS6ST2_621_a	hHS6ST2	1327.44	4221	762.667	523.448	583.254
sg_hSLC35A1_430_s	hSLC35A1	81.1773	10.5044	663.292	359.017	282.22
sg_hFUT7_526_a	hFUT7	473.148	728.302	270.522	249.71	596.858
sg_hGALNT7_1055_s	hGALNT7	1639.78	2739.89	450.344	303.107	445.183
sg_hMGAT1_410_a	hMGAT1	470.055	203.084	143.542	15.3909	741.297
sg_hSLC33A1_481_a	hSLC33A1	609.216	437.682	427.472	164.746	668.065
sg_hGALNT2_914_a	hGALNT2	1090.1	2060.61	1209.86	1212.27	815.687
sg_hGALT_651_a	hGALT	1260.18	1285.03	515.017	763.107	554.308
sg_hST8SIA4_286_s	hST8SIA4	949.388	1136.22	812.355	687.252	567.044
sg_hST6GALNAC4_393_a	hST6GALNAC4	519.535	1010.17	459.02	466.596	600.911
sg_hFUT4_688_s	hFUT4	2422.18	4017.92	1776.93	2951.6	1857.73
sg_hGCNT1_564_s	hGCNT1	592.208	1074.95	406.966	284.732	379.477
sg_hB3GALT6_394_s	hB3GALT6	1799.04	1908.29	529.214	683.325	697.589
sg_hCHST15_765_a	hCHST15	121.379	94.5392	621.491	332.318	184.383
sg_hCHST10_624_a	hCHST10	664.108	829.844	783.173	541.823	775.163
sg_hOGA_1645_s	hOGA	64.1687	1.75073	84.3903	37.3779	170.49
sg_hB3GALT6_339_s	hB3GALT6	156.943	66.5276	283.141	349.437	572.255
sg_hCHSY1_1562_a	hCHSY1	362.592	243.351	779.23	446.18	532.599
sg_hGALNT14_203_s	hGALNT14	99.7321	1.75073	358.067	498.477	353.136
sg_hST6GALNAC4_527_s	hST6GALNAC4	305.381	640.766	494.511	914.032	490.339
sg_hST3GAL2_136_s	hST3GAL2	99.7321	0	28.393	38.7914	332.006
sg_hMGAT3_618_a	hMGAT3	472.375	371.154	1177.52	1425.7	637.093
sg_hGALNT2_1004_s	hGALNT2	62.6225	1.75073	1.57739	0	212.171
CN_sg_LacZ_1583	LacZ	1720.96	1752.48	2325.86	2287.91	1458.86
hK_sg_hRPS20_172	hRPS20	157.716	19.258	86.7563	96.5859	456.183
sg_hST8SIA5_657_s	hST8SIA5	483.198	1428.59	802.891	654.271	556.624
sg_hB3GAT3_651_s	hB3GAT3	529.585	582.992	688.53	1011.09	578.044
sg_hCASD1_912_s	hCASD1	533.451	915.63	895.168	1142.38	396.265
sg_hMGAT5_307_s	hMGAT5	1628.18	2123.63	1640.48	2012.44	1060.57
sg_hCASD1_1502_a	hCASD1	3.09247	0	7.09825	3.4551	17.3674
CN_sg_Ren_170	Ren	132.203	117.299	352.546	326.507	127.071
sg_hB3GNT8_210_a	hB3GNT8	998.094	2529.8	419.585	187.047	359.504
sg_hCHST15_1051_a	hCHST15	176.271	220.592	0	0	20.5514
sg_hB4GALNT3_1584_a	hB4GALNT3	1309.66	2461.52	779.23	1290.17	1147.4
sg_hCHST11_294_s	hCHST11	995.002	1456.6	936.18	891.888	997.465
sg_hFUT10_154_s	hFUT10	77.3117	141.809	31.5478	54.1823	108.546
sg_hB4GALT7_342_a	hB4GALT7	1601.13	2289.95	1256.39	2735.19	1087.49
sg_hNANS_186_s	hNANS	236.574	266.11	85.179	56.5381	32.4191
sg_hCASD1_125_a	hCASD1	281.415	203.084	522.904	490.939	494.68
sg_hPOFUT1_382_s	hPOFUT1	419.029	476.198	550.508	1138.14	773.427
sg_hRFNG_510_s	hRFNG	930.833	1554.65	926.716	857.494	600.621
sg_hOGA_475_s	hOGA	19.3279	0	24.4495	28.4261	69.4694
sg_hMGAT4A_769_s	hMGAT4A	4.6387	0	0	0	3.18402
sg_hB4GALT7_437_s	hB4GALT7	4615.51	30047.7	1071.84	1321.26	1370.57
sg_hB4GALT7_138_s	hB4GALT7	2003.92	6234.34	675.911	931.936	472.682
sg_hCHST15_480_s	hCHST15	103.598	145.31	168.781	55.4387	127.94
sg_hB4GALT3_464_s	hB4GALT3	432.172	166.319	876.239	846.972	942.179
sg_hCHSY1_1179_a	hCHSY1	44.0677	7.00291	387.249	768.29	125.624
sg_hB3GLCT_884_a	hB3GLCT	19.3279	14.0058	108.051	624.274	66.2854
sg_hCSGALNACT2_621_a	hCSGALNACT2	71.1268	15.7565	489.779	832.837	90.5997
sg_hMGAT4A_380_s	hMGAT4A	345.583	285.368	602.562	1112.7	346.479
sg_hPOFUT1_703_a	hPOFUT1	807.907	1179.99	513.44	628.044	958.389
sg_hB3GNT9_476_s	hB3GNT9	694.259	936.639	1079.72	1951.98	707.141
sg_hST8SIA1_647_a	hST8SIA1	175.498	246.852	140.388	74.9129	61.6541
sg_hFUT11_633_a	hFUT11	64.9418	0	177.456	170.557	209.856
sg_hFUT7_212_a	hFUT7	1035.98	1120.47	1105.75	1535.48	1388.23
sg_hLFNG_209_a	hLFNG	876.715	1136.22	436.937	504.288	809.03
sg_hGNE_1262_a	hGNE	95.0934	3.50145	786.328	1446.59	241.696
sg_hSLC35A1_502_s	hSLC35A1	1856.25	2526.3	598.619	771.588	473.261
sg_hST3GAL5_750_a	hST3GAL5	828.782	1516.13	63.8842	31.7241	129.387
sg_hOGT1_1016_s	hOGT1	155.397	17.5073	100.953	98.7846	561.834
sg_hNGLY1_768_s	hNGLY1	181.683	120.8	224.778	110.877	541.283
sg_hB3GNT9_237_a	hB3GNT9	2267.55	4219.25	685.375	572.762	474.708
sg_hPOMT1_998_s	hPOMT1	486.291	460.441	813.932	1120.87	651.855
sg_hB3GNTL1_451_a	hB3GNTL1	58.7569	5.25218	162.471	147.627	178.015
sg_hCMAS_284_a	hCMAS	1357.59	3189.82	511.074	137.89	257.037
sg_hGLB1_1322_a	hGLB1	1174.36	5808.91	1003.22	1197.04	1145.96
sg_hPOMT1_788_a	hPOMT1	52.572	3.50145	471.639	370.01	210.724
sg_hST6GAL1_531_s	hST6GAL1	56.4376	22.7594	148.274	397.965	168.463
sg_hST3GAL4_512_a	hST3GAL4	90.4547	35.0145	694.839	779.126	126.203
sg_hCHST2_235_s	hCHST2	735.234	3783.32	553.663	503.817	439.105
sg_hNEU3_632_a	hNEU3	251.263	646.018	64.6729	62.9771	150.228
sg_hNANP_352_a	hNANP	293.785	441.183	298.126	103.339	100.152
sg_hST8SIA5_208_s	hST8SIA5	226.523	267.861	276.043	204.008	166.148
sg_hB3GNT2_454_a	hB3GNT2	2076.59	3979.4	781.596	384.459	452.999
sg_hSIAE_509_a	hSIAE	1068.45	1003.17	1276.11	1502.19	673.275
sg_hST6GALNAC6_166_a	hST6GALNAC6	200.237	182.076	451.922	263.53	228.67
sg_hST6GALNAC6_463_s	hST6GALNAC6	879.807	1073.2	772.131	672.489	896.735
sg_hC1GALT1C1_166_s	hC1GALT1C1	10.8236	0	5.52086	0	67.1538
sg_hST8SIA1_300_s	hST8SIA1	17.0086	1.75073	332.04	526.275	74.9691
sg_hST6GALNAC6_590_a	hST6GALNAC6	841.151	943.642	1363.65	1774.82	1174.9
sg_hPOMGNT1_1237_s	hPOMGNT1	453.82	574.238	244.495	200.396	313.191
sg_hB4GALT3_81_s	hB4GALT3	455.366	523.467	768.977	1230.49	478.76
sg_hST8SIA4_350_a	hST8SIA4	19.3279	0	128.557	154.537	76.9953
sg_hST8SIA1_510_a	hST8SIA1	12.3699	0	42.5895	41.4612	25.7616
sg_hNANS_588_s	hNANS	1071.54	934.888	951.165	1265.35	784.426
sg_hGALNT1_377_a	hGALNT1	708.175	1285.03	884.915	496.593	810.477
sg_hB4GALNT4_524_a	hB4GALNT4	388.105	504.209	359.644	174.326	750.849
sg_hUGT3A2_590_s	hUGT3A2	69.5805	0	74.9259	87.634	199.146
sg_hCHST11_481_a	hCHST11	207.969	47.2696	383.305	247.825	351.11
sg_hB4GALT3_264_a	hB4GALT3	644.78	709.044	230.299	201.809	315.507
sg_hST3GAL3_378_a	hST3GAL3	42.5214	0	76.5033	45.2305	197.409
sg_hCHST15_925_s	hCHST15	1102.47	1437.35	1326.58	1026.79	1025.25
sg_hFUT1_636_a	hFUT1	952.48	1332.3	349.391	282.376	472.392
sg_hMGAT2_752_s	hMGAT2	38.6559	101.542	4.73216	0	70.0484
sg_hCHST2_1007_a	hCHST2	1499.85	2253.19	1047.39	817.603	1174.9
sg_hB3GNT8_718_a	hB3GNT8	482.425	448.186	717.712	920.314	568.202
sg_hMGAT4A_554_s	hMGAT4A	3.09247	0	0	0	6.94694
sg_hOGT1_1246_a	hOGT1	64.9418	0	26.8156	0.15705	287.43
sg_hB4GALNT3_1302_s	hB4GALNT3	244.305	600.499	86.7563	111.506	92.3365
sg_hCHST14_250_a	hCHST14	1428.72	1848.77	936.18	875.398	766.48
sg_hRFNG_267_a	hRFNG	124.472	91.0378	145.12	571.034	113.467
sg_hST3GAL2_313_s	hST3GAL2	341.718	558.482	154.584	376.606	110.862
sg_hPOFUT2_633_s	hPOFUT2	243.532	131.304	125.402	178.88	122.44
sg_hPOMGNT1_921_s	hPOMGNT1	725.184	997.914	1242.98	1906.9	576.886
sg_hFUT2_658_a	hFUT2	548.913	656.522	890.436	1380.31	397.713
sg_hB3GNT5_328_s	hB3GNT5	445.315	1726.22	76.5033	2.98395	66.2854
sg_hGLB1_186_a	hGLB1	949.388	1523.13	940.912	1218.4	510.89
sg_hB3GALT6_545_a	hB3GALT6	364.911	187.328	948.01	1629.4	749.981
sg_hMFNG_444_s	hMFNG	71.8999	3.50145	197.962	121.557	150.517
sg_hCHSY1_986_a	hCHSY1	1036.75	2526.3	1733.55	2717.28	999.492
sg_hC1GALT1C1_539_s	hC1GALT1C1	409.752	761.566	348.603	162.547	148.201
sg_hB3GLCT_628_a	hB3GLCT	579.065	1257.02	43.3782	6.28201	85.1001
sg_hB3GAT3_521_s	hB3GAT3	262.86	117.299	18.14	0	664.591
sg_hMGAT1_508_s	hMGAT1	2066.54	2235.68	944.856	551.56	2713.65
CN_sg_Luc_1058	Luc	381.147	316.882	929.082	1094.48	443.157
sg_hST8SIA6_559_s	hST8SIA6	65.715	1.75073	532.369	743.633	187.568
sg_hCHST10_396_s	hCHST10	118.287	21.0087	264.213	316.613	285.693
sg_hEOGT_302_s	hEOGT	279.868	1619.42	486.624	777.084	531.731
sg_hNEU1_718_a	hNEU1	1440.32	1938.05	1425.96	2269.06	1068.67
hK_sg_POLR2D_2	POLR2D	110.556	12.2551	9.46433	0.471151	400.897
sg_hB3GNT7_448_s	hB3GNT7	1243.95	1300.79	1731.18	3065.15	1425.28
sg_hPOMGNT2_1121_a	hPOMGNT2	269.045	640.766	337.561	457.33	295.535
sg_hUGT3A2_176_s	hUGT3A2	565.922	1430.34	172.724	251.28	268.615
sg_hMGAT2_499_a	hMGAT2	55.6644	0	35.4912	54.0253	159.201
sg_hCSGALNACT1_115_s	hCSGALNACT1	1906.51	2202.41	134.867	154.851	154.57
sg_hST3GAL6_582_s	hST3GAL6	54.1182	1.75073	279.986	378.02	163.253
sg_hNANP_367_s	hNANP	4176.38	4466.1	237.397	486.07	309.139
sg_hGALNT8_1172_s	hGALNT8	841.151	1559.9	847.057	762.322	406.396
sg_hGALNT2_126_a	hGALNT2	125.245	122.551	910.153	1725.51	220.855
sg_hB3GALNT2_464_a	hB3GALNT2	20.8742	10.5044	156.95	178.095	88.2841
sg_hUGT3A2_306_s	hUGT3A2	10.8236	0	180.611	40.2048	38.7871
sg_hST6GALNAC6_284_a	hST6GALNAC6	1972.99	11399	1070.26	544.65	641.435
sg_hST3GAL1_455_a	hST3GAL1	293.011	455.189	420.374	191.601	307.692
sg_hMGAT5_731_a	hMGAT5	791.672	1244.77	830.495	1700.7	1006.73
sg_hSLC33A1_526_a	hSLC33A1	97.4128	87.5363	157.739	41.1471	279.615
sg_hB3GNT8_592_s	hB3GNT8	559.737	530.47	1349.46	1898.42	785.873
sg_hFUT8_440_a	hFUT8	714.36	514.714	735.852	932.25	252.406
sg_hCHSY1_479_a	hCHSY1	16.2355	0	86.7563	114.018	33.8664
sg_hCOLGALT1_340_s	hCOLGALT1	136.842	147.061	50.4764	43.3459	49.2075
sg_hSLC35A1_145_a	hSLC35A1	3.86559	0	0	0	6.36803
sg_hB3GAT3_253_a	hB3GAT3	92.7741	59.5247	302.07	571.977	220.855
sg_hB3GNTL1_462_s	hB3GNTL1	1097.83	1755.98	369.109	328.706	796.004
sg_hNEU1_347_s	hNEU1	506.392	800.082	641.208	894.401	574.281
CN_sg_LacZ_2496	LacZ	327.029	413.171	987.445	1880.83	386.424
sg_hPOMGNT1_288_a	hPOMGNT1	783.168	850.853	735.063	855.138	942.758
sg_hNANP_442_a	hNANP	17.7817	0	288.662	634.326	76.7058
sg_hPOFUT2_176_a	hPOFUT2	239.666	325.635	141.176	204.165	302.771
sg_hGALNT8_899_a	hGALNT8	725.184	1139.72	309.168	102.397	378.03
sg_hMFNG_501_s	hMFNG	1168.18	2394.99	903.843	865.975	772.558
sg_hST6GALNAC4_449_s	hST6GALNAC4	85.0429	63.0262	222.412	218.614	187.568
sg_hB4GALT1_559_s	hB4GALT1	152.304	43.7682	541.833	597.89	552.572
sg_hB4GALNT3_1885_s	hB4GALNT3	801.722	1334.05	275.254	244.527	247.195
sg_hB4GALT5_536_a	hB4GALT5	99.7321	57.774	241.34	328.235	239.67
sg_hGCNT1_88_a	hGCNT1	1.54623	0	0	0	10.4204
sg_hFUT3_190_a	hFUT3	971.035	1097.71	413.276	552.188	457.051
sg_hB4GALT5_446_s	hB4GALT5	176.271	199.583	440.091	450.734	458.788
sg_hFUT8_755_s	hFUT8	419.803	248.603	758.724	324.78	510.6
sg_hFUT3_305_a	hFUT3	728.276	495.456	1446.46	1964.07	1012.81
sg_hMGAT1_117_a	hMGAT1	607.67	323.884	324.153	352.107	961.862
sg_hMGAT4A_912_a	hMGAT4A	81.9504	96.29	0	0	15.3412
sg_hGALT_401_a	hGALT	798.63	831.595	1785.6	1884.6	945.653
sg_hGLB1_718_a	hGLB1	700.444	1046.93	915.674	822.943	630.146
sg_hCHST15_597_a	hCHST15	400.475	425.427	479.526	475.548	434.763
sg_hB3GALNT1_56_a	hB3GALNT1	2955.63	4814.5	1454.35	2388.58	1128.88
sg_hGALNT2_268_s	hGALNT2	2921.61	14723.6	500.032	406.76	296.982
sg_hB3GNT5_606_a	hB3GNT5	455.366	504.209	108.051	92.9737	83.9422
sg_hSIAE_795_a	hSIAE	2895.32	9818.08	1057.64	1560.14	440.552
sg_hMGAT1_575_s	hMGAT1	286.053	178.574	267.367	108.365	235.617
sg_hRFNG_434_a	hRFNG	969.489	1479.36	301.281	271.697	468.629
sg_hGLB1_451_a	hGLB1	490.929	1045.18	323.365	516.538	268.036
sg_hHS6ST1_398_a	hHS6ST1	560.51	929.636	577.324	1131.23	567.913
sg_hCHST14_118_a	hCHST14	1727.92	3615.25	1455.14	1456.01	1368.84
sg_hMGAT5B_866_s	hMGAT5B	431.399	477.948	300.492	121.086	382.661
sg_hFUT8_209_s	hFUT8	5.41182	0	73.3485	52.9259	58.4701
sg_hB3GLCT_959_s	hB3GLCT	13.9161	28.0116	0	0	32.7085
sg_hNANP_251_s	hNANP	231.935	206.586	430.627	433.773	298.719
sg_hST8SIA4_596_s	hST8SIA4	23.9666	0	118.304	88.7334	71.2062
hK_sg_CDK9_1	CDK9	166.993	7.00291	29.1817	1.8846	685.721
sg_hB3GALT4_717_s	hB3GALT4	954.027	1171.24	1190.14	1521.35	832.186
sg_hMGAT2_383_a	hMGAT2	764.613	1010.17	173.513	158.307	443.736
sg_hST3GAL6_252_s	hST3GAL6	245.851	465.693	212.159	112.605	82.7844
sg_hFUT2_421_s	hFUT2	303.062	232.847	1123.1	1474.23	408.422
sg_hHS6ST2_734_a	hHS6ST2	133.749	154.064	440.88	422.936	327.375
sg_hGALE_670_a	hGALE	226.523	103.293	212.947	7.38136	223.75
sg_hGALT_147_s	hGALT	2763.89	5866.69	1274.53	1634.11	1385.34
sg_hGNE_111_a	hGNE	3.86559	0	0	0	10.7099
sg_hST3GAL4_344_a	hST3GAL4	1430.27	2942.97	1302.92	1853.98	1050.15
sg_hST6GALNAC2_441_a	hST6GALNAC2	299.969	323.884	235.82	149.355	404.081
sg_hCASD1_1368_a	hCASD1	205.649	266.11	213.736	841.161	200.304
sg_hOGA_746_s	hOGA	112.102	21.0087	116.727	14.6057	235.038
sg_hST3GAL2_79_a	hST3GAL2	2302.34	2638.35	1555.3	2094.89	1122.22
sg_hCOLGALT1_469_s	hCOLGALT1	1549.33	2731.13	515.017	605.428	450.104
sg_hPOMT2_1282_s	hPOMT2	800.949	1139.72	509.496	361.372	394.818
sg_hB3GNTL1_665_a	hB3GNTL1	3224.67	9233.33	999.275	623.332	851.001
sg_hB3GNT7_514_a	hB3GNT7	862.026	1552.89	1010.32	1721.58	643.171
sg_hCHST14_428_a	hCHST14	630.864	730.053	377.784	402.52	537.23
sg_hOGA_182_s	hOGA	1576.39	639.015	488.99	213.902	1436.28
sg_hB4GALT3_527_s	hB4GALT3	3257.92	18104.3	181.4	119.986	249.801
sg_hB3GALT5_205_s	hB3GALT5	1012.01	1887.28	196.385	206.678	400.318
sg_hCHST2_899_a	hCHST2	33.244	24.5102	145.12	170.085	35.8925
sg_hST8SIA4_408_s	hST8SIA4	575.199	787.827	421.163	527.375	235.907
sg_hCOLGALT1_1021_s	hCOLGALT1	4317.86	10159.5	1115.21	1344.82	963.889
sg_hCHST10_460_s	hCHST10	937.791	1892.54	775.286	466.125	640.856
sg_hMGAT5_529_s	hMGAT5	85.816	38.516	93.0659	210.447	123.887
sg_hFUT1_102_a	hFUT1	571.334	656.522	363.588	318.812	422.895
sg_hNANP_299_a	hNANP	239.666	164.568	1.57739	0	56.7334
sg_hB4GALNT3_1133_a	hB4GALNT3	1232.35	2148.14	400.657	449.321	315.507
sg_hUGT3A2_766_a	hUGT3A2	462.324	2043.1	628.589	1420.52	394.818
sg_hNGLY1_998_s	hNGLY1	102.825	1.75073	16.5626	33.1376	364.425
sg_hC1GALT1C1_351_s	hC1GALT1C1	129.111	28.0116	363.588	418.225	88.863
sg_hNGLY1_879_s	hNGLY1	266.725	70.0291	285.507	467.224	949.995
sg_hB4GALT5_104_s	hB4GALT5	119.833	0	328.885	718.348	463.998
sg_hEOGT_510_s	hEOGT	9.27741	0	45.7443	30.6248	17.6568
sg_hB3GNTL1_184_s	hB3GNTL1	301.516	203.084	607.294	556.429	454.157
CN_sg_LacZ_1725	LacZ	763.067	393.913	656.193	857.651	448.078
sg_hCHST11_567_a	hCHST11	574.426	378.157	595.464	557.842	950.574
sg_hST8SIA1_381_a	hST8SIA1	1031.34	3764.06	144.331	115.275	35.6031
sg_hMGAT2_493_s	hMGAT2	2313.17	11432.2	224.778	228.351	762.717
sg_hCSGALNACT2_916_s	hCSGALNACT2	527.266	938.389	361.222	379.433	206.382
sg_hMGAT2_870_s	hMGAT2	83.4967	64.7769	161.682	463.455	171.358
CN_sg_Neg_9	Neg	340.945	446.435	290.239	405.818	249.801
sg_hRFNG_64_a	hRFNG	247.397	264.36	181.4	191.915	458.788
sg_hNEU3_762_a	hNEU3	18.5548	0	7.88694	3.4551	44.2868
sg_hCHST2_358_a	hCHST2	293.785	178.574	451.133	535.541	442.578
sg_hST6GALNAC2_707_a	hST6GALNAC2	144.573	0	791.849	430.946	548.23
sg_hLFNG_341_a	hLFNG	460.778	474.447	910.153	1052.08	538.099
sg_hHS2ST1_205_s	hHS2ST1	112.102	45.5189	427.472	648.46	279.615
sg_hB3GNT8_69_s	hB3GNT8	494.022	623.259	1491.42	1651.38	496.707
hK_sg_CDK1_1	CDK1	61.8494	10.5044	18.14	0	192.199
sg_hST8SIA5_328_a	hST8SIA5	298.423	183.826	638.842	641.55	500.469
sg_hST6GAL1_76_s	hST6GAL1	949.388	1948.56	584.422	537.112	436.789
sg_hMGAT4A_634_a	hMGAT4A	853.521	1587.91	1094.71	1451.77	369.635
sg_hMGAT2_90_s	hMGAT2	314.659	371.154	507.13	653.172	692.668
sg_hPOFUT1_119_a	hPOFUT1	576.745	660.024	513.44	692.905	823.213
sg_hFUT7_436_s	hFUT7	1081.59	2050.1	1183.83	1307.44	1888.7
sg_hFUT1_506_a	hFUT1	123.699	84.0349	533.157	1694.89	186.41
sg_hST8SIA6_385_a	hST8SIA6	128.337	66.5276	429.838	364.671	224.907
sg_hST3GAL5_314_a	hST3GAL5	86.5891	82.2842	55.9973	10.0512	80.7582
sg_hGALNT1_694_s	hGALNT1	205.649	59.5247	97.7981	2.8269	135.755
sg_hST3GAL6_431_a	hST3GAL6	43.2946	0	218.468	169.614	132.281
sg_hB3GALT6_641_s	hB3GALT6	2899.96	4070.44	855.733	1444.23	776.032
sg_hPOMT1_1210_s	hPOMT1	389.651	544.476	409.332	367.969	510.6
sg_hEOGT_102_a	hEOGT	34.0172	0	59.9407	43.5029	94.0732
sg_hNANP_192_a	hNANP	11.5968	0	0.788694	0	41.1028
sg_hLFNG_596_a	hLFNG	301.516	229.345	399.079	535.541	455.025
sg_hFUT1_451_s	hFUT1	343.264	138.307	157.739	222.226	264.852
CN_sg_Neg_1	Neg	1342.13	2120.13	1241.4	1717.03	581.228
sg_hST3GAL1_566_a	hST3GAL1	498.661	721.299	330.463	323.052	331.138
sg_hB3GALT4_737_a	hB3GALT4	1058.4	1164.23	1947.29	1894.03	1209.93
sg_hPOMT2_421_s	hPOMT2	17.7817	0	51.2651	3.29805	84.8106
sg_hST6GALNAC1_953_a	hST6GALNAC1	466.963	542.725	911.73	1901.25	316.665
sg_hMGAT5_516_a	hMGAT5	20.101	0	97.7981	65.4899	53.2599
sg_hB4GALNT3_459_s	hB4GALNT3	276.776	110.296	964.573	1364.77	640.856
sg_hCHST10_238_a	hCHST10	751.47	1146.73	337.561	241.7	527.678
sg_hB4GALNT4_1863_s	hB4GALNT4	1980.73	3490.95	1269.01	1444.39	1107.46
sg_hB3GNTL1_90_s	hB3GNTL1	490.929	976.905	1018.2	1042.97	601.2
sg_hST6GALNAC6_236_a	hST6GALNAC6	3164.37	26992.7	564.705	636.21	677.617
sg_hNEU1_149_s	hNEU1	910.732	1430.34	1856.59	6121.66	694.405
sg_hGNE_745_a	hGNE	9.27741	0	26.8156	5.33971	27.4983
sg_hLFNG_421_s	hLFNG	3393.21	5936.71	2030.89	3774.7	1493.3
sg_hGALNT6_1167_s	hGALNT6	81.9504	47.2696	776.075	746.931	222.302
sg_hFUT11_385_s	hFUT11	377.281	131.304	955.109	960.519	876.183
sg_hST8SIA4_132_s	hST8SIA4	30.1516	0	207.427	155.637	129.097
sg_hCSGALNACT2_1049_s	hCSGALNACT2	814.092	1157.23	474.794	351.635	512.627
sg_hMGAT5_1352_a	hMGAT5	487.064	1001.42	335.984	143.23	360.083
sg_hST3GAL3_686_a	hST3GAL3	1351.41	4301.54	419.585	488.269	191.909
sg_hFUT10_328_a	hFUT10	195.599	346.644	187.709	157.992	239.67
sg_hPOFUT1_207_a	hPOFUT1	1823.78	6493.45	723.232	1290.17	645.487
sg_hMGAT2_211_s	hMGAT2	118.287	24.5102	305.225	1203.63	435.631
sg_hGALNT2_244_s	hGALNT2	360.273	448.186	355.701	183.435	352.557
sg_hMGAT5_884_a	hMGAT5	24.7397	0	20.506	9.10891	58.4701
sg_hMGAT5_1226_a	hMGAT5	55.6644	89.2871	397.502	659.768	95.8099
sg_hGLB1_308_a	hGLB1	14.6892	0	48.1103	25.5992	43.7079
sg_hPOMGNT2_852_a	hPOMGNT2	1357.59	4224.5	615.97	417.753	335.48
sg_hCSGALNACT2_208_s	hCSGALNACT2	23.1935	19.258	48.1103	24.4998	68.3116
sg_hCHST12_806_a	hCHST12	579.838	957.647	912.519	958.634	1243.5
sg_hB3GALNT2_910_s	hB3GALNT2	8.50429	3.50145	42.5895	73.8136	48.6286
sg_hMFNG_616_s	hMFNG	964.85	1165.98	567.86	447.907	642.303
sg_hHS6ST2_737_a	hHS6ST2	562.056	1353.31	314.689	210.918	424.053
sg_hCSGALNACT2_538_s	hCSGALNACT2	2201.84	3820.09	427.472	371.581	167.306
sg_hCHST12_190_a	hCHST12	99.7321	103.293	186.92	269.027	405.528
sg_hCHST10_178_s	hCHST10	40.9752	5.25218	41.0121	45.8587	116.651
sg_hB3GALT4_278_s	hB3GALT4	211.834	162.818	625.434	824.513	446.631
sg_hMGAT2_667_s	hMGAT2	674.931	1894.29	300.492	455.603	367.32
sg_hB4GALT7_508_s	hB4GALT7	1246.26	2853.68	1675.19	2598.08	1782.18
sg_hCOLGALT1_1126_a	hCOLGALT1	449.181	539.224	253.959	316.299	452.13
sg_hST6GALNAC6_529_a	hST6GALNAC6	71.1268	14.0058	668.813	1095.43	260.51
sg_hOGA_1477_s	hOGA	412.071	262.609	352.546	342.526	491.496
sg_hPOMT2_1126_a	hPOMT2	840.378	1829.51	530.002	680.341	290.035
sg_hGALNT6_538_a	hGALNT6	542.728	695.038	636.476	755.097	721.614
sg_hMGAT3_787_a	hMGAT3	236.574	141.809	653.039	671.861	479.05
sg_hMGAT3_706_a	hMGAT3	310.02	73.5305	1299.77	1609.92	650.408
sg_hB3GNT5_86_a	hB3GNT5	37.8827	31.5131	187.709	367.812	26.3405
sg_hST6GALNAC4_96_a	hST6GALNAC4	1746.47	1741.97	738.218	451.048	1036.54
sg_hMGAT4B_867_a	hMGAT4B	28.6053	0	91.4885	29.3684	92.047
sg_hB4GALT5_164_a	hB4GALT5	1456.55	2286.45	966.15	1396.49	908.024
sg_hPOMGNT2_985_a	hPOMGNT2	1666.07	4555.39	2124.74	3194.71	1352.92
sg_hSLC33A1_382_a	hSLC33A1	1564.79	2566.57	636.476	264.315	785.294
CN_sg_Luc_560	Luc	3419.5	5402.74	1148.34	1337.28	604.963
CN_sg_Ren_794	Ren	311.566	283.618	1708.31	2470.24	316.375
CN_sg_LacZ_336	LacZ	252.036	278.366	1126.26	1578.98	333.743
hK_sg_PRL9_1	PRL9	572.107	115.548	220.046	17.5896	695.563
sg_hST6GALNAC4_163_a	hST6GALNAC4	147.665	112.047	182.977	281.12	123.308
sg_hB3GNT7_160_s	hB3GNT7	126.791	54.2725	361.222	585.64	365.294
hK_sg_RPA3_1	RPA3	347.13	267.861	158.528	202.281	936.969
sg_hNEU1_603_a	hNEU1	27.8322	0	201.906	123.913	122.15
CN_sg_LacZ_907	LacZ	960.985	4812.75	1134.14	1281.53	301.903
sg_hEOGT_819_s	hEOGT	119.833	96.29	576.535	533.814	408.422
sg_hST6GALNAC1_500_s	hST6GALNAC1	368.004	558.482	35.4912	90.1468	227.223
sg_hCMAS_367_a	hCMAS	19.3279	50.7711	11.0417	4.0833	50.0759
sg_hB4GALT7_81_a	hB4GALT7	34.7903	0	167.203	522.82	130.255
sg_hCHST12_383_s	hCHST12	1318.16	3610	1250.08	970.57	1167.09
sg_hB3GALT6_172_a	hB3GALT6	480.106	140.058	799.736	803.155	855.921
sg_hGALNT2_1109_s	hGALNT2	1261.73	2373.99	586.788	605.9	509.732
sg_hPOFUT1_692_a	hPOFUT1	667.2	735.305	176.667	152.81	332.296
sg_hB4GALNT4_755_s	hB4GALNT4	662.561	691.537	849.424	1540.51	950.863
CN_sg_Neg_6	Neg	78.8579	101.542	87.545	52.6118	63.3909
sg_hUGT3A2_89_s	hUGT3A2	18.5548	0	3.15478	0.3141	65.7065
sg_hMGAT5B_1519_a	hMGAT5B	545.048	511.212	536.312	608.255	516.679
sg_hB4GALT2_598_s	hB4GALT2	163.128	52.5218	855.733	874.298	522.758
sg_hHS6ST1_334_s	hHS6ST1	1738.74	4031.92	197.174	426.705	546.493
sg_hOGT1_1213_s	hOGT1	3.09247	0	0	0	20.5514
sg_hSLC35A1_474_s	hSLC35A1	556.644	899.874	614.393	384.145	370.793
sg_hB3GNTL1_590_s	hB3GNTL1	65.715	1.75073	306.013	366.398	212.171
sg_hCHST2_615_s	hCHST2	405.886	675.78	399.868	314.886	258.484
sg_hHS6ST1_479_s	hHS6ST1	560.51	723.05	563.128	442.41	578.333
sg_hB3GALNT2_565_a	hB3GALNT2	74.2192	21.0087	490.568	368.597	153.412
sg_hFUT8_544_s	hFUT8	3103.29	3469.94	1165.69	353.677	481.365
sg_hFUT2_604_s	hFUT2	323.936	428.928	887.281	969.942	497.864
sg_hHS6ST1_730_s	hHS6ST1	3451.19	34730.9	574.958	631.185	563.281
sg_hST3GAL4_200_a	hST3GAL4	337.852	297.624	110.417	69.5732	267.747
hK_sg_hMYC_1138	hMYC	194.052	0	4.73216	0	768.216
sg_hCHST11_414_s	hCHST11	168.54	43.7682	1006.37	1929.2	500.18
sg_hNGLY1_1255_s	hNGLY1	6.95805	0	0	0	6.94694
sg_hNEU1_65_s	hNEU1	2749.98	4893.28	1882.61	2409.62	1306.89
sg_hEOGT_578_a	hEOGT	265.179	287.119	320.21	266.043	272.957
sg_hGALE_364_s	hGALE	631.637	954.146	757.935	312.687	914.971
sg_hMGAT3_220_a	hMGAT3	519.535	402.667	93.0659	14.6057	322.454
sg_hGALNT1_164_s	hGALNT1	2454.65	8319.45	525.27	257.876	318.691
sg_hB3GALT4_464_s	hB3GALT4	1337.49	1868.03	974.826	2831.46	667.775
sg_hB3GNT5_216_a	hB3GNT5	115.968	322.134	68.6164	82.1372	60.7858
sg_hRFNG_643_a	hRFNG	779.302	782.575	164.837	63.9194	459.946
sg_hCSGALNACT1_708_s	hCSGALNACT1	206.422	369.403	240.552	162.704	184.673
sg_hGNE_1399_s	hGNE	26.286	0	406.177	379.276	70.3378
sg_hGALNT14_527_s	hGALNT14	616.947	773.821	603.351	2164.78	577.754
sg_hB4GALNT4_176_s	hB4GALNT4	793.991	1274.53	344.659	157.521	693.247
sg_hB4GALT2_238_s	hB4GALT2	2276.83	4663.94	1514.29	1097.47	1288.08
CN_sg_Luc_650	Luc	238.12	362.4	1030.82	1267.24	482.523
sg_hCHST11_688_a	hCHST11	1521.49	2463.27	1140.45	987.06	1581.59
sg_hPOFUT2_254_s	hPOFUT2	1021.29	2153.39	1157.8	1557.31	876.183
hK_sg_CDK1_2	CDK1	93.5472	52.5218	0	0	211.303
sg_hGCNT1_162_a	hGCNT1	4.6387	0	8.67563	4.24036	16.7884
sg_hC1GALT1C1_92_s	hC1GALT1C1	185.548	119.049	402.234	175.425	227.802
sg_hMGAT1_347_a	hMGAT1	490.156	337.89	130.923	29.8395	783.557
sg_hMGAT3_316_a	hMGAT3	1162.77	1330.55	1095.5	1062.29	969.388
sg_hST6GALNAC3_310_a	hST6GALNAC3	406.66	1276.28	234.242	124.541	132.571
sg_hPOMGNT2_160_s	hPOMGNT2	895.27	1831.26	954.32	1216.04	528.257
sg_hCHSY1_811_s	hCHSY1	401.248	453.438	683.009	1360.53	229.539
sg_hMGAT5B_456_s	hMGAT5B	1083.14	2142.89	371.475	311.431	620.594
sg_hB3GNT8_350_a	hB3GNT8	382.693	938.389	455.865	367.497	365.004
sg_hB3GALT4_647_a	hB3GALT4	1185.96	1565.15	709.825	862.52	615.384
sg_hFUT3_58_a	hFUT3	337.852	238.099	638.054	481.83	402.344
sg_hB3GALNT1_174_a	hB3GALNT1	12.3699	0	63.0955	41.4612	52.1021
sg_hFUT3_247_s	hFUT3	369.55	322.134	1129.41	1048.31	588.175
sg_hNEU1_309_s	hNEU1	51.7988	50.7711	58.3634	19.1601	211.592
sg_hPOMT2_227_a	hPOMT2	1895.68	4909.04	2774.63	2225.24	1606.77
sg_hMGAT5B_337_s	hMGAT5B	1445.73	2191.91	977.981	1392.56	708.299
sg_hPOMGNT1_647_s	hPOMGNT1	269.818	546.227	187.709	70.9867	281.93
sg_hFUT4_961_s	hFUT4	339.398	255.606	664.869	554.544	505.68
sg_hEOGT_520_s	hEOGT	12.3699	0	2.36608	0	31.8402
sg_hST6GALNAC1_94_a	hST6GALNAC1	1.54623	0	0	0	8.10477
sg_hCHST11_64_a	hCHST11	642.46	2116.63	362.799	253.322	111.441
sg_hB4GALT3_393_a	hB4GALT3	1791.31	3039.26	1046.6	1261.11	1185.32
sg_hST8SIA4_520_s	hST8SIA4	663.335	1025.93	203.483	103.81	199.725
sg_hST6GALNAC3_480_s	hST6GALNAC3	1192.15	2570.07	1123.1	1647.77	540.993
sg_hGALE_90_a	hGALE	238.893	1094.2	258.692	76.0123	188.436
sg_hCHST10_528_s	hCHST10	320.07	393.913	564.705	581.871	228.67
sg_hOGT1_1474_s	hOGT1	34.0172	0	1.57739	0	110.572
sg_hCHSY1_1200_s	hCHSY1	168.54	106.794	662.503	1208.34	368.767
sg_hNANS_525_a	hNANS	6116.13	83830	404.6	241.229	358.347
sg_hCMAS_95_s	hCMAS	2116.79	3720.29	1105.75	717.876	718.719
sg_hCMAS_444_a	hCMAS	10.0505	0	32.3365	0	25.7616
sg_hB4GALT1_406_a	hB4GALT1	1015.1	1953.81	721.655	463.141	670.091
sg_hC1GALT1_215_s	hC1GALT1	361.046	64.7769	424.317	126.111	249.222
sg_hPOMGNT2_451_s	hPOMGNT2	955.573	1486.37	690.896	691.963	802.083
sg_hST6GALNAC3_176_a	hST6GALNAC3	22.4204	5.25218	205.849	93.2878	158.332
sg_hFUT7_361_a	hFUT7	427.534	294.122	227.933	163.332	591.938
sg_hGALNT8_507_s	hGALNT8	1505.26	5773.9	1018.99	800.642	920.181
sg_hFUT8_318_s	hFUT8	20.8742	0	143.542	51.5125	48.0497
sg_hB3GNT9_370_s	hB3GNT9	366.458	245.102	478.737	256.306	730.587
sg_hMGAT5_885_a	hMGAT5	40.9752	0	121.459	72.086	125.913
sg_hB3GNT8_471_s	hB3GNT8	667.973	393.913	1134.93	1353.14	774.005
sg_hNEU3_519_s	hNEU3	162.355	138.307	539.467	245.626	153.701
sg_hB3GALT6_119_a	hB3GALT6	2099.01	3524.21	2933.15	5526.12	1660.9
sg_hMGAT5B_734_s	hMGAT5B	388.878	297.624	428.261	472.25	519.284
sg_hGALNT6_379_s	hGALNT6	294.558	224.093	324.153	321.325	239.091
sg_hCHST11_350_a	hCHST11	301.516	148.812	313.9	197.098	622.041
sg_hB3GNT7_387_s	hB3GNT7	579.838	483.201	291.028	252.851	417.396
sg_hB4GALT5_250_a	hB4GALT5	20.8742	0	3.94347	0	64.2592
sg_hB3GNT2_760_a	hB3GNT2	645.553	1995.83	62.3068	19.7883	132.281
sg_hGALNT8_788_s	hGALNT8	1073.09	1155.48	747.682	632.441	889.788
sg_hSLC33A1_927_a	hSLC33A1	176.271	124.302	513.44	424.664	264.852
sg_hNANP_383_a	hNANP	921.556	2619.09	44.1669	27.4838	68.3116
sg_hCASD1_251_a	hCASD1	3.86559	0	0	0	7.81531
sg_hST3GAL4_128_s	hST3GAL4	84.2698	47.2696	242.129	181.55	295.535
sg_hB4GALNT4_1111_a	hB4GALNT4	14.6892	0	22.0834	20.2595	56.1545
sg_hHS6ST1_797_a	hHS6ST1	260.54	1496.87	101.742	50.7272	222.881
sg_hB3GALT5_377_a	hB3GALT5	15.4623	0	135.655	441.782	48.6286
sg_hHS6ST2_1045_a	hHS6ST2	1012.78	1537.14	1499.31	2430.19	801.504
sg_hST6GALNAC6_646_a	hST6GALNAC6	1157.36	1465.36	778.441	1865.13	900.208
sg_hPOGLUT1_715_s	hPOGLUT1	1186.73	2039.6	160.105	128.467	198.567
hK_sg_hMYC_122	hMYC	184.002	28.0116	52.8425	9.58006	620.304
sg_hST8SIA6_463_s	hST8SIA6	420.576	1269.28	48.1103	23.0864	99.5729
sg_hB3GAT3_598_s	hB3GAT3	532.678	407.919	93.8546	20.1024	305.376
sg_hB3GALT5_257_s	hB3GALT5	17.7817	0	90.6998	31.7241	74.6797
sg_hFUT10_248_a	hFUT10	1950.57	3147.81	524.482	651.601	552.861
sg_hFUT7_82_a	hFUT7	1225.39	1509.13	965.362	901.625	1018.6
sg_hCHST14_182_s	hCHST14	494.795	400.916	1215.38	762.479	965.625
sg_hCASD1_521_s	hCASD1	490.156	1794.49	439.303	638.723	297.85
CN_sg_Luc_1536	Luc	305.381	801.833	580.479	1150.08	244.011
sg_hMGAT4B_419_a	hMGAT4B	722.865	2036.1	419.585	435.343	535.494
sg_hHS6ST1_188_a	hHS6ST1	511.03	796.581	23.6608	46.801	134.308
sg_hFUT4_231_a	hFUT4	984.951	908.627	802.891	724.001	634.198
sg_hPOGLUT1_633_s	hPOGLUT1	666.427	654.772	843.903	668.249	727.114
sg_hST8SIA5_131_a	hST8SIA5	29.3785	0	51.2651	32.0382	53.8388
sg_hB3GLCT_440_a	hB3GLCT	75.7655	24.5102	235.82	138.047	96.3889
sg_hB3GALT6_480_s	hB3GALT6	1155.81	4070.44	847.057	1444.86	576.886
sg_hB3GNT5_329_s	hB3GNT5	1429.49	3475.19	81.2355	10.3653	172.226
sg_hHS6ST2_1165_s	hHS6ST2	1151.94	2020.34	1208.28	2613.16	695.273
CN_sg_LacZ_1465	LacZ	964.85	1304.29	941.701	816.661	452.13
sg_hHS6ST1_669_a	hHS6ST1	562.056	653.021	619.125	718.033	492.365
sg_hCSGALNACT2_834_a	hCSGALNACT2	467.736	681.033	148.274	24.8139	227.802
sg_hMGAT4A_964_a	hMGAT4A	469.282	647.769	829.706	666.835	374.556
hK_sg_PCNA_2	PCNA	235.801	45.5189	6.30955	15.0768	881.104
sg_hCHST11_199_s	hCHST11	122.926	91.0378	201.117	146.999	236.486
sg_hCHST10_625_a	hCHST10	235.028	329.137	318.632	127.682	189.883
sg_hST8SIA1_579_s	hST8SIA1	368.004	194.331	828.129	757.924	461.972
sg_hST6GALNAC3_365_a	hST6GALNAC3	1151.17	3004.25	726.387	847.757	409.001
sg_hB3GALNT1_400_a	hB3GALNT1	34.0172	61.2754	9.46433	15.2339	27.4983
sg_hB3GNTL1_329_a	hB3GNTL1	113.648	199.583	298.915	499.42	209.277
sg_hFUT2_111_s	hFUT2	184.775	117.299	892.013	1175.68	447.21
sg_hST8SIA5_585_a	hST8SIA5	109.01	0	217.68	147.156	309.428
sg_hB4GALT4_643_s	hB4GALT4	459.232	152.313	909.364	893.459	622.909
sg_hST6GALNAC1_815_s	hST6GALNAC1	40.9752	0	14.9852	1.72755	94.6521
sg_hGALNT6_126_a	hGALNT6	1099.37	812.337	1410.19	1716.24	1002.39
sg_hUGT3A2_975_a	hUGT3A2	1257.86	2006.33	320.998	376.292	371.951
sg_hB3GNT9_162_a	hB3GNT9	1969.9	13603.1	2969.43	2824.08	1491.57
sg_hCHST12_97_a	hCHST12	562.829	660.024	326.519	249.396	517.547
CN_sg_Neg_2	Neg	1480.52	1631.68	1501.67	1442.19	935.811
sg_hCHST14_367_s	hCHST14	604.578	572.488	831.284	924.083	910.05
sg_hRFNG_583_a	hRFNG	813.319	1055.69	986.656	797.344	844.922
sg_hB4GALT3_155_a	hB4GALT3	278.322	577.74	649.884	538.996	230.118
sg_hPOMT1_1385_a	hPOMT1	1776.62	4805.74	616.759	468.167	812.214
sg_hST6GALNAC1_202_s	hST6GALNAC1	499.434	315.131	240.552	106.951	503.364
sg_hB4GALNT3_724_a	hB4GALNT3	327.802	556.731	241.34	438.798	400.607
sg_hMGAT3_94_a	hMGAT3	187.094	220.592	608.083	988.945	476.155
sg_hB3GALNT1_515_a	hB3GALNT1	23.9666	0	261.058	364.356	104.783
sg_hNEU3_84_a	hNEU3	1394.7	1859.27	1150.7	821.372	996.308
sg_hCHST2_513_s	hCHST2	0	0	0	0	0
sg_hGALNT7_265_s	hGALNT7	0	0	0	0	0

## Sheet: glyco counts summary
File	Label	Reads	Mapped	Percentage	TotalsgRNAs	Zerocounts	GiniIndex	NegSelQC	NegSelQCPval	NegSelQCPvalPermutation	NegSelQCPvalPermutationFDR	NegSelQCGene
/net/isi-dcnl/ifs/user_data/CWChen_Grp/Seq/NextSeq_Run/201208/ED0190909C_0514_NH20200930A_NoraH_Glyco_102x10_KOPN8_ED0190909C_0514/fqfiles/NH20200930A_NoraH_Glyco_102x10_KOPN8_01_S102_L999_R1_001.fastq	glyco_KOPN8_01_S102	1415517	779219	0.5505	1082	31	0.1427	0	1	1	1	0
/net/isi-dcnl/ifs/user_data/CWChen_Grp/Seq/NextSeq_Run/200128/ED0190909C_0514_NoraH_Glyco_102x10/fqfiles/ED0190909C_0514_plasmid_S32_L999_R1_001.fastq	glyco_plasmid	2899780	1792941	0.6183	1082	2	0.09135	0	1	1	1	0
/net/isi-dcnl/ifs/user_data/CWChen_Grp/Seq/NextSeq_Run/201208/ED0190909C_0514_NH20200930A_NoraH_Glyco_102x10_KOPN8_ED0190909C_0514/fqfiles/NH20200930A_NoraH_Glyco_102x10_KOPN8_07_S108_L999_R1_001.fastq	glyco_KOPN8_07_S108	1588965	840754	0.5291	1082	149	0.3004	0	1	1	1	0
/net/isi-dcnl/ifs/user_data/CWChen_Grp/Seq/NextSeq_Run/201208/ED0190909C_0514_NH20200930A_NoraH_Glyco_102x10_KOPN8_ED0190909C_0514/fqfiles/NH20200930A_NoraH_Glyco_102x10_KOPN8_03_S104_L999_R1_001.fastq	glyco_KOPN8_03_S104	1613399	904997	0.5609	1082	6	0.1535	0	1	1	1	0
/net/isi-dcnl/ifs/user_data/CWChen_Grp/Seq/NextSeq_Run/201208/ED0190909C_0514_NH20200930A_NoraH_Glyco_102x10_KOPN8_ED0190909C_0514/fqfiles/NH20200930A_NoraH_Glyco_102x10_KOPN8_05R_S1_L999_R1_001.fastq	glyco_KOPN8_05R_S1	8443258	4713328	0.5582	1082	62	0.1592	0	1	1	1	0

## Sheet: KOPN8_1 sort neg
id	num	neg|score	neg|p-value	neg|fdr	neg|rank	neg|goodsgrna	neg|lfc	pos|score	pos|p-value	pos|fdr	pos|rank	pos|goodsgrna	pos|lfc
hOGT1	10	1.6174e-12	4.9924e-06	0.000146	1	10	-5.7976	1	1	0.999995	117	0	-5.7976
hMGAT1	10	3.2357e-07	4.9924e-06	0.000146	2	10	-2.4654	0.99998	0.99999	0.999995	115	0	-2.4654
hNGLY1	10	7.7628e-07	4.9924e-06	0.000146	3	10	-2.6041	1	1	0.999995	116	0	-2.6041
hSLC33A1	10	2.4863e-06	4.9924e-06	0.000146	4	9	-1.4969	0.95805	0.97646	0.999995	97	1	-1.4969
hOGA	10	5.2611e-05	0.00035446	0.008294	5	9	-1.848	0.99997	0.99999	0.999995	114	0	-1.848
hGALE	10	0.00021723	0.0015427	0.020055	6	8	-1.0888	0.99994	0.99997	0.999995	113	0	-1.0888
hMYC	2	0.000326	0.00055416	0.010806	7	2	-6.4168	0.99967	0.99963	0.999995	112	0	-6.4168
CDK9	2	0.0003963	0.00079379	0.013268	8	2	-4.8515	0.9996	0.99957	0.999995	111	0	-4.8515
POLR2A	2	0.00069637	0.0015227	0.020055	9	2	-5.1323	0.9993	0.99921	0.999995	110	0	-5.1323
RPA3	2	0.0012056	0.0025911	0.027794	10	2	-2.8084	0.99879	0.99872	0.999995	109	0	-2.8084
hST6GALNAC1	10	0.0012714	0.0083124	0.069468	11	7	-1.5816	0.21998	0.48259	0.990582	57	2	-1.5816
CDK1	2	0.0013377	0.0027508	0.027794	12	2	-6.9994	0.99866	0.99862	0.999995	108	0	-6.9994
PRL9	2	0.0014063	0.0028507	0.027794	13	2	-5.2647	0.99859	0.99858	0.999995	107	0	-5.2647
hRPS20	2	0.003349	0.0066249	0.059624	14	2	-4.2091	0.99665	0.99662	0.999995	105	0	-4.2091
hPOFUT1	10	0.0044327	0.024877	0.161702	15	7	-0.76177	0.97577	0.98184	0.999995	101	1	-0.76177
hMGAT2	10	0.0054817	0.02985	0.183811	16	7	-1.1302	0.80328	0.92231	0.999995	88	2	-1.1302
RPL23A	2	0.006471	0.012686	0.098949	17	1	-2.5596	0.035785	0.064297	0.473605	25	1	-2.5596
PCNA	2	0.008316	0.016061	0.117443	18	1	-3.4006	0.86385	0.86482	0.999995	91	0	-3.4006
hBRD4	2	0.0095424	0.018237	0.125515	19	2	-5.0352	0.99046	0.9902	0.999995	104	0	-5.0352
hB3GNT2	10	0.010495	0.050329	0.288857	20	7	-0.77028	0.99708	0.99737	0.999995	106	0	-0.77028
hPOMGNT1	10	0.012796	0.059135	0.314491	21	7	-0.67115	0.56166	0.80187	0.999995	78	1	-0.67115
hCHST12	10	0.018842	0.081301	0.413577	22	6	-0.69178	0.98503	0.98641	0.999995	103	1	-0.69178
POLR2D	2	0.028555	0.051846	0.288857	23	2	-3.8975	0.97145	0.97088	0.999995	99	0	-3.8975
hNANP	10	0.034703	0.13012	0.589715	24	4	-0.049897	0.18215	0.43026	0.987069	51	4	-0.049897
hST8SIA6	10	0.035625	0.13247	0.589715	25	6	-1.2113	0.52034	0.77121	0.999995	71	2	-1.2113
hMGAT4A	10	0.036033	0.13342	0.589715	26	4	0.83697	0.012268	0.059045	0.473605	13	6	0.83697
hHS6ST1	10	0.036936	0.13609	0.589715	27	6	-0.68534	0.98154	0.98449	0.999995	102	1	-0.68534
hUGT3A2	10	0.05648	0.18776	0.784567	28	5	-0.39718	0.12006	0.33371	0.907996	43	4	-0.39718
hFUT7	10	0.069126	0.2198	0.8684	29	5	-0.46407	0.82644	0.92902	0.999995	89	1	-0.46407
hST6GALNAC2	10	0.070332	0.22267	0.8684	30	4	-0.2432	0.85638	0.93809	0.999995	90	2	-0.2432
hB3GAT3	10	0.084562	0.2567	0.927587	31	4	-0.014916	0.9117	0.95916	0.999995	95	2	-0.014916
hMGAT5B	10	0.087998	0.26427	0.927587	32	6	-0.37685	0.76926	0.90673	0.999995	86	2	-0.37685
hGNE	10	0.091156	0.27171	0.927587	33	6	-0.64979	0.00031462	0.0023115	0.067611	4	4	-0.64979
hGALNT2	10	0.093077	0.27629	0.927587	34	3	0.40382	0.084562	0.25947	0.798896	38	6	0.40382
hEOGT	10	0.093583	0.27748	0.927587	35	5	-0.65531	0.97231	0.9806	0.999995	100	1	-0.65531
hB4GALT2	10	0.10152	0.29122	0.946473	36	4	-0.17222	0.54567	0.79124	0.999995	74	3	-0.17222
hC1GALT1C1	10	0.10896	0.30381	0.953963	37	4	0.075557	0.39834	0.67305	0.999995	65	2	0.075557
hGALNT8	10	0.11278	0.30983	0.953963	38	5	-0.37518	0.61716	0.82888	0.999995	80	3	-0.37518
hRFNG	10	0.12466	0.32954	0.969466	39	4	-0.16231	0.52032	0.7712	0.999995	70	3	-0.16231
hGALNT14	10	0.1259	0.33144	0.969466	40	2	0.58044	0.023379	0.099074	0.563001	19	6	0.58044
hB3GLCT	10	0.16127	0.38917	0.999995	41	3	0.48088	0.047275	0.17067	0.668432	28	5	0.48088
hST3GAL5	10	0.16224	0.39072	0.999995	42	4	-0.047024	0.013802	0.064767	0.473605	15	4	-0.047024
hCSGALNACT2	10	0.16913	0.40104	0.999995	43	5	-0.3534	0.075974	0.23976	0.798896	35	3	-0.3534
hGALNT1	10	0.1847	0.42544	0.999995	44	5	-0.29531	0.1346	0.36002	0.936046	45	3	-0.29531
hCHST10	10	0.19005	0.43283	0.999995	45	5	-0.3217	0.3736	0.65222	0.999995	64	2	-0.3217
hFUT1	10	0.1973	0.44402	0.999995	46	5	-0.31757	0.093077	0.27811	0.834337	39	4	-0.31757
hFUT3	10	0.20548	0.45644	0.999995	47	3	0.43192	0.061543	0.20606	0.730583	33	5	0.43192
hB4GALT1	10	0.20813	0.46047	0.999995	48	5	-0.25007	0.61598	0.82832	0.999995	79	3	-0.25007
hB4GALNT4	10	0.22651	0.48738	0.999995	49	3	0.11309	0.49087	0.74809	0.999995	67	2	0.11309
hGCNT1	10	0.26772	0.53618	0.999995	50	4	-0.12772	0.8969	0.95339	0.999995	93	1	-0.12772
hMGAT3	10	0.28008	0.54828	0.999995	51	3	0.12869	0.52672	0.7766	0.999995	72	3	0.12869
hST6GALNAC4	10	0.29093	0.55897	0.999995	52	4	-0.082824	0.76643	0.90534	0.999995	85	3	-0.082824
hNEU3	10	0.2981	0.56589	0.999995	53	3	-0.14762	0.1691	0.41121	0.980479	48	4	-0.14762
hSLC35A1	10	0.30171	0.56941	0.999995	54	4	0.29821	0.00462	0.025746	0.376533	8	5	0.29821
hCHST11	10	0.30687	0.57469	0.999995	55	4	-0.32384	0.36647	0.6459	0.999995	62	2	-0.32384
hB3GNTL1	10	0.30893	0.57691	0.999995	56	2	0.32855	0.21408	0.47462	0.990582	55	5	0.32855
hST3GAL2	10	0.34346	0.61042	0.999995	57	3	0.46504	0.078959	0.24666	0.798896	36	6	0.46504
hCHST15	10	0.35291	0.61969	0.999995	58	1	0.044229	0.37004	0.64905	0.999995	63	3	0.044229
hB4GALT5	10	0.36223	0.62823	0.999995	59	2	0.054367	0.1744	0.41901	0.980479	50	2	0.054367
hFUT8	10	0.38651	0.65135	0.999995	60	3	0.18482	0.24749	0.5188	0.999995	58	5	0.18482
hST3GAL3	10	0.39137	0.65615	0.999995	61	2	0.011498	0.49096	0.74816	0.999995	68	2	0.011498
hFUT11	10	0.41167	0.67492	0.999995	62	4	-0.22938	0.55203	0.79621	0.999995	76	4	-0.22938
hB3GNT9	10	0.41949	0.68185	0.999995	63	2	0.84109	0.0016041	0.010369	0.232963	5	7	0.84109
hPOMT2	10	0.43378	0.69483	0.999995	64	3	0.11974	0.45464	0.71895	0.999995	66	4	0.11974
hST6GAL1	10	0.43537	0.69621	0.999995	65	1	0.59881	0.017982	0.079624	0.517556	17	7	0.59881
hMGAT4B	10	0.44362	0.70384	0.999995	66	4	0.28799	0.048603	0.17413	0.668432	29	5	0.28799
hST8SIA4	10	0.45717	0.71594	0.999995	67	4	-0.013696	0.8639	0.94073	0.999995	92	2	-0.013696
hB4GALNT3	10	0.46475	0.72279	0.999995	68	4	-0.094204	0.63311	0.83651	0.999995	81	3	-0.094204
hB4GALT3	10	0.54127	0.77201	0.999995	69	3	-0.26548	0.53625	0.78419	0.999995	73	2	-0.26548
hPOFUT2	10	0.5466	0.77493	0.999995	70	3	0.059567	0.77381	0.9091	0.999995	87	3	0.059567
hFUT2	10	0.54925	0.77642	0.999995	71	3	0.43079	0.098493	0.28988	0.847912	40	5	0.43079
hB4GALT7	10	0.55277	0.77851	0.999995	72	2	0.33437	0.17082	0.41377	0.980479	49	5	0.33437
hCHST14	10	0.56243	0.7841	0.999995	73	3	-0.19244	0.64225	0.84115	0.999995	82	2	-0.19244
hCASD1	10	0.56605	0.78599	0.999995	74	2	0.78631	0.023933	0.10105	0.563001	20	7	0.78631
hB4GALT4	10	0.57286	0.7898	0.999995	75	3	0.35859	0.25978	0.53478	0.999995	59	5	0.35859
hPOMT1	10	0.58319	0.79601	0.999995	76	3	0.23163	0.21218	0.47181	0.990582	54	5	0.23163
hNEU1	10	0.58321	0.79602	0.999995	77	2	0.3871	0.049775	0.17711	0.668432	30	5	0.3871
Neg	10	0.59156	0.80089	0.999995	78	2	0.65588	0.021368	0.091746	0.563001	18	6	0.65588
Ren	10	0.59996	0.8057	0.999995	79	3	0.66246	0.036936	0.1427	0.642141	26	6	0.66246
hFUT10	10	0.60852	0.8106	0.999995	80	3	0.029359	0.55448	0.79808	0.999995	77	4	0.029359
hC1GALT1	10	0.6135	0.81354	0.999995	81	3	-0.10085	0.96757	0.97928	0.999995	98	1	-0.10085
hB3GALT6	10	0.6339	0.82539	0.999995	82	3	0.23013	0.19161	0.44292	0.990582	52	5	0.23013
hFUT4	10	0.64985	0.83521	0.999995	83	3	0.085374	0.89927	0.95423	0.999995	94	2	0.085374
hGALT	10	0.69855	0.86387	0.999995	84	2	-0.02239	0.51975	0.77075	0.999995	69	3	-0.02239
hMGAT5	10	0.70839	0.86992	0.999995	85	3	0.21836	0.19748	0.4512	0.990582	53	3	0.21836
hCMAS	10	0.71228	0.87224	0.999995	86	2	0.43515	0.10228	0.29749	0.848943	41	5	0.43515
hHS6ST2	10	0.72209	0.87825	0.999995	87	2	0.14262	0.21946	0.48188	0.990582	56	4	0.14262
hB3GNT5	10	0.72413	0.87953	0.999995	88	2	0.089613	0.067314	0.21993	0.75682	34	2	0.089613
hST3GAL4	10	0.74919	0.891	0.999995	89	2	0.069112	0.15868	0.39651	0.980479	47	4	0.069112
hB3GALNT1	10	0.77324	0.89923	0.999995	90	2	0.41599	0.031939	0.12701	0.594416	23	5	0.41599
hB3GALT5	10	0.78866	0.90479	0.999995	91	2	0.28519	0.26328	0.5396	0.999995	60	5	0.28519
hHS2ST1	10	0.80632	0.911	0.999995	92	2	0.68522	0.01358	0.063948	0.473605	14	6	0.68522
hLFNG	10	0.83958	0.92359	0.999995	93	2	-0.08664	0.15072	0.38393	0.976521	46	3	-0.08664
hMFNG	10	0.84109	0.9243	0.999995	94	2	0.078486	0.67986	0.86002	0.999995	83	3	0.078486
hST3GAL6	10	0.84639	0.92624	0.999995	95	1	0.80999	0.0063448	0.034463	0.448014	9	7	0.80999
hCHST2	9	0.84692	0.92049	0.999995	96	2	0.28302	0.033636	0.1233	0.594416	24	4	0.28302
hB3GNT8	10	0.84979	0.92763	0.999995	97	2	0.47795	0.0291	0.1177	0.594416	22	7	0.47795
hB3GALNT2	10	0.87926	0.94061	0.999995	98	2	0.43984	0.040894	0.15437	0.668432	27	5	0.43984
hB3GALT4	10	0.88524	0.94355	0.999995	99	2	0.48055	0.052651	0.18395	0.67255	32	6	0.48055
hST6GALNAC6	10	0.90978	0.9564	0.999995	100	2	0.40921	0.0839	0.25789	0.798896	37	6	0.40921
hST8SIA5	10	0.91264	0.95785	0.999995	101	2	0.23654	0.54713	0.79238	0.999995	75	4	0.23654
hSIAE	10	0.93356	0.96253	0.999995	102	1	1.0914	1.3837e-05	7.4886e-05	0.004381	2	9	1.0914
hCOLGALT1	10	0.93595	0.96329	0.999995	103	1	0.16262	0.69855	0.86965	0.999995	84	2	0.16262
hB3GNT7	10	0.94334	0.96535	0.999995	104	1	0.58709	0.0073027	0.039145	0.458002	10	7	0.58709
Luc	10	0.95299	0.96825	0.999995	105	1	1.04	0.00029256	0.0021717	0.067611	3	8	1.04
hPOGLUT1	10	0.97409	0.97742	0.999995	106	1	0.069714	0.29818	0.58342	0.999995	61	4	0.069714
hNANS	10	0.97477	0.97779	0.999995	107	1	0.37879	0.10925	0.31198	0.869089	42	6	0.37879
hGALNT7	9	0.97479	0.97584	0.999995	108	1	0.63059	0.050752	0.17089	0.668432	31	5	0.63059
hCSGALNACT1	10	0.97511	0.97792	0.999995	109	1	0.0466	0.008565	0.044877	0.473605	11	4	0.0466
hST6GALNAC3	10	0.97765	0.97948	0.999995	110	1	0.50591	0.0099403	0.050309	0.473605	12	5	0.50591
hPOMGNT2	10	0.98129	0.98224	0.999995	111	1	0.50339	0.0036481	0.021133	0.353221	7	8	0.50339
hST3GAL1	10	0.9818	0.98262	0.999995	112	1	-0.023798	0.91992	0.96323	0.999995	96	2	-0.023798
hGLB1	10	0.99111	0.99118	0.999995	113	0	0.68368	0.014926	0.06892	0.474333	16	6	0.68368
hGALNT6	10	0.99246	0.99267	0.999995	114	0	0.34484	0.13216	0.35632	0.936046	44	5	0.34484
hST8SIA1	10	0.99268	0.9929	0.999995	115	0	0.5574	0.027838	0.11393	0.594416	21	7	0.5574
hCHSY1	10	0.99777	0.99803	0.999995	116	0	0.84542	0.0019196	0.011947	0.232963	6	8	0.84542
LacZ	10	1	1	0.999995	117	0	1.6132	1.6587e-06	4.9924e-06	0.000584	1	10	1.6132

## Sheet: KOPN8_1 sort pos 
id	num	neg|score	neg|p-value	neg|fdr	neg|rank	neg|goodsgrna	neg|lfc			pos|score	pos|p-value	pos|fdr	pos|rank	pos|goodsgrna	pos|lfc
LacZ	10	1	1	0.999995	117	0	1.6132			1.6587e-06	4.9924e-06	0.000584	1	10	1.6132
hSIAE	10	0.93356	0.96253	0.999995	102	1	1.0914			1.3837e-05	7.4886e-05	0.004381	2	9	1.0914
Luc	10	0.95299	0.96825	0.999995	105	1	1.04			0.00029256	0.0021717	0.067611	3	8	1.04
hGNE	10	0.091156	0.27171	0.927587	33	6	-0.64979			0.00031462	0.0023115	0.067611	4	4	-0.64979
hB3GNT9	10	0.41949	0.68185	0.999995	63	2	0.84109			0.0016041	0.010369	0.232963	5	7	0.84109
hCHSY1	10	0.99777	0.99803	0.999995	116	0	0.84542			0.0019196	0.011947	0.232963	6	8	0.84542
hPOMGNT2	10	0.98129	0.98224	0.999995	111	1	0.50339			0.0036481	0.021133	0.353221	7	8	0.50339
hSLC35A1	10	0.30171	0.56941	0.999995	54	4	0.29821			0.00462	0.025746	0.376533	8	5	0.29821
hST3GAL6	10	0.84639	0.92624	0.999995	95	1	0.80999			0.0063448	0.034463	0.448014	9	7	0.80999
hB3GNT7	10	0.94334	0.96535	0.999995	104	1	0.58709			0.0073027	0.039145	0.458002	10	7	0.58709
hCSGALNACT1	10	0.97511	0.97792	0.999995	109	1	0.0466			0.008565	0.044877	0.473605	11	4	0.0466
hST6GALNAC3	10	0.97765	0.97948	0.999995	110	1	0.50591			0.0099403	0.050309	0.473605	12	5	0.50591
hMGAT4A	10	0.036033	0.13342	0.589715	26	4	0.83697			0.012268	0.059045	0.473605	13	6	0.83697
hHS2ST1	10	0.80632	0.911	0.999995	92	2	0.68522			0.01358	0.063948	0.473605	14	6	0.68522
hST3GAL5	10	0.16224	0.39072	0.999995	42	4	-0.047024			0.013802	0.064767	0.473605	15	4	-0.047024
hGLB1	10	0.99111	0.99118	0.999995	113	0	0.68368			0.014926	0.06892	0.474333	16	6	0.68368
hST6GAL1	10	0.43537	0.69621	0.999995	65	1	0.59881			0.017982	0.079624	0.517556	17	7	0.59881
Neg	10	0.59156	0.80089	0.999995	78	2	0.65588			0.021368	0.091746	0.563001	18	6	0.65588
hGALNT14	10	0.1259	0.33144	0.969466	40	2	0.58044			0.023379	0.099074	0.563001	19	6	0.58044
hCASD1	10	0.56605	0.78599	0.999995	74	2	0.78631			0.023933	0.10105	0.563001	20	7	0.78631
hST8SIA1	10	0.99268	0.9929	0.999995	115	0	0.5574			0.027838	0.11393	0.594416	21	7	0.5574
hB3GNT8	10	0.84979	0.92763	0.999995	97	2	0.47795			0.0291	0.1177	0.594416	22	7	0.47795
hB3GALNT1	10	0.77324	0.89923	0.999995	90	2	0.41599			0.031939	0.12701	0.594416	23	5	0.41599
hCHST2	9	0.84692	0.92049	0.999995	96	2	0.28302			0.033636	0.1233	0.594416	24	4	0.28302
RPL23A	2	0.006471	0.012686	0.098949	17	1	-2.5596			0.035785	0.064297	0.473605	25	1	-2.5596
Ren	10	0.59996	0.8057	0.999995	79	3	0.66246			0.036936	0.1427	0.642141	26	6	0.66246
hB3GALNT2	10	0.87926	0.94061	0.999995	98	2	0.43984			0.040894	0.15437	0.668432	27	5	0.43984
hB3GLCT	10	0.16127	0.38917	0.999995	41	3	0.48088			0.047275	0.17067	0.668432	28	5	0.48088
hMGAT4B	10	0.44362	0.70384	0.999995	66	4	0.28799			0.048603	0.17413	0.668432	29	5	0.28799
hNEU1	10	0.58321	0.79602	0.999995	77	2	0.3871			0.049775	0.17711	0.668432	30	5	0.3871
hGALNT7	9	0.97479	0.97584	0.999995	108	1	0.63059			0.050752	0.17089	0.668432	31	5	0.63059
hB3GALT4	10	0.88524	0.94355	0.999995	99	2	0.48055			0.052651	0.18395	0.67255	32	6	0.48055
hFUT3	10	0.20548	0.45644	0.999995	47	3	0.43192			0.061543	0.20606	0.730583	33	5	0.43192
hB3GNT5	10	0.72413	0.87953	0.999995	88	2	0.089613			0.067314	0.21993	0.75682	34	2	0.089613
hCSGALNACT2	10	0.16913	0.40104	0.999995	43	5	-0.3534			0.075974	0.23976	0.798896	35	3	-0.3534
hST3GAL2	10	0.34346	0.61042	0.999995	57	3	0.46504			0.078959	0.24666	0.798896	36	6	0.46504
hST6GALNAC6	10	0.90978	0.9564	0.999995	100	2	0.40921			0.0839	0.25789	0.798896	37	6	0.40921
hGALNT2	10	0.093077	0.27629	0.927587	34	3	0.40382			0.084562	0.25947	0.798896	38	6	0.40382
hFUT1	10	0.1973	0.44402	0.999995	46	5	-0.31757			0.093077	0.27811	0.834337	39	4	-0.31757
hFUT2	10	0.54925	0.77642	0.999995	71	3	0.43079			0.098493	0.28988	0.847912	40	5	0.43079
hCMAS	10	0.71228	0.87224	0.999995	86	2	0.43515			0.10228	0.29749	0.848943	41	5	0.43515
hNANS	10	0.97477	0.97779	0.999995	107	1	0.37879			0.10925	0.31198	0.869089	42	6	0.37879
hUGT3A2	10	0.05648	0.18776	0.784567	28	5	-0.39718			0.12006	0.33371	0.907996	43	4	-0.39718
hGALNT6	10	0.99246	0.99267	0.999995	114	0	0.34484			0.13216	0.35632	0.936046	44	5	0.34484
hGALNT1	10	0.1847	0.42544	0.999995	44	5	-0.29531			0.1346	0.36002	0.936046	45	3	-0.29531
hLFNG	10	0.83958	0.92359	0.999995	93	2	-0.08664			0.15072	0.38393	0.976521	46	3	-0.08664
hST3GAL4	10	0.74919	0.891	0.999995	89	2	0.069112			0.15868	0.39651	0.980479	47	4	0.069112
hNEU3	10	0.2981	0.56589	0.999995	53	3	-0.14762			0.1691	0.41121	0.980479	48	4	-0.14762
hB4GALT7	10	0.55277	0.77851	0.999995	72	2	0.33437			0.17082	0.41377	0.980479	49	5	0.33437
hB4GALT5	10	0.36223	0.62823	0.999995	59	2	0.054367			0.1744	0.41901	0.980479	50	2	0.054367
hNANP	10	0.034703	0.13012	0.589715	24	4	-0.049897			0.18215	0.43026	0.987069	51	4	-0.049897
hB3GALT6	10	0.6339	0.82539	0.999995	82	3	0.23013			0.19161	0.44292	0.990582	52	5	0.23013
hMGAT5	10	0.70839	0.86992	0.999995	85	3	0.21836			0.19748	0.4512	0.990582	53	3	0.21836
hPOMT1	10	0.58319	0.79601	0.999995	76	3	0.23163			0.21218	0.47181	0.990582	54	5	0.23163
hB3GNTL1	10	0.30893	0.57691	0.999995	56	2	0.32855			0.21408	0.47462	0.990582	55	5	0.32855
hHS6ST2	10	0.72209	0.87825	0.999995	87	2	0.14262			0.21946	0.48188	0.990582	56	4	0.14262
hST6GALNAC1	10	0.0012714	0.0083124	0.069468	11	7	-1.5816			0.21998	0.48259	0.990582	57	2	-1.5816
hFUT8	10	0.38651	0.65135	0.999995	60	3	0.18482			0.24749	0.5188	0.999995	58	5	0.18482
hB4GALT4	10	0.57286	0.7898	0.999995	75	3	0.35859			0.25978	0.53478	0.999995	59	5	0.35859
hB3GALT5	10	0.78866	0.90479	0.999995	91	2	0.28519			0.26328	0.5396	0.999995	60	5	0.28519
hPOGLUT1	10	0.97409	0.97742	0.999995	106	1	0.069714			0.29818	0.58342	0.999995	61	4	0.069714
hCHST11	10	0.30687	0.57469	0.999995	55	4	-0.32384			0.36647	0.6459	0.999995	62	2	-0.32384
hCHST15	10	0.35291	0.61969	0.999995	58	1	0.044229			0.37004	0.64905	0.999995	63	3	0.044229
hCHST10	10	0.19005	0.43283	0.999995	45	5	-0.3217			0.3736	0.65222	0.999995	64	2	-0.3217
hC1GALT1C1	10	0.10896	0.30381	0.953963	37	4	0.075557			0.39834	0.67305	0.999995	65	2	0.075557
hPOMT2	10	0.43378	0.69483	0.999995	64	3	0.11974			0.45464	0.71895	0.999995	66	4	0.11974
hB4GALNT4	10	0.22651	0.48738	0.999995	49	3	0.11309			0.49087	0.74809	0.999995	67	2	0.11309
hST3GAL3	10	0.39137	0.65615	0.999995	61	2	0.011498			0.49096	0.74816	0.999995	68	2	0.011498
hGALT	10	0.69855	0.86387	0.999995	84	2	-0.02239			0.51975	0.77075	0.999995	69	3	-0.02239
hRFNG	10	0.12466	0.32954	0.969466	39	4	-0.16231			0.52032	0.7712	0.999995	70	3	-0.16231
hST8SIA6	10	0.035625	0.13247	0.589715	25	6	-1.2113			0.52034	0.77121	0.999995	71	2	-1.2113
hMGAT3	10	0.28008	0.54828	0.999995	51	3	0.12869			0.52672	0.7766	0.999995	72	3	0.12869
hB4GALT3	10	0.54127	0.77201	0.999995	69	3	-0.26548			0.53625	0.78419	0.999995	73	2	-0.26548
hB4GALT2	10	0.10152	0.29122	0.946473	36	4	-0.17222			0.54567	0.79124	0.999995	74	3	-0.17222
hST8SIA5	10	0.91264	0.95785	0.999995	101	2	0.23654			0.54713	0.79238	0.999995	75	4	0.23654
hFUT11	10	0.41167	0.67492	0.999995	62	4	-0.22938			0.55203	0.79621	0.999995	76	4	-0.22938
hFUT10	10	0.60852	0.8106	0.999995	80	3	0.029359			0.55448	0.79808	0.999995	77	4	0.029359
hPOMGNT1	10	0.012796	0.059135	0.314491	21	7	-0.67115			0.56166	0.80187	0.999995	78	1	-0.67115
hB4GALT1	10	0.20813	0.46047	0.999995	48	5	-0.25007			0.61598	0.82832	0.999995	79	3	-0.25007
hGALNT8	10	0.11278	0.30983	0.953963	38	5	-0.37518			0.61716	0.82888	0.999995	80	3	-0.37518
hB4GALNT3	10	0.46475	0.72279	0.999995	68	4	-0.094204			0.63311	0.83651	0.999995	81	3	-0.094204
hCHST14	10	0.56243	0.7841	0.999995	73	3	-0.19244			0.64225	0.84115	0.999995	82	2	-0.19244
hMFNG	10	0.84109	0.9243	0.999995	94	2	0.078486			0.67986	0.86002	0.999995	83	3	0.078486
hCOLGALT1	10	0.93595	0.96329	0.999995	103	1	0.16262			0.69855	0.86965	0.999995	84	2	0.16262
hST6GALNAC4	10	0.29093	0.55897	0.999995	52	4	-0.082824			0.76643	0.90534	0.999995	85	3	-0.082824
hMGAT5B	10	0.087998	0.26427	0.927587	32	6	-0.37685			0.76926	0.90673	0.999995	86	2	-0.37685
hPOFUT2	10	0.5466	0.77493	0.999995	70	3	0.059567			0.77381	0.9091	0.999995	87	3	0.059567
hMGAT2	10	0.0054817	0.02985	0.183811	16	7	-1.1302			0.80328	0.92231	0.999995	88	2	-1.1302
hFUT7	10	0.069126	0.2198	0.8684	29	5	-0.46407			0.82644	0.92902	0.999995	89	1	-0.46407
hST6GALNAC2	10	0.070332	0.22267	0.8684	30	4	-0.2432			0.85638	0.93809	0.999995	90	2	-0.2432
PCNA	2	0.008316	0.016061	0.117443	18	1	-3.4006			0.86385	0.86482	0.999995	91	0	-3.4006
hST8SIA4	10	0.45717	0.71594	0.999995	67	4	-0.013696			0.8639	0.94073	0.999995	92	2	-0.013696
hGCNT1	10	0.26772	0.53618	0.999995	50	4	-0.12772			0.8969	0.95339	0.999995	93	1	-0.12772
hFUT4	10	0.64985	0.83521	0.999995	83	3	0.085374			0.89927	0.95423	0.999995	94	2	0.085374
hB3GAT3	10	0.084562	0.2567	0.927587	31	4	-0.014916			0.9117	0.95916	0.999995	95	2	-0.014916
hST3GAL1	10	0.9818	0.98262	0.999995	112	1	-0.023798			0.91992	0.96323	0.999995	96	2	-0.023798
hSLC33A1	10	2.4863e-06	4.9924e-06	0.000146	4	9	-1.4969			0.95805	0.97646	0.999995	97	1	-1.4969
hC1GALT1	10	0.6135	0.81354	0.999995	81	3	-0.10085			0.96757	0.97928	0.999995	98	1	-0.10085
POLR2D	2	0.028555	0.051846	0.288857	23	2	-3.8975			0.97145	0.97088	0.999995	99	0	-3.8975
hEOGT	10	0.093583	0.27748	0.927587	35	5	-0.65531			0.97231	0.9806	0.999995	100	1	-0.65531
hPOFUT1	10	0.0044327	0.024877	0.161702	15	7	-0.76177			0.97577	0.98184	0.999995	101	1	-0.76177
hHS6ST1	10	0.036936	0.13609	0.589715	27	6	-0.68534			0.98154	0.98449	0.999995	102	1	-0.68534
hCHST12	10	0.018842	0.081301	0.413577	22	6	-0.69178			0.98503	0.98641	0.999995	103	1	-0.69178
hBRD4	2	0.0095424	0.018237	0.125515	19	2	-5.0352			0.99046	0.9902	0.999995	104	0	-5.0352
hRPS20	2	0.003349	0.0066249	0.059624	14	2	-4.2091			0.99665	0.99662	0.999995	105	0	-4.2091
hB3GNT2	10	0.010495	0.050329	0.288857	20	7	-0.77028			0.99708	0.99737	0.999995	106	0	-0.77028
PRL9	2	0.0014063	0.0028507	0.027794	13	2	-5.2647			0.99859	0.99858	0.999995	107	0	-5.2647
CDK1	2	0.0013377	0.0027508	0.027794	12	2	-6.9994			0.99866	0.99862	0.999995	108	0	-6.9994
RPA3	2	0.0012056	0.0025911	0.027794	10	2	-2.8084			0.99879	0.99872	0.999995	109	0	-2.8084
POLR2A	2	0.00069637	0.0015227	0.020055	9	2	-5.1323			0.9993	0.99921	0.999995	110	0	-5.1323
CDK9	2	0.0003963	0.00079379	0.013268	8	2	-4.8515			0.9996	0.99957	0.999995	111	0	-4.8515
hMYC	2	0.000326	0.00055416	0.010806	7	2	-6.4168			0.99967	0.99963	0.999995	112	0	-6.4168
hGALE	10	0.00021723	0.0015427	0.020055	6	8	-1.0888			0.99994	0.99997	0.999995	113	0	-1.0888
hOGA	10	5.2611e-05	0.00035446	0.008294	5	9	-1.848			0.99997	0.99999	0.999995	114	0	-1.848
hMGAT1	10	3.2357e-07	4.9924e-06	0.000146	2	10	-2.4654			0.99998	0.99999	0.999995	115	0	-2.4654
hNGLY1	10	7.7628e-07	4.9924e-06	0.000146	3	10	-2.6041			1	1	0.999995	116	0	-2.6041
hOGT1	10	1.6174e-12	4.9924e-06	0.000146	1	10	-5.7976			1	1	0.999995	117	0	-5.7976

## Sheet: KOPN8_2 sort neg
id	num	neg|score	neg|p-value	neg|fdr	neg|rank	neg|goodsgrna	neg|lfc	pos|score	pos|p-value	pos|fdr	pos|rank	pos|goodsgrna	pos|lfc
hOGT1	10	8.0666e-06	4.4932e-05	0.005257	1	9	-2.6581	0.99718	0.99744	0.997589	116	0	-2.6581
hNGLY1	10	0.0005518	0.0045081	0.16618	2	9	-2.2563	0.56166	0.5775	0.997589	59	1	-2.2563
hFUT8	10	0.0011358	0.008522	0.16618	3	5	-0.26448	0.21245	0.32166	0.964968	38	2	-0.26448
hB3GLCT	10	0.0020912	0.013984	0.204512	4	6	-0.79395	0.063781	0.14	0.849277	18	3	-0.79395
PCNA	2	0.0024539	0.0049874	0.16618	5	2	-2.8309	0.99755	0.99759	0.997589	117	0	-2.8309
CDK9	2	0.0031381	0.0061556	0.16618	6	2	-2.8073	0.99686	0.99686	0.997589	115	0	-2.8073
POLR2A	2	0.0040228	0.0079529	0.16618	7	2	-2.683	0.99598	0.99575	0.997589	114	0	-2.683
hST6GALNAC3	10	0.00462	0.028352	0.331717	8	6	-0.19147	0.058746	0.13063	0.849277	15	3	-0.19147
hMYC	2	0.0062674	0.012186	0.203688	9	2	-2.7478	0.99373	0.99347	0.997589	112	0	-2.7478
hMGAT1	10	0.0062935	0.037568	0.399586	10	8	-0.99286	0.99462	0.99474	0.997589	113	0	-0.99286
Neg	10	0.0096811	0.055271	0.538892	11	3	0.6717	0.79988	0.80099	0.997589	81	0	0.6717
hGNE	10	0.012268	0.066494	0.598445	12	6	-2.0662	0.49589	0.53027	0.997589	56	1	-2.0662
hRPS20	2	0.012449	0.023509	0.30562	13	2	-2.5482	0.98755	0.9871	0.997589	109	0	-2.5482
hOGA	10	0.013802	0.072704	0.607602	14	8	-1.1791	0.56605	0.58093	0.997589	60	1	-1.1791
hSLC35A1	10	0.02014	0.097267	0.654285	15	7	-1.6046	0.7031	0.70511	0.997589	71	0	-1.6046
hST8SIA4	10	0.022909	0.1078	0.654285	16	7	-1.895	0.67395	0.67569	0.997589	68	1	-1.895
hST6GALNAC4	10	0.023767	0.11099	0.654285	17	4	0.18867	0.59975	0.6078	0.997589	61	1	0.18867
hUGT3A2	10	0.024505	0.11356	0.654285	18	5	-0.9822	0.71826	0.72057	0.997589	73	0	-0.9822
hGCNT1	10	0.025742	0.11794	0.654285	19	6	-1.3402	0.76972	0.77078	0.997589	78	0	-1.3402
hGALE	10	0.027204	0.12303	0.654285	20	8	-0.7495	0.75184	0.75302	0.997589	76	0	-0.7495
hGALNT8	10	0.030642	0.13473	0.670634	21	5	-0.79193	0.82258	0.82304	0.997589	85	0	-0.79193
hST3GAL3	10	0.03872	0.16231	0.682769	22	6	-0.99897	0.16657	0.26878	0.964968	30	1	-0.99897
hSLC33A1	10	0.039947	0.1663	0.682769	23	8	-0.66154	0.10152	0.19599	0.849277	26	1	-0.66154
hEOGT	10	0.042436	0.17471	0.682769	24	8	-1.843	0.97765	0.97801	0.997589	105	0	-1.843
hC1GALT1	10	0.042557	0.17507	0.682769	25	8	-1.3067	0.86425	0.86345	0.997589	88	0	-1.3067
hST6GALNAC2	10	0.049368	0.19725	0.744442	26	8	-0.32874	0.96403	0.96504	0.997589	103	0	-0.32874
RPA3	2	0.050834	0.090537	0.654285	27	2	-1.6603	0.94917	0.94935	0.997589	101	0	-1.6603
hST8SIA5	10	0.053079	0.20854	0.750301	28	8	-0.83928	0.9818	0.98212	0.997589	106	0	-0.83928
hNEU1	10	0.05412	0.21162	0.750301	29	4	0.39738	0.36223	0.44869	0.997589	50	1	0.39738
hBRD4	2	0.059076	0.10465	0.654285	30	2	-1.9994	0.94092	0.9412	0.997589	99	0	-1.9994
hST8SIA6	10	0.061591	0.23065	0.75577	31	7	-1.0889	0.27723	0.39734	0.997589	46	1	-1.0889
hB3GALT5	10	0.067933	0.24612	0.75577	32	5	-0.28835	0.6038	0.61112	0.997589	62	1	-0.28835
hB3GALNT1	10	0.069271	0.24914	0.75577	33	6	-1.0809	0.80205	0.80327	0.997589	82	0	-1.0809
hCHST11	10	0.071466	0.25427	0.75577	34	6	-1.0804	0.19748	0.30424	0.964968	34	1	-1.0804
hB4GALT1	10	0.072603	0.25699	0.75577	35	6	-0.81097	0.81257	0.81314	0.997589	84	0	-0.81097
hMGAT2	10	0.07515	0.26292	0.75577	36	6	-1.1087	0.42138	0.48227	0.997589	55	1	-1.1087
hCSGALNACT1	10	0.075974	0.26484	0.75577	37	4	0.39115	0.18985	0.29614	0.964968	33	1	0.39115
CDK1	2	0.078971	0.13757	0.670634	38	2	-1.9566	0.92103	0.9219	0.997589	95	0	-1.9566
hB4GALT2	10	0.080667	0.27578	0.768233	39	7	-0.54645	0.78412	0.78474	0.997589	79	0	-0.54645
hPOFUT1	10	0.087524	0.29135	0.779625	40	6	-0.62152	0.25852	0.37576	0.990979	43	2	-0.62152
hPOMT2	10	0.092673	0.30285	0.779625	41	7	-0.94095	0.66368	0.6656	0.997589	66	1	-0.94095
hST3GAL5	10	0.093077	0.30378	0.779625	42	5	-0.29061	0.26328	0.38115	0.990979	44	1	-0.29061
RPL23A	2	0.093096	0.16055	0.682769	43	1	-0.057992	0.17409	0.17512	0.849277	31	1	-0.057992
hST6GALNAC1	10	0.094388	0.30652	0.779625	44	7	-1.1928	0.049775	0.11362	0.849277	13	1	-1.1928
hB3GALNT2	10	0.098432	0.3154	0.785134	45	6	-1.3616	0.50087	0.53371	0.997589	57	1	-1.3616
PRL9	2	0.0994	0.17052	0.682769	46	2	-1.7601	0.9006	0.90106	0.997589	92	0	-1.7601
hGALNT6	10	0.1058	0.33106	0.799959	47	7	-0.33284	0.94995	0.9509	0.997589	102	0	-0.33284
hST3GAL1	10	0.10766	0.33503	0.799959	48	5	0.051578	0.7977	0.79895	0.997589	80	0	0.051578
hFUT11	10	0.11365	0.34733	0.80926	49	7	-0.6153	0.98302	0.98323	0.997589	107	0	-0.6153
hC1GALT1C1	10	0.1182	0.35662	0.80926	50	7	-0.70393	0.69045	0.69242	0.997589	70	0	-0.70393
hCASD1	10	0.1228	0.36559	0.80926	51	4	0.28995	0.67056	0.67227	0.997589	67	1	0.28995
hFUT3	10	0.12324	0.36659	0.80926	52	7	-0.33499	0.93437	0.93456	0.997589	97	0	-0.33499
hB4GALT5	10	0.13261	0.38569	0.824055	53	6	-0.85821	0.88427	0.88386	0.997589	90	0	-0.85821
hMGAT3	10	0.13353	0.38738	0.824055	54	6	-0.6717	0.99187	0.99219	0.997589	110	0	-0.6717
POLR2D	2	0.13665	0.22676	0.75577	55	1	-0.44269	0.27198	0.27318	0.964968	45	0	-0.44269
hMGAT5	10	0.13983	0.40012	0.835958	56	7	-0.70914	0.65667	0.65859	0.997589	65	1	-0.70914
hFUT7	10	0.14658	0.41338	0.84851	57	7	-0.34246	0.99322	0.99331	0.997589	111	0	-0.34246
hST3GAL6	10	0.15294	0.4255	0.858333	58	4	0.62915	0.20201	0.30958	0.964968	35	2	0.62915
hB4GALT4	10	0.15868	0.43684	0.865013	59	4	1.132	0.042617	0.099664	0.849277	11	3	1.132
Ren	10	0.16365	0.44573	0.865013	60	7	-0.54879	0.38052	0.4588	0.997589	51	1	-0.54879
hFUT2	10	0.16657	0.45099	0.865013	61	5	-0.15208	0.86878	0.8681	0.997589	89	0	-0.15208
hGALNT14	10	0.17488	0.4648	0.87712	62	6	-0.47864	0.071402	0.15468	0.849277	20	2	-0.47864
hB4GALT7	10	0.1814	0.47409	0.880461	63	3	0.79279	0.09314	0.18694	0.849277	24	2	0.79279
hPOMT1	10	0.20896	0.51149	0.935063	64	6	-0.095868	0.8042	0.80539	0.997589	83	0	-0.095868
hGALNT2	10	0.22298	0.53002	0.936941	65	5	-0.27403	0.084562	0.17777	0.849277	22	2	-0.27403
hB3GALT4	10	0.23004	0.53932	0.936941	66	6	-0.3327	0.93193	0.93217	0.997589	96	0	-0.3327
hMGAT4A	10	0.23358	0.54377	0.936941	67	5	-0.24896	0.30441	0.41845	0.997589	48	1	-0.24896
hST3GAL4	10	0.23911	0.55064	0.936941	68	5	-0.037643	0.2478	0.36326	0.988413	42	2	-0.037643
hB3GALT6	10	0.24057	0.55256	0.936941	69	4	0.43003	0.74107	0.74291	0.997589	75	0	0.43003
hMFNG	10	0.26328	0.5797	0.968934	70	4	0.41373	0.94805	0.94899	0.997589	100	0	0.41373
hB3GAT3	10	0.29106	0.61253	0.992683	71	6	-0.14005	0.98682	0.9869	0.997589	108	0	-0.14005
hGALNT1	10	0.29449	0.61634	0.992683	72	3	0.63495	0.15868	0.25993	0.964968	29	1	0.63495
hPOGLUT1	10	0.2977	0.61988	0.992683	73	4	0.42722	0.098868	0.19329	0.849277	25	2	0.42722
hCSGALNACT2	10	0.30463	0.62785	0.992683	74	5	-0.064075	0.1182	0.21448	0.896216	27	2	-0.064075
hB3GNT2	10	0.31614	0.6413	0.992773	75	3	0.59722	0.0051298	0.017598	0.411799	5	4	0.59722
hMGAT4B	10	0.33057	0.65798	0.992773	76	5	-0.018285	0.40417	0.47238	0.997589	53	1	-0.018285
hFUT1	10	0.33201	0.65954	0.992773	77	6	-0.09229	0.68064	0.68209	0.997589	69	0	-0.09229
hNANP	10	0.33417	0.66185	0.992773	78	4	0.58363	0.020517	0.057408	0.849277	6	3	0.58363
hST3GAL2	10	0.34958	0.67875	0.996634	79	5	-0.15734	0.64225	0.64473	0.997589	64	1	-0.15734
hHS2ST1	10	0.35214	0.68146	0.996634	80	3	0.68004	0.23358	0.34647	0.965162	41	2	0.68004
hGALT	10	0.3736	0.70418	0.998248	81	4	0.508	0.058581	0.13028	0.849277	14	1	0.508
hST6GAL1	10	0.39245	0.71905	0.998248	82	4	0.32129	0.1346	0.23296	0.939877	28	1	0.32129
hB3GNTL1	10	0.3949	0.72065	0.998248	83	5	-0.093948	0.5251	0.55064	0.997589	58	1	-0.093948
hNEU3	10	0.40996	0.73176	0.998248	84	3	0.57877	0.38651	0.4622	0.997589	52	1	0.57877
hCHST10	10	0.43096	0.74666	0.998248	85	4	0.412	0.093077	0.1869	0.849277	23	1	0.412
hB3GNT8	10	0.4703	0.77452	0.998248	86	5	-0.079732	0.63856	0.6412	0.997589	63	1	-0.079732
Luc	10	0.47271	0.77616	0.998248	87	5	-0.079938	0.022909	0.0625	0.849277	7	2	-0.079938
hCHSY1	10	0.47988	0.78114	0.998248	88	4	0.69847	0.91654	0.91696	0.997589	93	0	0.69847
hSIAE	10	0.50087	0.79555	0.998248	89	3	1.1154	0.0041016	0.014713	0.411799	3	4	1.1154
hRFNG	10	0.50248	0.79664	0.998248	90	4	0.016954	0.29093	0.41203	0.997589	47	1	0.016954
hFUT10	10	0.54254	0.82363	0.998248	91	3	0.13783	0.22651	0.33794	0.965162	39	2	0.13783
hST8SIA1	10	0.54371	0.82442	0.998248	92	3	1.3415	0.0022332	0.0090313	0.411799	2	4	1.3415
hB4GALNT4	10	0.56665	0.83854	0.998248	93	4	0.33651	0.89569	0.89509	0.997589	91	0	0.33651
hCMAS	10	0.57286	0.84266	0.998248	94	5	0.25647	0.066287	0.14487	0.849277	19	2	0.25647
hCHST15	10	0.57789	0.84606	0.998248	95	5	-0.079314	0.1744	0.27793	0.964968	32	1	-0.079314
hPOFUT2	10	0.59341	0.85645	0.998248	96	4	0.29969	0.84979	0.84953	0.997589	86	0	0.29969
LacZ	10	0.59567	0.85776	0.998248	97	4	0.29583	0.058877	0.13082	0.849277	16	2	0.29583
hB3GNT7	10	0.60286	0.86216	0.998248	98	4	0.32328	0.85312	0.85298	0.997589	87	0	0.32328
hST6GALNAC6	10	0.62729	0.87609	0.998248	99	4	0.30976	0.074009	0.15985	0.849277	21	2	0.30976
hNANS	10	0.62837	0.87655	0.998248	100	3	0.051331	0.00462	0.015901	0.411799	4	2	0.051331
hCHST2	9	0.65872	0.87666	0.998248	101	4	-0.1158	0.20458	0.30607	0.964968	36	2	-0.1158
hCHST12	10	0.70625	0.90729	0.998248	102	3	0.46379	0.96757	0.9685	0.997589	104	0	0.46379
hGALNT7	9	0.78908	0.93421	0.998248	103	3	1.2043	0.23315	0.34114	0.965162	40	2	1.2043
hB3GNT5	10	0.8105	0.94878	0.998248	104	2	1.4341	0.0017749	0.0073438	0.411799	1	5	1.4341
hFUT4	10	0.81332	0.94994	0.998248	105	3	0.45043	0.76474	0.76581	0.997589	77	0	0.45043
hB4GALT3	10	0.81374	0.95014	0.998248	106	3	0.93027	0.031939	0.079654	0.849277	8	2	0.93027
hMGAT5B	10	0.81652	0.95139	0.998248	107	3	0.40626	0.32419	0.42861	0.997589	49	1	0.40626
hGLB1	10	0.84467	0.9591	0.998248	108	1	1.3656	0.036689	0.08854	0.849277	10	2	1.3656
hHS6ST2	10	0.86918	0.96444	0.998248	109	2	1.3975	0.71228	0.71454	0.997589	72	0	1.3975
hPOMGNT1	10	0.88005	0.96731	0.998248	110	3	0.52745	0.939	0.93956	0.997589	98	0	0.52745
hLFNG	10	0.90597	0.97441	0.998248	111	3	0.39528	0.72121	0.72357	0.997589	74	0	0.39528
hCOLGALT1	10	0.90827	0.97506	0.998248	112	1	1.1243	0.20548	0.31399	0.964968	37	2	1.1243
hB4GALNT3	10	0.91947	0.97833	0.998248	113	2	1.1665	0.043857	0.1023	0.849277	12	3	1.1665
hCHST14	10	0.92166	0.97909	0.998248	114	2	0.81295	0.9185	0.91877	0.997589	94	0	0.81295
hB3GNT9	10	0.96356	0.98976	0.998248	115	2	1.7201	0.033388	0.08251	0.849277	9	3	1.7201
hHS6ST1	10	0.9954	0.99758	0.998248	116	1	1.5456	0.061697	0.13606	0.849277	17	3	1.5456
hPOMGNT2	10	0.99731	0.99825	0.998248	117	1	1.1315	0.40996	0.47555	0.997589	54	1	1.1315

## Sheet: KOPN8_2 sort pos
id	num	neg|score	neg|p-value	neg|fdr	neg|rank	neg|goodsgrna	neg|lfc	pos|score	pos|p-value	pos|fdr	pos|rank	pos|goodsgrna	pos|lfc
hB3GNT5	10	0.8105	0.94878	0.998248	104	2	1.4341	0.0017749	0.0073438	0.411799	1	5	1.4341
hST8SIA1	10	0.54371	0.82442	0.998248	92	3	1.3415	0.0022332	0.0090313	0.411799	2	4	1.3415
hSIAE	10	0.50087	0.79555	0.998248	89	3	1.1154	0.0041016	0.014713	0.411799	3	4	1.1154
hNANS	10	0.62837	0.87655	0.998248	100	3	0.051331	0.00462	0.015901	0.411799	4	2	0.051331
hB3GNT2	10	0.31614	0.6413	0.992773	75	3	0.59722	0.0051298	0.017598	0.411799	5	4	0.59722
hNANP	10	0.33417	0.66185	0.992773	78	4	0.58363	0.020517	0.057408	0.849277	6	3	0.58363
Luc	10	0.47271	0.77616	0.998248	87	5	-0.079938	0.022909	0.0625	0.849277	7	2	-0.079938
hB4GALT3	10	0.81374	0.95014	0.998248	106	3	0.93027	0.031939	0.079654	0.849277	8	2	0.93027
hB3GNT9	10	0.96356	0.98976	0.998248	115	2	1.7201	0.033388	0.08251	0.849277	9	3	1.7201
hGLB1	10	0.84467	0.9591	0.998248	108	1	1.3656	0.036689	0.08854	0.849277	10	2	1.3656
hB4GALT4	10	0.15868	0.43684	0.865013	59	4	1.132	0.042617	0.099664	0.849277	11	3	1.132
hB4GALNT3	10	0.91947	0.97833	0.998248	113	2	1.1665	0.043857	0.1023	0.849277	12	3	1.1665
hST6GALNAC1	10	0.094388	0.30652	0.779625	44	7	-1.1928	0.049775	0.11362	0.849277	13	1	-1.1928
hGALT	10	0.3736	0.70418	0.998248	81	4	0.508	0.058581	0.13028	0.849277	14	1	0.508
hST6GALNAC3	10	0.00462	0.028352	0.331717	8	6	-0.19147	0.058746	0.13063	0.849277	15	3	-0.19147
LacZ	10	0.59567	0.85776	0.998248	97	4	0.29583	0.058877	0.13082	0.849277	16	2	0.29583
hHS6ST1	10	0.9954	0.99758	0.998248	116	1	1.5456	0.061697	0.13606	0.849277	17	3	1.5456
hB3GLCT	10	0.0020912	0.013984	0.204512	4	6	-0.79395	0.063781	0.14	0.849277	18	3	-0.79395
hCMAS	10	0.57286	0.84266	0.998248	94	5	0.25647	0.066287	0.14487	0.849277	19	2	0.25647
hGALNT14	10	0.17488	0.4648	0.87712	62	6	-0.47864	0.071402	0.15468	0.849277	20	2	-0.47864
hST6GALNAC6	10	0.62729	0.87609	0.998248	99	4	0.30976	0.074009	0.15985	0.849277	21	2	0.30976
hGALNT2	10	0.22298	0.53002	0.936941	65	5	-0.27403	0.084562	0.17777	0.849277	22	2	-0.27403
hCHST10	10	0.43096	0.74666	0.998248	85	4	0.412	0.093077	0.1869	0.849277	23	1	0.412
hB4GALT7	10	0.1814	0.47409	0.880461	63	3	0.79279	0.09314	0.18694	0.849277	24	2	0.79279
hPOGLUT1	10	0.2977	0.61988	0.992683	73	4	0.42722	0.098868	0.19329	0.849277	25	2	0.42722
hSLC33A1	10	0.039947	0.1663	0.682769	23	8	-0.66154	0.10152	0.19599	0.849277	26	1	-0.66154
hCSGALNACT2	10	0.30463	0.62785	0.992683	74	5	-0.064075	0.1182	0.21448	0.896216	27	2	-0.064075
hST6GAL1	10	0.39245	0.71905	0.998248	82	4	0.32129	0.1346	0.23296	0.939877	28	1	0.32129
hGALNT1	10	0.29449	0.61634	0.992683	72	3	0.63495	0.15868	0.25993	0.964968	29	1	0.63495
hST3GAL3	10	0.03872	0.16231	0.682769	22	6	-0.99897	0.16657	0.26878	0.964968	30	1	-0.99897
RPL23A	2	0.093096	0.16055	0.682769	43	1	-0.057992	0.17409	0.17512	0.849277	31	1	-0.057992
hCHST15	10	0.57789	0.84606	0.998248	95	5	-0.079314	0.1744	0.27793	0.964968	32	1	-0.079314
hCSGALNACT1	10	0.075974	0.26484	0.75577	37	4	0.39115	0.18985	0.29614	0.964968	33	1	0.39115
hCHST11	10	0.071466	0.25427	0.75577	34	6	-1.0804	0.19748	0.30424	0.964968	34	1	-1.0804
hST3GAL6	10	0.15294	0.4255	0.858333	58	4	0.62915	0.20201	0.30958	0.964968	35	2	0.62915
hCHST2	9	0.65872	0.87666	0.998248	101	4	-0.1158	0.20458	0.30607	0.964968	36	2	-0.1158
hCOLGALT1	10	0.90827	0.97506	0.998248	112	1	1.1243	0.20548	0.31399	0.964968	37	2	1.1243
hFUT8	10	0.0011358	0.008522	0.16618	3	5	-0.26448	0.21245	0.32166	0.964968	38	2	-0.26448
hFUT10	10	0.54254	0.82363	0.998248	91	3	0.13783	0.22651	0.33794	0.965162	39	2	0.13783
hGALNT7	9	0.78908	0.93421	0.998248	103	3	1.2043	0.23315	0.34114	0.965162	40	2	1.2043
hHS2ST1	10	0.35214	0.68146	0.996634	80	3	0.68004	0.23358	0.34647	0.965162	41	2	0.68004
hST3GAL4	10	0.23911	0.55064	0.936941	68	5	-0.037643	0.2478	0.36326	0.988413	42	2	-0.037643
hPOFUT1	10	0.087524	0.29135	0.779625	40	6	-0.62152	0.25852	0.37576	0.990979	43	2	-0.62152
hST3GAL5	10	0.093077	0.30378	0.779625	42	5	-0.29061	0.26328	0.38115	0.990979	44	1	-0.29061
POLR2D	2	0.13665	0.22676	0.75577	55	1	-0.44269	0.27198	0.27318	0.964968	45	0	-0.44269
hST8SIA6	10	0.061591	0.23065	0.75577	31	7	-1.0889	0.27723	0.39734	0.997589	46	1	-1.0889
hRFNG	10	0.50248	0.79664	0.998248	90	4	0.016954	0.29093	0.41203	0.997589	47	1	0.016954
hMGAT4A	10	0.23358	0.54377	0.936941	67	5	-0.24896	0.30441	0.41845	0.997589	48	1	-0.24896
hMGAT5B	10	0.81652	0.95139	0.998248	107	3	0.40626	0.32419	0.42861	0.997589	49	1	0.40626
hNEU1	10	0.05412	0.21162	0.750301	29	4	0.39738	0.36223	0.44869	0.997589	50	1	0.39738
Ren	10	0.16365	0.44573	0.865013	60	7	-0.54879	0.38052	0.4588	0.997589	51	1	-0.54879
hNEU3	10	0.40996	0.73176	0.998248	84	3	0.57877	0.38651	0.4622	0.997589	52	1	0.57877
hMGAT4B	10	0.33057	0.65798	0.992773	76	5	-0.018285	0.40417	0.47238	0.997589	53	1	-0.018285
hPOMGNT2	10	0.99731	0.99825	0.998248	117	1	1.1315	0.40996	0.47555	0.997589	54	1	1.1315
hMGAT2	10	0.07515	0.26292	0.75577	36	6	-1.1087	0.42138	0.48227	0.997589	55	1	-1.1087
hGNE	10	0.012268	0.066494	0.598445	12	6	-2.0662	0.49589	0.53027	0.997589	56	1	-2.0662
hB3GALNT2	10	0.098432	0.3154	0.785134	45	6	-1.3616	0.50087	0.53371	0.997589	57	1	-1.3616
hB3GNTL1	10	0.3949	0.72065	0.998248	83	5	-0.093948	0.5251	0.55064	0.997589	58	1	-0.093948
hNGLY1	10	0.0005518	0.0045081	0.16618	2	9	-2.2563	0.56166	0.5775	0.997589	59	1	-2.2563
hOGA	10	0.013802	0.072704	0.607602	14	8	-1.1791	0.56605	0.58093	0.997589	60	1	-1.1791
hST6GALNAC4	10	0.023767	0.11099	0.654285	17	4	0.18867	0.59975	0.6078	0.997589	61	1	0.18867
hB3GALT5	10	0.067933	0.24612	0.75577	32	5	-0.28835	0.6038	0.61112	0.997589	62	1	-0.28835
hB3GNT8	10	0.4703	0.77452	0.998248	86	5	-0.079732	0.63856	0.6412	0.997589	63	1	-0.079732
hST3GAL2	10	0.34958	0.67875	0.996634	79	5	-0.15734	0.64225	0.64473	0.997589	64	1	-0.15734
hMGAT5	10	0.13983	0.40012	0.835958	56	7	-0.70914	0.65667	0.65859	0.997589	65	1	-0.70914
hPOMT2	10	0.092673	0.30285	0.779625	41	7	-0.94095	0.66368	0.6656	0.997589	66	1	-0.94095
hCASD1	10	0.1228	0.36559	0.80926	51	4	0.28995	0.67056	0.67227	0.997589	67	1	0.28995
hST8SIA4	10	0.022909	0.1078	0.654285	16	7	-1.895	0.67395	0.67569	0.997589	68	1	-1.895
hFUT1	10	0.33201	0.65954	0.992773	77	6	-0.09229	0.68064	0.68209	0.997589	69	0	-0.09229
hC1GALT1C1	10	0.1182	0.35662	0.80926	50	7	-0.70393	0.69045	0.69242	0.997589	70	0	-0.70393
hSLC35A1	10	0.02014	0.097267	0.654285	15	7	-1.6046	0.7031	0.70511	0.997589	71	0	-1.6046
hHS6ST2	10	0.86918	0.96444	0.998248	109	2	1.3975	0.71228	0.71454	0.997589	72	0	1.3975
hUGT3A2	10	0.024505	0.11356	0.654285	18	5	-0.9822	0.71826	0.72057	0.997589	73	0	-0.9822
hLFNG	10	0.90597	0.97441	0.998248	111	3	0.39528	0.72121	0.72357	0.997589	74	0	0.39528
hB3GALT6	10	0.24057	0.55256	0.936941	69	4	0.43003	0.74107	0.74291	0.997589	75	0	0.43003
hGALE	10	0.027204	0.12303	0.654285	20	8	-0.7495	0.75184	0.75302	0.997589	76	0	-0.7495
hFUT4	10	0.81332	0.94994	0.998248	105	3	0.45043	0.76474	0.76581	0.997589	77	0	0.45043
hGCNT1	10	0.025742	0.11794	0.654285	19	6	-1.3402	0.76972	0.77078	0.997589	78	0	-1.3402
hB4GALT2	10	0.080667	0.27578	0.768233	39	7	-0.54645	0.78412	0.78474	0.997589	79	0	-0.54645
hST3GAL1	10	0.10766	0.33503	0.799959	48	5	0.051578	0.7977	0.79895	0.997589	80	0	0.051578
Neg	10	0.0096811	0.055271	0.538892	11	3	0.6717	0.79988	0.80099	0.997589	81	0	0.6717
hB3GALNT1	10	0.069271	0.24914	0.75577	33	6	-1.0809	0.80205	0.80327	0.997589	82	0	-1.0809
hPOMT1	10	0.20896	0.51149	0.935063	64	6	-0.095868	0.8042	0.80539	0.997589	83	0	-0.095868
hB4GALT1	10	0.072603	0.25699	0.75577	35	6	-0.81097	0.81257	0.81314	0.997589	84	0	-0.81097
hGALNT8	10	0.030642	0.13473	0.670634	21	5	-0.79193	0.82258	0.82304	0.997589	85	0	-0.79193
hPOFUT2	10	0.59341	0.85645	0.998248	96	4	0.29969	0.84979	0.84953	0.997589	86	0	0.29969
hB3GNT7	10	0.60286	0.86216	0.998248	98	4	0.32328	0.85312	0.85298	0.997589	87	0	0.32328
hC1GALT1	10	0.042557	0.17507	0.682769	25	8	-1.3067	0.86425	0.86345	0.997589	88	0	-1.3067
hFUT2	10	0.16657	0.45099	0.865013	61	5	-0.15208	0.86878	0.8681	0.997589	89	0	-0.15208
hB4GALT5	10	0.13261	0.38569	0.824055	53	6	-0.85821	0.88427	0.88386	0.997589	90	0	-0.85821
hB4GALNT4	10	0.56665	0.83854	0.998248	93	4	0.33651	0.89569	0.89509	0.997589	91	0	0.33651
PRL9	2	0.0994	0.17052	0.682769	46	2	-1.7601	0.9006	0.90106	0.997589	92	0	-1.7601
hCHSY1	10	0.47988	0.78114	0.998248	88	4	0.69847	0.91654	0.91696	0.997589	93	0	0.69847
hCHST14	10	0.92166	0.97909	0.998248	114	2	0.81295	0.9185	0.91877	0.997589	94	0	0.81295
CDK1	2	0.078971	0.13757	0.670634	38	2	-1.9566	0.92103	0.9219	0.997589	95	0	-1.9566
hB3GALT4	10	0.23004	0.53932	0.936941	66	6	-0.3327	0.93193	0.93217	0.997589	96	0	-0.3327
hFUT3	10	0.12324	0.36659	0.80926	52	7	-0.33499	0.93437	0.93456	0.997589	97	0	-0.33499
hPOMGNT1	10	0.88005	0.96731	0.998248	110	3	0.52745	0.939	0.93956	0.997589	98	0	0.52745
hBRD4	2	0.059076	0.10465	0.654285	30	2	-1.9994	0.94092	0.9412	0.997589	99	0	-1.9994
hMFNG	10	0.26328	0.5797	0.968934	70	4	0.41373	0.94805	0.94899	0.997589	100	0	0.41373
RPA3	2	0.050834	0.090537	0.654285	27	2	-1.6603	0.94917	0.94935	0.997589	101	0	-1.6603
hGALNT6	10	0.1058	0.33106	0.799959	47	7	-0.33284	0.94995	0.9509	0.997589	102	0	-0.33284
hST6GALNAC2	10	0.049368	0.19725	0.744442	26	8	-0.32874	0.96403	0.96504	0.997589	103	0	-0.32874
hCHST12	10	0.70625	0.90729	0.998248	102	3	0.46379	0.96757	0.9685	0.997589	104	0	0.46379
hEOGT	10	0.042436	0.17471	0.682769	24	8	-1.843	0.97765	0.97801	0.997589	105	0	-1.843
hST8SIA5	10	0.053079	0.20854	0.750301	28	8	-0.83928	0.9818	0.98212	0.997589	106	0	-0.83928
hFUT11	10	0.11365	0.34733	0.80926	49	7	-0.6153	0.98302	0.98323	0.997589	107	0	-0.6153
hB3GAT3	10	0.29106	0.61253	0.992683	71	6	-0.14005	0.98682	0.9869	0.997589	108	0	-0.14005
hRPS20	2	0.012449	0.023509	0.30562	13	2	-2.5482	0.98755	0.9871	0.997589	109	0	-2.5482
hMGAT3	10	0.13353	0.38738	0.824055	54	6	-0.6717	0.99187	0.99219	0.997589	110	0	-0.6717
hFUT7	10	0.14658	0.41338	0.84851	57	7	-0.34246	0.99322	0.99331	0.997589	111	0	-0.34246
hMYC	2	0.0062674	0.012186	0.203688	9	2	-2.7478	0.99373	0.99347	0.997589	112	0	-2.7478
hMGAT1	10	0.0062935	0.037568	0.399586	10	8	-0.99286	0.99462	0.99474	0.997589	113	0	-0.99286
POLR2A	2	0.0040228	0.0079529	0.16618	7	2	-2.683	0.99598	0.99575	0.997589	114	0	-2.683
CDK9	2	0.0031381	0.0061556	0.16618	6	2	-2.8073	0.99686	0.99686	0.997589	115	0	-2.8073
hOGT1	10	8.0666e-06	4.4932e-05	0.005257	1	9	-2.6581	0.99718	0.99744	0.997589	116	0	-2.6581
PCNA	2	0.0024539	0.0049874	0.16618	5	2	-2.8309	0.99755	0.99759	0.997589	117	0	-2.8309

## Sheet: KOPN8_1 and_2 sort combined
id	num	neg|score	neg|p-value	neg|fdr	neg|rank	neg|goodsgrna	neg|lfc	pos|score	pos|p-value	pos|fdr	pos|rank	pos|goodsgrna	pos|lfc
hOGT1	10	3.3171e-10	4.9924e-06	0.000292	1	10	-4.547	1	1	0.999995	117	0	-4.547
hNGLY1	10	6.7455e-07	4.9924e-06	0.000292	2	9	-2.3245	0.9907	0.99079	0.999995	102	0	-2.3245
hMGAT1	10	2.6572e-05	0.0001947	0.007593	3	8	-1.6668	0.99987	0.99993	0.999995	116	0	-1.6668
hOGA	10	0.00037163	0.0025012	0.058528	4	7	-1.532	0.94869	0.95506	0.999995	96	1	-1.532
hMYC	2	0.00092571	0.0020719	0.058528	5	2	-6.0261	0.99852	0.99852	0.999995	114	0	-6.0261
CDK9	2	0.0016223	0.0032501	0.063376	6	2	-4.5829	0.99838	0.99835	0.999995	113	0	-4.5829
POLR2A	2	0.0031381	0.0061556	0.09689	7	2	-4.4556	0.99686	0.99686	0.999995	112	0	-4.4556
CDK1	2	0.003349	0.0066249	0.09689	8	2	-3.3889	0.99665	0.99662	0.999995	111	0	-3.3889
hRPS20	2	0.0054186	0.010569	0.133549	9	2	-3.844	0.99458	0.99435	0.999995	107	0	-3.844
RPA3	2	0.0061216	0.011857	0.133549	10	2	-2.2164	0.99388	0.99365	0.999995	106	0	-2.2164
PRL9	2	0.0064148	0.012556	0.133549	11	2	-3.5775	0.99359	0.99331	0.999995	105	0	-3.5775
hST6GALNAC1	10	0.0070867	0.032556	0.293	12	6	-0.91005	0.1744	0.3939	0.99827	43	2	-0.91005
hBRD4	2	0.0081501	0.015731	0.153378	13	2	-4.4328	0.99185	0.99163	0.999995	104	0	-4.4328
hMGAT4A	10	0.011215	0.047573	0.347875	14	3	0.49927	0.26313	0.50404	0.999995	56	4	0.49927
hUGT3A2	10	0.013323	0.054662	0.365992	15	4	0.16963	0.49756	0.71537	0.999995	67	3	0.16963
hMGAT2	10	0.014704	0.059435	0.365992	16	6	-0.79546	0.93516	0.94752	0.999995	93	1	-0.79546
hC1GALT1C1	10	0.017943	0.070258	0.395889	17	5	-0.78212	0.50737	0.723	0.999995	69	2	-0.78212
hSLC33A1	10	0.018154	0.071057	0.395889	18	6	-0.74779	0.43813	0.66945	0.999995	63	1	-0.74779
PCNA	2	0.020731	0.038167	0.318967	19	2	-3.1341	0.97927	0.97871	0.999995	101	0	-3.1341
hB4GALT2	10	0.022909	0.087133	0.463387	20	3	0.00050843	0.84852	0.91914	0.999995	90	2	0.00050843
RPL23A	2	0.023014	0.042121	0.328544	21	1	-1.5341	0.012001	0.02272	0.434404	10	1	-1.5341
hGALE	10	0.0307	0.10639	0.541218	22	5	-0.75138	0.93672	0.94839	0.999995	94	1	-0.75138
POLR2D	2	0.032145	0.058187	0.365992	23	1	-2.1682	0.44097	0.44274	0.99827	64	1	-2.1682
hEOGT	10	0.036936	0.12123	0.591	24	5	-0.6241	0.99863	0.99881	0.999995	115	0	-0.6241
hC1GALT1	10	0.042617	0.13536	0.633481	25	5	-0.63864	0.94334	0.95195	0.999995	95	1	-0.63864
hGCNT1	10	0.050341	0.15412	0.692067	26	4	-0.45005	0.70336	0.84168	0.999995	84	2	-0.45005
hSLC35A1	10	0.057299	0.17069	0.692067	27	5	-0.46026	0.10989	0.28898	0.954326	35	2	-0.46026
hGALNT2	10	0.058581	0.17385	0.692067	28	2	0.42429	0.075974	0.2217	0.822594	31	4	0.42429
hGNE	10	0.061697	0.18141	0.692067	29	4	0.62166	0.21323	0.44376	0.99827	51	4	0.62166
hB4GALT1	10	0.066304	0.19264	0.692067	30	5	-0.34388	0.54925	0.75382	0.999995	73	3	-0.34388
hST8SIA6	10	0.066751	0.19372	0.692067	31	4	0.031254	0.67368	0.82801	0.999995	82	2	0.031254
hFUT7	10	0.067284	0.19511	0.692067	32	5	-0.5023	0.99644	0.99682	0.999995	110	0	-0.5023
hNANP	10	0.067314	0.1952	0.692067	33	2	0.58378	0.0065776	0.032156	0.434404	7	5	0.58378
hST3GAL3	10	0.081969	0.22847	0.786198	34	5	-0.3345	0.18215	0.40424	0.99827	46	2	-0.3345
hCMAS	10	0.10268	0.26434	0.883662	35	3	0.59686	0.036936	0.13006	0.746171	18	5	0.59686
hPOMT2	10	0.10896	0.27416	0.891014	36	4	-0.32208	0.57027	0.76904	0.999995	75	3	-0.32208
hST8SIA4	10	0.12259	0.29513	0.933238	37	3	-0.34075	0.6448	0.81596	0.999995	81	2	-0.34075
hGALNT8	10	0.13002	0.30651	0.942502	38	4	-0.12161	0.58824	0.78313	0.999995	77	2	-0.12161
hCSGALNACT2	10	0.13514	0.31417	0.942502	39	4	0.36642	0.040894	0.14173	0.746171	20	4	0.36642
hCASD1	10	0.15467	0.34351	0.995968	40	3	0.52866	0.065334	0.19904	0.821483	28	5	0.52866
hNEU3	10	0.15796	0.34901	0.995968	41	2	0.35888	0.21998	0.45221	0.99827	52	4	0.35888
Ren	10	0.18585	0.3908	0.999666	42	4	0.10278	0.10177	0.27344	0.940953	34	3	0.10278
hB3GLCT	10	0.18829	0.39413	0.999666	43	3	0.21631	0.045634	0.15543	0.746171	24	4	0.21631
hB4GALT5	10	0.18985	0.39597	0.999666	44	2	-0.12817	0.29093	0.53679	0.999995	58	2	-0.12817
hST6GALNAC2	10	0.19364	0.40156	0.999666	45	4	-0.61995	0.88022	0.92689	0.999995	91	1	-0.61995
hNEU1	10	0.2166	0.43468	0.999666	46	4	0.45324	0.041981	0.14485	0.746171	21	5	0.45324
hFUT8	10	0.21998	0.43993	0.999666	47	2	-0.27301	0.045116	0.15405	0.746171	23	3	-0.27301
hB3GNT2	10	0.22091	0.44136	0.999666	48	3	-0.0038799	0.20187	0.42872	0.99827	50	4	-0.0038799
hPOFUT1	10	0.22738	0.45019	0.999666	49	4	-0.47092	0.62346	0.80717	0.999995	79	1	-0.47092
hCHST11	10	0.22956	0.45347	0.999666	50	4	-0.24545	0.25622	0.49549	0.999995	54	1	-0.24545
hMGAT4B	10	0.23911	0.46689	0.999666	51	3	0.23029	0.27028	0.51236	0.999995	57	2	0.23029
Neg	10	0.27723	0.50257	0.999666	52	1	0.47447	0.040195	0.13955	0.746171	19	4	0.47447
hST6GALNAC4	10	0.30441	0.52717	0.999666	53	2	0.11356	0.70812	0.84397	0.999995	85	2	0.11356
hST3GAL5	10	0.31436	0.53645	0.999666	54	1	0.30914	0.053068	0.17219	0.746171	27	3	0.30914
hGALT	10	0.33777	0.55799	0.999666	55	2	0.34725	0.19569	0.42129	0.99827	48	4	0.34725
hB4GALT4	10	0.34346	0.56314	0.999666	56	2	0.66205	0.013235	0.057957	0.500125	13	5	0.66205
hST6GAL1	10	0.34977	0.56925	0.999666	57	2	0.7944	0.045073	0.15393	0.746171	22	5	0.7944
hB3GALNT2	10	0.3715	0.58885	0.999666	58	3	0.44223	0.97511	0.97557	0.999995	100	0	0.44223
hB3GAT3	10	0.39245	0.60848	0.999666	59	3	-0.25389	0.99569	0.99592	0.999995	109	0	-0.25389
hFUT10	10	0.40267	0.6177	0.999666	60	3	0.28517	0.15068	0.36253	0.99827	41	4	0.28517
hFUT3	10	0.40551	0.62026	0.999666	61	3	0.15842	0.35573	0.60921	0.999995	61	3	0.15842
hST3GAL2	10	0.42701	0.63953	0.999666	62	3	0.18401	0.18101	0.40261	0.99827	45	3	0.18401
hB3GALT5	10	0.45066	0.66179	0.999666	63	3	0.39943	0.64225	0.81495	0.999995	80	2	0.39943
hGALNT1	10	0.48689	0.69572	0.999666	64	3	0.63836	0.13261	0.33134	0.985032	39	5	0.63836
hCHST12	10	0.49096	0.69966	0.999666	65	2	-0.050556	0.96213	0.96443	0.999995	98	1	-0.050556
hMGAT5	10	0.52352	0.71834	0.999666	66	2	0.083492	0.3715	0.62077	0.999995	62	3	0.083492
hB4GALNT4	10	0.56114	0.73748	0.999666	67	2	0.16752	0.52516	0.73605	0.999995	71	3	0.16752
hB3GALNT1	10	0.57028	0.74225	0.999666	68	2	0.39237	0.17463	0.39417	0.99827	44	2	0.39237
hFUT2	10	0.5874	0.75159	0.999666	69	1	0.29969	0.5034	0.71998	0.999995	68	3	0.29969
hFUT1	10	0.62837	0.77394	0.999666	70	2	0.037149	0.71228	0.84604	0.999995	86	1	0.037149
hST8SIA5	10	0.63114	0.77555	0.999666	71	2	-0.15648	0.99174	0.99208	0.999995	103	0	-0.15648
hFUT11	10	0.65667	0.79049	0.999666	72	2	-0.29322	0.96164	0.96398	0.999995	97	1	-0.29322
hPOMT1	10	0.68064	0.80535	0.999666	73	1	0.059752	0.55454	0.75769	0.999995	74	3	0.059752
hST3GAL4	10	0.68128	0.80574	0.999666	74	2	-0.0016851	0.12053	0.30894	0.96669	37	4	-0.0016851
hHS2ST1	10	0.68394	0.80744	0.999666	75	2	0.84036	0.087658	0.24534	0.869849	33	5	0.84036
hB3GNTL1	10	0.68876	0.81063	0.999666	76	2	0.049929	0.26038	0.50036	0.999995	55	4	0.049929
hGALNT14	10	0.69998	0.81813	0.999666	77	2	0.25346	0.19748	0.42327	0.99827	49	3	0.25346
hB3GALT4	10	0.70336	0.82003	0.999666	78	2	0.21634	0.48965	0.70924	0.999995	66	3	0.21634
Luc	10	0.74431	0.8473	0.999666	79	2	0.77038	0.0055551	0.027972	0.434404	6	5	0.77038
hMGAT3	10	0.75702	0.85598	0.999666	80	2	-0.1456	0.99494	0.99515	0.999995	108	0	-0.1456
hCHST10	10	0.76221	0.85965	0.999666	81	1	0.21311	0.5466	0.75178	0.999995	72	3	0.21311
hPOMGNT1	10	0.76725	0.86323	0.999666	82	2	-0.04839	0.89809	0.93264	0.999995	92	1	-0.04839
hB3GALT6	10	0.76972	0.86506	0.999666	83	1	0.10151	0.15849	0.37332	0.99827	42	4	0.10151
hGALNT7	9	0.77177	0.84151	0.999666	84	1	1.0803	0.004549	0.02287	0.434404	4	6	1.0803
hST6GALNAC3	10	0.77702	0.86835	0.999666	85	1	1.1635	0.051033	0.16753	0.746171	26	5	1.1635
hB3GNT9	10	0.81257	0.87838	0.999666	86	1	0.87334	0.007747	0.037129	0.434404	9	7	0.87334
hGLB1	10	0.82258	0.88144	0.999666	87	1	0.97739	0.012914	0.056918	0.500125	12	6	0.97739
hMGAT5B	10	0.8321	0.88458	0.999666	88	1	0.12867	0.31106	0.56034	0.999995	59	3	0.12867
hB3GNT8	10	0.83759	0.8866	0.999666	89	1	0.26577	0.34176	0.59633	0.999995	60	4	0.26577
hB4GALT3	10	0.85312	0.89198	0.999666	90	1	0.42105	0.049775	0.16526	0.746171	25	4	0.42105
hST3GAL1	10	0.85475	0.89247	0.999666	91	1	0.093895	0.74107	0.8595	0.999995	87	2	0.093895
hRFNG	10	0.86115	0.89507	0.999666	92	1	0.14432	0.57471	0.77253	0.999995	76	1	0.14432
hPOFUT2	10	0.86578	0.89675	0.999666	93	1	-0.098671	0.83023	0.9084	0.999995	89	2	-0.098671
hFUT4	10	0.87604	0.9011	0.999666	94	1	0.33968	0.82048	0.90267	0.999995	88	2	0.33968
hB3GNT5	10	0.88158	0.90355	0.999666	95	1	1.2065	0.0016008	0.0097701	0.434404	1	5	1.2065
hNANS	10	0.8869	0.90625	0.999666	96	1	0.43249	0.013802	0.059844	0.500125	14	3	0.43249
hHS6ST2	10	0.89325	0.90944	0.999666	97	1	0.84781	0.012268	0.054782	0.500125	11	6	0.84781
hB4GALT7	10	0.90498	0.91628	0.999666	98	1	0.26813	0.12333	0.31397	0.96669	38	4	0.26813
hPOGLUT1	10	0.90934	0.9191	0.999666	99	1	0.76885	0.0073897	0.035741	0.434404	8	5	0.76885
hB3GNT7	10	0.93437	0.93625	0.999666	100	1	0.31735	0.02632	0.099404	0.684133	17	4	0.31735
hMFNG	10	0.939	0.94033	0.999666	101	1	0.29894	0.97003	0.97084	0.999995	99	1	0.29894
hCHST14	10	0.94263	0.94357	0.999666	102	1	0.096181	0.52034	0.73224	0.999995	70	2	0.096181
hCOLGALT1	10	0.96064	0.96154	0.999666	103	0	0.80713	0.11244	0.29364	0.954326	36	5	0.80713
hHS6ST1	10	0.96449	0.96575	0.999666	104	0	0.3394	0.18958	0.41326	0.99827	47	4	0.3394
hST3GAL6	10	0.97267	0.97333	0.999666	105	0	0.63197	0.071402	0.212	0.822594	30	5	0.63197
hCHSY1	10	0.97409	0.9747	0.999666	106	0	0.86089	0.024221	0.093283	0.682133	16	5	0.86089
hLFNG	10	0.97477	0.97528	0.999666	107	0	0.18107	0.45979	0.68635	0.999995	65	3	0.18107
hGALNT6	10	0.97609	0.97651	0.999666	108	0	0.32188	0.601	0.79288	0.999995	78	3	0.32188
hCHST2	9	0.97778	0.97879	0.999666	109	0	0.53243	0.24042	0.46949	0.999995	53	2	0.53243
hCHST15	10	0.98394	0.98402	0.999666	110	0	0.16774	0.68064	0.83117	0.999995	83	1	0.16774
hCSGALNACT1	10	0.98891	0.98905	0.999666	111	0	0.50678	0.067314	0.20362	0.821483	29	4	0.50678
hB4GALNT3	10	0.99028	0.99048	0.999666	112	0	0.51866	0.13559	0.33676	0.985032	40	5	0.51866
hST6GALNAC6	10	0.99372	0.99386	0.999666	113	0	0.48856	0.077547	0.22498	0.822594	32	4	0.48856
hST8SIA1	10	0.99736	0.99765	0.999666	114	0	1.1055	0.00462	0.023399	0.434404	5	6	1.1055
hPOMGNT2	10	0.99753	0.99784	0.999666	115	0	0.8117	0.0028763	0.015811	0.434404	3	7	0.8117
hSIAE	10	0.9992	0.99922	0.999666	116	0	1.1684	0.00249	0.013934	0.434404	2	7	1.1684
LacZ	10	0.99966	0.99967	0.999666	117	0	0.82099	0.019909	0.079604	0.620911	15	6	0.82099

## Sheet: KOPN8_1 and_2 sort pos
id	num	neg|score	neg|p-value	neg|fdr	neg|rank	neg|goodsgrna	neg|lfc	pos|score	pos|p-value	pos|fdr	pos|rank	pos|goodsgrna	pos|lfc
hB3GNT5	10	0.88158	0.90355	0.999666	95	1	1.2065	0.0016008	0.0097701	0.434404	1	5	1.2065
hSIAE	10	0.9992	0.99922	0.999666	116	0	1.1684	0.00249	0.013934	0.434404	2	7	1.1684
hPOMGNT2	10	0.99753	0.99784	0.999666	115	0	0.8117	0.0028763	0.015811	0.434404	3	7	0.8117
hGALNT7	9	0.77177	0.84151	0.999666	84	1	1.0803	0.004549	0.02287	0.434404	4	6	1.0803
hST8SIA1	10	0.99736	0.99765	0.999666	114	0	1.1055	0.00462	0.023399	0.434404	5	6	1.1055
Luc	10	0.74431	0.8473	0.999666	79	2	0.77038	0.0055551	0.027972	0.434404	6	5	0.77038
hNANP	10	0.067314	0.1952	0.692067	33	2	0.58378	0.0065776	0.032156	0.434404	7	5	0.58378
hPOGLUT1	10	0.90934	0.9191	0.999666	99	1	0.76885	0.0073897	0.035741	0.434404	8	5	0.76885
hB3GNT9	10	0.81257	0.87838	0.999666	86	1	0.87334	0.007747	0.037129	0.434404	9	7	0.87334
RPL23A	2	0.023014	0.042121	0.328544	21	1	-1.5341	0.012001	0.02272	0.434404	10	1	-1.5341
hHS6ST2	10	0.89325	0.90944	0.999666	97	1	0.84781	0.012268	0.054782	0.500125	11	6	0.84781
hGLB1	10	0.82258	0.88144	0.999666	87	1	0.97739	0.012914	0.056918	0.500125	12	6	0.97739
hB4GALT4	10	0.34346	0.56314	0.999666	56	2	0.66205	0.013235	0.057957	0.500125	13	5	0.66205
hNANS	10	0.8869	0.90625	0.999666	96	1	0.43249	0.013802	0.059844	0.500125	14	3	0.43249
LacZ	10	0.99966	0.99967	0.999666	117	0	0.82099	0.019909	0.079604	0.620911	15	6	0.82099
hCHSY1	10	0.97409	0.9747	0.999666	106	0	0.86089	0.024221	0.093283	0.682133	16	5	0.86089
hB3GNT7	10	0.93437	0.93625	0.999666	100	1	0.31735	0.02632	0.099404	0.684133	17	4	0.31735
hCMAS	10	0.10268	0.26434	0.883662	35	3	0.59686	0.036936	0.13006	0.746171	18	5	0.59686
Neg	10	0.27723	0.50257	0.999666	52	1	0.47447	0.040195	0.13955	0.746171	19	4	0.47447
hCSGALNACT2	10	0.13514	0.31417	0.942502	39	4	0.36642	0.040894	0.14173	0.746171	20	4	0.36642
hNEU1	10	0.2166	0.43468	0.999666	46	4	0.45324	0.041981	0.14485	0.746171	21	5	0.45324
hST6GAL1	10	0.34977	0.56925	0.999666	57	2	0.7944	0.045073	0.15393	0.746171	22	5	0.7944
hFUT8	10	0.21998	0.43993	0.999666	47	2	-0.27301	0.045116	0.15405	0.746171	23	3	-0.27301
hB3GLCT	10	0.18829	0.39413	0.999666	43	3	0.21631	0.045634	0.15543	0.746171	24	4	0.21631
hB4GALT3	10	0.85312	0.89198	0.999666	90	1	0.42105	0.049775	0.16526	0.746171	25	4	0.42105
hST6GALNAC3	10	0.77702	0.86835	0.999666	85	1	1.1635	0.051033	0.16753	0.746171	26	5	1.1635
hST3GAL5	10	0.31436	0.53645	0.999666	54	1	0.30914	0.053068	0.17219	0.746171	27	3	0.30914
hCASD1	10	0.15467	0.34351	0.995968	40	3	0.52866	0.065334	0.19904	0.821483	28	5	0.52866
hCSGALNACT1	10	0.98891	0.98905	0.999666	111	0	0.50678	0.067314	0.20362	0.821483	29	4	0.50678
hST3GAL6	10	0.97267	0.97333	0.999666	105	0	0.63197	0.071402	0.212	0.822594	30	5	0.63197
hGALNT2	10	0.058581	0.17385	0.692067	28	2	0.42429	0.075974	0.2217	0.822594	31	4	0.42429
hST6GALNAC6	10	0.99372	0.99386	0.999666	113	0	0.48856	0.077547	0.22498	0.822594	32	4	0.48856
hHS2ST1	10	0.68394	0.80744	0.999666	75	2	0.84036	0.087658	0.24534	0.869849	33	5	0.84036
Ren	10	0.18585	0.3908	0.999666	42	4	0.10278	0.10177	0.27344	0.940953	34	3	0.10278
hSLC35A1	10	0.057299	0.17069	0.692067	27	5	-0.46026	0.10989	0.28898	0.954326	35	2	-0.46026
hCOLGALT1	10	0.96064	0.96154	0.999666	103	0	0.80713	0.11244	0.29364	0.954326	36	5	0.80713
hST3GAL4	10	0.68128	0.80574	0.999666	74	2	-0.0016851	0.12053	0.30894	0.96669	37	4	-0.0016851
hB4GALT7	10	0.90498	0.91628	0.999666	98	1	0.26813	0.12333	0.31397	0.96669	38	4	0.26813
hGALNT1	10	0.48689	0.69572	0.999666	64	3	0.63836	0.13261	0.33134	0.985032	39	5	0.63836
hB4GALNT3	10	0.99028	0.99048	0.999666	112	0	0.51866	0.13559	0.33676	0.985032	40	5	0.51866
hFUT10	10	0.40267	0.6177	0.999666	60	3	0.28517	0.15068	0.36253	0.99827	41	4	0.28517
hB3GALT6	10	0.76972	0.86506	0.999666	83	1	0.10151	0.15849	0.37332	0.99827	42	4	0.10151
hST6GALNAC1	10	0.0070867	0.032556	0.293	12	6	-0.91005	0.1744	0.3939	0.99827	43	2	-0.91005
hB3GALNT1	10	0.57028	0.74225	0.999666	68	2	0.39237	0.17463	0.39417	0.99827	44	2	0.39237
hST3GAL2	10	0.42701	0.63953	0.999666	62	3	0.18401	0.18101	0.40261	0.99827	45	3	0.18401
hST3GAL3	10	0.081969	0.22847	0.786198	34	5	-0.3345	0.18215	0.40424	0.99827	46	2	-0.3345
hHS6ST1	10	0.96449	0.96575	0.999666	104	0	0.3394	0.18958	0.41326	0.99827	47	4	0.3394
hGALT	10	0.33777	0.55799	0.999666	55	2	0.34725	0.19569	0.42129	0.99827	48	4	0.34725
hGALNT14	10	0.69998	0.81813	0.999666	77	2	0.25346	0.19748	0.42327	0.99827	49	3	0.25346
hB3GNT2	10	0.22091	0.44136	0.999666	48	3	-0.0038799	0.20187	0.42872	0.99827	50	4	-0.0038799
hGNE	10	0.061697	0.18141	0.692067	29	4	0.62166	0.21323	0.44376	0.99827	51	4	0.62166
hNEU3	10	0.15796	0.34901	0.995968	41	2	0.35888	0.21998	0.45221	0.99827	52	4	0.35888
hCHST2	9	0.97778	0.97879	0.999666	109	0	0.53243	0.24042	0.46949	0.999995	53	2	0.53243
hCHST11	10	0.22956	0.45347	0.999666	50	4	-0.24545	0.25622	0.49549	0.999995	54	1	-0.24545
hB3GNTL1	10	0.68876	0.81063	0.999666	76	2	0.049929	0.26038	0.50036	0.999995	55	4	0.049929
hMGAT4A	10	0.011215	0.047573	0.347875	14	3	0.49927	0.26313	0.50404	0.999995	56	4	0.49927
hMGAT4B	10	0.23911	0.46689	0.999666	51	3	0.23029	0.27028	0.51236	0.999995	57	2	0.23029
hB4GALT5	10	0.18985	0.39597	0.999666	44	2	-0.12817	0.29093	0.53679	0.999995	58	2	-0.12817
hMGAT5B	10	0.8321	0.88458	0.999666	88	1	0.12867	0.31106	0.56034	0.999995	59	3	0.12867
hB3GNT8	10	0.83759	0.8866	0.999666	89	1	0.26577	0.34176	0.59633	0.999995	60	4	0.26577
hFUT3	10	0.40551	0.62026	0.999666	61	3	0.15842	0.35573	0.60921	0.999995	61	3	0.15842
hMGAT5	10	0.52352	0.71834	0.999666	66	2	0.083492	0.3715	0.62077	0.999995	62	3	0.083492
hSLC33A1	10	0.018154	0.071057	0.395889	18	6	-0.74779	0.43813	0.66945	0.999995	63	1	-0.74779
POLR2D	2	0.032145	0.058187	0.365992	23	1	-2.1682	0.44097	0.44274	0.99827	64	1	-2.1682
hLFNG	10	0.97477	0.97528	0.999666	107	0	0.18107	0.45979	0.68635	0.999995	65	3	0.18107
hB3GALT4	10	0.70336	0.82003	0.999666	78	2	0.21634	0.48965	0.70924	0.999995	66	3	0.21634
hUGT3A2	10	0.013323	0.054662	0.365992	15	4	0.16963	0.49756	0.71537	0.999995	67	3	0.16963
hFUT2	10	0.5874	0.75159	0.999666	69	1	0.29969	0.5034	0.71998	0.999995	68	3	0.29969
hC1GALT1C1	10	0.017943	0.070258	0.395889	17	5	-0.78212	0.50737	0.723	0.999995	69	2	-0.78212
hCHST14	10	0.94263	0.94357	0.999666	102	1	0.096181	0.52034	0.73224	0.999995	70	2	0.096181
hB4GALNT4	10	0.56114	0.73748	0.999666	67	2	0.16752	0.52516	0.73605	0.999995	71	3	0.16752
hCHST10	10	0.76221	0.85965	0.999666	81	1	0.21311	0.5466	0.75178	0.999995	72	3	0.21311
hB4GALT1	10	0.066304	0.19264	0.692067	30	5	-0.34388	0.54925	0.75382	0.999995	73	3	-0.34388
hPOMT1	10	0.68064	0.80535	0.999666	73	1	0.059752	0.55454	0.75769	0.999995	74	3	0.059752
hPOMT2	10	0.10896	0.27416	0.891014	36	4	-0.32208	0.57027	0.76904	0.999995	75	3	-0.32208
hRFNG	10	0.86115	0.89507	0.999666	92	1	0.14432	0.57471	0.77253	0.999995	76	1	0.14432
hGALNT8	10	0.13002	0.30651	0.942502	38	4	-0.12161	0.58824	0.78313	0.999995	77	2	-0.12161
hGALNT6	10	0.97609	0.97651	0.999666	108	0	0.32188	0.601	0.79288	0.999995	78	3	0.32188
hPOFUT1	10	0.22738	0.45019	0.999666	49	4	-0.47092	0.62346	0.80717	0.999995	79	1	-0.47092
hB3GALT5	10	0.45066	0.66179	0.999666	63	3	0.39943	0.64225	0.81495	0.999995	80	2	0.39943
hST8SIA4	10	0.12259	0.29513	0.933238	37	3	-0.34075	0.6448	0.81596	0.999995	81	2	-0.34075
hST8SIA6	10	0.066751	0.19372	0.692067	31	4	0.031254	0.67368	0.82801	0.999995	82	2	0.031254
hCHST15	10	0.98394	0.98402	0.999666	110	0	0.16774	0.68064	0.83117	0.999995	83	1	0.16774
hGCNT1	10	0.050341	0.15412	0.692067	26	4	-0.45005	0.70336	0.84168	0.999995	84	2	-0.45005
hST6GALNAC4	10	0.30441	0.52717	0.999666	53	2	0.11356	0.70812	0.84397	0.999995	85	2	0.11356
hFUT1	10	0.62837	0.77394	0.999666	70	2	0.037149	0.71228	0.84604	0.999995	86	1	0.037149
hST3GAL1	10	0.85475	0.89247	0.999666	91	1	0.093895	0.74107	0.8595	0.999995	87	2	0.093895
hFUT4	10	0.87604	0.9011	0.999666	94	1	0.33968	0.82048	0.90267	0.999995	88	2	0.33968
hPOFUT2	10	0.86578	0.89675	0.999666	93	1	-0.098671	0.83023	0.9084	0.999995	89	2	-0.098671
hB4GALT2	10	0.022909	0.087133	0.463387	20	3	0.00050843	0.84852	0.91914	0.999995	90	2	0.00050843
hST6GALNAC2	10	0.19364	0.40156	0.999666	45	4	-0.61995	0.88022	0.92689	0.999995	91	1	-0.61995
hPOMGNT1	10	0.76725	0.86323	0.999666	82	2	-0.04839	0.89809	0.93264	0.999995	92	1	-0.04839
hMGAT2	10	0.014704	0.059435	0.365992	16	6	-0.79546	0.93516	0.94752	0.999995	93	1	-0.79546
hGALE	10	0.0307	0.10639	0.541218	22	5	-0.75138	0.93672	0.94839	0.999995	94	1	-0.75138
hC1GALT1	10	0.042617	0.13536	0.633481	25	5	-0.63864	0.94334	0.95195	0.999995	95	1	-0.63864
hOGA	10	0.00037163	0.0025012	0.058528	4	7	-1.532	0.94869	0.95506	0.999995	96	1	-1.532
hFUT11	10	0.65667	0.79049	0.999666	72	2	-0.29322	0.96164	0.96398	0.999995	97	1	-0.29322
hCHST12	10	0.49096	0.69966	0.999666	65	2	-0.050556	0.96213	0.96443	0.999995	98	1	-0.050556
hMFNG	10	0.939	0.94033	0.999666	101	1	0.29894	0.97003	0.97084	0.999995	99	1	0.29894
hB3GALNT2	10	0.3715	0.58885	0.999666	58	3	0.44223	0.97511	0.97557	0.999995	100	0	0.44223
PCNA	2	0.020731	0.038167	0.318967	19	2	-3.1341	0.97927	0.97871	0.999995	101	0	-3.1341
hNGLY1	10	6.7455e-07	4.9924e-06	0.000292	2	9	-2.3245	0.9907	0.99079	0.999995	102	0	-2.3245
hST8SIA5	10	0.63114	0.77555	0.999666	71	2	-0.15648	0.99174	0.99208	0.999995	103	0	-0.15648
hBRD4	2	0.0081501	0.015731	0.153378	13	2	-4.4328	0.99185	0.99163	0.999995	104	0	-4.4328
PRL9	2	0.0064148	0.012556	0.133549	11	2	-3.5775	0.99359	0.99331	0.999995	105	0	-3.5775
RPA3	2	0.0061216	0.011857	0.133549	10	2	-2.2164	0.99388	0.99365	0.999995	106	0	-2.2164
hRPS20	2	0.0054186	0.010569	0.133549	9	2	-3.844	0.99458	0.99435	0.999995	107	0	-3.844
hMGAT3	10	0.75702	0.85598	0.999666	80	2	-0.1456	0.99494	0.99515	0.999995	108	0	-0.1456
hB3GAT3	10	0.39245	0.60848	0.999666	59	3	-0.25389	0.99569	0.99592	0.999995	109	0	-0.25389
hFUT7	10	0.067284	0.19511	0.692067	32	5	-0.5023	0.99644	0.99682	0.999995	110	0	-0.5023
CDK1	2	0.003349	0.0066249	0.09689	8	2	-3.3889	0.99665	0.99662	0.999995	111	0	-3.3889
POLR2A	2	0.0031381	0.0061556	0.09689	7	2	-4.4556	0.99686	0.99686	0.999995	112	0	-4.4556
CDK9	2	0.0016223	0.0032501	0.063376	6	2	-4.5829	0.99838	0.99835	0.999995	113	0	-4.5829
hMYC	2	0.00092571	0.0020719	0.058528	5	2	-6.0261	0.99852	0.99852	0.999995	114	0	-6.0261
hEOGT	10	0.036936	0.12123	0.591	24	5	-0.6241	0.99863	0.99881	0.999995	115	0	-0.6241
hMGAT1	10	2.6572e-05	0.0001947	0.007593	3	8	-1.6668	0.99987	0.99993	0.999995	116	0	-1.6668
hOGT1	10	3.3171e-10	4.9924e-06	0.000292	1	10	-4.547	1	1	0.999995	117	0	-4.547

## Sheet: KOPN8_1 sgRNA
sgrna	Gene	control_count	treatment_count	control_mean	treat_mean	LFC	control_var	adj_var	score	p.low	p.high	p.twosided	FDR	high_in_treatment
sg_hSLC35A1_285_a	hSLC35A1	278.97	2426.8/3134	278.97	2780.4	3.3125	250110	19717	17.814	1	2.802e-71	5.6041e-71	6.0636e-68	TRUE
sg_hST3GAL5_813_s	hST3GAL5	85.028	631.1/1427.4	85.028	1029.2	3.582	317030	3147.6	16.83	1	7.8901e-64	1.578e-63	8.5371e-61	TRUE
CN_sg_LacZ_904	LacZ	851.23	1736.7/10875	851.23	6305.9	2.8876	41757000	111060	16.368	1	1.6388e-60	3.2777e-60	1.1822e-57	TRUE
sg_hB3GALNT1_644_s	hB3GALNT1	68.787	964.81/587.66	68.787	776.24	3.4773	71120	2271.2	14.845	1	4.0771e-50	8.1541e-50	2.2057e-47	TRUE
sg_hB3GALNT2_356_s	hB3GALNT2	533.1	1073.8/6120.4	533.1	3597.1	2.7521	12734000	53758	13.215	1	3.635e-40	7.27e-40	1.5732e-37	TRUE
sg_hNEU1_149_s	hNEU1	2291.9	5343.9/17994	2291.9	11669	2.3475	80014000	516680	13.045	1	3.376e-39	6.752e-39	1.2176e-36	TRUE
CN_sg_Ren_794	Ren	1044.2	4917.1/7261.1	1044.2	6089.1	2.5427	2747000	152490	12.919	1	1.7658e-38	3.5316e-38	5.4589e-36	TRUE
sg_hB3GNT5_86_a	hB3GNT5	86.939	540.29/1081.2	86.939	810.72	3.2064	146260	3257.2	12.682	1	3.9778e-37	7.9557e-37	1.076e-34	TRUE
sg_hCSGALNACT2_621_a	hCSGALNACT2	299.03	1409.8/2448.1	299.03	1928.9	2.6854	539030	21955	11	1	1.9534e-28	3.9067e-28	4.6968e-26	TRUE
sg_hGALNT2_126_a	hGALNT2	728.95	2619.7/5072	728.95	3845.9	2.3978	3006800	87320	10.548	1	2.6129e-26	5.2259e-26	5.6544e-24	TRUE
sg_hFUT1_506_a	hFUT1	615.26	1534.6/4982	615.26	3258.3	2.403	5942100	67133	10.201	1	9.9152e-25	1.983e-24	1.9506e-22	TRUE
sg_hST6GALNAC3_527_s	hST6GALNAC3	21.973	335.98/103.87	21.973	219.92	3.2655	26938	395.26	9.9567	1	1.3619e-23	2.7238e-23	2.456e-21	TRUE
sg_hST3GAL6_226_a	hST3GAL6	564.62	1707.1/4212.9	564.62	2960	2.3882	3139400	58765	9.8814	1	2.531e-23	5.0621e-23	4.2132e-21	TRUE
sg_hB3GNT7_596_s	hB3GNT7	2118.1	4955.7/12347	2118.1	8651.5	2.0297	27318000	457100	9.6636	1	2.1534e-22	4.3068e-22	3.3285e-20	TRUE
sg_hB3GNT7_67_a	hB3GNT7	961.1	2746.9/6107.4	961.1	4427.2	2.2024	5646700	134080	9.4658	1	1.4632e-21	2.9264e-21	2.1109e-19	TRUE
sg_hGALNT1_355_s	hGALNT1	243.62	996.59/1862.2	243.62	1429.4	2.5478	374670	15988	9.378	1	3.4554e-21	6.9109e-21	4.6735e-19	TRUE
sg_hHS2ST1_552_s	hHS2ST1	164.32	667.42/1375.2	164.32	1021.3	2.6285	250480	8698.1	9.1889	1	2.0645e-20	4.1289e-20	2.6279e-18	TRUE
sg_hLFNG_671_s	hLFNG	1706.3	2233.8/11652	1706.3	6942.8	2.024	44348000	326770	9.1605	1	2.587e-20	5.174e-20	3.1101e-18	TRUE
sg_hST3GAL4_512_a	hST3GAL4	416.54	2000/2290.2	416.54	2145.1	2.3617	42102	36679	9.0255	1	9.0749e-20	1.815e-19	1.0336e-17	TRUE
hK_sg_RPL23A_1	RPL23A	2797.3	6399.5/13799	2797.3	10099	1.8517	27374000	704080	8.702	1	1.6306e-18	3.2612e-18	1.7643e-16	TRUE
sg_hB4GALT5_619_a	hB4GALT5	1090.1	3645.8/5341.1	1090.1	4493.5	2.0424	1437000	163010	8.4297	1	1.7393e-17	3.4786e-17	1.7923e-15	TRUE
sg_hNANP_442_a	hNANP	253.17	830.87/1864.5	253.17	1347.7	2.4077	534240	16969	8.4025	1	2.2438e-17	4.4877e-17	2.2071e-15	TRUE
sg_hCMAS_196_s	hCMAS	495.84	1570.9/2925.8	495.84	2248.4	2.1787	917890	48048	7.9953	1	6.5394e-16	1.3079e-15	6.1527e-14	TRUE
sg_hMGAT5_1226_a	hMGAT5	316.23	1144.2/1939.3	316.23	1541.7	2.2819	316160	23939	7.9207	1	1.2059e-15	2.4119e-15	1.0439e-13	TRUE
sg_hGNE_225_s	hGNE	767.16	2326.9/4077.6	767.16	3202.3	2.0601	1532500	94521	7.9205	1	1.1902e-15	2.3804e-15	1.0439e-13	TRUE
sg_hST8SIA1_300_s	hST8SIA1	247.44	955.73/1546.9	247.44	1251.3	2.3336	174770	16378	7.8444	1	2.2346e-15	4.4692e-15	1.8599e-13	TRUE
sg_hST6GALNAC1_953_a	hST6GALNAC1	1045.2	2624.3/5588.6	1045.2	4106.4	1.9731	4393500	152710	7.8337	1	2.3773e-15	4.7545e-15	1.9053e-13	TRUE
sg_hST6GAL1_457_s	hST6GAL1	147.13	674.23/951.43	147.13	812.83	2.4579	38420	7332.9	7.774	1	3.9726e-15	7.9452e-15	3.0703e-13	TRUE
sg_hGNE_1262_a	hGNE	797.73	2263.3/4252.1	797.73	3257.7	2.0285	1977700	100430	7.7627	1	4.1832e-15	8.3664e-15	3.1215e-13	TRUE
sg_hGALNT7_563_a	hGALNT7	789.13	2842.2/3520	789.13	3181.1	2.0098	229680	98753	7.6117	1	1.3611e-14	2.7223e-14	9.8183e-13	TRUE
sg_hCSGALNACT1_599_a	hCSGALNACT1	341.07	1373.4/1775.5	341.07	1574.4	2.2034	80808	26913	7.5183	1	2.8287e-14	5.6575e-14	1.9746e-12	TRUE
sg_hGNE_1399_s	hGNE	232.15	1169.1/1114.9	232.15	1142	2.2935	1472.7	14840	7.4688	1	4.1642e-14	8.3285e-14	2.7639e-12	TRUE
sg_hB3GALT5_377_a	hB3GALT5	160.5	390.46/1298.6	160.5	844.52	2.3883	412340	8387.6	7.4688	1	4.2148e-14	8.4297e-14	2.7639e-12	TRUE
CN_sg_Luc_1451	Luc	1705.3	4367.8/7491	1705.3	5929.4	1.7972	4877200	326480	7.3926	1	7.2112e-14	1.4422e-13	4.5897e-12	TRUE
sg_hST3GAL6_68_s	hST3GAL6	277.06	1607.3/1005	277.06	1306.1	2.2329	181370	19509	7.3677	1	8.8925e-14	1.7785e-13	5.4981e-12	TRUE
sg_hB3GLCT_884_a	hB3GLCT	218.78	311.01/1835	218.78	1073	2.2889	1161300	13538	7.3416	1	1.0879e-13	2.1758e-13	6.5395e-12	TRUE
sg_hCHSY1_811_s	hCHSY1	757.61	1965.9/3999.2	757.61	2982.5	1.9756	2067000	92702	7.3076	1	1.3686e-13	2.7372e-13	8.0044e-12	TRUE
sg_hCHST2_707_s	hCHST2	1271.6	2317.8/6852.1	1271.6	4584.9	1.8494	10280000	207020	7.2821	1	1.647e-13	3.294e-13	9.3794e-12	TRUE
sg_hB3GLCT_717_a	hB3GLCT	717.48	1729.8/3945.1	717.48	2837.5	1.9821	2453800	85200	7.2631	1	1.9055e-13	3.8109e-13	1.0573e-11	TRUE
sg_hGNE_376_a	hGNE	301.9	574.35/2117.1	301.9	1345.7	2.1525	1190000	22281	6.9928	1	1.3768e-12	2.7536e-12	7.4485e-11	TRUE
CN_sg_LacZ_336	LacZ	1101.5	3241.8/4641.3	1101.5	3941.5	1.8383	979340	165680	6.9773	1	1.5098e-12	3.0196e-12	7.9687e-11	TRUE
sg_hGALNT14_843_s	hGALNT14	793.91	2004.5/3958.1	793.91	2981.3	1.9076	1908100	99681	6.9282	1	2.1442e-12	4.2885e-12	1.1048e-10	TRUE
CN_sg_LacZ_907	LacZ	996.45	3264.5/3766.9	996.45	3515.7	1.8179	126250	141810	6.69	1	1.1205e-11	2.2411e-11	5.6391e-10	TRUE
sg_hCHSY1_1179_a	hCHSY1	414.63	1114.6/2258.3	414.63	1686.5	2.0215	654010	36418	6.6646	1	1.3468e-11	2.6936e-11	6.6238e-10	TRUE
sg_hNEU3_431_a	hNEU3	1885.9	2746.9/8958	1885.9	5852.5	1.6333	19289000	381700	6.4203	1	6.81e-11	1.362e-10	3.2749e-09	TRUE
CN_sg_LacZ_2496	LacZ	1275.4	2842.2/5528.6	1275.4	4185.4	1.7136	3608200	207990	6.3807	1	8.8355e-11	1.7671e-10	4.0979e-09	TRUE
sg_hCSGALNACT1_424_a	hCSGALNACT1	1472.2	3720.8/5728	1472.2	4724.4	1.6815	2014500	259880	6.3795	1	8.9002e-11	1.78e-10	4.0979e-09	TRUE
CN_sg_LacZ_1739	LacZ	1182.7	3035.2/4780.2	1182.7	3907.7	1.7233	1522600	185010	6.3352	1	1.1884e-10	2.3768e-10	5.3576e-09	TRUE
sg_hCSGALNACT1_926_s	hCSGALNACT1	64.01	347.33/350.38	64.01	348.86	2.428	4.6511	2033.2	6.3172	1	1.4443e-10	2.8886e-10	6.3786e-09	TRUE
CN_sg_LacZ_838	LacZ	2859.4	5723/10600	2859.4	8161.6	1.5128	11893000	728500	6.2121	1	2.6159e-10	5.2318e-10	1.1322e-08	TRUE
sg_hGLB1_877_a	hGLB1	343.93	796.82/1910.2	343.93	1353.5	1.9734	619860	27264	6.1145	1	4.9363e-10	9.8725e-10	2.0945e-08	TRUE
sg_hB3GNT7_743_a	hB3GNT7	925.75	2068.1/4127.5	925.75	3097.8	1.7415	2120500	126510	6.1068	1	5.1066e-10	1.0213e-09	2.1251e-08	TRUE
sg_hMGAT4B_743_a	hMGAT4B	1591.6	3259.9/6280.6	1591.6	4770.2	1.5829	4562100	293320	5.869	1	2.1961e-09	4.3923e-09	8.9669e-08	TRUE
sg_hC1GALT1C1_351_s	hC1GALT1C1	293.3	1046.5/1229.3	293.3	1137.9	1.9523	16708	21307	5.7865	1	3.6759e-09	7.3518e-09	1.4731e-07	TRUE
sg_hMGAT4A_212_s	hMGAT4A	1746.4	3216.8/6912.1	1746.4	5064.4	1.5355	6827600	338780	5.7006	1	5.9764e-09	1.1953e-08	2.3514e-07	TRUE
sg_hMGAT4A_634_a	hMGAT4A	1220	3151/4267.4	1220	3709.2	1.6034	623180	194130	5.6494	1	8.0732e-09	1.6146e-08	3.1197e-07	TRUE
sg_hCASD1_1032_a	hCASD1	779.58	1689/3356.1	779.58	2522.5	1.6928	1389600	96905	5.5991	1	1.0843e-08	2.1686e-08	4.1164e-07	TRUE
sg_hSIAE_672_s	hSIAE	701.24	1902.4/2686.7	701.24	2294.6	1.7088	307600	82228	5.5564	1	1.3872e-08	2.7745e-08	5.1758e-07	TRUE
CN_sg_Luc_371	Luc	3865.4	8515.3/10940	3865.4	9727.8	1.3313	2940300	1163600	5.4347	1	2.7451e-08	5.4901e-08	1.0068e-06	TRUE
CN_sg_Luc_1536	Luc	805.38	1670.8/3380.6	805.38	2525.7	1.6477	1461600	101920	5.3886	1	3.572e-08	7.1441e-08	1.2883e-06	TRUE
sg_hST6GALNAC3_422_a	hST6GALNAC3	45.858	288.31/177.27	45.858	232.79	2.3188	6164.9	1218.1	5.356	1	4.6976e-08	9.3951e-08	1.6665e-06	TRUE
sg_hMGAT4B_984_a	hMGAT4B	2890	3121.4/11821	2890	7471	1.3699	37838000	740640	5.3231	1	5.1033e-08	1.0207e-07	1.7812e-06	TRUE
sg_hB3GNT8_69_s	hB3GNT8	1639.4	4292.8/4854.1	1639.4	4573.5	1.4795	157510	307100	5.2945	1	5.9755e-08	1.1951e-07	2.0525e-06	TRUE
sg_hPOGLUT1_206_s	hPOGLUT1	1383.4	3527.8/4336.1	1383.4	3932	1.5064	326710	235940	5.2469	1	7.7527e-08	1.5505e-07	2.6214e-06	TRUE
CN_sg_Neg_7	Neg	631.5	2002.3/1997	631.5	1999.7	1.6613	13.667	69900	5.1748	1	1.1504e-07	2.3007e-07	3.8298e-06	TRUE
sg_hFUT2_421_s	hFUT2	1348	3232.7/4333.4	1348	3783	1.488	605760	226650	5.1147	1	1.5747e-07	3.1494e-07	5.1631e-06	TRUE
sg_hGALNT6_640_s	hGALNT6	1178	2535.7/4199	1178	3367.4	1.5145	1383300	183850	5.1062	1	1.6486e-07	3.2972e-07	5.3248e-06	TRUE
sg_hST6GALNAC6_529_a	hST6GALNAC6	859.83	1925.1/3219.9	859.83	2572.5	1.5799	838290	112810	5.0992	1	1.7147e-07	3.4294e-07	5.4568e-06	TRUE
sg_hCHST10_98_a	hCHST10	322.91	1023.8/1223.8	322.91	1123.8	1.796	19993	24728	5.0932	1	1.7968e-07	3.5935e-07	5.635e-06	TRUE
sg_hGALNT6_1167_s	hGALNT6	733.72	2233.8/2195.5	733.72	2214.7	1.5925	732.65	88209	4.9864	1	3.0968e-07	6.1936e-07	9.5736e-06	TRUE
sg_hB4GALNT4_1309_s	hB4GALNT4	3705.9	8937.6/8755.4	3705.9	8846.5	1.2551	16591	1089800	4.9242	1	4.2367e-07	8.4735e-07	1.2913e-05	TRUE
sg_hB4GALT4_236_a	hB4GALT4	476.73	1412/1624.5	476.73	1518.3	1.6691	22571	45209	4.8985	1	4.8904e-07	9.7807e-07	1.4698e-05	TRUE
sg_hGALNT14_294_s	hGALNT14	5032.9	7468.8/15521	5032.9	11495	1.1914	32417000	1753400	4.8799	1	5.306e-07	1.0612e-06	1.5729e-05	TRUE
sg_hFUT8_440_a	hFUT8	833.08	2118/2740.3	833.08	2429.2	1.5428	193580	107410	4.87	1	5.6118e-07	1.1224e-06	1.6411e-05	TRUE
sg_hB3GALT6_119_a	hB3GALT6	5481.9	8442.7/16244	5481.9	12343	1.1708	30427000	2002400	4.8487	1	6.2139e-07	1.2428e-06	1.7929e-05	TRUE
sg_hB3GALT4_464_s	hB3GALT4	2204	2805.9/8322.8	2204	5564.4	1.3357	15218000	486230	4.819	1	7.2189e-07	1.4438e-06	2.0555e-05	TRUE
sg_hST8SIA6_559_s	hST8SIA6	619.08	1532.3/2185.8	619.08	1859.1	1.5849	213530	67780	4.7629	1	9.6231e-07	1.9246e-06	2.7045e-05	TRUE
sg_hCHST11_414_s	hCHST11	1650.9	2896.7/5670.7	1650.9	4283.7	1.3751	3847600	310440	4.7254	1	1.1503e-06	2.3007e-06	3.1915e-05	TRUE
sg_hSIAE_1017_s	hSIAE	971.61	1518.7/3898.1	971.61	2708.4	1.478	2830600	136360	4.7033	1	1.2855e-06	2.5709e-06	3.4865e-05	TRUE
sg_hST6GALNAC3_587_s	hST6GALNAC3	985.94	2397.3/3087.4	985.94	2742.3	1.4749	238150	139490	4.7027	1	1.2889e-06	2.5779e-06	3.4865e-05	TRUE
sg_hCHST2_899_a	hCHST2	118.47	417.71/499.95	118.47	458.83	1.9445	3382.2	5248.4	4.6982	1	1.383e-06	2.766e-06	3.6949e-05	TRUE
sg_hSIAE_795_a	hSIAE	1454.1	3044.3/4585.9	1454.1	3815.1	1.391	1188300	254920	4.6762	1	1.4639e-06	2.9279e-06	3.8634e-05	TRUE
sg_hHS6ST2_1165_s	hHS6ST2	2294.8	3477.9/7681.2	2294.8	5579.5	1.2814	8833900	517680	4.5653	1	2.496e-06	4.992e-06	6.5076e-05	TRUE
sg_hHS2ST1_358_s	hHS2ST1	694.55	1096.5/2880.6	694.55	1988.5	1.5162	1591600	81015	4.5462	1	2.7513e-06	5.5026e-06	7.0879e-05	TRUE
sg_hGLB1_792_a	hGLB1	3350.5	7359.8/7803.5	3350.5	7581.6	1.1779	98432	931850	4.3832	0.99999	5.8497e-06	1.1699e-05	0.00014893	TRUE
sg_hOGT1_2000_a	hOGT1	3942.8	24.972/0	3942.8	12.486	-8.192	311.79	1200000	4.3396	7.1382e-06	0.99999	1.4276e-05	0.00017962	FALSE
sg_hPOMGNT1_921_s	hPOMGNT1	1904.1	3577.7/5605.2	1904.1	4591.5	1.2694	2055300	387420	4.3176	0.99999	7.8952e-06	1.579e-05	0.00019638	TRUE
sg_hFUT2_658_a	hFUT2	1312.7	2563/4057.3	1312.7	3310.2	1.3337	1116500	217490	4.2831	0.99999	9.2374e-06	1.8475e-05	0.00022716	TRUE
sg_hST6GALNAC6_404_a	hST6GALNAC6	1224.8	2597/3622.9	1224.8	3110	1.3437	526210	195310	4.2657	0.99999	9.9916e-06	1.9983e-05	0.00024294	TRUE
sg_hFUT11_165_s	hFUT11	4314.4	5879.7/12566	4314.4	9222.9	1.0959	22355000	1380200	4.178	0.99999	1.4703e-05	2.9406e-05	0.00035353	TRUE
sg_hOGT1_397_a	hOGT1	3706.8	36.322/5.5396	3706.8	20.931	-7.4015	473.79	1090300	4.1705	1.52e-05	0.99998	3.04e-05	0.00036146	FALSE
hK_sg_hMYC_1138	hMYC	2535.5	13.621/0	2535.5	6.8104	-8.3432	92.764	604430	4.1397	1.7386e-05	0.99998	3.4772e-05	0.00040895	FALSE
sg_hST3GAL3_552_s	hST3GAL3	1095.8	1105.6/4430.8	1095.8	2768.2	1.3361	5528600	164340	4.1253	0.99998	1.8574e-05	3.7147e-05	0.00043219	TRUE
sg_hCHST2_136_a	hCHST2	933.4	1353/3371.3	933.4	2362.2	1.3386	2036800	128130	3.9915	0.99997	3.2977e-05	6.5954e-05	0.00075918	TRUE
sg_hST3GAL2_470_s	hST3GAL2	1741.6	2821.8/5254.8	1741.6	4038.3	1.2128	2959800	337340	3.9542	0.99996	3.8441e-05	7.6882e-05	0.00087564	TRUE
hK_sg_RPL23A_2	RPL23A	2829.8	43.133/0	2829.8	21.566	-6.9709	930.22	716820	3.9456	3.9803e-05	0.99996	7.9606e-05	0.00089723	FALSE
sg_hB4GALT7_266_s	hB4GALT7	1799	2778.7/5477.3	1799	4128	1.1978	3641400	354730	3.9104	0.99995	4.6126e-05	9.2251e-05	0.001029	TRUE
hK_sg_PCNA_2	PCNA	2908.1	18.161/44.317	2908.1	31.239	-6.4956	342.07	747880	3.8733	5.368e-05	0.99995	0.00010736	0.0011853	FALSE
sg_hB3GNT9_308_a	hB3GNT9	2372.2	4805.9/5640.7	2372.2	5223.3	1.1384	348480	545040	3.8619	0.99994	5.6289e-05	0.00011258	0.0012304	TRUE
sg_hB4GALT2_309_a	hB4GALT2	1928.9	3625.4/5072.5	1928.9	4348.9	1.1725	1047000	395300	3.8491	0.99994	5.9333e-05	0.00011867	0.001284	TRUE
sg_hOGT1_847_a	hOGT1	3008.5	79.455/0	3008.5	39.727	-6.2074	3156.5	788330	3.8384	6.1931e-05	0.99994	0.00012386	0.0013149	FALSE
sg_hHS6ST2_1045_a	hHS6ST2	2645.4	4315.5/7143.4	2645.4	5729.4	1.1146	3998300	645600	3.8383	0.99994	6.1976e-05	0.00012395	0.0013149	TRUE
sg_hCHST15_1054_a	hCHST15	1680.5	2349.6/5343.9	1680.5	3846.7	1.1943	4482900	319130	3.8346	0.99994	6.2967e-05	0.00012593	0.0013229	TRUE
sg_hST6GAL1_700_s	hST6GAL1	1218.1	2254.3/3544.4	1218.1	2899.3	1.2504	832300	193660	3.8204	0.99993	6.68e-05	0.0001336	0.0013767	TRUE
CN_sg_Neg_1	Neg	1918.4	3573.2/5047.1	1918.4	4310.1	1.1674	1086100	391960	3.8203	0.99993	6.6718e-05	0.00013344	0.0013767	TRUE
sg_hRFNG_267_a	hRFNG	374.5	417.71/1678.5	374.5	1048.1	1.4823	794810	31107	3.8192	0.99993	6.8082e-05	0.00013616	0.0013899	TRUE
sg_hST6GALNAC3_480_s	hST6GALNAC3	1785.6	3232.7/4843.5	1785.6	4038.1	1.1768	1297300	350650	3.8039	0.99993	7.1306e-05	0.00014261	0.0014421	TRUE
hK_sg_RPA3_2	RPA3	8469.3	1228.1/798.63	8469.3	1013.4	-3.0618	92242	3936700	3.7882	7.5867e-05	0.99992	0.00015173	0.0015201	FALSE
hK_sg_POLR2A_1	POLR2A	1951.8	27.242/0	1951.8	13.621	-7.0614	371.06	402620	3.7809	7.8134e-05	0.99992	0.00015627	0.0015512	FALSE
hK_sg_CDK1_2	CDK1	697.42	0/0	697.42	0	-9.4479	0	81534	3.771	8.1311e-05	0.99992	0.00016262	0.0015996	FALSE
CN_sg_Neg_4	Neg	1593.6	2261.1/4980.1	1593.6	3620.6	1.1835	3696700	293870	3.7393	0.99991	9.2437e-05	0.00018487	0.0018021	TRUE
sg_hB3GAT3_521_s	hB3GAT3	2193.5	52.213/0	2193.5	26.107	-6.3391	1363.1	482640	3.6973	0.00010897	0.99989	0.00021794	0.0021055	FALSE
sg_hUGT3A2_766_a	hUGT3A2	1303.1	1809.3/4175.5	1303.1	2992.4	1.1987	2799400	215040	3.6428	0.99986	0.00013516	0.00027032	0.0025883	TRUE
sg_hGLB1_1123_s	hGLB1	334.38	894.44/945.89	334.38	920.16	1.4577	1323.9	26100	3.6259	0.99985	0.0001468	0.00029359	0.0027865	TRUE
sg_hFUT10_911_a	hFUT10	529.27	1359.8/1364.1	529.27	1362	1.3619	9.3275	53161	3.6115	0.99985	0.00015387	0.00030774	0.002846	TRUE
sg_hCHST14_541_s	hCHST14	2992.2	5187.3/7181.7	2992.2	6184.5	1.0472	1988800	781720	3.6105	0.99985	0.00015284	0.00030568	0.002846	TRUE
sg_hPOMT1_367_s	hPOMT1	1110.1	2095.3/3081.4	1110.1	2588.4	1.2206	486180	167690	3.6099	0.99985	0.00015367	0.00030734	0.002846	TRUE
sg_hST8SIA1_381_a	hST8SIA1	117.51	415.44/338.84	117.51	377.14	1.6739	2933.4	5183.2	3.6062	0.99984	0.00016376	0.00032751	0.0029779	TRUE
sg_hGALNT2_1004_s	hGALNT2	700.29	4.5403/0	700.29	2.2701	-7.7445	10.307	82054	3.5953	0.00016199	0.99984	0.00032398	0.0029708	FALSE
sg_hB4GALT2_374_s	hB4GALT2	942.95	9.0806/0	942.95	4.5403	-7.4126	41.228	130170	3.5851	0.00016849	0.99983	0.00033698	0.0030384	FALSE
hK_sg_CDK9_1	CDK9	2263.3	83.995/5.5396	2263.3	44.767	-5.6286	3077.6	506680	3.572	0.00017716	0.99982	0.00035432	0.0031684	FALSE
sg_hCASD1_912_s	hCASD1	1307.9	2576.6/3357.9	1307.9	2967.3	1.1813	305240	216270	3.5682	0.99982	0.00018015	0.00036031	0.0031695	TRUE
hK_sg_PRL9_2	PRL9	471	2.2701/0	471	1.1351	-7.7883	2.5768	44370	3.568	0.00017983	0.99982	0.00035966	0.0031695	FALSE
hK_sg_hRPS20_90	hRPS20	1854.4	59.024/0	1854.4	29.512	-5.9262	1741.9	371840	3.5345	0.00020431	0.9998	0.00040862	0.0035655	FALSE
sg_hMGAT4A_633_a	hMGAT4A	1499.9	2217.9/4401.7	1499.9	3309.8	1.1413	2384400	267510	3.4993	0.99977	0.00023366	0.00046732	0.0040451	TRUE
sg_hNGLY1_580_s	hNGLY1	971.61	13.621/0	971.61	6.8104	-6.9603	92.764	136360	3.4944	0.00023759	0.99976	0.00047517	0.0040733	FALSE
hK_sg_POLR2D_2	POLR2D	1323.2	27.242/1.3849	1323.2	14.313	-6.4342	334.29	220200	3.4927	0.00023905	0.99976	0.0004781	0.0040733	FALSE
sg_hCMAS_530_a	hCMAS	247.44	703.74/685.07	247.44	694.41	1.485	174.4	16378	3.4926	0.99975	0.00024573	0.00049147	0.0041544	TRUE
sg_hNEU3_237_s	hNEU3	2173.5	4351.9/4757.6	2173.5	4554.7	1.067	82320	475800	3.4522	0.99972	0.00027824	0.00055647	0.0046675	TRUE
sg_hGALNT14_527_s	hGALNT14	1906.9	1736.7/6363.2	1906.9	4049.9	1.0863	10702000	388330	3.4389	0.99971	0.00029232	0.00058463	0.0048461	TRUE
sg_hCHSY1_1200_s	hCHSY1	1217.1	1906.9/3551.8	1217.1	2729.4	1.1644	1352900	193430	3.4384	0.99971	0.00029336	0.00058673	0.0048461	TRUE
sg_hMGAT1_862_a	hMGAT1	4676.5	737.8/207.27	4676.5	472.54	-3.3042	140730	1564300	3.4356	0.00029564	0.9997	0.00059128	0.0048467	FALSE
sg_hB3GALNT1_515_a	hB3GALNT1	345.84	751.42/1071	345.84	911.21	1.3951	51065	27499	3.4094	0.99967	0.00033172	0.00066345	0.0053974	TRUE
sg_hPOMGNT2_563_a	hPOMGNT2	2573.8	5443.8/5030.9	2573.8	5237.4	1.0247	85240	618640	3.3865	0.99965	0.00035417	0.00070834	0.0057196	TRUE
CN_sg_Luc_1158	Luc	1657.6	3729.8/3343.6	1657.6	3536.7	1.0929	74581	312400	3.3621	0.99961	0.00038732	0.00077464	0.0062086	TRUE
sg_hCHSY1_986_a	hCHSY1	3298.9	4989.8/7987.2	3298.9	6488.5	0.97569	4492400	909650	3.3443	0.99959	0.00041263	0.00082525	0.0065656	TRUE
sg_hB3GALNT2_565_a	hB3GALNT2	506.35	1412/1083.5	506.35	1247.7	1.2994	53979	49635	3.3278	0.99956	0.00044277	0.00088554	0.0069938	TRUE
sg_hST6GALNAC6_310_a	hST6GALNAC6	1700.6	3010.2/4174.1	1700.6	3592.2	1.0784	677340	325070	3.3178	0.99955	0.00045437	0.00090873	0.007125	TRUE
sg_hB3GNT9_704_s	hB3GNT9	2380.8	4186.1/5457.9	2380.8	4822	1.0179	808710	548110	3.2974	0.99951	0.00048816	0.00097631	0.0075998	TRUE
sg_hMGAT1_508_s	hMGAT1	8956.6	2719.6/1621.3	8956.6	2170.4	-2.0445	603200	4294300	3.2789	0.00052108	0.99948	0.0010422	0.0080544	FALSE
hK_sg_hMYC_122	hMYC	2047.4	152.1/28.16	2047.4	90.13	-4.4904	7680.5	433630	3.2686	0.00054044	0.99946	0.0010809	0.0082944	FALSE
sg_hB3GLCT_796_s	hB3GLCT	400.3	1203.2/807.86	400.3	1005.5	1.3266	78136	34487	3.259	0.99943	0.00056788	0.0011358	0.0086542	TRUE
sg_hOGT1_1474_s	hOGT1	364.95	4.5403/0	364.95	2.2701	-6.8062	10.307	29887	3.2474	0.0005823	0.99942	0.0011646	0.0088119	FALSE
sg_hFUT3_613_s	hFUT3	2635.9	4515.3/5955.1	2635.9	5235.2	0.9897	1036500	641980	3.2442	0.99941	0.00058925	0.0011785	0.0088513	TRUE
sg_hMGAT4A_380_s	hMGAT4A	1143.6	1734.4/3270.7	1143.6	2502.5	1.1292	1180100	175590	3.2431	0.99941	0.00059309	0.0011862	0.0088513	TRUE
CN_sg_Luc_650	Luc	1592.6	2967.1/3724.9	1592.6	3346	1.0706	287180	293600	3.236	0.99939	0.0006071	0.0012142	0.0089984	TRUE
sg_hCASD1_1368_a	hCASD1	661.12	615.21/2472.5	661.12	1543.9	1.2223	1724800	75048	3.2223	0.99936	0.00064085	0.0012817	0.0094341	TRUE
sg_hST3GAL5_551_a	hST3GAL5	1548.7	2899/3610.5	1548.7	3254.7	1.071	253100	281120	3.2177	0.99935	0.00064715	0.0012943	0.0094624	TRUE
hK_sg_CDK9_2	CDK9	2208.8	195.23/65.091	2208.8	130.16	-4.0745	8468.4	487870	3.2037	0.00067826	0.99932	0.0013565	0.0098507	FALSE
sg_hPOMT1_1414_s	hPOMT1	3470.9	5019.3/8226.8	3470.9	6623.1	0.93201	5144100	984370	3.1771	0.99926	0.00074389	0.0014878	0.010732	TRUE
sg_hB4GALT3_155_a	hB4GALT3	759.52	1870.6/1584.3	759.52	1727.5	1.1844	40973	93065	3.1729	0.99924	0.00075941	0.0015188	0.010883	TRUE
sg_hSIAE_417_s	hSIAE	386.92	971.62/942.2	386.92	956.91	1.3041	432.82	32719	3.1511	0.99917	0.00082665	0.0016533	0.011769	TRUE
hK_sg_hBRD4_309	hBRD4	193.94	0/0	193.94	0	-7.6069	0	11237	3.1426	0.0008373	0.99916	0.0016746	0.011843	FALSE
sg_hSIAE_247_s	hSIAE	1164.6	2333.7/2661.3	1164.6	2497.5	1.1	53669	180620	3.1363	0.99914	0.00085806	0.0017161	0.012057	TRUE
sg_hCSGALNACT1_648_s	hCSGALNACT1	478.64	1001.1/1289.8	478.64	1145.5	1.2572	41668	45490	3.1265	0.9991	0.00089564	0.0017913	0.012504	TRUE
sg_hMGAT1_347_a	hMGAT1	2586.2	376.84/87.711	2586.2	232.28	-3.4713	41799	623280	3.119	0.00090748	0.99909	0.001815	0.012588	FALSE
sg_hB4GALT1_648_s	hB4GALT1	278.01	587.97/831.41	278.01	709.69	1.3489	29631	19613	3.0824	0.99895	0.0010515	0.002103	0.014411	TRUE
sg_hMGAT1_728_s	hMGAT1	2912	458.57/204.04	2912	331.31	-3.1319	32392	749400	3.0751	0.0010522	0.99895	0.0021044	0.014411	FALSE
sg_hMGAT1_410_a	hMGAT1	2446.7	413.17/45.24	2446.7	229.2	-3.4104	67685	571860	3.0686	0.0010754	0.99892	0.0021508	0.014636	FALSE
sg_hMGAT3_706_a	hMGAT3	2146.7	3741.2/4732.2	2146.7	4236.7	0.98048	491080	466740	3.0592	0.99889	0.0011106	0.0022211	0.014966	TRUE
sg_hB3GNT8_531_a	hB3GNT8	2264.2	3323.5/5560.4	2264.2	4441.9	0.97186	2501900	507010	3.0584	0.99889	0.0011134	0.0022269	0.014966	TRUE
sg_hFUT3_372_s	hFUT3	2777.3	335.98/313.45	2777.3	324.72	-3.0925	253.81	696250	3.0334	0.0012089	0.99879	0.0024178	0.016149	FALSE
sg_hFUT3_690_s	hFUT3	5649.1	7525.5/12551	5649.1	10038	0.8293	12628000	2098100	3.0302	0.99878	0.0012221	0.0024443	0.016225	TRUE
sg_hCHST11_64_a	hCHST11	367.82	1044.3/744.62	367.82	894.44	1.2797	44894	30251	3.0278	0.99875	0.0012531	0.0025062	0.016535	TRUE
sg_hCHST15_765_a	hCHST15	608.57	1788.9/976.82	608.57	1382.8	1.1828	329710	66005	3.0138	0.9987	0.0013018	0.0026036	0.017073	TRUE
sg_hCHST10_528_s	hCHST10	754.74	1625.4/1710.4	754.74	1667.9	1.1429	3607.4	92158	3.008	0.99868	0.0013235	0.002647	0.017169	TRUE
sg_hFUT2_111_s	hFUT2	1476	2567.5/3455.8	1476	3011.7	1.0283	394520	260920	3.0063	0.99868	0.0013249	0.0026499	0.017169	TRUE
sg_hFUT7_348_a	hFUT7	2722.8	517.59/146.34	2722.8	331.97	-3.0322	68915	675160	3.0001	0.0013492	0.99865	0.0026985	0.017328	FALSE
hK_sg_POLR2A_2	POLR2A	2441.9	392.73/135.72	2441.9	264.23	-3.2033	33028	570130	2.9993	0.0013532	0.99865	0.0027064	0.017328	FALSE
sg_hST3GAL5_142_a	hST3GAL5	1147.4	2049.9/2763.8	1147.4	2406.9	1.0681	254810	176500	2.9979	0.99864	0.0013635	0.002727	0.017357	TRUE
sg_hB3GNTL1_405_a	hB3GNTL1	1776	2899/4176	1776	3537.5	0.99366	815350	347740	2.987	0.99859	0.0014103	0.0028206	0.017847	TRUE
sg_hNANP_192_a	hNANP	135.66	2.2701/0	135.66	1.1351	-6.0002	2.5768	6469.6	2.9803	0.0014398	0.99856	0.0028796	0.018115	FALSE
sg_hB4GALT5_359_a	hB4GALT5	800.6	1541.4/1944.4	800.6	1742.9	1.1214	81198	100990	2.9653	0.99848	0.001521	0.0030419	0.018991	TRUE
sg_hOGA_182_s	hOGA	4740.5	1407.5/628.75	4740.5	1018.1	-2.218	303220	1597700	2.9623	0.001527	0.99847	0.0030539	0.018991	FALSE
sg_hB4GALT7_81_a	hB4GALT7	429.92	481.27/1536.8	429.92	1009	1.2289	557060	38519	2.9507	0.99839	0.0016082	0.0032165	0.019652	TRUE
CN_sg_Ren_170	Ren	419.41	1014.8/959.74	419.41	987.25	1.2331	1513.2	37070	2.9493	0.99838	0.0016165	0.0032329	0.019652	TRUE
sg_hOGT1_1246_a	hOGT1	948.68	77.185/0.46164	948.68	38.823	-4.5758	2943.2	131400	2.946	0.0016096	0.99839	0.0032193	0.019652	FALSE
sg_hCASD1_1160_a	hCASD1	1262	2183.9/3005.3	1262	2594.6	1.0391	337330	204610	2.9458	0.99839	0.0016147	0.0032293	0.019652	TRUE
sg_hST6GAL1_378_s	hST6GAL1	291.39	824.06/613.51	291.39	718.79	1.2997	22165	21092	2.9429	0.99834	0.0016631	0.0033261	0.020105	TRUE
CN_sg_Luc_1058	Luc	1462.7	2674.2/3217.1	1462.7	2945.7	1.0095	147380	257260	2.9239	0.99827	0.001732	0.003464	0.020822	TRUE
sg_hCOLGALT1_371_a	hCOLGALT1	1387.2	1916/3700.5	1387.2	2808.2	1.017	1592200	236950	2.9193	0.99824	0.0017581	0.0035162	0.021019	TRUE
sg_hNANP_299_a	hNANP	187.25	4.5403/0	187.25	2.2701	-5.8472	10.307	10644	2.9135	0.0017869	0.99821	0.0035737	0.021246	FALSE
sg_hMGAT4A_532_s	hMGAT4A	113.69	0/0	113.69	0	-6.8416	0	4925.5	2.9013	0.001858	0.99814	0.003716	0.021926	FALSE
sg_hNGLY1_998_s	hNGLY1	1202.8	47.673/97.405	1202.8	72.539	-4.033	1236.6	189900	2.9003	0.0018643	0.99814	0.0037286	0.021926	FALSE
sg_hB3GNT9_592_a	hB3GNT9	613.35	1393.9/1331.4	613.35	1362.6	1.1503	1953.7	66810	2.8988	0.99811	0.0018897	0.0037795	0.021986	TRUE
sg_hB3GNT9_71_a	hB3GNT9	2701.8	4578.9/5557.6	2701.8	5068.3	0.90733	478980	667090	2.8974	0.99812	0.0018821	0.0037643	0.021986	TRUE
CN_sg_Ren_58	Ren	2830.8	5123.7/5427.9	2830.8	5275.8	0.89797	46270	717190	2.8872	0.99806	0.0019445	0.003889	0.022502	TRUE
sg_hSLC35A1_176_s	hSLC35A1	87.894	315.55/192.04	87.894	253.8	1.5192	7627.3	3312.5	2.8825	0.99789	0.0021061	0.0042122	0.023738	TRUE
sg_hB3GLCT_959_s	hB3GLCT	107.96	0/0	107.96	0	-6.7676	0	4547.7	2.8783	0.001999	0.998	0.0039981	0.022804	FALSE
sg_hST6GALNAC4_46_a	hST6GALNAC4	862.7	77.185/0	862.7	38.592	-4.4472	2978.7	113390	2.8779	0.0020019	0.998	0.0040039	0.022804	FALSE
hK_sg_RPA3_1	RPA3	3092.5	456.3/594.59	3092.5	525.44	-2.5549	9561.9	822810	2.8778	0.0020022	0.998	0.0040043	0.022804	FALSE
sg_hB3GNT9_476_s	hB3GNT9	2334	3107.8/5737.7	2334	4422.7	0.92187	3458100	531470	2.8652	0.99791	0.0020851	0.0041703	0.023624	TRUE
sg_hGALNT14_747_s	hGALNT14	670.67	1042/1882.6	670.67	1462.3	1.1234	353270	76736	2.8576	0.99785	0.0021506	0.0043013	0.024114	TRUE
CN_sg_Ren_55	Ren	2617.7	5289.4/4452	2617.7	4870.7	0.89558	350630	635120	2.8271	0.99765	0.0023501	0.0047002	0.026165	TRUE
sg_hGLB1_586_a	hGLB1	1978.6	3546/4034.7	1978.6	3790.3	0.93752	119430	411220	2.8253	0.99764	0.0023642	0.0047283	0.026165	TRUE
sg_hNGLY1_876_s	hNGLY1	2108.5	265.61/283.44	2108.5	274.53	-2.9366	159.09	453900	2.8242	0.0023698	0.99763	0.0047397	0.026165	FALSE
sg_hNEU3_519_s	hNEU3	507.3	1552.8/722	507.3	1137.4	1.1632	345100	49780	2.824	0.9976	0.0023986	0.0047972	0.026348	TRUE
hK_sg_CDK1_1	CDK1	634.36	52.213/0	634.36	26.107	-4.5509	1363.1	70393	2.7999	0.0025558	0.99744	0.0051116	0.027933	FALSE
hK_sg_PRL9_1	PRL9	2295.8	633.37/51.703	2295.8	342.54	-2.7411	169170	518010	2.7924	0.0026156	0.99738	0.0052311	0.028443	FALSE
sg_hUGT3A2_418_s	hUGT3A2	85.028	2.2701/0	85.028	1.1351	-5.3324	2.5768	3147.6	2.7728	0.0027792	0.99722	0.0055585	0.030071	FALSE
sg_hUGT3A2_868_a	hUGT3A2	737.54	1284.9/1838.7	737.54	1561.8	1.0814	153340	88922	2.7641	0.99713	0.0028732	0.0057463	0.03078	TRUE
sg_hNANS_86_s	hNANS	2797.3	4099.9/6130.5	2797.3	5115.2	0.87051	2061800	704080	2.7624	0.99713	0.0028705	0.0057409	0.03078	TRUE
sg_hB3GNT7_514_a	hB3GNT7	2122.8	2908.1/5060.5	2122.8	3984.3	0.908	2316400	458700	2.7484	0.997	0.0029969	0.0059938	0.031947	TRUE
sg_hPOGLUT1_473_a	hPOGLUT1	233.11	587.97/545.19	233.11	566.58	1.2776	914.84	14934	2.7288	0.99673	0.0032709	0.0065418	0.034113	TRUE
sg_hUGT3A2_89_s	hUGT3A2	216.87	9.0806/0.92327	216.87	5.0019	-5.1819	33.271	13356	2.7278	0.003188	0.99681	0.0063759	0.033817	FALSE
sg_hPOMGNT2_985_a	hPOMGNT2	4465.4	6115.8/9390.6	4465.4	7753.2	0.79586	5362300	1456000	2.7248	0.99678	0.0032178	0.0064356	0.033968	TRUE
sg_hHS2ST1_433_s	hHS2ST1	836.9	2070.4/1395.5	836.9	1732.9	1.0492	227710	108180	2.7243	0.99676	0.0032393	0.0064785	0.034028	TRUE
sg_hLFNG_421_s	hLFNG	4928.7	5845.6/11095	4928.7	8470.5	0.78111	13780000	1697400	2.7185	0.99672	0.0032789	0.0065577	0.034113	TRUE
sg_hGALE_449_a	hGALE	74.519	0/0	74.519	0	-6.2388	0	2568.9	2.7147	0.0033164	0.99668	0.0066328	0.034338	FALSE
sg_hB3GNT8_592_s	hB3GNT8	2593.8	3884.2/5580.3	2593.8	4732.2	0.86719	1438300	626150	2.7024	0.99656	0.0034437	0.0068873	0.035486	TRUE
sg_hST3GAL2_136_s	hST3GAL2	1095.8	81.725/114.02	1095.8	97.875	-3.4716	521.61	164340	2.6976	0.0034918	0.99651	0.0069836	0.035812	FALSE
sg_hB3GNT9_162_a	hB3GNT9	4923	8547.1/8301.1	4923	8424.1	0.77486	30245	1694300	2.6897	0.99642	0.0035756	0.0071513	0.036499	TRUE
sg_hCHST15_1051_a	hCHST15	67.831	0/0	67.831	0	-6.105	0	2222.9	2.6735	0.0037534	0.99625	0.0075067	0.037954	FALSE
sg_hOGT1_1213_s	hOGT1	67.831	0/0	67.831	0	-6.105	0	2222.9	2.6735	0.0037534	0.99625	0.0075067	0.037954	FALSE
sg_hB4GALT5_250_a	hB4GALT5	212.09	11.351/0	212.09	5.6754	-4.9965	64.419	12904	2.6719	0.0037709	0.99623	0.0075417	0.037954	FALSE
sg_hGALNT14_926_s	hGALNT14	1637.5	408.63/39.239	1637.5	223.93	-2.8648	68223	306550	2.6699	0.0037938	0.99621	0.0075876	0.038008	FALSE
sg_hMGAT2_752_s	hMGAT2	231.2	13.621/0	231.2	6.8104	-4.8938	92.764	14745	2.655	0.0039653	0.99603	0.0079305	0.039543	FALSE
sg_hOGT1_1016_s	hOGT1	1854.4	290.58/290.37	1854.4	290.47	-2.6703	0.021877	371840	2.6529	0.0039896	0.99601	0.0079792	0.039603	FALSE
sg_hGALNT7_389_a	hGALNT7	1068.1	2018.2/2219.1	1068.1	2118.6	0.98741	20186	157940	2.6434	0.99588	0.0041189	0.0082378	0.0407	TRUE
sg_hB3GALT6_62_s	hB3GALT6	4710	6404.1/9633.4	4710	8018.7	0.76753	5214300	1581700	2.6309	0.99574	0.0042586	0.0085173	0.041889	TRUE
sg_hFUT8_644_s	hFUT8	192.03	11.351/0	192.03	5.6754	-4.8538	64.419	11066	2.618	0.0044225	0.99558	0.008845	0.043304	FALSE
sg_hOGT1_1691_s	hOGT1	1466.5	211.12/191.12	1466.5	201.12	-2.8601	200.12	258310	2.6161	0.0044466	0.99555	0.0088932	0.043344	FALSE
sg_hST8SIA1_106_a	hST8SIA1	1058.5	2059/2120.3	1058.5	2089.7	0.98051	1877.3	155750	2.6127	0.99549	0.0045081	0.0090162	0.043747	TRUE
sg_hCHSY1_479_a	hCHSY1	111.78	249.72/335.15	111.78	292.43	1.3795	3649.3	4798.4	2.6079	0.99519	0.0048108	0.0096217	0.045862	TRUE
sg_hSIAE_509_a	hSIAE	2222.2	3673.1/4415.5	2222.2	4044.3	0.86362	275620	492470	2.5965	0.99529	0.0047124	0.0094247	0.045486	TRUE
sg_hST3GAL3_686_a	hST3GAL3	633.41	1207.7/1435.2	633.41	1321.5	1.0597	25881	70228	2.5964	0.99525	0.0047504	0.0095007	0.045486	TRUE
sg_hFUT7_614_a	hFUT7	1998.6	2213.4/5137.5	1998.6	3675.5	0.87859	4275400	417710	2.5945	0.99526	0.0047411	0.0094823	0.045486	TRUE
sg_hB3GALNT1_120_a	hB3GALNT1	310.49	749.15/662.91	310.49	706.03	1.1826	3718.5	23271	2.5928	0.99514	0.004861	0.0097221	0.046021	TRUE
sg_hSLC33A1_756_a	hSLC33A1	55.411	0/0	55.411	0	-5.8179	0	1628.8	2.5849	0.0048701	0.99513	0.0097402	0.046021	FALSE
sg_hMGAT4B_614_a	hMGAT4B	1896.4	3094.2/3905	1896.4	3499.6	0.88357	328680	385010	2.5837	0.99511	0.0048923	0.0097846	0.04603	TRUE
sg_hB3GLCT_339_a	hB3GLCT	343.93	869.46/671.22	343.93	770.34	1.1611	19651	27264	2.5825	0.995	0.004998	0.009996	0.0462	TRUE
sg_hGALNT7_910_a	hGALNT7	1332.7	2667.4/2433.3	1332.7	2550.4	0.93578	27409	222670	2.5803	0.99505	0.0049471	0.0098943	0.0462	TRUE
sg_hNEU3_155_s	hNEU3	1935.6	326.9/381.77	1935.6	354.34	-2.4463	1505.5	397430	2.5756	0.0050028	0.995	0.010006	0.0462	FALSE
sg_hC1GALT1C1_166_s	hC1GALT1C1	221.65	15.891/0	221.65	7.9455	-4.6374	126.26	13814	2.5755	0.0050041	0.995	0.010008	0.0462	FALSE
sg_hGLB1_186_a	hGLB1	1686.2	2708.3/3581.4	1686.2	3144.8	0.89879	381150	320820	2.5752	0.99498	0.0050171	0.010034	0.0462	TRUE
sg_hSIAE_155_s	hSIAE	518.77	1148.7/1051.1	518.77	1099.9	1.0828	4757.7	51534	2.56	0.99471	0.0052925	0.010585	0.048495	TRUE
sg_hCSGALNACT2_538_s	hCSGALNACT2	552.2	1230.4/1092.2	552.2	1161.3	1.0711	9547.7	56773	2.5564	0.99466	0.0053425	0.010685	0.048576	TRUE
sg_hRFNG_198_s	hRFNG	1945.1	3255.4/3869	1945.1	3562.2	0.87256	188240	400480	2.5553	0.99469	0.0053111	0.010622	0.048495	TRUE
sg_hMGAT4A_912_a	hMGAT4A	50.635	0/0	50.635	0	-5.6903	0	1418.2	2.5455	0.0054567	0.99454	0.010913	0.049407	FALSE
sg_hGALE_175_s	hGALE	3069.6	1337.1/262.67	3069.6	799.89	-1.9388	577210	813350	2.5369	0.0055924	0.99441	0.011185	0.050425	FALSE
CN_sg_Luc_560	Luc	1996.7	3305.3/3930.8	1996.7	3618.1	0.85727	195630	417090	2.5105	0.99397	0.0060336	0.012067	0.054076	TRUE
sg_hMGAT3_618_a	hMGAT3	2102.8	3389.3/4190.7	2102.8	3790	0.84961	321130	451990	2.5097	0.99395	0.0060473	0.012095	0.054076	TRUE
sg_hB3GNT8_270_s	hB3GNT8	3237.7	4903.5/6251.9	3237.7	5577.7	0.7845	909130	883600	2.4893	0.9936	0.0064008	0.012802	0.056768	TRUE
sg_hEOGT_520_s	hEOGT	105.09	6.8104/0	105.09	3.4052	-4.5899	23.191	4362.9	2.4893	0.0063998	0.9936	0.0128	0.056768	FALSE
sg_hOGT1_204_s	hOGT1	43.947	0/0	43.947	0	-5.4902	0	1141.1	2.4834	0.0065061	0.99349	0.013012	0.057233	FALSE
sg_hST6GAL1_780_a	hST6GAL1	43.947	0/0	43.947	0	-5.4902	0	1141.1	2.4834	0.0065061	0.99349	0.013012	0.057233	FALSE
sg_hUGT3A2_306_s	hUGT3A2	128.02	519.86/118.18	128.02	319.02	1.3106	80675	5915.7	2.4833	0.99316	0.0068362	0.013672	0.058473	TRUE
sg_hMGAT4B_1068_s	hMGAT4B	2343.5	615.21/495.8	2343.5	555.5	-2.0748	7129.6	534850	2.4798	0.006573	0.99343	0.013146	0.057443	FALSE
sg_hB4GALT3_81_s	hB4GALT3	1580.2	2213.4/3616.9	1580.2	2915.2	0.88306	984950	290050	2.4788	0.9934	0.0066029	0.013206	0.057443	TRUE
hK_sg_hRPS20_172	hRPS20	1505.7	249.72/283.91	1505.7	266.81	-2.4921	584.49	269100	2.4768	0.0066276	0.99337	0.013255	0.057443	FALSE
CN_sg_Neg_3	Neg	2104.7	3409.8/4132.1	2104.7	3770.9	0.84102	260890	452620	2.4767	0.99336	0.0066362	0.013272	0.057443	TRUE
sg_hB4GALT1_264_a	hB4GALT1	2203.1	633.37/379.46	2203.1	506.42	-2.1189	32234	485910	2.4738	0.0066844	0.99332	0.013369	0.05763	FALSE
sg_hB3GNTL1_244_s	hB3GNTL1	1878.3	2955.7/3840.3	1878.3	3398	0.85497	391280	379300	2.4677	0.99319	0.0068074	0.013615	0.058457	TRUE
sg_hB4GALT2_507_s	hB4GALT2	598.06	951.19/1487.4	598.06	1219.3	1.0264	143760	64246	2.4509	0.99281	0.0071905	0.014381	0.061261	TRUE
sg_hMGAT3_220_a	hMGAT3	1064.3	267.88/42.932	1064.3	155.4	-2.7679	25300	157060	2.4412	0.0073192	0.99268	0.014638	0.062113	FALSE
sg_hST6GALNAC2_634_a	hST6GALNAC2	828.3	1677.6/1571.9	828.3	1624.8	0.97113	5593.1	106460	2.441	0.99264	0.0073644	0.014729	0.062252	TRUE
sg_hPOMGNT2_160_s	hPOMGNT2	1743.5	2746.9/3574.4	1743.5	3160.7	0.85783	342440	337910	2.4378	0.9926	0.0073981	0.014796	0.062294	TRUE
sg_hGALNT8_397_s	hGALNT8	1571.6	2442.7/3311.3	1571.6	2877	0.87193	377270	287600	2.4342	0.99252	0.0074757	0.014951	0.062562	TRUE
sg_hNGLY1_1103_s	hNGLY1	39.17	0/0	39.17	0	-5.3281	0	956.52	2.433	0.0074878	0.99251	0.014976	0.062562	FALSE
sg_hMGAT2_493_s	hMGAT2	2517.4	646.99/671.22	2517.4	659.1	-1.9317	293.5	597730	2.4296	0.0075568	0.99244	0.015114	0.062896	FALSE
sg_hGALT_401_a	hGALT	3121.2	5139.6/5539.6	3121.2	5339.6	0.77445	80012	834680	2.4282	0.99241	0.0075894	0.015179	0.062925	TRUE
sg_hGALNT14_1024_a	hGALNT14	130.89	11.351/0	130.89	5.6754	-4.3043	64.419	6121.3	2.4107	0.0079614	0.99204	0.015923	0.065757	FALSE
sg_hB3GNT9_179_s	hB3GNT9	969.7	233.82/46.625	969.7	140.22	-2.781	17522	135940	2.409	0.0079992	0.992	0.015998	0.065819	FALSE
CN_sg_Neg_8	Neg	667.8	937.57/1719.1	667.8	1328.4	0.99107	305420	76228	2.3925	0.99157	0.0084334	0.016867	0.068744	TRUE
sg_hNEU1_261_a	hNEU1	2002.5	3110.1/3990.4	2002.5	3550.2	0.82583	387450	418950	2.3913	0.9916	0.0084033	0.016807	0.068744	TRUE
sg_hGNE_111_a	hGNE	35.349	0/0	35.349	0	-5.1838	0	817.32	2.3879	0.0084733	0.99153	0.016947	0.068744	FALSE
sg_hOGA_1787_s	hOGA	1092	211.12/145.42	1092	178.27	-2.6081	2158.8	163450	2.3875	0.0084818	0.99152	0.016964	0.068744	FALSE
sg_hOGT1_576_s	hOGT1	817.8	186.15/33.699	817.8	109.93	-2.8839	11621	104370	2.3828	0.0085898	0.99141	0.01718	0.06936	FALSE
sg_hMGAT1_117_a	hMGAT1	3174.7	933.03/1035	3174.7	984.01	-1.6889	5197.9	857010	2.3789	0.0086814	0.99132	0.017363	0.069838	FALSE
sg_hGCNT1_88_a	hGCNT1	34.393	0/0	34.393	0	-5.1454	0	783.74	2.3758	0.0087554	0.99124	0.017511	0.070173	FALSE
sg_hST3GAL2_313_s	hST3GAL2	365.91	444.95/1107	365.91	775.98	1.0825	219160	30008	2.3672	0.99088	0.0091189	0.018238	0.072549	TRUE
sg_hOGA_1129_s	hOGA	33.438	0/0	33.438	0	-5.1059	0	750.66	2.3634	0.0090541	0.99095	0.018108	0.072299	FALSE
sg_hB3GAT3_598_s	hB3GAT3	1007.9	270.15/59.089	1007.9	164.62	-2.6069	22273	144350	2.3547	0.0092692	0.99073	0.018538	0.073474	FALSE
sg_hST6GALNAC1_815_s	hST6GALNAC1	312.41	43.133/5.078	312.41	24.105	-3.642	724.08	23493	2.3486	0.0094212	0.99058	0.018842	0.074165	FALSE
sg_hST3GAL2_674_a	hST3GAL2	3990.6	4724.2/8450.7	3990.6	6587.4	0.72298	6943600	1222600	2.3485	0.99058	0.0094248	0.01885	0.074165	TRUE
sg_hRFNG_643_a	hRFNG	1518.1	474.46/187.89	1518.1	331.17	-2.1932	41062	272550	2.3379	0.0096961	0.9903	0.019392	0.076023	FALSE
sg_hNEU1_511_a	hNEU1	834.04	1235/1959.6	834.04	1597.3	0.93663	262590	107600	2.3268	0.98996	0.010043	0.020086	0.078458	TRUE
sg_hHS6ST2_499_a	hHS6ST2	1122.6	1677.6/2482.2	1122.6	2079.9	0.88915	323680	170610	2.3178	0.98974	0.010263	0.020526	0.07989	TRUE
CN_sg_LacZ_1659	LacZ	3457.5	5773/5716.4	3457.5	5744.7	0.73235	1598	978480	2.3122	0.98962	0.010385	0.020769	0.080467	TRUE
sg_hB3GALT6_480_s	hB3GALT6	1904.1	2438.1/4247.1	1904.1	3342.6	0.81157	1636100	387420	2.3112	0.98958	0.010423	0.020847	0.080467	TRUE
sg_hB3GLCT_155_s	hB3GLCT	29.616	0/0	29.616	0	-4.9362	0	623.46	2.3098	0.010449	0.98955	0.020898	0.080467	FALSE
sg_hOGA_334_s	hOGA	1134	333.71/98.328	1134	216.02	-2.3868	27702	173320	2.3068	0.010533	0.98947	0.021067	0.08083	FALSE
sg_hGALE_306_a	hGALE	71.653	6.8104/0	71.653	3.4052	-4.0437	23.191	2418.5	2.2962	0.010833	0.98917	0.021666	0.082837	FALSE
sg_hB3GNT2_164_a	hB3GNT2	1716.8	665.15/205.43	1716.8	435.29	-1.9772	105670	329900	2.275	0.011452	0.98855	0.022904	0.08726	FALSE
sg_hST6GALNAC1_94_a	hST6GALNAC1	26.75	0/0	26.75	0	-4.7944	0	533.65	2.2647	0.011765	0.98824	0.023529	0.089329	FALSE
sg_hB4GALT7_436_s	hB4GALT7	6477.4	2756/2938.8	6477.4	2847.4	-1.1855	16712	2595200	2.2543	0.01209	0.98791	0.02418	0.091476	FALSE
sg_hGALE_247_s	hGALE	1857.2	826.33/181.88	1857.2	504.11	-1.8793	207660	372730	2.2516	0.012173	0.98783	0.024346	0.091563	FALSE
sg_hPOMGNT2_694_a	hPOMGNT2	1057.6	2004.5/1885.3	1057.6	1944.9	0.87831	7106	155530	2.25	0.98773	0.01227	0.024541	0.091563	TRUE
sg_hB4GALNT4_524_a	hB4GALNT4	2478.2	1035.2/512.42	2478.2	773.8	-1.678	136640	583350	2.2495	0.01224	0.98776	0.024481	0.091563	FALSE
sg_hCASD1_251_a	hCASD1	25.795	0/0	25.795	0	-4.7439	0	504.82	2.2486	0.01227	0.98773	0.02454	0.091563	FALSE
sg_hCHST2_813_s	hCHST2	1119.7	1396.1/2685.8	1119.7	2041	0.86557	831610	169930	2.2349	0.98725	0.012755	0.02551	0.094439	TRUE
sg_hPOFUT1_604_s	hPOFUT1	3217.7	1198.6/1076.5	3217.7	1137.6	-1.4992	7454.2	875110	2.2322	0.012801	0.9872	0.025602	0.094439	FALSE
sg_hNGLY1_879_s	hNGLY1	3135.5	821.79/1373.4	3135.5	1097.6	-1.5135	152120	840640	2.232	0.012808	0.98719	0.025616	0.094439	FALSE
sg_hNGLY1_768_s	hNGLY1	1786.5	646.99/325.92	1786.5	486.45	-1.8746	51545	350940	2.2313	0.01283	0.98717	0.025661	0.094439	FALSE
sg_hNEU1_309_s	hNEU1	698.37	167.99/56.32	698.37	112.16	-2.6278	6235.2	81707	2.2275	0.012957	0.98704	0.025914	0.095047	FALSE
sg_hFUT3_503_s	hFUT3	3323.7	1382.5/1023	3323.7	1202.8	-1.4657	64631	920310	2.2185	0.01326	0.98674	0.026519	0.096939	FALSE
CN_sg_Neg_5	Neg	23.884	0/0	23.884	0	-4.6372	0	448.86	2.2143	0.013405	0.9866	0.026809	0.097611	FALSE
sg_hB4GALT2_157_a	hB4GALT2	2414.2	703.74/838.33	2414.2	771.04	-1.6454	9056.8	560110	2.2132	0.013442	0.98656	0.026884	0.097611	FALSE
sg_hFUT7_361_a	hFUT7	1953.7	656.07/480.1	1953.7	568.09	-1.7802	15483	403230	2.211	0.013519	0.98648	0.027037	0.09784	FALSE
sg_hGALNT6_276_a	hGALNT6	599.02	1223.6/1095.9	599.02	1159.8	0.952	8151.5	64406	2.2096	0.98631	0.013693	0.027385	0.098442	TRUE
sg_hB4GALNT4_1569_a	hB4GALNT4	2049.3	2917.1/4092.4	2049.3	3504.8	0.77392	690630	434260	2.2087	0.98639	0.01361	0.02722	0.098173	TRUE
sg_hPOMT2_1126_a	hPOMT2	957.28	1525.5/1999.8	957.28	1762.7	0.88006	112470	133250	2.2063	0.98626	0.01374	0.027481	0.098458	TRUE
sg_hGALNT7_1162_a	hGALNT7	1863.9	3961.4/2459.1	1863.9	3210.3	0.78403	1128400	374820	2.1991	0.98605	0.013952	0.027903	0.09932	TRUE
sg_hB4GALT7_342_a	hB4GALT7	3589.3	3616.3/8039.9	3589.3	5828.1	0.69916	9783700	1037100	2.1984	0.98604	0.013963	0.027925	0.09932	TRUE
sg_hNGLY1_1255_s	hNGLY1	22.929	0/0	22.929	0	-4.5807	0	421.76	2.196	0.014044	0.98596	0.028089	0.09932	FALSE
sg_hMGAT4A_554_s	hMGAT4A	22.929	0/0	22.929	0	-4.5807	0	421.76	2.196	0.014044	0.98596	0.028089	0.09932	FALSE
sg_hB4GALNT4_176_s	hB4GALNT4	2288.1	992.05/463.02	2288.1	727.54	-1.6517	139940	515340	2.1931	0.014149	0.98585	0.028298	0.0997	FALSE
sg_hMGAT1_649_a	hMGAT1	454.76	118.05/3.2315	454.76	60.639	-2.8863	6591.4	42022	2.192	0.01419	0.98581	0.02838	0.0997	FALSE
sg_hMGAT5_1102_a	hMGAT5	378.33	746.88/786.63	378.33	766.75	1.0172	790.07	31600	2.1851	0.98531	0.014686	0.029373	0.10285	TRUE
sg_hMGAT4B_300_s	hMGAT4B	2640.6	2785.5/5987.9	2640.6	4386.7	0.73202	5127700	643790	2.1761	0.98522	0.014781	0.029561	0.10318	TRUE
sg_hRFNG_141_s	hRFNG	20856	10068/14311	20856	12190	-0.77474	9001900	15977000	2.168	0.015078	0.98492	0.030155	0.10491	FALSE
sg_hEOGT_722_s	hEOGT	69.742	9.0806/0	69.742	4.5403	-3.6745	41.228	2319.9	2.1641	0.015226	0.98477	0.030453	0.10561	FALSE
sg_hST3GAL5_251_a	hST3GAL5	21.018	0/0	21.018	0	-4.4606	0	369.37	2.157	0.015501	0.9845	0.031002	0.10669	FALSE
sg_hSLC35A1_145_a	hSLC35A1	21.018	0/0	21.018	0	-4.4606	0	369.37	2.157	0.015501	0.9845	0.031002	0.10669	FALSE
sg_hSLC33A1_209_a	hSLC33A1	2178.2	1048.8/355.46	2178.2	702.13	-1.632	240360	477430	2.1563	0.01553	0.98447	0.03106	0.10669	FALSE
sg_hST3GAL3_593_s	hST3GAL3	351.58	45.403/46.625	351.58	46.014	-2.9068	0.74712	28208	2.1304	0.01657	0.98343	0.033139	0.11347	FALSE
sg_hB3GALNT1_122_a	hB3GALNT1	2486.8	3716.2/4504.2	2486.8	4110.2	0.72468	310440	586490	2.1198	0.98298	0.017023	0.034045	0.11621	TRUE
hK_sg_hBRD4_336	hBRD4	616.21	13.621/208.2	616.21	110.91	-2.4634	18930	67295	2.1177	0.0171	0.9829	0.0342	0.11637	FALSE
sg_hMGAT4A_964_a	hMGAT4A	1236.2	2388.2/1960.1	1236.2	2174.1	0.81398	91628	198160	2.1069	0.98239	0.01761	0.03522	0.11933	TRUE
sg_hFUT11_920_a	hFUT11	1357.6	231.55/515.19	1357.6	373.37	-1.8596	40223	229150	2.105	0.017646	0.98235	0.035292	0.11933	FALSE
sg_hGALNT8_1172_s	hGALNT8	1341.3	2438.1/2240.8	1341.3	2339.5	0.80204	19474	224910	2.1047	0.9823	0.017702	0.035404	0.11934	TRUE
sg_hST6GALNAC1_202_s	hST6GALNAC1	1661.4	692.39/314.37	1661.4	503.38	-1.7207	71449	313520	2.1006	0.017837	0.98216	0.035675	0.11988	FALSE
sg_hFUT10_414_a	hFUT10	2449.6	4049.9/4022.7	2449.6	4036.3	0.72028	370.95	572900	2.0964	0.98196	0.018036	0.036071	0.12083	TRUE
sg_hB4GALT4_544_s	hB4GALT4	18.152	0/0	18.152	0	-4.2594	0	295.48	2.0909	0.018269	0.98173	0.036538	0.12202	FALSE
sg_hGALNT8_264_s	hGALNT8	497.75	61.294/110.33	497.75	85.812	-2.5223	1202.3	48335	2.0765	0.018923	0.98108	0.037846	0.126	FALSE
sg_hUGT3A2_673_s	hUGT3A2	714.62	1076/1558	714.62	1317	0.88113	116150	84672	2.0703	0.98065	0.019349	0.038699	0.12798	TRUE
sg_hGCNT1_349_s	hGCNT1	17.197	0/0	17.197	0	-4.1856	0	272.15	2.0663	0.019398	0.9806	0.038797	0.12798	FALSE
sg_hC1GALT1C1_391_a	hC1GALT1C1	17.197	0/0	17.197	0	-4.1856	0	272.15	2.0663	0.019398	0.9806	0.038797	0.12798	FALSE
CN_sg_LacZ_1465	LacZ	1492.3	2710.5/2400.5	1492.3	2555.5	0.7757	48063	265390	2.0639	0.98045	0.019551	0.039102	0.12821	TRUE
sg_hMGAT3_1031_a	hMGAT3	3095.4	1391.6/1065.5	3095.4	1228.5	-1.3325	53184	823990	2.0633	0.019543	0.98046	0.039087	0.12821	FALSE
sg_hMGAT1_425_s	hMGAT1	2861.3	1319/898.81	2861.3	1108.9	-1.3668	88262	729260	2.0603	0.019683	0.98032	0.039367	0.12869	FALSE
sg_hST3GAL6_135_a	hST3GAL6	543.6	1030.6/1020.2	543.6	1025.4	0.91435	54.383	55409	2.0469	0.97945	0.020548	0.041096	0.13353	TRUE
sg_hMGAT2_563_s	hMGAT2	487.24	174.8/0.46164	487.24	87.631	-2.4617	15197	46763	2.0449	0.02043	0.97957	0.04086	0.13316	FALSE
sg_hNANS_337_a	hNANS	3919.9	5888.7/6383	3919.9	6135.9	0.64633	122160	1189200	2.0321	0.97893	0.021073	0.042146	0.13653	TRUE
sg_hCHST14_648_a	hCHST14	2459.1	1098.7/754.77	2459.1	926.76	-1.4069	59159	576380	2.0298	0.021188	0.97881	0.042376	0.13687	FALSE
sg_hB3GNTL1_462_s	hB3GNTL1	2627.3	1062.4/966.2	2627.3	1014.3	-1.3722	4629.4	638730	2.0278	0.021291	0.97871	0.042581	0.13712	FALSE
sg_hNEU3_762_a	hNEU3	146.17	22.701/10.156	146.17	16.429	-3.078	78.694	7259.5	2.0193	0.021727	0.97827	0.043454	0.13952	FALSE
sg_hSLC35A1_645_s	hSLC35A1	15.286	0/0	15.286	0	-4.0256	0	227.56	2.0125	0.022082	0.97792	0.044164	0.14138	FALSE
sg_hCHST11_350_a	hCHST11	2053.1	903.52/579.35	2053.1	741.43	-1.4682	52541	435510	2.0043	0.02252	0.97748	0.045039	0.14375	FALSE
sg_hGCNT1_775_s	hGCNT1	448.07	946.65/761.24	448.07	853.94	0.9289	17189	41068	2.0028	0.97709	0.022908	0.045816	0.1458	TRUE
sg_hFUT8_111_a	hFUT8	877.03	1909.2/1207.6	877.03	1558.4	0.82866	246090	116330	1.9978	0.97701	0.022986	0.045972	0.14587	TRUE
sg_hFUT4_1013_s	hFUT4	1566.8	2242.9/3023.7	1566.8	2633.3	0.74868	304840	286250	1.9934	0.97685	0.023149	0.046298	0.14648	TRUE
sg_hB3GNTL1_527_a	hB3GNTL1	878.94	276.96/176.81	878.94	226.88	-1.9491	5015.1	116720	1.9912	0.02323	0.97677	0.046459	0.14656	FALSE
sg_hOGA_746_s	hOGA	775.76	335.98/42.932	775.76	189.46	-2.028	42939	96169	1.9899	0.023299	0.9767	0.046598	0.14657	FALSE
CN_sg_Ren_649	Ren	1459.8	1943.2/2985.4	1459.8	2464.3	0.75501	543050	256480	1.9835	0.9763	0.023703	0.047406	0.14825	TRUE
sg_hSLC33A1_407_s	hSLC33A1	777.67	317.82/66.014	777.67	191.92	-2.013	31703	96537	1.983	0.023686	0.97631	0.047371	0.14825	FALSE
sg_hST6GALNAC1_500_s	hST6GALNAC1	749.96	102.16/264.98	749.96	183.57	-2.0246	13256	91255	1.9767	0.024035	0.97596	0.04807	0.14965	FALSE
sg_hGNE_606_s	hGNE	1178.9	281.5/422.86	1178.9	352.18	-1.7402	9991.5	184080	1.9762	0.024066	0.97593	0.048133	0.14965	FALSE
sg_hST6GALNAC3_365_a	hST6GALNAC3	1349.9	2090.8/2491.9	1349.9	2291.4	0.76287	80445	227150	1.9753	0.97583	0.024174	0.048349	0.14989	TRUE
sg_hMGAT2_383_a	hMGAT2	1464.6	499.43/465.33	1464.6	482.38	-1.6002	581.48	257780	1.9666	0.024614	0.97539	0.049228	0.15218	FALSE
sg_hGALNT2_789_s	hGALNT2	399.34	862.65/663.37	399.34	763.01	0.93236	19857	34360	1.9619	0.97472	0.025281	0.050562	0.15498	TRUE
sg_hCMAS_367_a	hCMAS	165.28	31.782/12.003	165.28	21.892	-2.8607	195.61	8776.4	1.9588	0.025068	0.97493	0.050135	0.15455	FALSE
sg_hB3GALT5_444_a	hB3GALT5	3965.7	5080.6/7154	3965.7	6117.3	0.62517	2149500	1210800	1.9553	0.97472	0.02528	0.050559	0.15498	TRUE
sg_hPOMT1_109_s	hPOMT1	1832.4	849.03/478.72	1832.4	663.87	-1.4634	68567	365020	1.9537	0.02537	0.97463	0.050741	0.15507	FALSE
CN_sg_Ren_664	Ren	520.68	208.85/14.772	520.68	111.81	-2.2092	18834	51829	1.9525	0.025439	0.97456	0.050877	0.15507	FALSE
sg_hSLC33A1_481_a	hSLC33A1	2205	1230.4/484.26	2205	857.34	-1.3618	278380	486560	1.9446	0.025914	0.97409	0.051827	0.15752	FALSE
sg_hFUT3_247_s	hFUT3	1941.3	3250.8/3081.4	1941.3	3166.1	0.7054	14352	399260	1.9384	0.97369	0.026314	0.052628	0.15951	TRUE
sg_hST8SIA4_408_s	hST8SIA4	778.63	1212.3/1550.2	778.63	1381.2	0.82613	57094	96721	1.9376	0.9735	0.0265	0.052999	0.16018	TRUE
sg_hB3GNT5_329_s	hB3GNT5	568.44	233.82/30.468	568.44	132.15	-2.0965	20677	59382	1.9248	0.027128	0.97287	0.054256	0.16352	FALSE
sg_hC1GALT1_271_s	hC1GALT1	23.884	4.5403/0	23.884	2.2701	-2.9278	10.307	448.86	1.9173	0.027603	0.9724	0.055206	0.16564	FALSE
sg_hST6GALNAC2_566_s	hST6GALNAC2	2988.4	1462/1138.9	2988.4	1300.4	-1.1998	52202	780170	1.9165	0.027651	0.97235	0.055302	0.16564	FALSE
sg_hB4GALT1_115_a	hB4GALT1	2074.1	2324.6/4372.2	2074.1	3348.4	0.69071	2096200	442460	1.9157	0.97227	0.027726	0.055452	0.16564	TRUE
sg_hFUT7_526_a	hFUT7	1970	778.66/734	1970	756.33	-1.3799	997.15	408450	1.9144	0.027785	0.97222	0.055569	0.16564	FALSE
sg_hST8SIA6_460_s	hST8SIA6	295.21	88.536/17.542	295.21	53.039	-2.4545	2520	21522	1.9123	0.027917	0.97208	0.055834	0.16597	FALSE
sg_hB3GAT3_65_a	hB3GAT3	1569.7	615.21/505.95	1569.7	560.58	-1.4838	5968.4	287060	1.9083	0.028174	0.97183	0.056349	0.16652	FALSE
sg_hFUT2_604_s	hFUT2	1643.2	2553.9/2851.1	1643.2	2702.5	0.71741	44150	308210	1.908	0.97176	0.028241	0.056481	0.16652	TRUE
sg_hST6GAL1_253_s	hST6GAL1	2502.1	3925.1/4015.3	2502.1	3970.2	0.66585	4071.1	592100	1.9079	0.97178	0.028219	0.056438	0.16652	TRUE
sg_hOGA_912_s	hOGA	2215.5	955.73/824.48	2215.5	890.11	-1.3146	8613	490170	1.9046	0.028418	0.97158	0.056835	0.16711	FALSE
sg_hB4GALNT3_459_s	hB4GALNT3	2115.2	2776.4/4011.6	2115.2	3394	0.68194	762900	456140	1.8935	0.97083	0.029173	0.058346	0.17108	TRUE
sg_hRFNG_64_a	hRFNG	1514.3	522.13/564.12	1514.3	543.13	-1.4776	881.43	271480	1.8897	0.029397	0.9706	0.058795	0.17194	FALSE
sg_hNGLY1_444_s	hNGLY1	365.91	113.51/36.469	365.91	74.988	-2.2716	2967.4	30008	1.8849	0.029721	0.97028	0.059443	0.17336	FALSE
sg_hST3GAL4_200_a	hST3GAL4	883.72	317.82/204.5	883.72	261.16	-1.7548	6420.2	117710	1.8816	0.029944	0.97006	0.059887	0.17419	FALSE
sg_hGALT_532_a	hGALT	890.4	301.93/229.89	890.4	265.91	-1.7397	2594.5	119090	1.8751	0.03039	0.96961	0.06078	0.17631	FALSE
sg_hMGAT2_499_a	hMGAT2	525.45	102.16/158.8	525.45	130.48	-2.0015	1604.4	52568	1.8541	0.031862	0.96814	0.063724	0.18367	FALSE
sg_hHS6ST1_188_a	hHS6ST1	443.29	68.104/137.57	443.29	102.84	-2.0972	2412.6	40392	1.8541	0.031866	0.96813	0.063732	0.18367	FALSE
sg_hST3GAL3_378_a	hST3GAL3	651.56	220.2/132.95	651.56	176.58	-1.8777	3806.5	73373	1.8531	0.031937	0.96806	0.063874	0.18367	FALSE
sg_hNEU1_718_a	hNEU1	3527.2	4104.4/6669.7	3527.2	5387.1	0.61083	3290400	1009300	1.8512	0.96793	0.032074	0.064149	0.18367	TRUE
sg_hFUT8_1106_s	hFUT8	2801.1	2084/419.63	2801.1	1251.8	-1.1614	1385100	705570	1.8502	0.032144	0.96786	0.064287	0.18367	FALSE
sg_hSLC33A1_526_a	hSLC33A1	922.89	454.03/120.95	922.89	287.49	-1.6792	55471	125900	1.8498	0.032168	0.96783	0.064337	0.18367	FALSE
sg_hPOMT1_788_a	hPOMT1	695.51	1357.5/1087.6	695.51	1222.6	0.8129	36431	81188	1.8498	0.96759	0.032409	0.064818	0.18425	TRUE
sg_hB3GAT3_253_a	hB3GAT3	728.95	869.46/1681.3	728.95	1275.4	0.80619	329520	87320	1.8492	0.96756	0.032439	0.064877	0.18425	TRUE
sg_hMGAT4A_769_s	hMGAT4A	10.509	0/0	10.509	0	-3.5247	0	129.03	1.8379	0.033041	0.96696	0.066081	0.18717	FALSE
sg_hST8SIA6_653_s	hST8SIA6	582.78	261.07/49.395	582.78	155.23	-1.9017	22402	61719	1.8323	0.033453	0.96655	0.066906	0.18901	FALSE
sg_hLFNG_341_a	hLFNG	1776	2619.7/3092.5	1776	2856.1	0.68509	111750	347740	1.8316	0.96645	0.033548	0.067095	0.18906	TRUE
sg_hB3GALNT2_794_s	hB3GALNT2	628.63	1082.9/1139.3	628.63	1111.1	0.82069	1593.9	69409	1.8313	0.96618	0.033819	0.067638	0.18971	TRUE
sg_hC1GALT1C1_86_s	hC1GALT1C1	280.88	86.265/27.698	280.88	56.982	-2.2814	1715.1	19927	1.8272	0.033838	0.96616	0.067677	0.18971	FALSE
sg_hB3GNT7_448_s	hB3GNT7	4704.2	4983/9009.8	4704.2	6996.4	0.57254	8107500	1578700	1.8242	0.96594	0.034061	0.068123	0.19046	TRUE
sg_hSLC33A1_99_a	hSLC33A1	2093.2	948.92/810.17	2093.2	879.55	-1.2499	9625.5	448800	1.8229	0.034161	0.96584	0.068321	0.19053	FALSE
sg_hMGAT4B_519_a	hMGAT4B	1527.6	2004.5/2962.3	1527.6	2483.4	0.70067	458670	275220	1.8219	0.9657	0.034296	0.068592	0.19059	TRUE
sg_hMGAT5_307_s	hMGAT5	3500.5	4721.9/5915.4	3500.5	5318.6	0.60337	712230	997450	1.8205	0.96565	0.034349	0.068698	0.19059	TRUE
sg_hHS2ST1_205_s	hHS2ST1	922.89	1230.4/1906.1	922.89	1568.3	0.76429	228270	125900	1.8189	0.96537	0.034628	0.069256	0.19116	TRUE
sg_hFUT10_642_a	hFUT10	538.83	208.85/74.785	538.83	141.82	-1.9183	8987.1	54656	1.8182	0.034514	0.96549	0.069028	0.19102	FALSE
sg_hB3GNT9_370_s	hB3GNT9	2411.4	1378/753.39	2411.4	1065.7	-1.1773	195050	559080	1.8074	0.035346	0.96465	0.070693	0.19438	FALSE
sg_hHS6ST1_797_a	hHS6ST1	735.63	292.85/149.11	735.63	220.98	-1.7305	10331	88565	1.8069	0.03539	0.96461	0.070781	0.19438	FALSE
sg_hB3GNT2_104_s	hB3GNT2	214	79.455/2.3082	214	40.882	-2.36	2975.8	13084	1.8057	0.035486	0.96451	0.070972	0.19441	FALSE
sg_hFUT3_133_s	hFUT3	2632	3614.1/4531.4	2632	4072.7	0.62962	420770	640530	1.8001	0.96406	0.035938	0.071877	0.19595	TRUE
sg_hPOFUT1_481_s	hPOFUT1	467.18	113.51/125.56	467.18	119.54	-1.9576	72.696	43813	1.7988	0.036024	0.96398	0.072049	0.19595	FALSE
sg_hST6GALNAC1_842_a	hST6GALNAC1	377.37	45.403/132.95	377.37	89.177	-2.069	3832.4	31476	1.7986	0.036039	0.96396	0.072078	0.19595	FALSE
sg_hFUT1_367_a	hFUT1	1114.9	603.86/182.35	1114.9	393.1	-1.5016	88836	168810	1.7958	0.036267	0.96373	0.072533	0.19656	FALSE
sg_hST3GAL6_582_s	hST3GAL6	538.83	805.9/1111.2	538.83	958.53	0.82983	46591	54656	1.7952	0.9633	0.036697	0.073394	0.19656	TRUE
sg_hNANP_127_s	hNANP	9.5537	0/0	9.5537	0	-3.3997	0	111.75	1.7925	0.03653	0.96347	0.07306	0.19656	FALSE
sg_hCHST2_513_s	hCHST2	0	0/0	9.5537	0	-3.3997	0	111.75	1.7925	0.03653	0.96347	0.07306	0.19656	FALSE
sg_hGALNT7_265_s	hGALNT7	0	0/0	9.5537	0	-3.3997	0	111.75	1.7925	0.03653	0.96347	0.07306	0.19656	FALSE
sg_hB3GALNT1_56_a	hB3GALNT1	3725.9	4186.1/7021	3725.9	5603.6	0.58862	4018300	1099000	1.7911	0.96335	0.036648	0.073297	0.19656	TRUE
sg_hFUT2_331_s	hFUT2	1325.1	640.18/364.23	1325.1	502.21	-1.398	38074	220700	1.7791	0.037611	0.96239	0.075223	0.20062	FALSE
sg_hST6GALNAC1_633_s	hST6GALNAC1	1201.9	551.64/331.45	1201.9	441.55	-1.4426	24242	189670	1.7788	0.03764	0.96236	0.075281	0.20062	FALSE
sg_hGALNT8_630_a	hGALNT8	266.55	65.834/50.318	266.55	58.076	-2.1791	120.37	18375	1.7702	0.038351	0.96165	0.076702	0.20391	FALSE
sg_hCOLGALT1_277_s	hCOLGALT1	1447.4	2674.2/1996.6	1447.4	2335.4	0.68984	229610	253100	1.7651	0.96115	0.03885	0.0777	0.20606	TRUE
sg_hMGAT1_245_s	hMGAT1	5123.6	2864.9/2650.3	5123.6	2757.6	-0.89352	23041	1802800	1.763	0.038953	0.96105	0.077906	0.2061	FALSE
sg_hMGAT4A_128_a	hMGAT4A	399.34	503.97/947.28	399.34	725.62	0.85997	98260	34360	1.7602	0.96019	0.039807	0.079615	0.20959	TRUE
sg_hSIAE_331_a	hSIAE	1185.6	1802.5/2083.8	1185.6	1943.2	0.7123	39574	185710	1.7579	0.9605	0.039499	0.078998	0.20848	TRUE
sg_hST6GALNAC2_237_a	hST6GALNAC2	1169.4	631.1/242.82	1169.4	436.96	-1.4181	75380	181770	1.7509	0.039986	0.96001	0.079972	0.20978	FALSE
sg_hHS2ST1_681_s	hHS2ST1	2113.3	910.33/966.67	2113.3	938.5	-1.1702	1587	455500	1.7503	0.040036	0.95996	0.080073	0.20978	FALSE
sg_hSIAE_914_s	hSIAE	1596.4	2163.4/2926.3	1596.4	2544.9	0.67242	290980	294690	1.7472	0.95963	0.04037	0.080741	0.21102	TRUE
sg_hHS2ST1_274_a	hHS2ST1	748.05	1116.9/1430.6	748.05	1273.8	0.76708	49204	90895	1.7437	0.95913	0.040873	0.081746	0.21262	TRUE
sg_hCHST12_578_a	hCHST12	1171.3	519.86/361.92	1171.3	440.89	-1.4076	12473	182230	1.7434	0.040631	0.95937	0.081262	0.21187	FALSE
sg_hB3GNT2_760_a	hB3GNT2	436.6	179.34/58.166	436.6	118.75	-1.8696	7341.7	39452	1.7349	0.041379	0.95862	0.082758	0.21473	FALSE
sg_hST6GALNAC4_96_a	hST6GALNAC4	3421.2	2124.9/1325.8	3421.2	1725.3	-0.9872	319230	962570	1.7311	0.041715	0.95828	0.083431	0.21596	FALSE
sg_hST3GAL6_256_a	hST3GAL6	556.02	867.19/1072.4	556.02	969.79	0.80141	21051	57383	1.7273	0.95751	0.042491	0.084982	0.21738	TRUE
sg_hPOMT2_1149_s	hPOMT2	385.97	154.37/48.933	385.97	101.65	-1.9145	5558.4	32594	1.7272	0.042068	0.95793	0.084137	0.21727	FALSE
sg_hHS2ST1_61_a	hHS2ST1	2685.5	3039.7/5137.1	2685.5	4088.4	0.60614	2199500	660870	1.7257	0.95778	0.042224	0.084447	0.21738	TRUE
sg_hCSGALNACT2_834_a	hCSGALNACT2	751.88	426.79/72.938	751.88	249.86	-1.5855	62604	91616	1.7237	0.042384	0.95762	0.084767	0.21738	FALSE
sg_hB3GNT7_259_a	hB3GNT7	2779.2	3443.8/4991.7	2779.2	4217.7	0.60164	1197900	697000	1.7231	0.95755	0.042452	0.084903	0.21738	TRUE
sg_hB4GALT2_92_a	hB4GALT2	1242.9	488.08/484.72	1242.9	486.4	-1.3517	5.6542	199820	1.7203	0.042686	0.95731	0.085372	0.21776	FALSE
sg_hST3GAL5_483_a	hST3GAL5	722.26	338.25/137.57	722.26	237.91	-1.598	20137	86081	1.7194	0.042768	0.95723	0.085535	0.21776	FALSE
sg_hPOMGNT1_1103_a	hPOMGNT1	1363.3	833.14/265.9	1363.3	549.52	-1.3093	160880	230650	1.7178	0.04292	0.95708	0.085841	0.21803	FALSE
sg_hCHSY1_645_a	hCHSY1	1028	1155.5/2220.9	1028	1688.2	0.71514	567570	148830	1.7114	0.95633	0.043669	0.087338	0.22131	TRUE
sg_hST8SIA6_314_a	hST8SIA6	149.99	52.213/9.2327	149.99	30.723	-2.2509	923.66	7554.6	1.6988	0.044682	0.95532	0.089364	0.22591	FALSE
sg_hGALNT2_693_s	hGALNT2	76.43	15.891/11.079	76.43	13.485	-2.4183	11.576	2671	1.6935	0.045181	0.95482	0.090362	0.2279	FALSE
sg_hMGAT5_884_a	hMGAT5	192.98	59.024/26.775	192.98	42.899	-2.1437	519.99	11151	1.6918	0.045341	0.95466	0.090683	0.22818	FALSE
sg_hOGA_1645_s	hOGA	562.71	242.91/109.87	562.71	176.39	-1.6681	8849.3	58457	1.6899	0.04552	0.95448	0.09104	0.22855	FALSE
sg_hFUT3_305_a	hFUT3	3342.8	4163.4/5773.2	3342.8	4968.3	0.57155	1295700	928550	1.6869	0.95417	0.045825	0.091651	0.22955	TRUE
sg_hB3GALT6_545_a	hB3GALT6	2475.4	2728.7/4789.5	2475.4	3759.1	0.60255	2123400	582300	1.6823	0.95372	0.046283	0.092567	0.23131	TRUE
sg_hGALT_709_a	hGALT	420.36	814.98/673.99	420.36	744.48	0.82312	9939.4	37201	1.6805	0.95288	0.047124	0.094247	0.23229	TRUE
sg_hB3GALT4_359_s	hB3GALT4	1899.3	2874/3007.1	1899.3	2940.5	0.63037	8857.4	385910	1.6762	0.9531	0.046904	0.093807	0.23229	TRUE
sg_hGALNT14_418_a	hGALNT14	3309.4	4322.4/5501.3	3309.4	4911.8	0.56955	694980	914160	1.676	0.95312	0.046883	0.093766	0.23229	TRUE
sg_hSLC33A1_1056_a	hSLC33A1	229.29	79.455/30.468	229.29	54.961	-2.0409	1199.9	14557	1.6757	0.046903	0.9531	0.093807	0.23229	FALSE
sg_hB3GLCT_628_a	hB3GLCT	280.88	124.86/18.465	280.88	71.662	-1.9558	5659.7	19927	1.6753	0.046941	0.95306	0.093883	0.23229	FALSE
sg_hST6GALNAC2_436_a	hST6GALNAC2	1365.2	671.96/469.95	1365.2	570.95	-1.2562	20405	231150	1.6735	0.047112	0.95289	0.094225	0.23229	FALSE
sg_hST6GAL1_624_s	hST6GAL1	669.71	1035.2/1228.9	669.71	1132	0.75642	18758	76567	1.6708	0.95225	0.047753	0.095506	0.23329	TRUE
sg_hB3GNTL1_329_a	hB3GNTL1	690.73	860.38/1468	690.73	1164.2	0.75228	184600	80325	1.6706	0.95224	0.047759	0.095517	0.23329	TRUE
sg_hPOGLUT1_74_a	hPOGLUT1	3662.9	5434.7/5343.9	3662.9	5389.3	0.55699	4124.4	1070300	1.6688	0.95241	0.047588	0.095176	0.23329	TRUE
sg_hFUT7_436_s	hFUT7	6233.8	3407.5/3843.1	6233.8	3625.3	-0.78184	94889	2445100	1.6685	0.047608	0.95239	0.095217	0.23329	FALSE
sg_hST6GALNAC2_441_a	hST6GALNAC2	1333.7	678.77/439.02	1333.7	558.89	-1.2533	28742	222920	1.6631	0.048145	0.95186	0.096289	0.23465	FALSE
sg_hPOFUT2_432_s	hPOFUT2	412.72	497.16/960.2	412.72	728.68	0.81862	107200	36159	1.6616	0.95097	0.049031	0.098061	0.2383	TRUE
sg_hGALE_364_s	hGALE	3019.9	2181.6/919.12	3019.9	1550.4	-0.96145	796940	793000	1.6535	0.049114	0.95089	0.098229	0.2383	FALSE
sg_hNEU1_65_s	hNEU1	4313.5	5418.8/7082.9	4313.5	6250.9	0.53509	1384500	1379700	1.6493	0.95046	0.049544	0.099089	0.23891	TRUE
sg_hGALNT2_602_s	hGALNT2	1322.2	1607.3/2584.2	1322.2	2095.7	0.66409	477240	219950	1.6493	0.95034	0.049661	0.099321	0.23891	TRUE
hK_sg_POLR2D_1	POLR2D	977.34	494.89/264.98	977.34	379.94	-1.3608	26430	137610	1.6483	0.049648	0.95035	0.099296	0.23891	FALSE
sg_hGNE_1065_s	hGNE	125.15	20.431/32.776	125.15	26.604	-2.1922	76.198	5712.5	1.6479	0.049691	0.95031	0.099382	0.23891	FALSE
sg_hST3GAL6_352_s	hST3GAL6	445.2	240.64/31.853	445.2	136.24	-1.701	21795	40662	1.6469	0.049791	0.95021	0.099581	0.23891	FALSE
sg_hHS6ST1_632_s	hHS6ST1	1473.2	887.63/405.78	1473.2	646.7	-1.1865	116090	260140	1.6378	0.050733	0.94927	0.10147	0.24289	FALSE
sg_hB3GNT8_713_a	hB3GNT8	1284	667.42/421.94	1284	544.68	-1.2357	30132	210170	1.6354	0.050984	0.94902	0.10197	0.24355	FALSE
sg_hSLC33A1_382_a	hSLC33A1	2591.9	1832/776.93	2591.9	1304.5	-0.99001	556590	625430	1.6326	0.051271	0.94873	0.10254	0.24439	FALSE
sg_hPOFUT1_703_a	hPOFUT1	3163.2	1477.9/1846.1	3163.2	1662	-0.92809	67793	852210	1.629	0.051661	0.94834	0.10332	0.2457	FALSE
sg_hMGAT5B_456_s	hMGAT5B	2048.3	1069.2/915.42	2048.3	992.33	-1.0448	11829	433940	1.6111	0.053578	0.94642	0.10716	0.25388	FALSE
sg_hLFNG_209_a	hLFNG	2670.3	1257.7/1482.3	2670.3	1370	-0.9623	25235	655030	1.6108	0.053615	0.94639	0.10723	0.25388	FALSE
sg_hUGT3A2_590_s	hUGT3A2	657.29	215.66/257.59	657.29	236.63	-1.47	879.04	74376	1.6078	0.053935	0.94606	0.10787	0.25407	FALSE
sg_hST8SIA4_464_s	hST8SIA4	63.054	24.972/0	63.054	12.486	-2.2479	311.79	1986.7	1.6078	0.05394	0.94606	0.10788	0.25407	FALSE
sg_hCMAS_92_s	hCMAS	2233.7	3164.6/3568	2233.7	3366.3	0.59153	81368	496420	1.6075	0.94599	0.054008	0.10802	0.25407	TRUE
sg_hCHST12_253_s	hCHST12	4382.3	2454/2493.3	4382.3	2473.7	-0.82478	771.15	1414100	1.606	0.054136	0.94586	0.10827	0.25412	FALSE
sg_hPOMT2_421_s	hPOMT2	279.92	147.56/9.6944	279.92	78.627	-1.8188	9503.4	19822	1.6048	0.054269	0.94573	0.10854	0.25419	FALSE
sg_hST3GAL6_490_a	hST3GAL6	352.53	497.16/747.85	352.53	622.51	0.81857	31423	28326	1.6041	0.94465	0.055349	0.1107	0.25663	TRUE
sg_hGALNT1_694_s	hGALNT1	448.07	281.5/8.3094	448.07	144.9	-1.6219	37316	41068	1.6023	0.054549	0.94545	0.1091	0.25496	FALSE
sg_hCHST11_567_a	hCHST11	3137.4	1714/1639.7	3137.4	1676.8	-0.90343	2754.8	841440	1.5949	0.055367	0.94463	0.11073	0.25663	FALSE
sg_hPOMGNT1_647_s	hPOMGNT1	930.53	540.29/208.66	930.53	374.48	-1.3109	54991	127520	1.5947	0.05539	0.94461	0.11078	0.25663	FALSE
sg_hFUT2_53_a	hFUT2	409.85	181.61/78.94	409.85	130.28	-1.646	5270.7	35771	1.5946	0.055395	0.9446	0.11079	0.25663	FALSE
sg_hB4GALT1_730_a	hB4GALT1	574.18	311.01/92.327	574.18	201.67	-1.5049	23911	60313	1.5937	0.055501	0.9445	0.111	0.25663	FALSE
sg_hB3GALT5_205_s	hB3GALT5	1321.3	565.27/607.51	1321.3	586.39	-1.1706	892.43	219710	1.5876	0.056187	0.94381	0.11237	0.25882	FALSE
sg_hST3GAL5_750_a	hST3GAL5	427.05	183.88/93.25	427.05	138.57	-1.6168	4107	38122	1.5874	0.056212	0.94379	0.11242	0.25882	FALSE
sg_hCHST12_132_s	hCHST12	4760.6	2973.9/2526.5	4760.6	2750.2	-0.79138	100060	1608200	1.586	0.056369	0.94363	0.11274	0.25899	FALSE
sg_hMGAT5B_1393_a	hMGAT5B	3264.5	3543.7/5982.8	3264.5	4763.2	0.54495	2974600	894960	1.5843	0.94342	0.056583	0.11317	0.25942	TRUE
sg_hSLC33A1_592_a	hSLC33A1	1660.4	1212.3/350.84	1660.4	781.55	-1.0862	371020	313240	1.5827	0.056748	0.94325	0.1135	0.25963	FALSE
sg_hCASD1_521_s	hCASD1	983.07	1264.5/1877.5	983.07	1571	0.67574	187890	138860	1.5776	0.94244	0.057565	0.11513	0.2617	TRUE
sg_hB3GNTL1_90_s	hB3GNTL1	1984.3	2930.8/3065.7	1984.3	2998.2	0.59524	9108.6	413070	1.5776	0.94261	0.057385	0.11477	0.26167	TRUE
sg_hHS6ST1_550_a	hHS6ST1	2049.3	1275.8/754.77	2049.3	1015.3	-1.0125	135740	434260	1.5767	0.057437	0.94256	0.11487	0.26167	FALSE
sg_hB3GALT6_339_s	hB3GALT6	1888.8	814.98/1027.1	1888.8	921.06	-1.0353	22506	382600	1.5736	0.057788	0.94221	0.11558	0.26216	FALSE
sg_hFUT3_448_a	hFUT3	415.59	149.83/122.8	415.59	136.31	-1.6012	365.42	36549	1.5715	0.058037	0.94196	0.11607	0.26274	FALSE
sg_hB4GALNT3_287_s	hB4GALNT3	1451.2	2090.8/2394	1451.2	2242.4	0.62746	45978	254140	1.5695	0.94162	0.058383	0.11677	0.2632	TRUE
CN_sg_Ren_307	Ren	23.884	9.0806/0	23.884	4.5403	-2.1672	41.228	448.86	1.5684	0.058391	0.94161	0.11678	0.2632	FALSE
sg_hC1GALT1C1_437_a	hC1GALT1C1	268.46	156.64/0	268.46	78.32	-1.7643	12268	18580	1.5675	0.058502	0.9415	0.117	0.2632	FALSE
sg_hCHST10_695_s	hCHST10	922.89	533.48/227.59	922.89	380.54	-1.2759	46786	125900	1.5648	0.058818	0.94118	0.11764	0.26407	FALSE
sg_hNANP_352_a	hNANP	330.56	858.11/303.76	330.56	580.94	0.8116	153660	25640	1.5636	0.93988	0.060122	0.12024	0.26629	TRUE
sg_hCHST11_688_a	hCHST11	5220.1	3282.6/2901.4	5220.1	3092	-0.75535	72673	1855800	1.5627	0.059062	0.94094	0.11812	0.26462	FALSE
sg_hCHST10_238_a	hCHST10	1741.6	971.62/710.46	1741.6	841.04	-1.0493	34103	337340	1.5613	0.059224	0.94078	0.11845	0.26479	FALSE
sg_hMGAT3_450_a	hMGAT3	2256.6	1042/1268.1	2256.6	1155.1	-0.96557	25565	504350	1.5569	0.059746	0.94025	0.11949	0.26629	FALSE
sg_hB3GAT3_315_a	hB3GAT3	2089.4	837.68/1270.4	2089.4	1054.1	-0.98646	93632	447530	1.5547	0.060013	0.93999	0.12003	0.26629	FALSE
sg_hPOMGNT2_262_s	hPOMGNT2	3693.5	4547.1/6075.6	3693.5	5311.3	0.52399	1168200	1084200	1.5538	0.93987	0.060125	0.12025	0.26629	TRUE
sg_hST8SIA6_463_s	hST8SIA6	328.65	138.48/67.86	328.65	103.17	-1.662	2493.5	25411	1.5533	0.060173	0.93983	0.12035	0.26629	FALSE
sg_hCHST10_178_s	hCHST10	385.01	118.05/134.8	385.01	126.42	-1.599	140.29	32469	1.5522	0.060303	0.9397	0.12061	0.26632	FALSE
sg_hB4GALT3_650_a	hB4GALT3	975.43	447.22/379.46	975.43	413.34	-1.2367	2295.3	137190	1.5498	0.060595	0.9394	0.12119	0.26666	FALSE
sg_hPOFUT1_692_a	hPOFUT1	1096.8	508.51/449.17	1096.8	478.84	-1.1939	1760.6	164560	1.5495	0.060628	0.93937	0.12126	0.26666	FALSE
sg_hGALNT7_671_a	hGALNT7	1328	2324.6/1788.4	1328	2056.5	0.63059	143780	221440	1.5482	0.93907	0.060932	0.12186	0.26746	TRUE
sg_hST3GAL2_79_a	hST3GAL2	3704	4476.7/6157.8	3704	5317.2	0.52149	1413000	1089000	1.546	0.93893	0.061067	0.12213	0.26751	TRUE
sg_hSLC35A1_430_s	hSLC35A1	931.48	1909.2/1055.3	931.48	1482.2	0.6696	364560	127720	1.5411	0.93807	0.061931	0.12386	0.27047	TRUE
sg_hMGAT2_211_s	hMGAT2	1437.8	878.55/3538	1437.8	2208.3	0.61867	3536300	250510	1.5393	0.93801	0.061994	0.12399	0.27047	TRUE
sg_hCHST12_97_a	hCHST12	1708.2	939.84/733.08	1708.2	836.46	-1.0292	21375	327340	1.5344	0.062469	0.93753	0.12494	0.272	FALSE
sg_hB3GALT6_284_s	hB3GALT6	3437.4	1813.8/2045.5	3437.4	1929.7	-0.83264	26834	969680	1.533	0.062642	0.93736	0.12528	0.2722	FALSE
sg_hMGAT5B_337_s	hMGAT5B	2337.8	2815/4093.3	2337.8	3454.2	0.56299	817090	532820	1.5294	0.93687	0.063128	0.12626	0.27376	TRUE
sg_hST8SIA6_254_s	hST8SIA6	110.82	38.592/17.081	110.82	27.836	-1.9552	231.38	4735.3	1.5245	0.063687	0.93631	0.12737	0.27564	FALSE
sg_hEOGT_180_s	hEOGT	896.14	267.88/493.95	896.14	380.91	-1.2321	25555	120280	1.521	0.064125	0.93587	0.12825	0.27698	FALSE
sg_hGALNT6_938_s	hGALNT6	8209.5	10054/12212	8209.5	11133	0.43947	2327700	3750600	1.5097	0.93444	0.065558	0.13112	0.2826	TRUE
sg_hCHSY1_246_a	hCHSY1	1160.8	985.24/2613.3	1160.8	1799.3	0.63189	1325300	179700	1.5062	0.93379	0.06621	0.13242	0.28361	TRUE
sg_hGALNT14_105_a	hGALNT14	1670	1990.9/3042.2	1670	2516.5	0.59132	552580	316040	1.5059	0.93385	0.066148	0.1323	0.28361	TRUE
sg_hHS6ST1_334_s	hHS6ST1	1803.7	567.54/1254.3	1803.7	910.9	-0.98484	235800	356200	1.505	0.066157	0.93384	0.13231	0.28361	FALSE
sg_hFUT11_251_a	hFUT11	780.54	424.52/226.2	780.54	325.36	-1.2599	19664	97089	1.5038	0.066316	0.93368	0.13263	0.28361	FALSE
sg_hCMAS_620_s	hCMAS	1116.8	1645.9/1823.5	1116.8	1734.7	0.63479	15772	169260	1.5017	0.9332	0.066803	0.13361	0.28513	TRUE
sg_hNEU3_632_a	hNEU3	495.84	186.15/185.12	495.84	185.63	-1.4126	0.53627	48048	1.495	0.067461	0.93254	0.13492	0.28737	FALSE
sg_hST8SIA1_579_s	hST8SIA1	1524.8	2383.6/2227.9	1524.8	2305.8	0.59633	12136	274420	1.4909	0.93188	0.068121	0.13624	0.28962	TRUE
sg_hFUT10_154_s	hFUT10	358.26	90.806/159.26	358.26	125.04	-1.5112	2343.3	29043	1.4831	0.06903	0.93097	0.13806	0.2929	FALSE
CN_sg_LacZ_1583	LacZ	4815.1	6694.6/6725.1	4815.1	6709.9	0.47865	464.01	1636900	1.481	0.93069	0.069309	0.13862	0.29351	TRUE
sg_hNANS_186_s	hNANS	107	245.18/166.19	107	205.68	0.93636	3119.4	4485.8	1.4734	0.92558	0.074424	0.14885	0.30619	TRUE
sg_hGALNT8_899_a	hGALNT8	1247.7	889.9/300.99	1247.7	595.44	-1.066	173410	201020	1.4732	0.070355	0.92965	0.14071	0.29736	FALSE
sg_hGALNT1_944_s	hGALNT1	574.18	356.41/100.18	574.18	228.29	-1.3268	32829	60313	1.4721	0.070497	0.9295	0.14099	0.29738	FALSE
sg_hST3GAL4_262_a	hST3GAL4	385.01	676.5/623.67	385.01	650.09	0.7542	1395.6	32469	1.4711	0.92819	0.071809	0.14362	0.29999	TRUE
sg_hB4GALT7_138_s	hB4GALT7	1560.1	1945.5/2739.3	1560.1	2342.4	0.58604	315090	284350	1.4671	0.9287	0.071301	0.1426	0.29967	TRUE
sg_hGALT_591_a	hGALT	2623.4	4456.3/3131.7	2623.4	3794	0.53209	877220	637290	1.4663	0.92868	0.071316	0.14263	0.29967	TRUE
sg_hFUT2_267_s	hFUT2	1275.4	1498.3/2389	1275.4	1943.6	0.6074	396650	207990	1.4652	0.92838	0.071618	0.14324	0.29977	TRUE
sg_hB4GALT5_753_s	hB4GALT5	2045.4	746.88/1424.6	2045.4	1085.7	-0.91311	229660	433000	1.4648	0.071484	0.92852	0.14297	0.29977	FALSE
sg_hNANS_241_s	hNANS	1858.2	2533.5/2966.5	1858.2	2750	0.56527	93742	373030	1.4601	0.92779	0.072214	0.14443	0.30035	TRUE
sg_hMGAT5B_866_s	hMGAT5B	1263	864.92/355.92	1263	610.42	-1.0478	129540	204850	1.4593	0.072236	0.92776	0.14447	0.30035	FALSE
sg_hB4GALNT3_255_s	hB4GALNT3	2165.8	1182.7/1149.5	2165.8	1166.1	-0.89264	553.46	473210	1.4588	0.072311	0.92769	0.14462	0.30035	FALSE
sg_hC1GALT1_341_a	hC1GALT1	433.74	292.85/34.161	433.74	163.5	-1.402	33460	39051	1.4562	0.072675	0.92733	0.14535	0.30128	FALSE
sg_hGALE_670_a	hGALE	738.5	612.94/21.697	738.5	317.32	-1.2161	174780	89101	1.4543	0.072929	0.92707	0.14586	0.30176	FALSE
sg_hB3GALT4_717_s	hB3GALT4	2746.7	3425.6/4471.9	2746.7	3948.8	0.52355	547290	684380	1.453	0.92686	0.073138	0.14628	0.30204	TRUE
sg_hEOGT_419_s	hEOGT	778.63	388.19/292.22	778.63	340.2	-1.1921	4606	96721	1.4494	0.073618	0.92638	0.14724	0.30345	FALSE
sg_hCMAS_745_s	hCMAS	149.04	340.52/207.74	149.04	274.13	0.87478	8815.9	7480.5	1.4463	0.92267	0.077325	0.15465	0.31219	TRUE
sg_hB3GLCT_440_a	hB3GLCT	318.14	678.77/405.78	318.14	542.28	0.7675	37263	24164	1.4419	0.92378	0.076218	0.15244	0.31061	TRUE
sg_hB3GALT4_737_a	hB3GALT4	3993.4	5605/5567.3	3993.4	5586.2	0.48412	708.81	1224000	1.4396	0.925	0.075	0.15	0.30776	TRUE
sg_hCHST12_190_a	hCHST12	1338.5	538.02/790.78	1338.5	664.4	-1.0094	31943	224160	1.4389	0.075092	0.92491	0.15018	0.30776	FALSE
sg_hSLC33A1_927_a	hSLC33A1	874.16	1477.9/1248.3	874.16	1363.1	0.64029	26358	115740	1.4371	0.92427	0.075734	0.15147	0.3097	TRUE
sg_hMGAT2_870_s	hMGAT2	565.58	465.38/1362.3	565.58	913.83	0.69123	402220	58919	1.4347	0.92356	0.076439	0.15288	0.31093	TRUE
sg_hGALE_403_a	hGALE	1800.9	1241.8/660.6	1800.9	951.18	-0.92018	168880	355320	1.4335	0.075851	0.92415	0.1517	0.3097	FALSE
sg_hST6GALNAC4_163_a	hST6GALNAC4	406.99	526.67/826.33	406.99	676.5	0.7317	44897	35384	1.4328	0.92286	0.077137	0.15427	0.31201	TRUE
sg_hST3GAL2_193_s	hST3GAL2	698.37	1026.1/1188.3	698.37	1107.2	0.66405	13146	81707	1.4302	0.9231	0.076895	0.15379	0.31164	TRUE
sg_hST3GAL6_252_s	hST3GAL6	273.24	610.67/330.99	273.24	470.83	0.78285	39109	19094	1.43	0.92176	0.078239	0.15648	0.31412	TRUE
sg_hOGA_475_s	hOGA	229.29	70.374/83.556	229.29	76.965	-1.5625	86.879	14557	1.4262	0.076902	0.9231	0.1538	0.31164	FALSE
sg_hPOMT2_227_a	hPOMT2	5303.3	7986.4/6540.9	5303.3	7263.6	0.45374	1044600	1901900	1.4215	0.92241	0.077591	0.15518	0.31268	TRUE
CN_sg_LacZ_1725	LacZ	1478.9	1888.8/2521	1478.9	2204.9	0.57584	199860	261710	1.4191	0.92191	0.078089	0.15618	0.3141	TRUE
sg_hCASD1_1502_a	hCASD1	57.322	20.431/10.156	57.322	15.294	-1.8397	52.791	1715.9	1.4155	0.078468	0.92153	0.15694	0.31445	FALSE
sg_hCSGALNACT2_916_s	hCSGALNACT2	681.18	1039.7/1115.3	681.18	1077.5	0.66083	2856.7	78609	1.4136	0.92066	0.079336	0.15867	0.31617	TRUE
sg_hMGAT3_94_a	hMGAT3	1571.6	1750.3/2906.9	1571.6	2328.6	0.56695	668910	287600	1.4116	0.92083	0.079169	0.15834	0.31617	TRUE
sg_hNGLY1_164_s	hNGLY1	206.36	49.943/88.172	206.36	69.058	-1.5655	730.74	12369	1.4101	0.07925	0.92075	0.1585	0.31617	FALSE
sg_hST3GAL5_314_a	hST3GAL5	266.55	161.18/29.545	266.55	95.362	-1.4733	8663.9	18375	1.4005	0.08068	0.91932	0.16136	0.32094	FALSE
sg_hPOGLUT1_626_s	hPOGLUT1	1394.8	1605/2552.8	1394.8	2078.9	0.5754	449220	238980	1.3993	0.91897	0.081031	0.16206	0.32116	TRUE
sg_hB4GALNT4_1111_a	hB4GALNT4	185.34	63.564/59.551	185.34	61.558	-1.5747	8.0518	10476	1.3983	0.081015	0.91899	0.16203	0.32116	FALSE
sg_hPOMGNT1_349_s	hPOMGNT1	1634.6	1182.7/554.89	1634.6	868.82	-0.91107	197100	305710	1.3945	0.081587	0.91841	0.16317	0.32277	FALSE
sg_hST3GAL4_284_a	hST3GAL4	978.3	1416.6/1571.4	978.3	1494	0.61032	11988	137820	1.3891	0.91725	0.082748	0.1655	0.32676	TRUE
sg_hB3GNT7_671_a	hB3GNT7	1988.1	2785.5/2971.6	1988.1	2878.5	0.53369	17314	414300	1.3833	0.91663	0.083369	0.16674	0.32862	TRUE
sg_hST6GALNAC1_400_a	hST6GALNAC1	302.85	97.616/130.18	302.85	113.9	-1.403	530.25	22390	1.381	0.083646	0.91635	0.16729	0.32911	FALSE
sg_hB4GALT1_485_s	hB4GALT1	349.67	181.61/90.481	349.67	136.05	-1.3554	4152.4	27970	1.3786	0.08401	0.91599	0.16802	0.32994	FALSE
sg_hST8SIA6_385_a	hST8SIA6	742.32	1237.2/1071.9	742.32	1154.6	0.63655	13663	89817	1.3756	0.91496	0.085041	0.17008	0.33318	TRUE
sg_hB4GALT2_598_s	hB4GALT2	1725.4	2463.1/2569.9	1725.4	2516.5	0.54424	5705.6	332470	1.372	0.91486	0.085143	0.17029	0.33318	TRUE
sg_hGALT_264_a	hGALT	544.56	349.6/121.87	544.56	235.74	-1.2045	25930	55560	1.3688	0.085525	0.91448	0.17105	0.3332	FALSE
sg_hST8SIA4_517_s	hST8SIA4	113.69	45.403/26.313	113.69	35.858	-1.6377	182.21	4925.5	1.3684	0.085597	0.9144	0.17119	0.3332	FALSE
sg_hMFNG_148_a	hMFNG	878.94	483.54/359.15	878.94	421.35	-1.059	7736.1	116720	1.3683	0.08561	0.91439	0.17122	0.3332	FALSE
sg_hGALE_606_a	hGALE	1483.7	1216.8/360.08	1483.7	788.44	-0.91127	366980	263020	1.3667	0.085863	0.91414	0.17173	0.33359	FALSE
sg_hB3GNT8_471_s	hB3GNT8	2554.7	3266.7/3977.5	2554.7	3622.1	0.50353	252560	611520	1.365	0.91383	0.086171	0.17234	0.33381	TRUE
sg_hPOMT1_1385_a	hPOMT1	2680.8	1775.3/1376.1	2680.8	1575.7	-0.76628	79646	659040	1.364	0.086281	0.91372	0.17256	0.33381	FALSE
sg_hHS6ST2_907_s	hHS6ST2	3816.7	2694.7/2028.4	3816.7	2361.5	-0.69236	221930	1140900	1.3634	0.086383	0.91362	0.17277	0.33381	FALSE
sg_hFUT8_318_s	hFUT8	158.59	413.17/151.42	158.59	282.29	0.8279	34256	8233.9	1.3632	0.90997	0.09003	0.18006	0.34478	TRUE
sg_hRFNG_434_a	hRFNG	1546.7	867.19/798.63	1546.7	832.91	-0.8922	2350.5	280580	1.3576	0.087293	0.91271	0.17459	0.33672	FALSE
sg_hB3GALNT2_464_a	hB3GALNT2	291.39	451.76/523.5	291.39	487.63	0.74085	2573.1	21092	1.3512	0.90966	0.090337	0.18067	0.34478	TRUE
sg_hPOMT1_226_a	hPOMT1	2165.8	3207.7/2978.9	2165.8	3093.3	0.51404	26169	473210	1.3483	0.91115	0.088852	0.1777	0.34213	TRUE
sg_hB4GALNT3_484_a	hB4GALNT3	1891.6	1466.5/657.37	1891.6	1061.9	-0.83233	327360	383500	1.3461	0.089133	0.91087	0.17827	0.3426	FALSE
sg_hB3GALT5_588_s	hB3GALT5	2873.7	3539.2/4513	2873.7	4026.1	0.48629	474140	734180	1.3448	0.91062	0.089377	0.17875	0.34293	TRUE
sg_hCHST15_200_s	hCHST15	761.43	1012.5/1330.9	761.43	1171.7	0.62115	50693	93428	1.3422	0.90966	0.090338	0.18068	0.34478	TRUE
sg_hC1GALT1_534_s	hC1GALT1	178.65	426.79/196.66	178.65	311.72	0.79966	26480	9897.7	1.3375	0.90607	0.09393	0.18786	0.35536	TRUE
sg_hPOFUT2_176_a	hPOFUT2	999.32	406.36/600.13	999.32	503.24	-0.98827	18774	142440	1.3366	0.09067	0.90933	0.18134	0.34544	FALSE
sg_hNANP_55_s	hNANP	1793.2	1886.5/3286.4	1793.2	2586.4	0.52816	979860	352980	1.3351	0.90896	0.091037	0.18207	0.34623	TRUE
sg_hB4GALT2_430_s	hB4GALT2	3231.1	2079.5/1892.7	3231.1	1986.1	-0.7018	17436	880760	1.3282	0.092063	0.90794	0.18413	0.34925	FALSE
sg_hST3GAL5_79_a	hST3GAL5	2048.3	2547.1/3299.3	2048.3	2923.2	0.51291	282910	433940	1.3281	0.90785	0.092154	0.18431	0.34925	TRUE
CN_sg_Luc_1539	Luc	596.15	1057.9/801.4	596.15	929.64	0.64013	32893	63929	1.319	0.90554	0.094455	0.18891	0.35591	TRUE
CN_sg_Neg_2	Neg	3088.7	4322.4/4239.2	3088.7	4280.8	0.47074	3456.8	821230	1.3154	0.90579	0.094213	0.18843	0.3558	TRUE
sg_hHS6ST2_168_a	hHS6ST2	1465.5	1827.5/2438.8	1465.5	2133.1	0.54124	186880	258050	1.3142	0.90543	0.094569	0.18914	0.35591	TRUE
sg_hHS6ST2_737_a	hHS6ST2	1399.6	905.79/619.98	1399.6	762.88	-0.87464	40844	240250	1.3105	0.095021	0.90498	0.19004	0.35699	FALSE
sg_hPOMT2_933_a	hPOMT2	291.39	136.21/98.79	291.39	117.5	-1.303	700.07	21092	1.3087	0.095319	0.90468	0.19064	0.35749	FALSE
sg_hSIAE_593_s	hSIAE	1313.6	876.27/544.73	1313.6	710.5	-0.88572	54961	217740	1.3054	0.095882	0.90412	0.19176	0.35898	FALSE
sg_hST6GALNAC4_341_s	hST6GALNAC4	1967.1	2522.1/3077.7	1967.1	2799.9	0.5091	154350	407520	1.3046	0.90389	0.096114	0.19223	0.35922	TRUE
sg_hST8SIA5_585_a	hST8SIA5	1021.3	626.56/432.55	1021.3	529.56	-0.94623	18819	147330	1.3014	0.096556	0.90344	0.19311	0.35986	FALSE
sg_hGALNT6_126_a	hGALNT6	3308.4	4059/5044.8	3308.4	4551.9	0.46019	485850	913750	1.3008	0.90331	0.096688	0.19338	0.35986	TRUE
sg_hPOFUT1_542_a	hPOFUT1	1975.7	1087.4/1205.3	1975.7	1146.4	-0.78477	6954.1	410290	1.3001	0.096783	0.90322	0.19357	0.35986	FALSE
sg_hPOMGNT2_364_s	hPOMGNT2	2557.5	3037.5/4111.3	2557.5	3574.4	0.48279	576610	612590	1.2992	0.90301	0.096988	0.19398	0.36	TRUE
sg_hCOLGALT1_1126_a	hCOLGALT1	1492.3	730.99/929.73	1492.3	830.36	-0.84494	19751	265390	1.2947	0.097715	0.90228	0.19543	0.36172	FALSE
sg_hB3GALNT2_249_a	hB3GALNT2	328.65	177.07/98.328	328.65	137.7	-1.249	3100.2	25411	1.2943	0.097786	0.90221	0.19557	0.36172	FALSE
sg_hCASD1_391_s	hCASD1	614.3	898.98/998.98	614.3	948.98	0.6266	5000.4	66971	1.2932	0.90117	0.098834	0.19767	0.36498	TRUE
sg_hB4GALT1_343_s	hB4GALT1	3530.1	4165.7/5474.1	3530.1	4819.9	0.44919	855910	1010600	1.283	0.90024	0.099762	0.19952	0.36745	TRUE
sg_hB3GNT9_780_s	hB3GNT9	3401.1	4576.6/4730.8	3401.1	4653.7	0.45227	11895	953810	1.2826	0.90016	0.099844	0.19969	0.36745	TRUE
sg_hMGAT5B_1040_s	hMGAT5B	520.68	104.43/379.93	520.68	242.18	-1.1012	37950	51829	1.278	0.10063	0.89937	0.20125	0.3697	FALSE
sg_hB4GALT1_182_s	hB4GALT1	3133.6	2279.2/1672	3133.6	1975.6	-0.66524	184330	839850	1.2651	0.10291	0.89709	0.20582	0.37746	FALSE
sg_hGALNT1_855_s	hGALNT1	1212.4	948.92/384.54	1212.4	666.73	-0.86167	159260	192250	1.2584	0.10412	0.89588	0.20824	0.38125	FALSE
sg_hNGLY1_334_s	hNGLY1	527.36	256.53/244.21	527.36	250.37	-1.0717	75.899	52864	1.257	0.10438	0.89562	0.20877	0.38157	FALSE
sg_hEOGT_510_s	hEOGT	58.278	131.67/90.019	58.278	110.84	0.91593	867.33	1760.1	1.253	0.88545	0.11455	0.2291	0.40703	TRUE
sg_hB3GALT4_278_s	hB3GALT4	1474.1	1800.2/2423.6	1474.1	2111.9	0.51838	194290	260400	1.2498	0.89411	0.10589	0.21178	0.38576	TRUE
sg_hGCNT1_162_a	hGCNT1	55.411	24.972/12.464	55.411	18.718	-1.5165	78.217	1628.8	1.2496	0.10572	0.89428	0.21144	0.38576	FALSE
sg_hB3GALNT2_701_a	hB3GALNT2	214.96	454.03/262.21	214.96	358.12	0.73371	18397	13174	1.2473	0.89051	0.10949	0.21899	0.39584	TRUE
sg_hB4GALT4_581_a	hB4GALT4	3455.6	4449.5/4927.5	3455.6	4688.5	0.44009	114250	977640	1.2469	0.89377	0.10623	0.21247	0.38637	TRUE
sg_hPOMGNT1_463_s	hPOMGNT1	1523.8	576.62/1175.8	1523.8	876.2	-0.79765	179500	274150	1.2456	0.10646	0.89354	0.21291	0.38653	FALSE
sg_hPOFUT2_254_s	hPOFUT2	2891.9	3332.6/4577.6	2891.9	3955.1	0.45155	775030	741400	1.2347	0.8915	0.1085	0.21701	0.39331	TRUE
sg_hB4GALNT3_981_a	hB4GALNT3	1117.8	1482.4/1765.8	1117.8	1624.1	0.53858	40145	169480	1.2298	0.89026	0.10974	0.21949	0.39584	TRUE
sg_hB3GALT4_191_s	hB3GALT4	2120	3001.1/2900.9	2120	2951	0.47698	5020.8	457740	1.2284	0.89025	0.10975	0.2195	0.39584	TRUE
sg_hCHST12_806_a	hCHST12	4104.3	2626.6/2817.8	4104.3	2722.2	-0.59218	18292	1277200	1.2236	0.11055	0.88945	0.2211	0.39706	FALSE
sg_hB3GALNT1_319_s	hB3GALNT1	166.23	88.536/44.779	166.23	66.657	-1.3056	957.33	8854.9	1.2233	0.11061	0.88939	0.22121	0.39706	FALSE
sg_hB3GNT7_387_s	hB3GNT7	1377.6	837.68/743.23	1377.6	790.46	-0.80066	4460.3	234430	1.2231	0.11064	0.88936	0.22128	0.39706	FALSE
sg_hCHSY1_1400_a	hCHSY1	2371.2	2953.5/3593.4	2371.2	3273.4	0.465	204750	544700	1.2224	0.88915	0.11085	0.2217	0.39714	TRUE
sg_hB4GALT3_527_s	hB4GALT3	824.48	522.13/352.69	824.48	437.41	-0.91295	14355	105700	1.2163	0.11193	0.88807	0.22386	0.40036	FALSE
sg_hFUT1_636_a	hFUT1	1559.2	1005.7/830.02	1559.2	917.85	-0.7638	15427	284080	1.2112	0.11292	0.88708	0.22583	0.40322	FALSE
sg_hST8SIA4_350_a	hST8SIA4	254.13	370.03/454.25	254.13	412.14	0.69541	3546.2	17068	1.2095	0.88376	0.11624	0.23249	0.41036	TRUE
sg_hPOFUT2_554_s	hPOFUT2	786.27	515.32/316.68	786.27	416	-0.9168	19729	98197	1.2091	0.11332	0.88668	0.22664	0.40399	FALSE
sg_hB3GNT8_137_a	hB3GNT8	2567.1	3412/3613.7	2567.1	3512.9	0.45237	20334	616150	1.2049	0.88582	0.11418	0.22837	0.40641	TRUE
sg_hMGAT5B_176_a	hMGAT5B	963.97	619.75/441.32	963.97	530.54	-0.86031	15918	134700	1.2004	0.11499	0.88501	0.22998	0.40732	FALSE
sg_hGNE_488_a	hGNE	1056.6	699.2/481.02	1056.6	590.11	-0.83934	23801	155320	1.2003	0.11501	0.88499	0.23001	0.40732	FALSE
sg_hFUT4_680_a	hFUT4	3104.9	2090.8/1948.6	3104.9	2019.7	-0.62019	10115	827950	1.1942	0.11621	0.88379	0.23241	0.41036	FALSE
sg_hB4GALT4_326_s	hB4GALT4	831.17	472.19/427.94	831.17	450.06	-0.88355	979.17	107030	1.1894	0.11714	0.88286	0.23428	0.41286	FALSE
sg_hPOFUT1_207_a	hPOFUT1	2130.5	2081.7/3792.3	2130.5	2937	0.463	1463100	461270	1.1876	0.8824	0.1176	0.2352	0.41381	TRUE
sg_hB4GALT7_80_a	hB4GALT7	349.67	270.15/824.02	349.67	547.08	0.6443	153390	27970	1.1804	0.87887	0.12113	0.24226	0.42346	TRUE
sg_hST6GALNAC6_90_s	hST6GALNAC6	2689.4	2880.8/4418.8	2689.4	3649.8	0.44041	1182700	662330	1.1801	0.88097	0.11903	0.23806	0.41815	TRUE
sg_hPOMGNT2_361_s	hPOMGNT2	4140.6	4376.8/6572.3	4140.6	5474.6	0.40283	2410100	1294800	1.1724	0.87946	0.12054	0.24109	0.4223	TRUE
sg_hPOFUT1_119_a	hPOFUT1	2717.1	1477.9/2036.7	2717.1	1757.3	-0.6284	156170	672960	1.172	0.1206	0.8794	0.2412	0.4223	FALSE
sg_hB3GALNT1_400_a	hB3GALNT1	90.76	27.242/44.779	90.76	36.01	-1.3099	153.77	3480.4	1.1636	0.1223	0.8777	0.2446	0.42687	FALSE
sg_hMFNG_559_s	hMFNG	3891.2	4245.2/6057.1	3891.2	5151.1	0.40458	1641600	1175700	1.162	0.87736	0.12264	0.24528	0.42736	TRUE
sg_hPOMT2_675_a	hPOMT2	2893.8	4485.8/3300.7	2893.8	3893.2	0.42788	702240	742160	1.1601	0.87695	0.12305	0.24609	0.42809	TRUE
sg_hC1GALT1C1_539_s	hC1GALT1C1	489.15	1003.4/477.79	489.15	740.6	0.59742	138130	47047	1.1593	0.87532	0.12468	0.24936	0.43168	TRUE
sg_hMGAT5_1352_a	hMGAT5	1188.5	967.08/421.01	1188.5	694.05	-0.77515	149100	186400	1.1578	0.12347	0.87653	0.24695	0.42889	FALSE
sg_hPOFUT1_206_a	hPOFUT1	1411.1	696.93/993.44	1411.1	845.19	-0.73877	43958	243320	1.1562	0.12379	0.87621	0.24758	0.42931	FALSE
sg_hST3GAL4_344_a	hST3GAL4	3466.1	3750.3/5449.6	3466.1	4599.9	0.40821	1443900	982260	1.1441	0.87367	0.12633	0.25266	0.43671	TRUE
sg_hCHST10_332_a	hCHST10	525.45	215.66/332.84	525.45	274.25	-0.93555	6865.1	52568	1.1404	0.12705	0.87295	0.25411	0.43851	FALSE
sg_hNANP_383_a	hNANP	225.47	127.13/80.786	225.47	103.96	-1.1095	1073.8	14184	1.1341	0.12838	0.87162	0.25675	0.44196	FALSE
sg_hEOGT_102_a	hEOGT	310.49	172.53/127.87	310.49	150.2	-1.0427	997.15	23271	1.1337	0.12846	0.87154	0.25692	0.44196	FALSE
sg_hFUT8_544_s	hFUT8	1588.8	3355.3/1039.6	1588.8	2197.4	0.46765	2681200	292500	1.1254	0.86958	0.13042	0.26085	0.44731	TRUE
CN_sg_Luc_1189	Luc	286.61	204.31/72.015	286.61	138.16	-1.0473	8751.3	20559	1.1244	0.13043	0.86957	0.26086	0.44731	FALSE
sg_hCSGALNACT2_208_s	hCSGALNACT2	225.47	138.48/72.015	225.47	105.25	-1.0919	2208.7	14184	1.1215	0.13103	0.86897	0.26207	0.44833	FALSE
sg_hB3GALT5_319_s	hB3GALT5	1830.5	1557.3/756.16	1830.5	1156.7	-0.66171	320930	364430	1.121	0.13114	0.86886	0.26228	0.44833	FALSE
sg_hB3GNT2_307_s	hB3GNT2	437.56	220.2/231.28	437.56	225.74	-0.95172	61.337	39585	1.1197	0.13142	0.86858	0.26285	0.44849	FALSE
sg_hOGA_1477_s	hOGA	1622.2	1014.8/1006.8	1622.2	1010.8	-0.68194	31.407	302120	1.1188	0.13161	0.86839	0.26322	0.44849	FALSE
sg_hMFNG_395_s	hMFNG	5052.9	5713.9/7361.7	5052.9	6537.8	0.37162	1357600	1764300	1.1179	0.86819	0.13181	0.26362	0.44849	TRUE
sg_hGCNT1_593_a	hGCNT1	889.45	644.72/388.24	889.45	516.48	-0.78303	32892	118890	1.1011	0.13542	0.86458	0.27085	0.46005	FALSE
sg_hB3GALT5_346_s	hB3GALT5	4265.7	4914.9/6176.7	4265.7	5545.8	0.37852	796110	1356100	1.0992	0.86415	0.13585	0.27171	0.46079	TRUE
sg_hCHST14_428_a	hCHST14	1773.2	1087.4/1183.2	1773.2	1135.3	-0.64281	4586.4	346870	1.0881	0.13827	0.86173	0.27653	0.46824	FALSE
sg_hCSGALNACT2_423_a	hCSGALNACT2	782.45	479/423.32	782.45	451.16	-0.793	1550.1	97458	1.0846	0.13905	0.86095	0.2781	0.47016	FALSE
sg_hCHST2_1007_a	hCHST2	3877.8	3014.7/2403.3	3877.8	2709	-0.51733	186950	1169400	1.0815	0.13974	0.86026	0.27947	0.47174	FALSE
sg_hPOMGNT1_235_s	hPOMGNT1	1485.6	869.46/1002.7	1485.6	936.07	-0.66579	8872.3	263550	1.0777	0.14058	0.85942	0.28115	0.47384	FALSE
sg_hB4GALT3_264_a	hB4GALT3	1041.4	662.88/593.2	1041.4	628.04	-0.72861	2427.6	151840	1.075	0.14119	0.85881	0.28237	0.47516	FALSE
sg_hGALNT8_788_s	hGALNT8	2936.8	2152.1/1859	2936.8	2005.6	-0.55002	42950	759350	1.0701	0.14229	0.85771	0.28457	0.47812	FALSE
sg_hPOFUT2_91_s	hPOFUT2	3495.7	2610.7/2251.9	3495.7	2431.3	-0.52369	64370	995330	1.0678	0.14281	0.85719	0.28561	0.47912	FALSE
sg_hST6GAL1_185_a	hST6GAL1	634.36	930.76/904.34	634.36	917.55	0.53178	348.83	70393	1.0674	0.85588	0.14412	0.28823	0.48277	TRUE
sg_hFUT11_820_a	hFUT11	401.25	640.18/556.73	401.25	598.46	0.57555	3481.7	34615	1.0599	0.85313	0.14687	0.29373	0.48895	TRUE
sg_hGALNT8_157_s	hGALNT8	532.14	678.77/875.26	532.14	777.02	0.54529	19304	53608	1.0576	0.85331	0.14669	0.29339	0.48895	TRUE
sg_hFUT2_213_s	hFUT2	3903.6	2760.5/2751.4	3903.6	2755.9	-0.50213	41.793	1181500	1.0565	0.14537	0.85463	0.29074	0.48621	FALSE
sg_hGALNT8_508_s	hGALNT8	1562	1371.2/637.52	1562	1004.3	-0.63666	269120	284890	1.0512	0.14659	0.85341	0.29317	0.48895	FALSE
sg_hST8SIA1_412_s	hST8SIA1	1780.8	1925.1/2872.3	1780.8	2398.7	0.42951	448610	349190	1.0456	0.85194	0.14806	0.29612	0.49217	TRUE
sg_hGALNT1_635_a	hGALNT1	856.01	724.18/302.37	856.01	513.27	-0.73678	88959	112030	1.0432	0.14843	0.85157	0.29687	0.49264	FALSE
sg_hMFNG_97_a	hMFNG	2157.2	2753.7/2990.9	2157.2	2872.3	0.41287	28145	470290	1.0427	0.85134	0.14866	0.29732	0.49264	TRUE
sg_hB3GNT2_684_s	hB3GNT2	829.26	637.91/356.38	829.26	497.15	-0.73699	39629	106650	1.037	0.14986	0.85014	0.29972	0.49587	FALSE
sg_hGALNT2_914_a	hGALNT2	2692.2	3482.4/3563.4	2692.2	3522.9	0.38783	3278.1	663430	1.0198	0.84602	0.15398	0.30796	0.50795	TRUE
sg_hSLC35A1_381_a	hSLC35A1	83.117	77.185/0	83.117	38.592	-1.0872	2978.7	3039.3	1.0196	0.15396	0.84604	0.30793	0.50795	FALSE
sg_hCHST14_309_s	hCHST14	3112.6	2272.4/2101.4	3112.6	2186.9	-0.50904	14628	831110	1.0165	0.15469	0.84531	0.30937	0.5095	FALSE
sg_hPOMGNT1_1237_s	hPOMGNT1	1033.7	703.74/589.05	1033.7	646.4	-0.67651	6577.7	150120	1.013	0.15552	0.84448	0.31104	0.51119	FALSE
sg_hST6GALNAC6_646_a	hST6GALNAC6	2971.2	2240.6/5482.4	2971.2	3861.5	0.37801	5254500	773210	1.0125	0.84429	0.15571	0.31141	0.51119	TRUE
sg_hB3GALT6_641_s	hB3GALT6	2561.3	2463.1/4245.2	2561.3	3354.2	0.38892	1587900	614010	1.0118	0.84409	0.15591	0.31182	0.51119	TRUE
sg_hST6GAL1_531_s	hST6GAL1	556.02	426.79/1169.8	556.02	798.29	0.52097	276020	57383	1.0113	0.84247	0.15753	0.31505	0.51404	TRUE
sg_hST6GALNAC4_295_a	hST6GALNAC4	620.03	138.48/591.82	620.03	365.15	-0.76225	102760	67943	1.0079	0.15675	0.84325	0.3135	0.51316	FALSE
sg_hHS6ST1_398_a	hHS6ST1	1874.4	1661.7/3325.2	1874.4	2493.5	0.4115	1383500	378100	1.0067	0.84278	0.15722	0.31444	0.51394	TRUE
sg_hHS2ST1_595_a	hHS2ST1	300.94	240.64/84.018	300.94	162.33	-0.88651	12264	22172	1.0038	0.15773	0.84227	0.31545	0.51404	FALSE
sg_hB4GALT4_580_s	hB4GALT4	1004.1	524.4/736.77	1004.1	630.59	-0.67028	22550	143500	0.99987	0.15869	0.84131	0.31738	0.51639	FALSE
sg_hB3GNT5_328_s	hB3GNT5	218.78	220.2/8.7711	218.78	114.49	-0.92832	22352	13538	0.99527	0.1598	0.8402	0.31961	0.51872	FALSE
sg_hST6GALNAC4_393_a	hST6GALNAC4	1983.3	1321.2/1371.5	1983.3	1346.4	-0.55852	1264.9	412760	0.99494	0.15988	0.84012	0.31976	0.51872	FALSE
sg_hST8SIA5_601_s	hST8SIA5	584.69	760.5/903.88	584.69	832.19	0.50852	10280	62033	0.99374	0.8383	0.1617	0.32341	0.52276	TRUE
sg_hGLB1_451_a	hGLB1	884.67	930.76/1518.3	884.67	1224.5	0.46857	172610	117900	0.98979	0.83805	0.16195	0.32389	0.52276	TRUE
sg_hST8SIA1_647_a	hST8SIA1	203.49	404.09/220.2	203.49	312.14	0.61477	16907	12104	0.98756	0.83294	0.16706	0.33412	0.53261	TRUE
sg_hST3GAL4_128_s	hST3GAL4	975.43	696.93/533.65	975.43	615.29	-0.6639	13331	137190	0.98665	0.16191	0.83809	0.32381	0.52276	FALSE
sg_hPOMT1_1210_s	hPOMT1	1685.3	1178.2/1081.6	1685.3	1129.9	-0.57635	4664.9	320540	0.98589	0.16209	0.83791	0.32419	0.52276	FALSE
sg_hST6GALNAC6_463_s	hST6GALNAC6	2959.7	2222.5/1976.7	2959.7	2099.6	-0.49515	30195	768580	0.98237	0.16296	0.83704	0.32592	0.52461	FALSE
sg_hB3GNT2_523_s	hB3GNT2	420.36	149.83/330.99	420.36	240.41	-0.80357	16410	37201	0.98158	0.16315	0.83685	0.32631	0.52461	FALSE
sg_hFUT7_138_a	hFUT7	1214.3	649.26/930.66	1214.3	789.96	-0.61961	39592	192720	0.97608	0.16451	0.83549	0.32903	0.5282	FALSE
sg_hPOMT1_998_s	hPOMT1	2151.5	2342.8/3294.7	2151.5	2818.7	0.38956	453070	468350	0.97499	0.83508	0.16492	0.32984	0.52872	TRUE
sg_hB3GNTL1_590_s	hB3GNTL1	700.29	880.82/1077	700.29	978.91	0.48264	19244	82054	0.97267	0.83343	0.16657	0.33313	0.53261	TRUE
sg_hB4GALT4_91_a	hB4GALT4	706.02	1210/761.7	706.02	985.84	0.48107	100480	83098	0.97071	0.83296	0.16704	0.33408	0.53261	TRUE
sg_hST3GAL2_528_s	hST3GAL2	1613.6	2340.5/1943.9	1613.6	2142.2	0.4086	78633	299630	0.9657	0.83264	0.16736	0.33473	0.53261	TRUE
CN_sg_Neg_10	Neg	819.71	528.94/497.64	819.71	513.29	-0.67427	489.83	104750	0.9654	0.16717	0.83283	0.33434	0.53261	FALSE
sg_hPOMGNT2_852_a	hPOMGNT2	1107.3	1773/1228	1107.3	1500.5	0.43806	148530	167020	0.96212	0.83144	0.16856	0.33713	0.53564	TRUE
sg_hFUT1_451_s	hFUT1	874.16	454.03/653.21	874.16	553.62	-0.65805	19838	115740	0.95887	0.16881	0.83119	0.33763	0.53565	FALSE
sg_hLFNG_730_s	hLFNG	2792.5	2084/1898.2	2792.5	1991.1	-0.48779	17250	702210	0.95779	0.16908	0.83092	0.33817	0.53572	FALSE
sg_hMFNG_616_s	hMFNG	2120	1634.5/1316.6	2120	1475.5	-0.5225	50535	457740	0.95532	0.16971	0.83029	0.33941	0.53691	FALSE
sg_hRFNG_510_s	hRFNG	1982.4	2667.4/2520.5	1982.4	2594	0.38775	10788	412450	0.95229	0.82935	0.17065	0.34129	0.53909	TRUE
sg_hPOMT2_806_a	hPOMT2	1563.9	1103.3/3039.4	1563.9	2071.4	0.40516	1874300	285440	0.94974	0.82859	0.17141	0.34283	0.54073	TRUE
sg_hST3GAL1_294_s	hST3GAL1	1072.9	1087.4/1812.4	1072.9	1449.9	0.43411	262800	159040	0.94538	0.82715	0.17285	0.3457	0.54367	TRUE
sg_hSLC35A1_560_s	hSLC35A1	992.63	1055.6/229.89	992.63	642.76	-0.62619	340910	140960	0.94508	0.17231	0.82769	0.34462	0.54276	FALSE
sg_hCSGALNACT2_109_a	hCSGALNACT2	1951.8	1178.2/1537.2	1951.8	1357.7	-0.5233	64456	402620	0.93966	0.1737	0.8263	0.34739	0.54554	FALSE
sg_hFUT10_328_a	hFUT10	791.05	540.29/464.41	791.05	502.35	-0.65402	2879.5	99124	0.93601	0.17463	0.82537	0.34927	0.54769	FALSE
sg_hGNE_745_a	hGNE	90.76	77.185/15.696	90.76	46.44	-0.95176	1890.5	3480.4	0.93407	0.17513	0.82487	0.35027	0.54774	FALSE
sg_hC1GALT1_537_s	hC1GALT1	1380.5	1146.4/715.54	1380.5	930.98	-0.56787	92831	235180	0.93399	0.17516	0.82484	0.35031	0.54774	FALSE
sg_hST6GALNAC6_166_a	hST6GALNAC6	754.74	1300.8/774.63	754.74	1037.7	0.45883	138430	92158	0.93211	0.82322	0.17678	0.35356	0.55123	TRUE
sg_hB4GALT4_422_a	hB4GALT4	758.56	1112.4/972.21	758.56	1042.3	0.4579	9823	92883	0.93096	0.82293	0.17707	0.35415	0.55132	TRUE
sg_hB3GNT2_239_s	hB3GNT2	2804	2279.2/1766.7	2804	2023	-0.47083	131350	706690	0.93046	0.17607	0.82393	0.35213	0.54979	FALSE
sg_hMGAT4B_867_a	hMGAT4B	303.81	263.34/86.326	303.81	174.83	-0.79371	15666	22500	0.92562	0.17732	0.82268	0.35464	0.55132	FALSE
sg_hST8SIA5_724_s	hST8SIA5	1799	1741.2/2956.8	1799	2349	0.38469	738820	354730	0.9235	0.8219	0.1781	0.3562	0.55216	TRUE
sg_hCHST12_743_a	hCHST12	5502.9	4853.6/8773.4	5502.9	6813.5	0.30814	7682500	2014300	0.9234	0.82209	0.17791	0.35582	0.55216	TRUE
CN_sg_Ren_158	Ren	225.47	272.42/397.93	225.47	335.17	0.56991	7876.8	14184	0.92117	0.81616	0.18384	0.36769	0.56431	TRUE
sg_hCASD1_657_s	hCASD1	14.331	18.161/36.931	14.331	27.546	0.89688	176.15	206.33	0.92002	0.78736	0.21264	0.42528	0.61741	TRUE
sg_hFUT4_133_s	hFUT4	854.1	524.4/1797.1	854.1	1160.8	0.44217	809940	111640	0.91783	0.81969	0.18031	0.36062	0.55741	TRUE
sg_hFUT4_562_s	hFUT4	6396.2	3425.6/6441.7	6396.2	4933.7	-0.37449	4548200	2544800	0.91691	0.17959	0.82041	0.35919	0.556	FALSE
sg_hSLC35A1_99_s	hSLC35A1	161.46	340.52/150.95	161.46	245.74	0.60292	17968	8464.9	0.91605	0.81276	0.18724	0.37449	0.5703	TRUE
sg_hB3GAT3_651_s	hB3GAT3	1907.9	1981.8/2972	1907.9	2476.9	0.37641	490230	388630	0.91282	0.81913	0.18087	0.36174	0.55835	TRUE
sg_hGALNT2_244_s	hGALNT2	1163.6	1023.8/539.19	1163.6	781.51	-0.5737	117440	180390	0.90919	0.18162	0.81838	0.36325	0.55988	FALSE
sg_hGALNT2_268_s	hGALNT2	980.21	1439.3/1195.6	980.21	1317.5	0.42622	29679	138240	0.90706	0.81705	0.18295	0.36591	0.56318	TRUE
sg_hCHST11_199_s	hCHST11	780.54	578.89/432.09	780.54	505.49	-0.62578	10774	97089	0.90137	0.1837	0.8163	0.36739	0.56431	FALSE
sg_hMGAT4B_419_a	hMGAT4B	1767.4	1207.7/1279.7	1767.4	1243.7	-0.50669	2587.6	345130	0.89552	0.18525	0.81475	0.37051	0.56781	FALSE
sg_hMGAT2_283_a	hMGAT2	595.19	406.36/346.23	595.19	376.29	-0.66011	1807.7	63770	0.89457	0.18551	0.81449	0.37102	0.56781	FALSE
sg_hPOGLUT1_715_s	hPOGLUT1	655.38	460.84/377.62	655.38	419.23	-0.64336	3462.8	74041	0.89194	0.18621	0.81379	0.37243	0.56916	FALSE
sg_hFUT8_906_a	hFUT8	733.72	1257.7/738.16	733.72	997.91	0.44315	134940	88209	0.88951	0.81187	0.18813	0.37627	0.5718	TRUE
sg_hFUT11_736_s	hFUT11	1887.8	1462/1219.2	1887.8	1340.6	-0.49355	29474	382300	0.88847	0.18714	0.81286	0.37429	0.5703	FALSE
sg_hNANS_670_s	hNANS	790.09	497.16/535.96	790.09	516.56	-0.61212	752.65	98938	0.8876	0.18738	0.81262	0.37476	0.5703	FALSE
sg_hGALNT2_418_a	hGALNT2	954.41	992.05/1562.2	954.41	1277.1	0.41982	162520	132630	0.88608	0.81139	0.18861	0.37723	0.57246	TRUE
sg_hST6GALNAC2_332_s	hST6GALNAC2	1185.6	1389.3/1742.7	1185.6	1566	0.40116	62428	185710	0.8827	0.81074	0.18926	0.37852	0.57361	TRUE
sg_hST8SIA5_394_s	hST8SIA5	673.54	1001.1/835.1	673.54	918.12	0.44635	13784	77245	0.88001	0.80911	0.19089	0.38179	0.57615	TRUE
sg_hNANS_201_s	hNANS	726.08	808.17/1161.5	726.08	984.82	0.43921	62412	86788	0.87829	0.8088	0.1912	0.38241	0.57628	TRUE
sg_hST8SIA1_452_s	hST8SIA1	541.69	796.82/698.92	541.69	747.87	0.46457	4792.5	55107	0.87827	0.80808	0.19192	0.38383	0.57725	TRUE
sg_hCSGALNACT1_814_s	hCSGALNACT1	1481.8	846.76/1223.8	1481.8	1035.3	-0.51689	71077	262500	0.87717	0.1902	0.8098	0.3804	0.57565	FALSE
sg_hPOMGNT1_288_a	hPOMGNT1	3111.6	2115.8/2513.6	3111.6	2314.7	-0.42669	79136	830720	0.87534	0.1907	0.8093	0.38139	0.57615	FALSE
sg_hCSGALNACT2_1049_s	hCSGALNACT2	1692	1366.6/1033.6	1692	1200.1	-0.49517	55452	322520	0.87033	0.19206	0.80794	0.38412	0.57725	FALSE
sg_hUGT3A2_505_a	hUGT3A2	1005	749.15/613.51	1005	681.33	-0.56016	9198.1	143710	0.86567	0.19334	0.80666	0.38667	0.58023	FALSE
sg_hFUT4_478_a	hFUT4	2262.3	1375.7/1921.3	2262.3	1648.5	-0.45639	148850	506350	0.86475	0.19359	0.80641	0.38718	0.58023	FALSE
sg_hCMAS_444_a	hCMAS	85.028	93.076/0	85.028	46.538	-0.85572	4331.6	3147.6	0.86287	0.19411	0.80589	0.38821	0.58097	FALSE
sg_hB4GALT4_643_s	hB4GALT4	2056	2617.5/2626.2	2056	2621.9	0.35063	38.484	436460	0.85659	0.80398	0.19602	0.39204	0.58589	TRUE
sg_hB4GALT7_437_s	hB4GALT7	4523.7	3085.1/3883.7	4523.7	3484.4	-0.37648	318900	1485600	0.85294	0.19685	0.80315	0.3937	0.58756	FALSE
sg_hFUT8_1017_s	hFUT8	5733.2	6129.4/2845.5	5733.2	4487.5	-0.35337	5391900	2146800	0.85033	0.19757	0.80243	0.39514	0.5889	FALSE
sg_hST3GAL1_642_s	hST3GAL1	1050.9	1330.3/1434.8	1050.9	1382.5	0.39535	5456.1	154010	0.84504	0.80022	0.19978	0.39957	0.59468	TRUE
sg_hST6GALNAC3_239_a	hST6GALNAC3	345.84	308.74/121.87	345.84	215.31	-0.68121	17460	27499	0.8388	0.20079	0.79921	0.40158	0.59686	FALSE
sg_hMGAT2_90_s	hMGAT2	2286.2	1459.7/1919.9	2286.2	1689.8	-0.43586	105910	514670	0.83333	0.20233	0.79767	0.40466	0.60061	FALSE
sg_hFUT1_102_a	hFUT1	1395.8	1046.5/937.12	1395.8	991.83	-0.4925	5985.8	239240	0.83199	0.20271	0.79729	0.40541	0.6009	FALSE
sg_hGALNT1_377_a	hGALNT1	2675	2547.1/1459.7	2675	2003.4	-0.41693	591230	656860	0.83006	0.20325	0.79675	0.4065	0.60169	FALSE
sg_hB3GNT8_718_a	hB3GNT8	1875.4	2065.8/2705.2	1875.4	2385.5	0.34694	204390	378400	0.82927	0.79629	0.20371	0.40742	0.60223	TRUE
sg_hB3GALNT2_259_s	hB3GALNT2	562.71	619.75/122.33	562.71	371.04	-0.5995	123710	58457	0.82023	0.20604	0.79396	0.41208	0.60829	FALSE
sg_hB3GALT4_134_a	hB3GALT4	1891.6	1729.8/1043.3	1891.6	1386.6	-0.44783	235680	383500	0.81869	0.20648	0.79352	0.41296	0.60876	FALSE
sg_hNEU3_815_a	hNEU3	1275.4	1614.1/1681.7	1275.4	1647.9	0.36941	2289.5	207990	0.81676	0.79243	0.20757	0.41514	0.61089	TRUE
sg_hFUT1_694_s	hFUT1	2058.8	2329.2/2866.3	2058.8	2597.7	0.33529	144260	437400	0.81485	0.79223	0.20777	0.41554	0.61089	TRUE
sg_hCHST10_624_a	hCHST10	2558.5	2254.3/1592.6	2558.5	1923.4	-0.41141	218860	612940	0.81261	0.20822	0.79178	0.41644	0.61138	FALSE
sg_hSLC35A1_502_s	hSLC35A1	1562	1723/2268	1562	1995.5	0.35315	148500	284890	0.81217	0.7913	0.2087	0.41741	0.61197	TRUE
sg_hB3GNT5_528_s	hB3GNT5	61.144	140.75/52.165	61.144	96.457	0.64916	3923.6	1894.9	0.81123	0.77323	0.22677	0.45355	0.64656	TRUE
sg_hNANS_588_s	hNANS	2589	2737.8/3719.4	2589	3228.6	0.31837	481780	624360	0.80939	0.79074	0.20926	0.41851	0.61276	TRUE
sg_hFUT11_524_a	hFUT11	2640.6	1664/2323.9	2640.6	1993.9	-0.40508	217710	643790	0.80736	0.20973	0.79027	0.41946	0.61332	FALSE
sg_hGALNT1_544_s	hGALNT1	416.54	690.12/451.94	416.54	571.03	0.45418	28365	36679	0.80667	0.78692	0.21308	0.42617	0.61741	TRUE
sg_hST8SIA4_520_s	hST8SIA4	659.2	585.7/305.14	659.2	445.42	-0.56451	39356	74712	0.80364	0.2108	0.7892	0.4216	0.61562	FALSE
sg_hB3GALT4_68_a	hB3GALT4	2117.1	1330.3/1825.8	2117.1	1578	-0.42372	122740	456780	0.79995	0.21187	0.78813	0.42374	0.61741	FALSE
sg_hFUT1_257_a	hFUT1	1690	1400.7/1076.5	1690	1238.6	-0.44804	52534	321950	0.79955	0.21199	0.78801	0.42397	0.61741	FALSE
sg_hCHST2_616_s	hCHST2	2794.5	2306.5/1946.3	2794.5	2126.4	-0.39402	64875	702960	0.79801	0.21243	0.78757	0.42487	0.61741	FALSE
sg_hST6GALNAC4_527_s	hST6GALNAC4	1618.4	1423.4/2686.7	1618.4	2055.1	0.34442	798020	301010	0.79588	0.78661	0.21339	0.42678	0.61741	TRUE
sg_hFUT10_535_a	hFUT10	1018.4	1689/956.51	1018.4	1322.7	0.37688	268260	146690	0.79459	0.78573	0.21427	0.42853	0.61741	TRUE
sg_hUGT3A2_176_s	hUGT3A2	886.58	497.16/738.62	886.58	617.89	-0.5202	29151	118300	0.79458	0.21343	0.78657	0.42686	0.61741	FALSE
sg_hPOMGNT2_451_s	hPOMGNT2	2647.3	1988.6/2034	2647.3	2011.3	-0.39623	1027.1	646320	0.79247	0.21404	0.78596	0.42809	0.61741	FALSE
sg_hST8SIA6_763_s	hST8SIA6	83.117	61.294/36.008	83.117	48.651	-0.76058	319.7	3039.3	0.79192	0.2142	0.7858	0.42841	0.61741	FALSE
sg_hFUT11_79_s	hFUT11	1798	1611.8/2919.8	1798	2265.8	0.33347	855490	354440	0.78579	0.78373	0.21627	0.43254	0.62235	TRUE
sg_hST6GALNAC1_296_s	hST6GALNAC1	2877.6	3157.8/3936.8	2877.6	3547.3	0.30178	303470	735700	0.78082	0.78246	0.21754	0.43508	0.62493	TRUE
sg_hST3GAL1_242_a	hST3GAL1	2430.5	2111.2/1578.8	2430.5	1845	-0.39741	141740	565980	0.77983	0.21774	0.78226	0.43549	0.62493	FALSE
sg_hMGAT1_575_s	hMGAT1	777.67	769.58/318.53	777.67	544.05	-0.51461	101720	96537	0.76794	0.22126	0.77874	0.44252	0.63418	FALSE
CN_sg_Ren_211	Ren	538.83	494.89/239.59	538.83	367.24	-0.55185	32590	54656	0.76122	0.22326	0.77674	0.44653	0.63908	FALSE
sg_hNEU1_415_s	hNEU1	1272.6	1232.7/630.13	1272.6	931.41	-0.44982	181540	207260	0.75602	0.22482	0.77518	0.44964	0.64268	FALSE
sg_hST3GAL2_247_a	hST3GAL2	1306.9	1203.2/716	1306.9	959.59	-0.44531	118670	216020	0.75369	0.22552	0.77448	0.45103	0.64382	FALSE
sg_hPOFUT2_778_s	hPOFUT2	901.87	1598.2/728.46	901.87	1163.3	0.3669	378210	121480	0.75014	0.77231	0.22769	0.45537	0.64825	TRUE
sg_hB3GALT6_394_s	hB3GALT6	2302.4	1523.3/2008.6	2302.4	1765.9	-0.38255	117760	520360	0.74556	0.22797	0.77203	0.45593	0.64825	FALSE
sg_hGALNT7_1055_s	hGALNT7	1469.4	1296.3/890.96	1469.4	1093.6	-0.42576	82132	259090	0.74315	0.22869	0.77131	0.45739	0.64906	FALSE
sg_hMGAT5_885_a	hMGAT5	415.59	349.6/211.89	415.59	280.75	-0.56422	9482.2	36549	0.74264	0.22885	0.77115	0.4577	0.64906	FALSE
sg_hMGAT4B_117_s	hMGAT4B	1253.4	1157.8/699.38	1253.4	928.58	-0.4324	105060	202450	0.72869	0.2331	0.7669	0.46619	0.66023	FALSE
sg_hNANP_251_s	hNANP	985.94	1239.5/1275	985.94	1257.3	0.3504	631.58	139490	0.72647	0.76525	0.23475	0.4695	0.66157	TRUE
sg_hB4GALNT3_1584_a	hB4GALNT3	3787.1	2242.9/3792.3	3787.1	3017.6	-0.32758	1200400	1127200	0.72521	0.23416	0.76584	0.46832	0.66157	FALSE
sg_hST8SIA4_226_s	hST8SIA4	104.14	20.431/110.33	104.14	65.381	-0.6634	4041	4301.9	0.72479	0.23429	0.76571	0.46858	0.66157	FALSE
sg_hFUT1_182_s	hFUT1	3626.6	4229.3/4506.5	3626.6	4367.9	0.26826	38424	1053800	0.72212	0.76484	0.23516	0.47031	0.66157	TRUE
sg_hHS6ST1_479_s	hHS6ST1	1908.8	1620.9/1300.4	1908.8	1460.7	-0.38584	51345	388930	0.72138	0.23534	0.76466	0.47068	0.66157	FALSE
sg_hB3GNT8_210_a	hB3GNT8	1186.6	1207.7/549.81	1186.6	878.76	-0.43283	216420	185940	0.72117	0.2354	0.7646	0.4708	0.66157	FALSE
sg_hB4GALNT3_724_a	hB4GALNT3	1322.2	694.66/1289.8	1322.2	992.24	-0.41385	177100	219950	0.70951	0.239	0.761	0.47801	0.67028	FALSE
sg_hMGAT5B_605_a	hMGAT5B	2168.7	1541.4/1822.1	2168.7	1681.8	-0.36666	39382	474180	0.70914	0.23912	0.76088	0.47824	0.67028	FALSE
sg_hB3GALT5_535_a	hB3GALT5	491.06	812.71/477.33	491.06	645.02	0.39275	56240	47332	0.70767	0.75752	0.24248	0.48497	0.6762	TRUE
sg_hMGAT5B_734_s	hMGAT5B	1713.9	1232.7/1388.1	1713.9	1310.4	-0.38703	12083	329040	0.70689	0.23982	0.76018	0.47964	0.67113	FALSE
sg_hB4GALT1_406_a	hB4GALT1	2211.7	2077.2/1361.4	2211.7	1719.3	-0.36316	256200	488860	0.70617	0.24004	0.75996	0.48008	0.67113	FALSE
sg_hCHST14_733_s	hCHST14	2023.5	2612.9/2353.4	2023.5	2483.2	0.29522	33674	425800	0.7045	0.75921	0.24079	0.48159	0.67236	TRUE
sg_hGALNT1_947_s	hGALNT1	1121.6	1870.6/948.66	1121.6	1409.6	0.32949	424980	170380	0.69778	0.75654	0.24346	0.48691	0.67663	TRUE
sg_hST8SIA5_266_a	hST8SIA5	3062	3080.6/4296.9	3062	3688.7	0.2686	739720	810210	0.69634	0.75681	0.24319	0.48638	0.67663	TRUE
sg_hST6GALNAC6_236_a	hST6GALNAC6	2236.5	1625.4/1870.1	2236.5	1747.8	-0.35557	29931	497410	0.69485	0.24358	0.75642	0.48715	0.67663	FALSE
sg_hFUT1_448_s	hFUT1	3376.3	3527.8/4572.5	3376.3	4050.2	0.26247	545700	943010	0.69394	0.75608	0.24392	0.48784	0.67673	TRUE
sg_hGNE_950_s	hGNE	735.63	513.05/555.81	735.63	534.43	-0.46025	914.11	88565	0.69217	0.24442	0.75558	0.48883	0.67723	FALSE
sg_hFUT11_661_s	hFUT11	2839.4	2819.5/4029.2	2839.4	3424.3	0.27017	731620	720580	0.68913	0.75453	0.24547	0.49094	0.67929	TRUE
sg_hST3GAL2_589_a	hST3GAL2	315.27	279.23/154.65	315.27	216.94	-0.53725	7760	23828	0.68534	0.24656	0.75344	0.49313	0.68144	FALSE
sg_hFUT10_76_s	hFUT10	1251.5	1636.8/1475.4	1251.5	1556.1	0.31399	13022	201970	0.67765	0.75034	0.24966	0.49933	0.68822	TRUE
sg_hMGAT3_949_s	hMGAT3	689.78	1119.2/643.06	689.78	881.12	0.35276	113350	80153	0.67586	0.74857	0.25143	0.50286	0.68822	TRUE
sg_hST8SIA5_506_s	hST8SIA5	1345.2	1062.4/990.67	1345.2	1026.5	-0.38964	2574.4	225900	0.67583	0.24957	0.75043	0.49915	0.68822	FALSE
sg_hFUT11_633_a	hFUT11	692.64	510.78/501.34	692.64	506.06	-0.45204	44.607	80670	0.67422	0.25009	0.74991	0.50017	0.68822	FALSE
sg_hGLB1_718_a	hGLB1	2079.8	2635.6/2419	2079.8	2527.3	0.28101	23471	444360	0.67127	0.74875	0.25125	0.50251	0.68822	TRUE
sg_hOGA_1316_s	hOGA	2271.9	1895.6/1692.4	2271.9	1794	-0.34056	20647	509670	0.67113	0.25107	0.74893	0.50214	0.68822	FALSE
sg_hCSGALNACT1_513_s	hCSGALNACT1	1510.4	1412/915.89	1510.4	1164	-0.37565	123080	270420	0.6706	0.25124	0.74876	0.50248	0.68822	FALSE
sg_hFUT7_82_a	hFUT7	3361.9	2778.7/2650.3	3361.9	2714.5	-0.30853	8243.5	936800	0.66958	0.25156	0.74844	0.50313	0.68822	FALSE
sg_hCHST11_294_s	hCHST11	3292.2	2694.7/2621.6	3292.2	2658.1	-0.30853	2666.6	906790	0.66649	0.25255	0.74745	0.5051	0.68996	FALSE
sg_hPOFUT2_356_a	hPOFUT2	2188.8	2220.2/3078.7	2188.8	2649.4	0.27546	368470	481010	0.66423	0.74653	0.25347	0.50695	0.68996	TRUE
sg_hCOLGALT1_674_s	hCOLGALT1	4824.6	5734.4/5616.3	4824.6	5675.3	0.23424	6975.7	1642000	0.6639	0.7466	0.2534	0.5068	0.68996	TRUE
sg_hB4GALT3_464_s	hB4GALT3	3109.7	2522.1/2489.6	3109.7	2505.9	-0.31137	528.94	829930	0.6636	0.25347	0.74653	0.50695	0.68996	FALSE
sg_hST8SIA1_510_a	hST8SIA1	85.028	122.59/121.87	85.028	122.23	0.51848	0.25617	3147.6	0.6631	0.72879	0.27121	0.54243	0.7219	TRUE
sg_hB4GALT5_480_s	hB4GALT5	2346.4	2458.6/3198.7	2346.4	2828.6	0.26955	273880	535870	0.65876	0.7448	0.2552	0.51039	0.69377	TRUE
sg_hST8SIA5_131_a	hST8SIA5	177.7	147.56/94.174	177.7	120.87	-0.55223	1425	9816	0.65573	0.256	0.744	0.512	0.69508	FALSE
sg_hC1GALT1_328_s	hC1GALT1	950.59	1745.7/630.59	950.59	1188.2	0.32154	621770	131810	0.65437	0.74243	0.25757	0.51515	0.69587	TRUE
sg_hST8SIA6_106_s	hST8SIA6	2669.3	3679.9/2717.2	2669.3	3198.5	0.26086	463410	654670	0.6541	0.74335	0.25665	0.5133	0.69563	TRUE
sg_hPOMGNT1_106_a	hPOMGNT1	1698.6	1527.8/1129.2	1698.6	1328.5	-0.35437	79459	324500	0.65311	0.25684	0.74316	0.51369	0.69563	FALSE
sg_hB3GNT5_671_s	hB3GNT5	3184.2	3085.1/2076.4	3184.2	2580.8	-0.30304	508720	861020	0.65104	0.25751	0.74249	0.51502	0.69587	FALSE
sg_hC1GALT1_340_a	hC1GALT1	721.3	885.36/936.66	721.3	911.01	0.33644	1316	85904	0.64725	0.73946	0.26054	0.52108	0.7011	TRUE
sg_hMGAT3_787_a	hMGAT3	1581.1	1879.7/1974.9	1581.1	1927.3	0.28544	4531.6	290320	0.64241	0.73926	0.26074	0.52148	0.7011	TRUE
sg_hFUT2_519_s	hFUT2	2782	3089.7/3546.7	2782	3318.2	0.25418	104460	698110	0.64171	0.73936	0.26064	0.52129	0.7011	TRUE
sg_hST6GALNAC6_590_a	hST6GALNAC6	3877.8	3925.1/5216.9	3877.8	4571	0.2372	834470	1169400	0.641	0.73919	0.26081	0.52161	0.7011	TRUE
sg_hST3GAL6_431_a	hST3GAL6	436.6	628.83/498.57	436.6	563.7	0.36786	8484.2	39452	0.63987	0.73517	0.26483	0.52965	0.70802	TRUE
sg_hMGAT3_868_a	hMGAT3	2011.1	1580/1616.6	2011.1	1598.3	-0.3312	670.89	421750	0.63773	0.26182	0.73818	0.52365	0.70296	FALSE
sg_hFUT3_58_a	hFUT3	1328	1836.5/1416.3	1328	1626.4	0.29229	88303	221440	0.63425	0.73641	0.26359	0.52718	0.70682	TRUE
sg_hST6GALNAC2_505_a	hST6GALNAC2	1014.6	744.61/809.25	1014.6	776.93	-0.38463	2089.2	145830	0.63123	0.26394	0.73606	0.52789	0.7069	FALSE
sg_hST3GAL3_99_s	hST3GAL3	1600.2	1745.7/2139.2	1600.2	1942.5	0.27945	77414	295790	0.62927	0.73498	0.26502	0.53003	0.70802	TRUE
sg_hST8SIA5_208_s	hST8SIA5	548.38	794.55/599.67	548.38	697.11	0.34564	18990	56165	0.62755	0.73208	0.26792	0.53583	0.71489	TRUE
sg_hST6GAL1_443_a	hST6GAL1	171.01	356.41/106.18	171.01	231.29	0.43345	31309	9251.1	0.62676	0.72419	0.27581	0.55162	0.72786	TRUE
sg_hMGAT5_516_a	hMGAT5	175.79	281.5/192.5	175.79	237	0.42894	3960.1	9653.4	0.62301	0.72318	0.27682	0.55365	0.72966	TRUE
sg_hB4GALT4_158_a	hB4GALT4	385.01	694.66/298.68	385.01	496.67	0.36654	78402	32469	0.61966	0.72782	0.27218	0.54436	0.72359	TRUE
sg_hB4GALT2_686_s	hB4GALT2	3587.4	3459.7/4965.8	3587.4	4212.8	0.23176	1134200	1036200	0.61433	0.73044	0.26956	0.53911	0.71837	TRUE
sg_hGCNT1_260_a	hGCNT1	1074.8	894.44/1740.4	1074.8	1317.4	0.29339	357800	159470	0.60753	0.72728	0.27272	0.54544	0.72413	TRUE
sg_hB3GALT5_257_s	hB3GALT5	246.49	261.07/93.25	246.49	177.16	-0.47418	14081	16280	0.60055	0.27407	0.72593	0.54814	0.72668	FALSE
sg_hST3GAL4_53_a	hST3GAL4	1039.4	926.22/692.92	1039.4	809.57	-0.36019	27215	151410	0.59896	0.2746	0.7254	0.5492	0.72668	FALSE
sg_hST3GAL1_392_a	hST3GAL1	3274	3502.8/4181	3274	3841.9	0.23069	229980	899040	0.59892	0.72531	0.27469	0.54938	0.72668	TRUE
sg_hST3GAL3_100_s	hST3GAL3	328.65	270.15/577.97	328.65	424.06	0.36674	47377	25411	0.59853	0.71976	0.28024	0.56048	0.73274	TRUE
sg_hFUT7_212_a	hFUT7	4581.9	3182.7/4513.4	4581.9	3848.1	-0.25176	885350	1515400	0.59636	0.27547	0.72453	0.55094	0.72786	FALSE
sg_hST3GAL3_191_a	hST3GAL3	856.01	814.98/511.03	856.01	663.01	-0.36812	46193	112030	0.58793	0.27829	0.72171	0.55658	0.73263	FALSE
sg_hGCNT1_258_s	hGCNT1	627.68	987.51/575.66	627.68	781.59	0.31593	84811	69245	0.58488	0.71828	0.28172	0.56344	0.73274	TRUE
sg_hB3GALT6_172_a	hB3GALT6	2825	2301.9/2360.8	2825	2331.4	-0.27698	1733.6	714940	0.58473	0.27936	0.72064	0.55873	0.73274	FALSE
sg_hHS6ST1_669_a	hHS6ST1	1625.1	1782.1/2110.6	1625.1	1946.3	0.2601	53969	302950	0.58366	0.71983	0.28017	0.56033	0.73274	TRUE
CN_sg_Neg_9	Neg	824.48	835.41/1192.9	824.48	1014.1	0.29837	63887	105700	0.58336	0.7186	0.2814	0.56281	0.73274	TRUE
sg_hCHST12_383_s	hCHST12	3852	3598.2/2852.9	3852	3225.5	-0.25601	277710	1157300	0.58273	0.28004	0.71996	0.56008	0.73274	FALSE
sg_hMGAT5_172_s	hMGAT5	1045.2	1432.5/1112.5	1045.2	1272.5	0.28368	51173	152710	0.58173	0.71857	0.28143	0.56285	0.73274	TRUE
sg_hCHST11_481_a	hCHST11	1158.9	1103.3/728.46	1158.9	915.88	-0.33916	70248	179240	0.58053	0.28078	0.71922	0.56156	0.73274	FALSE
sg_hPOMT2_1432_s	hPOMT2	1532.4	2049.9/1624.5	1532.4	1837.2	0.26156	90500	276550	0.57961	0.71841	0.28159	0.56318	0.73274	TRUE
sg_hNANS_525_a	hNANS	1182.7	1164.6/709.07	1182.7	936.83	-0.33597	103740	185010	0.57807	0.28161	0.71839	0.56322	0.73274	FALSE
sg_hCSGALNACT1_1022_s	hCSGALNACT1	918.11	683.31/752.47	918.11	717.89	-0.35447	2391.1	124890	0.57649	0.28214	0.71786	0.56428	0.73296	FALSE
sg_hB4GALT4_524_s	hB4GALT4	1915.5	1557.3/1561.3	1915.5	1559.3	-0.29668	7.7434	391050	0.57197	0.28367	0.71633	0.56734	0.73552	FALSE
hK_sg_PCNA_1	PCNA	1687.2	801.36/1928.7	1687.2	1365	-0.30547	635460	321110	0.57156	0.28381	0.71619	0.56762	0.73552	FALSE
sg_hB3GNTL1_451_a	hB3GNTL1	587.55	467.65/433.94	587.55	450.79	-0.38151	568.23	62505	0.56664	0.28548	0.71452	0.57096	0.73886	FALSE
sg_hFUT7_244_a	hFUT7	3178.5	2454/2856.1	3178.5	2655.1	-0.25951	80849	858620	0.56552	0.28586	0.71414	0.57172	0.73886	FALSE
sg_hFUT4_808_s	hFUT4	3774.7	2944.4/3409.6	3774.7	3177	-0.24861	108240	1121400	0.56475	0.28612	0.71388	0.57224	0.73886	FALSE
sg_hEOGT_819_s	hEOGT	1348	1659.5/1569.1	1348	1614.3	0.25987	4083.7	226650	0.55928	0.71135	0.28865	0.57731	0.74186	TRUE
sg_hGALE_502_s	hGALE	1082.4	1144.2/578.43	1082.4	861.29	-0.32936	160020	161240	0.55803	0.28841	0.71159	0.57682	0.74186	FALSE
sg_hB4GALT3_328_s	hB4GALT3	667.8	735.53/300.99	667.8	518.26	-0.36513	94412	76228	0.5578	0.28849	0.71151	0.57698	0.74186	FALSE
sg_hGCNT1_564_s	hGCNT1	1252.5	1171.4/836.95	1252.5	1004.2	-0.31851	55928	202210	0.55777	0.2885	0.7115	0.577	0.74186	FALSE
sg_hCHST2_615_s	hCHST2	853.14	1151/925.58	853.14	1038.3	0.28302	25399	111450	0.55453	0.70885	0.29115	0.5823	0.74562	TRUE
sg_hPOFUT2_430_s	hPOFUT2	2535.5	1970.5/2243.1	2535.5	2106.8	-0.26714	37157	604430	0.55264	0.29025	0.70975	0.58051	0.74509	FALSE
sg_hNEU1_347_s	hNEU1	1895.5	1845.6/2629	1895.5	2237.3	0.23911	306850	384710	0.55118	0.70892	0.29108	0.58216	0.74562	TRUE
sg_hGLB1_1322_a	hGLB1	3782.3	2887.6/3518.6	3782.3	3203.1	-0.23973	199060	1124900	0.54646	0.29237	0.70763	0.58475	0.74687	FALSE
sg_hFUT4_376_s	hFUT4	6887.3	7146.4/8472.9	6887.3	7809.6	0.1813	879750	2854800	0.54592	0.70743	0.29257	0.58514	0.74687	TRUE
sg_hGALE_90_a	hGALE	621.95	744.61/223.43	621.95	484.02	-0.36106	135810	68267	0.54559	0.29267	0.70733	0.58535	0.74687	FALSE
sg_hCOLGALT1_853_s	hCOLGALT1	885.63	839.95/1305	885.63	1072.5	0.27592	108160	118100	0.54377	0.70523	0.29477	0.58954	0.75045	TRUE
sg_hB3GNTL1_665_a	hB3GNTL1	2808.8	2876.3/1832.2	2808.8	2354.3	-0.25458	545010	708570	0.54084	0.29431	0.70569	0.58861	0.75015	FALSE
sg_hB3GNT2_380_a	hB3GNT2	111.78	122.59/41.086	111.78	81.837	-0.44515	3321.3	4798.4	0.53821	0.29522	0.70478	0.59043	0.7507	FALSE
sg_hB3GALNT1_263_a	hB3GALNT1	1546.7	2031.8/1630.5	1546.7	1831.1	0.24336	80512	280580	0.5369	0.70381	0.29619	0.59237	0.75075	TRUE
sg_hCHST15_480_s	hCHST15	422.27	485.81/162.96	422.27	324.38	-0.37945	52117	37464	0.53517	0.29627	0.70373	0.59253	0.75075	FALSE
sg_hB4GALNT4_911_a	hB4GALNT4	7792.9	6751.4/10824	7792.9	8787.9	0.17333	8294800	3459000	0.53498	0.70366	0.29634	0.59267	0.75075	TRUE
sg_hEOGT_306_s	hEOGT	2141	1872.9/1683.1	2141	1778	-0.26788	18001	464810	0.53413	0.29662	0.70338	0.59325	0.75075	FALSE
sg_hST8SIA4_596_s	hST8SIA4	235.02	340.52/260.82	235.02	300.67	0.35407	3175.8	15124	0.53385	0.69473	0.30527	0.61054	0.76888	TRUE
sg_hGLB1_308_a	hGLB1	144.26	138.48/75.247	144.26	106.86	-0.42945	1999.1	7113.5	0.52976	0.29814	0.70186	0.59628	0.7537	FALSE
sg_hST8SIA4_132_s	hST8SIA4	426.09	597.05/457.48	426.09	527.26	0.3067	9739.4	37990	0.51906	0.69373	0.30627	0.61254	0.76888	TRUE
sg_hLFNG_107_s	hLFNG	9124.7	9214.5/11198	9124.7	10206	0.16158	1966900	4420300	0.51439	0.69651	0.30349	0.60698	0.76634	TRUE
sg_hSLC35A1_474_s	hSLC35A1	1223.8	1768.4/1129.2	1223.8	1448.8	0.24328	204340	195080	0.50936	0.6939	0.3061	0.61221	0.76888	TRUE
sg_hB4GALT3_393_a	hB4GALT3	3912.2	3012.5/3706.9	3912.2	3359.7	-0.2196	241140	1185600	0.50777	0.30581	0.69419	0.61161	0.76888	FALSE
sg_hCHST14_367_s	hCHST14	3003.7	2392.7/2716.3	3003.7	2554.5	-0.23361	52338	786380	0.50723	0.306	0.694	0.61199	0.76888	FALSE
sg_hB4GALT5_164_a	hB4GALT5	2997	2780.9/4104.9	2997	3442.9	0.20004	876410	783660	0.5037	0.69266	0.30734	0.61469	0.77067	TRUE
sg_hB4GALNT3_1133_a	hB4GALNT3	1041.4	1153.2/1320.7	1041.4	1237	0.24815	14030	151840	0.50205	0.69102	0.30898	0.61796	0.77298	TRUE
CN_sg_Luc_474	Luc	145.22	152.1/223.43	145.22	187.77	0.36849	2544.1	7186.3	0.50193	0.67819	0.32181	0.64362	0.79317	TRUE
sg_hST8SIA4_286_s	hST8SIA4	1871.6	2338.2/2020.1	1871.6	2179.2	0.21943	50603	377210	0.50086	0.69141	0.30859	0.61718	0.77291	TRUE
sg_hB4GALT3_156_a	hB4GALT3	637.23	753.69/786.63	637.23	770.16	0.27295	542.54	70886	0.49926	0.6886	0.3114	0.62279	0.77723	TRUE
sg_hFUT4_688_s	hFUT4	6131.6	5114.6/8676	6131.6	6895.3	0.16934	6341600	2383000	0.49475	0.6896	0.3104	0.6208	0.77564	TRUE
sg_hPOMGNT2_1121_a	hPOMGNT2	975.43	971.62/1344.3	975.43	1158	0.24723	69439	137190	0.49277	0.68759	0.31241	0.62481	0.77886	TRUE
sg_hB3GNT9_237_a	hB3GNT9	1566.8	1972.8/1683.6	1566.8	1828.2	0.22244	41809	286250	0.48851	0.68687	0.31313	0.62625	0.77917	TRUE
sg_hNANS_454_s	hNANS	2041.6	1884.2/1563.1	2041.6	1723.7	-0.24411	51559	431740	0.48574	0.31358	0.68642	0.62715	0.77917	FALSE
sg_hUGT3A2_975_a	hUGT3A2	1227.6	923.95/1106.1	1227.6	1015	-0.27415	16586	196020	0.48564	0.31361	0.68639	0.62722	0.77917	FALSE
sg_hGALNT6_538_a	hGALNT6	2381.7	1832/2219.5	2381.7	2025.8	-0.23343	75094	548450	0.4819	0.31494	0.68506	0.62987	0.78138	FALSE
sg_hGALNT6_1057_a	hGALNT6	2434.3	2336/1809.6	2434.3	2072.8	-0.23181	138530	567360	0.4811	0.31522	0.68478	0.63045	0.78138	FALSE
sg_hGALNT6_379_s	hGALNT6	789.13	933.03/944.51	789.13	938.77	0.25021	65.881	98753	0.47616	0.6811	0.3189	0.6378	0.78778	TRUE
sg_hST8SIA1_198_s	hST8SIA1	2015.8	2018.2/1398.3	2015.8	1708.2	-0.23875	192110	423300	0.47465	0.31752	0.68248	0.63504	0.78617	FALSE
sg_hST3GAL1_508_s	hST3GAL1	1299.3	1185/981.44	1299.3	1083.2	-0.26218	20722	214060	0.47177	0.31855	0.68145	0.63709	0.78778	FALSE
sg_hST8SIA1_380_a	hST8SIA1	282.79	410.9/288.06	282.79	349.48	0.30451	7544.2	20137	0.46996	0.67325	0.32675	0.65351	0.80079	TRUE
sg_hCHST10_460_s	hCHST10	2115.2	2231.5/1370.1	2115.2	1800.8	-0.23199	371020	456140	0.46708	0.32022	0.67978	0.64044	0.79014	FALSE
sg_hST8SIA5_657_s	hST8SIA5	1837.2	2311/1923.2	1837.2	2117.1	0.20449	75206	366500	0.46237	0.6777	0.3223	0.64459	0.79346	TRUE
sg_hCHST15_333_a	hCHST15	919.06	1507.4/657.37	919.06	1082.4	0.23572	361250	125090	0.46173	0.67635	0.32365	0.6473	0.79589	TRUE
sg_hLFNG_274_s	hLFNG	9064.5	8358.7/7873.2	9064.5	8115.9	-0.15946	117840	4375000	0.45353	0.32508	0.67492	0.65016	0.79778	FALSE
sg_hCHST14_709_s	hCHST14	1280.2	1169.1/980.98	1280.2	1075	-0.25174	17700	209200	0.45332	0.32516	0.67484	0.65032	0.79778	FALSE
sg_hNEU3_84_a	hNEU3	3288.4	3312.1/2414.4	3288.4	2863.2	-0.19966	403010	905160	0.44736	0.32731	0.67269	0.65461	0.80124	FALSE
sg_hCHST12_451_s	hCHST12	2993.2	1795.7/3405.5	2993.2	2600.6	-0.20277	1295700	782110	0.44458	0.32831	0.67169	0.65663	0.80205	FALSE
sg_hHS2ST1_501_s	hHS2ST1	216.87	195.23/148.65	216.87	171.94	-0.33319	1085.1	13356	0.44439	0.32838	0.67162	0.65676	0.80205	FALSE
sg_hGALT_336_a	hGALT	387.88	326.9/299.14	387.88	313.02	-0.30847	385.32	32844	0.44287	0.32893	0.67107	0.65786	0.80249	FALSE
sg_hGALNT8_507_s	hGALNT8	3037.1	2933/2353.4	3037.1	2643.2	-0.20033	167970	800020	0.44102	0.3296	0.6704	0.6592	0.80322	FALSE
sg_hST8SIA4_681_a	hST8SIA4	1196.1	1087.4/928.35	1196.1	1007.9	-0.24682	12648	188270	0.43924	0.33024	0.66976	0.66048	0.80387	FALSE
sg_hHS6ST2_734_a	hHS6ST2	1080.5	1269/1243.2	1080.5	1256.1	0.21703	333.43	160800	0.43785	0.66808	0.33192	0.66383	0.80614	TRUE
sg_hB3GAT3_395_a	hB3GAT3	1801.8	1373.4/2751.8	1801.8	2062.6	0.19492	949960	355610	0.43734	0.66865	0.33135	0.6627	0.80566	TRUE
sg_hC1GALT1C1_264_s	hC1GALT1C1	861.74	1228.1/788.47	861.74	1008.3	0.22637	96656	113200	0.43563	0.66671	0.33329	0.66658	0.80766	TRUE
sg_hCOLGALT1_1021_s	hCOLGALT1	3181.4	3210/3953	3181.4	3581.5	0.17086	276030	859820	0.43149	0.66684	0.33316	0.66631	0.80766	TRUE
sg_hGALNT14_661_s	hGALNT14	762.38	964.81/818.94	762.38	891.88	0.22605	10639	93610	0.42324	0.66179	0.33821	0.67642	0.81683	TRUE
sg_hCSGALNACT2_317_s	hCSGALNACT2	373.55	422.25/473.64	373.55	447.94	0.26138	1320.6	30984	0.42263	0.65793	0.34207	0.68413	0.8185	TRUE
sg_hB4GALT5_446_s	hB4GALT5	1514.3	1266.7/1324.9	1514.3	1295.8	-0.22459	1691.1	271480	0.42257	0.33631	0.66369	0.67261	0.81406	FALSE
sg_hCSGALNACT1_115_s	hCSGALNACT1	510.17	388.19/455.17	510.17	421.68	-0.27422	2243.1	50217	0.41537	0.33894	0.66106	0.67787	0.81683	FALSE
sg_hGALNT6_541_a	hGALNT6	838.81	942.11/1009.1	838.81	975.62	0.21773	2246.3	108560	0.41522	0.65915	0.34085	0.6817	0.81683	TRUE
sg_hST6GALNAC3_310_a	hST6GALNAC3	437.56	674.23/366.08	437.56	520.15	0.24894	47480	39585	0.41514	0.65619	0.34381	0.68762	0.8212	TRUE
sg_hCOLGALT1_115_s	hCOLGALT1	4231.3	4826.3/4592.4	4231.3	4709.3	0.15438	27370	1339100	0.41307	0.66018	0.33982	0.67964	0.81683	TRUE
sg_hGALNT7_158_s	hGALNT7	3706.8	3602.7/4670.4	3706.8	4136.5	0.1582	569940	1090300	0.41154	0.6596	0.3404	0.68081	0.81683	TRUE
sg_hCSGALNACT1_247_s	hCSGALNACT1	4533.2	5105.6/4965.4	4533.2	5035.5	0.15155	9827.1	1490500	0.41138	0.65957	0.34043	0.68087	0.81683	TRUE
sg_hST6GALNAC3_68_a	hST6GALNAC3	568.44	563/382.23	568.44	472.61	-0.26584	16337	59382	0.41087	0.34058	0.65942	0.68117	0.81683	FALSE
sg_hST6GALNAC3_176_a	hST6GALNAC3	522.59	592.51/274.21	522.59	433.36	-0.26954	50656	52124	0.41059	0.34069	0.65931	0.68137	0.81683	FALSE
sg_hB4GALT2_587_s	hB4GALT2	3490	3017/3145.6	3490	3081.3	-0.17962	8264.9	992800	0.41055	0.3407	0.6593	0.6814	0.81683	FALSE
sg_hB3GAT3_163_s	hB3GAT3	3095.4	2447.2/4481.6	3095.4	3464.4	0.16243	2069300	823990	0.4065	0.6577	0.3423	0.6846	0.8185	TRUE
sg_hB3GNT7_160_s	hB3GNT7	1205.7	1039.7/1721.4	1205.7	1380.6	0.19528	232370	190610	0.40063	0.65466	0.34534	0.69068	0.82394	TRUE
sg_hB4GALT2_238_s	hB4GALT2	4251.4	4358.7/3225.9	4251.4	3792.3	-0.16482	641570	1349000	0.3955	0.34624	0.65376	0.69248	0.82517	FALSE
sg_hB3GALT4_647_a	hB3GALT4	2031.1	2043.1/2535.3	2031.1	2289.2	0.1725	121120	428300	0.39438	0.65302	0.34698	0.69396	0.82604	TRUE
sg_hGCNT1_472_s	hGCNT1	2563.3	3325.8/2414.8	2563.3	2870.3	0.16316	414910	614720	0.3916	0.65214	0.34786	0.69573	0.82645	TRUE
sg_hFUT1_572_a	hFUT1	2338.7	1750.3/2358	2338.7	2054.2	-0.1871	184680	533160	0.39095	0.34792	0.65208	0.69584	0.82645	FALSE
sg_hMGAT5_731_a	hMGAT5	3322.8	2390.5/4999.1	3322.8	3694.8	0.15305	3402400	919900	0.38784	0.65084	0.34916	0.69832	0.82849	TRUE
sg_hHS6ST1_104_s	hHS6ST1	1215.2	923.95/1846.1	1215.2	1385	0.18853	425170	192950	0.38652	0.64945	0.35055	0.7011	0.83087	TRUE
sg_hST3GAL6_255_a	hST3GAL6	1087.2	1375.7/1109.3	1087.2	1242.5	0.19246	35483	162340	0.38544	0.64882	0.35118	0.70236	0.83146	TRUE
sg_hST3GAL5_412_s	hST3GAL5	1140.7	973.89/993.9	1140.7	983.9	-0.21315	200.23	174910	0.38052	0.35178	0.64822	0.70356	0.83197	FALSE
sg_hB4GALNT4_755_s	hB4GALNT4	3138.4	2444.9/4528.2	3138.4	3486.6	0.15174	2170000	841840	0.37948	0.64772	0.35228	0.70455	0.83223	TRUE
sg_hST8SIA5_328_a	hST8SIA5	1651.8	1838.8/1885.8	1651.8	1862.3	0.17292	1103	310720	0.37757	0.64659	0.35341	0.70683	0.83349	TRUE
sg_hB3GNT2_454_a	hB3GNT2	1495.2	2249.7/1130.1	1495.2	1689.9	0.17653	626780	266190	0.37746	0.64642	0.35358	0.70716	0.83349	TRUE
sg_hST6GAL1_76_s	hST6GAL1	1441.7	1682.2/1578.8	1441.7	1630.5	0.17746	5343.7	251550	0.3765	0.64601	0.35399	0.70798	0.83351	TRUE
sg_hCHST11_625_a	hCHST11	2664.5	2969.3/2964.2	2664.5	2966.8	0.15495	13.423	652850	0.37405	0.64564	0.35436	0.70871	0.83351	TRUE
sg_hB3GNTL1_184_s	hB3GNTL1	1499	1748/1635.6	1499	1691.8	0.17447	6320.6	267240	0.37299	0.64476	0.35524	0.71048	0.83408	TRUE
sg_hNEU1_603_a	hNEU1	403.17	581.16/364.23	403.17	472.69	0.22901	23528	34871	0.37233	0.63962	0.36038	0.72076	0.84037	TRUE
sg_hCMAS_95_s	hCMAS	2372.2	3182.7/2110.1	2372.2	2646.4	0.15778	575240	545040	0.37149	0.64463	0.35537	0.71074	0.83408	TRUE
sg_hST8SIA6_189_a	hST8SIA6	1488.5	2004.5/1353.5	1488.5	1679	0.17369	211910	264340	0.37064	0.64387	0.35613	0.71225	0.83495	TRUE
sg_hGALT_82_a	hGALT	1974.7	2084/2335.4	1974.7	2209.7	0.16211	31607	409980	0.36695	0.64281	0.35719	0.71439	0.83655	TRUE
sg_hPOFUT1_288_a	hPOFUT1	2005.3	1727.6/1812.4	2005.3	1770	-0.18	3595.9	419880	0.36488	0.3576	0.6424	0.7152	0.83659	FALSE
sg_hRFNG_281_s	hRFNG	1713.9	1766.2/2074.1	1713.9	1920.2	0.16382	47420	329040	0.3595	0.63988	0.36012	0.72023	0.84037	TRUE
sg_hST3GAL1_566_a	hST3GAL1	1092.9	951.19/949.59	1092.9	950.39	-0.20143	1.287	163670	0.35826	0.36007	0.63993	0.72015	0.84037	FALSE
sg_hRFNG_340_s	hRFNG	690.73	953.46/233.13	690.73	593.29	-0.21904	259440	80325	0.35641	0.36077	0.63923	0.72153	0.84037	FALSE
sg_hPOGLUT1_288_s	hPOGLUT1	299.99	190.69/316.22	299.99	253.46	-0.24228	7878.7	22063	0.34987	0.36322	0.63678	0.72644	0.84517	FALSE
sg_hCOLGALT1_340_s	hCOLGALT1	162.41	145.29/127.41	162.41	136.35	-0.25066	159.8	8542.4	0.34808	0.36389	0.63611	0.72778	0.84582	FALSE
sg_hB3GNT5_732_s	hB3GNT5	420.36	497.16/476.87	420.36	487.02	0.21187	205.87	37201	0.34557	0.62974	0.37026	0.74051	0.85602	TRUE
sg_hST3GAL1_455_a	hST3GAL1	1015.6	1210/563.2	1015.6	886.59	-0.19572	209170	146050	0.3441	0.36538	0.63462	0.73077	0.84838	FALSE
sg_hCHST14_182_s	hCHST14	3187.1	3498.3/2241.2	3187.1	2869.8	-0.15127	790080	862230	0.34226	0.36608	0.63392	0.73215	0.84908	FALSE
sg_hST3GAL1_91_s	hST3GAL1	2275.7	2628.8/1438	2275.7	2033.4	-0.16233	709040	511000	0.34015	0.36687	0.63313	0.73375	0.85001	FALSE
sg_hMGAT5B_1207_s	hMGAT5B	1678.6	1693.5/1284.3	1678.6	1488.9	-0.17289	83745	318570	0.33854	0.36748	0.63252	0.73496	0.85051	FALSE
sg_hST6GALNAC6_284_a	hST6GALNAC6	2117.1	3080.6/1601	2117.1	2340.8	0.14483	1094700	456780	0.33095	0.62934	0.37066	0.74133	0.85605	TRUE
sg_hST3GAL4_616_a	hST3GAL4	2048.3	2068.1/2454.5	2048.3	2261.3	0.14266	74660	433940	0.32334	0.62643	0.37357	0.74714	0.86184	TRUE
sg_hNEU3_743_a	hNEU3	801.55	417.71/987.9	801.55	702.8	-0.18943	162560	101170	0.32013	0.37443	0.62557	0.74887	0.86291	FALSE
sg_hCMAS_829_s	hCMAS	74.519	11.351/169.88	74.519	90.616	0.27877	12566	2568.9	0.3176	0.59603	0.40397	0.80795	0.90031	TRUE
sg_hGALNT6_824_s	hGALNT6	2598.6	2217.9/2479.4	2598.6	2348.7	-0.14582	34196	627940	0.31624	0.37591	0.62409	0.75182	0.8654	FALSE
CN_sg_Ren_681	Ren	389.79	163.45/513.8	389.79	338.63	-0.20245	61373	33095	0.30736	0.37928	0.62072	0.75857	0.87187	FALSE
sg_hPOGLUT1_537_a	hPOGLUT1	2684.6	2326.9/2545	2684.6	2435.9	-0.14016	23785	660500	0.30672	0.37953	0.62047	0.75906	0.87187	FALSE
sg_hCSGALNACT2_728_a	hCSGALNACT2	185.34	197.5/122.33	185.34	159.92	-0.21162	2825.2	10476	0.30504	0.38017	0.61983	0.76034	0.87241	FALSE
sg_hGALNT1_1064_s	hGALNT1	845.5	1182.7/316.22	845.5	749.48	-0.17369	375430	109910	0.29832	0.38273	0.61727	0.76546	0.87735	FALSE
sg_hCASD1_125_a	hCASD1	1632.7	1505.1/1443.1	1632.7	1474.1	-0.14736	1923.9	305160	0.28967	0.38603	0.61397	0.77207	0.88312	FALSE
sg_hFUT2_633_s	hFUT2	2778.2	4045.4/1988.7	2778.2	3017.1	0.11895	2114900	696620	0.28617	0.61246	0.38754	0.77509	0.88312	TRUE
sg_hMFNG_331_s	hMFNG	4021.1	3900.1/4777.9	4021.1	4339	0.10974	385290	1237200	0.28578	0.61242	0.38758	0.77517	0.88312	TRUE
sg_hMFNG_229_s	hMFNG	3918	4410.9/4047.2	3918	4229	0.11019	66147	1188300	0.28535	0.61225	0.38775	0.7755	0.88312	TRUE
sg_hB4GALNT4_1863_s	hB4GALNT4	3655.2	3652.7/4245.7	3655.2	3949.2	0.11155	175830	1066800	0.28457	0.61194	0.38806	0.77613	0.88312	TRUE
sg_hCOLGALT1_469_s	hCOLGALT1	1485.6	1482.4/1779.6	1485.6	1631	0.13463	44165	263550	0.28324	0.61076	0.38924	0.77848	0.88312	TRUE
sg_hC1GALT1_410_s	hC1GALT1	222.6	140.75/248.82	222.6	194.79	-0.19165	5839.9	13906	0.28269	0.38871	0.61129	0.77742	0.88312	FALSE
sg_hC1GALT1C1_92_s	hC1GALT1C1	751.88	1157.8/515.65	751.88	836.71	0.15404	206160	91616	0.28028	0.60782	0.39218	0.78436	0.88312	TRUE
sg_hGALNT7_789_s	hGALNT7	149.04	195.23/66.014	149.04	130.62	-0.18891	8348.7	7480.5	0.27981	0.38981	0.61019	0.77962	0.88312	FALSE
sg_hCHST10_396_s	hCHST10	942.95	760.5/930.66	942.95	845.58	-0.15707	14477	130170	0.27698	0.3909	0.6091	0.78179	0.88312	FALSE
sg_hST3GAL1_190_a	hST3GAL1	2833.6	3141.9/2994.6	2833.6	3068.3	0.11473	10840	718320	0.27684	0.60889	0.39111	0.78223	0.88312	TRUE
sg_hLFNG_481_a	hLFNG	2757.2	2347.3/2708.9	2757.2	2528.1	-0.1251	65360	688450	0.27681	0.39096	0.60904	0.78193	0.88312	FALSE
sg_hB4GALT1_559_s	hB4GALT1	1823.8	1559.6/1757.4	1823.8	1658.5	-0.13697	19574	362370	0.27651	0.39108	0.60892	0.78216	0.88312	FALSE
sg_hMGAT4B_213_s	hMGAT4B	2698	2022.7/2926.3	2698	2474.5	-0.12468	408260	665620	0.27464	0.3918	0.6082	0.78359	0.88312	FALSE
sg_hLFNG_596_a	hLFNG	1501.8	1148.7/1574.2	1501.8	1361.4	-0.1415	90519	268040	0.27414	0.39199	0.60801	0.78398	0.88312	FALSE
sg_hGALT_147_s	hGALT	4572.4	3668.6/4803.3	4572.4	4235.9	-0.11024	643850	1510500	0.27392	0.39207	0.60793	0.78415	0.88312	FALSE
sg_hPOGLUT1_633_s	hPOGLUT1	2399.9	2429.1/1964.3	2399.9	2196.7	-0.1276	108020	554960	0.27382	0.39211	0.60789	0.78423	0.88312	FALSE
sg_hST3GAL4_412_s	hST3GAL4	683.09	528.94/691.53	683.09	610.24	-0.16245	13217	78951	0.27114	0.39314	0.60686	0.78629	0.88434	FALSE
sg_hCMAS_284_a	hCMAS	848.37	1471.1/405.32	848.37	938.18	0.14502	567900	110480	0.27021	0.60438	0.39562	0.79123	0.88533	TRUE
sg_hST3GAL1_643_s	hST3GAL1	1258.2	1371.2/1388.6	1258.2	1379.9	0.13306	151.99	203650	0.2696	0.60522	0.39478	0.78956	0.88438	TRUE
sg_hB3GALNT2_408_s	hB3GALNT2	807.29	926.22/860.49	807.29	893.35	0.14598	2160.1	102300	0.26909	0.60377	0.39623	0.79245	0.88578	TRUE
sg_hB4GALNT4_336_s	hB4GALNT4	2489.7	2926.2/2465.1	2489.7	2695.7	0.11464	106300	587540	0.26873	0.6057	0.3943	0.7886	0.88434	TRUE
sg_hC1GALT1_608_s	hC1GALT1	62.099	102.16/9.2327	62.099	55.695	-0.15441	4317.4	1940.6	0.26852	0.39415	0.60585	0.7883	0.88434	FALSE
sg_hB3GALNT1_174_a	hB3GALNT1	171.97	181.61/121.87	171.97	151.74	-0.1794	1784.4	9331.1	0.26798	0.39436	0.60564	0.78871	0.88434	FALSE
sg_hB3GNT2_584_a	hB3GNT2	309.54	415.44/282.52	309.54	348.98	0.17249	8833.2	23160	0.25915	0.59372	0.40628	0.81256	0.90375	TRUE
sg_hMGAT2_667_s	hMGAT2	1212.4	864.92/1339.2	1212.4	1102.1	-0.13749	112470	192250	0.25598	0.39898	0.60102	0.79796	0.89102	FALSE
sg_hGALNT8_1004_a	hGALNT8	2124.7	2358.7/1551.6	2124.7	1955.1	-0.11997	325720	459340	0.25161	0.40067	0.59933	0.80135	0.89387	FALSE
sg_hB3GLCT_537_a	hB3GLCT	151.9	231.55/116.33	151.9	173.94	0.19427	6638.1	7703.8	0.2511	0.58167	0.41833	0.83667	0.91627	TRUE
sg_hC1GALT1C1_71_s	hC1GALT1C1	860.79	1514.2/370.23	860.79	942.21	0.13024	654310	113000	0.24221	0.59357	0.40643	0.81286	0.90375	TRUE
sg_hRFNG_583_a	hRFNG	2788.7	2839.9/2343.7	2788.7	2591.8	-0.10559	123120	700720	0.23586	0.40677	0.59323	0.81354	0.90375	FALSE
sg_hB3GALT5_93_a	hB3GALT5	120.38	156.64/118.64	120.38	137.64	0.19186	721.98	5379.6	0.23537	0.57145	0.42855	0.8571	0.92553	TRUE
sg_hPOGLUT1_403_s	hPOGLUT1	882.76	1067/859.57	882.76	963.27	0.12578	21508	117510	0.23485	0.59079	0.40921	0.81843	0.90546	TRUE
sg_hCHST14_118_a	hCHST14	4517.9	4188.4/4279.8	4517.9	4234.1	-0.093581	4178.3	1482700	0.23325	0.40779	0.59221	0.81557	0.90498	FALSE
sg_hB4GALT7_508_s	hB4GALT7	5882.2	4821.8/7636.8	5882.2	6229.3	0.082702	3962300	2234200	0.23222	0.5918	0.4082	0.8164	0.90498	TRUE
sg_hNANP_394_s	hNANP	236.93	245.18/181.88	236.93	213.53	-0.14937	2002.9	15314	0.2312	0.40858	0.59142	0.81716	0.90498	FALSE
sg_hST6GALNAC3_116_s	hST6GALNAC3	513.99	583.43/547.96	513.99	565.69	0.13803	628.87	50801	0.22941	0.58605	0.41395	0.8279	0.91207	TRUE
sg_hNANS_283_s	hNANS	1609.8	1859.2/1610.6	1609.8	1734.9	0.10795	30901	298530	0.22905	0.58993	0.41007	0.82015	0.90551	TRUE
sg_hNEU3_342_s	hNEU3	2371.2	1918.3/2488.7	2371.2	2203.5	-0.10581	162680	544700	0.22829	0.40971	0.59029	0.81942	0.90551	FALSE
sg_hST6GALNAC2_136_a	hST6GALNAC2	96.492	52.213/168.96	96.492	110.59	0.1948	6814.8	3824.9	0.22788	0.56427	0.43573	0.87146	0.93359	TRUE
sg_hB3GALT4_575_s	hB3GALT4	2295.8	1507.4/2766.6	2295.8	2137	-0.10335	792810	518010	0.22167	0.41228	0.58772	0.82457	0.90946	FALSE
sg_hGALNT7_1274_s	hGALNT7	340.11	274.69/343.92	340.11	309.3	-0.13656	2396.5	26796	0.21648	0.41431	0.58569	0.82861	0.91207	FALSE
sg_hB3GLCT_247_s	hB3GLCT	63.054	45.403/72.015	63.054	58.709	-0.10135	354.11	1986.7	0.21415	0.41521	0.58479	0.83043	0.91313	FALSE
sg_hGALNT1_164_s	hGALNT1	1051.9	1511.9/758.01	1051.9	1135	0.1096	284190	154230	0.2116	0.58225	0.41775	0.83551	0.91627	TRUE
sg_hPOFUT2_633_s	hPOFUT2	404.12	360.95/525.8	404.12	443.38	0.13343	13588	34999	0.20984	0.57659	0.42341	0.84682	0.92158	TRUE
sg_hFUT10_676_s	hFUT10	2524.1	2542.6/2827.1	2524.1	2684.8	0.089025	40470	600200	0.20746	0.58194	0.41806	0.83612	0.91627	TRUE
sg_hFUT8_755_s	hFUT8	1685.3	2183.9/954.66	1685.3	1569.3	-0.10282	755480	320540	0.20706	0.41798	0.58202	0.83596	0.91627	FALSE
sg_hCHST15_110_s	hCHST15	3733.6	2708.3/4337.1	3733.6	3522.7	-0.083866	1326500	1102500	0.20114	0.42029	0.57971	0.84059	0.91923	FALSE
sg_hST6GALNAC2_79_a	hST6GALNAC2	1495.2	1044.3/1742.2	1495.2	1393.2	-0.10178	243570	266190	0.20031	0.42062	0.57938	0.84124	0.91923	FALSE
sg_hFUT3_190_a	hFUT3	1508.5	1189.6/1623.1	1508.5	1406.3	-0.10113	93986	269890	0.19944	0.42096	0.57904	0.84192	0.91923	FALSE
sg_hB4GALNT3_1885_s	hB4GALNT3	815.89	792.28/718.77	815.89	755.52	-0.11075	2702	103990	0.19559	0.42247	0.57753	0.84493	0.92109	FALSE
sg_hST3GAL2_373_s	hST3GAL2	1600.2	1214.5/1776.4	1600.2	1495.5	-0.097647	157840	295790	0.19508	0.42266	0.57734	0.84533	0.92109	FALSE
sg_hGALNT14_203_s	hGALNT14	1165.6	1030.6/1465.2	1165.6	1247.9	0.098454	94433	180850	0.19373	0.57551	0.42449	0.84899	0.92187	TRUE
sg_hCHST15_974_s	hCHST15	4259	4690.1/4275.7	4259	4482.9	0.073887	85881	1352800	0.19247	0.57626	0.42374	0.84748	0.92158	TRUE
sg_hB3GALT6_233_a	hB3GALT6	4682.3	4599.3/5240	4682.3	4919.7	0.07134	205260	1567300	0.18963	0.57516	0.42484	0.84967	0.92187	TRUE
sg_hFUT4_231_a	hFUT4	2093.2	2311/2128.1	2093.2	2219.6	0.084524	16719	448800	0.18862	0.57442	0.42558	0.85115	0.92187	TRUE
sg_hFUT10_248_a	hFUT10	1824.8	1509.6/1915.3	1824.8	1712.5	-0.091558	82289	362660	0.18822	0.42535	0.57465	0.85071	0.92187	FALSE
sg_hFUT4_961_s	hFUT4	1669	1913.7/1630	1669	1771.9	0.086224	40241	315760	0.18304	0.57198	0.42802	0.85604	0.92531	TRUE
sg_hST6GALNAC4_219_a	hST6GALNAC4	3172.8	2701.5/3308.1	3172.8	3004.8	-0.078464	183990	856210	0.18201	0.42779	0.57221	0.85558	0.92531	FALSE
sg_hMGAT5_529_s	hMGAT5	408.9	267.88/618.59	408.9	443.23	0.11606	61501	35642	0.18188	0.56557	0.43443	0.86885	0.93263	TRUE
sg_hST6GALNAC4_574_a	hST6GALNAC4	1755	1975/1329.1	1755	1652	-0.087184	208640	341370	0.17818	0.42929	0.57071	0.85858	0.9262	FALSE
sg_hST3GAL5_623_s	hST3GAL5	328.65	392.73/321.3	328.65	357.02	0.11911	2551.5	25411	0.17797	0.56203	0.43797	0.87593	0.93652	TRUE
sg_hCHST2_235_s	hCHST2	1449.3	1593.6/1480.9	1449.3	1537.3	0.084976	6352	253620	0.17472	0.56849	0.43151	0.86303	0.92964	TRUE
sg_hB3GNT5_216_a	hB3GNT5	200.63	197.5/241.44	200.63	219.47	0.12888	965.07	11841	0.17315	0.55419	0.44581	0.89161	0.94464	TRUE
sg_hHS6ST1_730_s	hHS6ST1	1859.1	1654.9/1855.3	1859.1	1755.1	-0.083022	20076	373330	0.17194	0.43174	0.56826	0.86348	0.92964	FALSE
sg_hMFNG_444_s	hMFNG	496.79	569.81/357.31	496.79	463.56	-0.09969	22578	48191	0.16841	0.43313	0.56687	0.86626	0.93137	FALSE
sg_hB4GALNT4_2026_s	hB4GALNT4	4723.3	4356.4/5513.3	4723.3	4934.9	0.063188	669230	1588700	0.16781	0.5666	0.4334	0.86681	0.93137	TRUE
sg_hGALT_472_s	hGALT	3120.2	3051.1/2890.8	3120.2	2970.9	-0.070723	12849	834290	0.16393	0.43489	0.56511	0.86979	0.93271	FALSE
sg_hHS6ST2_287_a	hHS6ST2	2524.1	1875.1/3417.5	2524.1	2646.3	0.068198	1189400	600200	0.15777	0.56244	0.43756	0.87513	0.93652	TRUE
sg_hEOGT_302_s	hEOGT	1755	1400.7/2284.2	1755	1842.4	0.070087	390280	341370	0.14961	0.55888	0.44112	0.88225	0.9412	TRUE
sg_hEOGT_578_a	hEOGT	900.91	921.68/782.01	900.91	851.84	-0.080705	9753.4	121280	0.14775	0.44127	0.55873	0.88254	0.9412	FALSE
sg_hST3GAL3_485_s	hST3GAL3	7814	5500.6/9578.5	7814	7539.5	-0.051575	8314800	3473600	0.14727	0.44146	0.55854	0.88292	0.9412	FALSE
sg_hB3GNT5_204_s	hB3GNT5	1889.7	1777.5/2180.8	1889.7	1979.1	0.066671	81304	382900	0.14452	0.55695	0.44305	0.88609	0.94273	TRUE
sg_hPOMGNT1_792_s	hPOMGNT1	2951.1	2799.1/2852.4	2951.1	2825.8	-0.062605	1423.8	765120	0.14385	0.44281	0.55719	0.88562	0.94273	FALSE
sg_hHS6ST2_386_s	hHS6ST2	600.93	708.28/428.4	600.93	568.34	-0.080295	39168	64724	0.14086	0.44399	0.55601	0.88798	0.9438	FALSE
sg_hFUT8_209_s	hFUT8	192.98	211.12/155.57	192.98	183.35	-0.073515	1543	11151	0.13863	0.44487	0.55513	0.88974	0.94464	FALSE
sg_hPOMT1_698_s	hPOMT1	971.61	1067/978.21	971.61	1022.6	0.0737	3939.2	136360	0.13805	0.553	0.447	0.89401	0.94464	TRUE
sg_hB4GALNT3_1302_s	hB4GALNT3	304.76	249.72/327.76	304.76	288.74	-0.07766	3045.6	22609	0.13644	0.44574	0.55426	0.89148	0.94464	FALSE
sg_hB4GALT1_755_a	hB4GALT1	34.393	45.403/30.93	34.393	38.166	0.14613	104.74	783.74	0.13477	0.49864	0.50136	0.99729	0.99821	TRUE
sg_hCHST14_250_a	hCHST14	2529.8	2694.7/2573.2	2529.8	2633.9	0.05815	7381.1	602310	0.13412	0.5531	0.4469	0.8938	0.94464	TRUE
sg_hCHSY1_408_a	hCHSY1	2402.8	2068.1/2539	2402.8	2303.5	-0.060804	110870	555990	0.13393	0.44673	0.55327	0.89345	0.94464	FALSE
sg_hB3GNT5_406_s	hB3GNT5	162.41	247.45/101.56	162.41	174.5	0.10297	10641	8542.4	0.13081	0.53364	0.46636	0.93271	0.96852	TRUE
sg_hB3GAT3_597_s	hB3GAT3	773.85	637.91/834.18	773.85	736.04	-0.072166	19260	95802	0.1308	0.44797	0.55203	0.89593	0.94576	FALSE
sg_hFUT10_796_a	hFUT10	80.251	72.645/84.479	80.251	78.562	-0.030306	70.032	2879.4	0.12463	0.45041	0.54959	0.90082	0.94929	FALSE
sg_hMFNG_281_s	hMFNG	4624.9	5035.2/4522.6	4624.9	4778.9	0.047237	131340	1537600	0.12417	0.54937	0.45063	0.90127	0.94929	TRUE
sg_hFUT11_385_s	hFUT11	2891.9	2749.1/2823.4	2891.9	2786.3	-0.053673	2754.6	741400	0.12324	0.45096	0.54904	0.90192	0.94929	FALSE
sg_hB4GALT5_536_a	hB4GALT5	791.05	694.66/964.82	791.05	829.74	0.068816	36492	99124	0.12291	0.54619	0.45381	0.90762	0.95344	TRUE
sg_hB3GAT3_468_a	hB3GAT3	5683.5	4170.3/7535.3	5683.5	5852.8	0.042335	5661700	2118000	0.11632	0.54628	0.45372	0.90744	0.95344	TRUE
sg_hPOFUT1_382_s	hPOFUT1	2552.7	1584.6/3345.5	2552.7	2465	-0.050432	1550400	610810	0.113	0.45502	0.54498	0.91003	0.9547	FALSE
sg_hGLB1_1012_s	hGLB1	1206.6	1085.1/1234	1206.6	1159.5	-0.057383	11074	190840	0.11174	0.45552	0.54448	0.91103	0.9547	FALSE
sg_hLFNG_538_s	hLFNG	2930.1	2964.8/2702.9	2930.1	2833.8	-0.048182	34303	756670	0.1112	0.45573	0.54427	0.91146	0.9547	FALSE
sg_hB3GNT5_606_a	hB3GNT5	277.06	311.01/273.29	277.06	292.15	0.076254	711.44	19509	0.10805	0.53195	0.46805	0.93609	0.96946	TRUE
sg_hCSGALNACT1_708_s	hCSGALNACT1	609.53	692.39/478.25	609.53	585.32	-0.058353	22928	66166	0.10625	0.45769	0.54231	0.91538	0.95788	FALSE
sg_hB3GALNT2_910_s	hB3GALNT2	160.5	122.59/216.97	160.5	169.78	0.080573	4453.9	8387.6	0.10129	0.52126	0.47874	0.95747	0.97827	TRUE
CN_sg_Neg_6	Neg	209.23	251.99/154.65	209.23	203.32	-0.041131	4737.3	12635	0.094946	0.46218	0.53782	0.92436	0.96519	FALSE
sg_hCHST15_597_a	hCHST15	1435	1380.2/1397.8	1435	1389	-0.046893	154.66	249740	0.094662	0.46229	0.53771	0.92458	0.96519	FALSE
sg_hHS6ST2_621_a	hHS6ST2	1925.1	2195.2/1538.6	1925.1	1866.9	-0.044218	215560	394080	0.094077	0.46252	0.53748	0.92505	0.96519	FALSE
sg_hNANP_367_s	hNANP	1020.3	683.31/1428.8	1020.3	1056	0.049573	277850	147110	0.093087	0.53527	0.46473	0.92946	0.967	TRUE
sg_hGALNT2_1109_s	hGALNT2	1682.4	1689/1781	1682.4	1735	0.044376	4232.5	319690	0.093001	0.53637	0.46363	0.92726	0.96656	TRUE
sg_hC1GALT1_215_s	hC1GALT1	822.57	1221.3/370.69	822.57	796.02	-0.047289	361800	105320	0.089418	0.46437	0.53563	0.92875	0.967	FALSE
sg_hPOMT2_1282_s	hPOMT2	1303.1	1466.5/1062.2	1303.1	1264.4	-0.043523	81724	215040	0.086904	0.46537	0.53463	0.93075	0.96741	FALSE
sg_hB3GALNT1_593_a	hB3GALNT1	142.35	245.18/54.011	142.35	149.59	0.071117	18272	6968.5	0.086771	0.51311	0.48689	0.97377	0.9873	TRUE
sg_hST6GALNAC4_449_s	hST6GALNAC4	619.08	640.18/642.6	619.08	641.39	0.050994	2.9214	67780	0.085692	0.53005	0.46995	0.93989	0.96946	TRUE
sg_hB4GALT7_599_s	hB4GALT7	570.36	490.35/617.67	570.36	554.01	-0.041875	8105	59692	0.079983	0.46813	0.53187	0.93625	0.96946	FALSE
sg_hB3GNT7_321_a	hB3GNT7	1033.7	1166.9/842.95	1033.7	1004.9	-0.040738	52457	150120	0.079455	0.46834	0.53166	0.93667	0.96946	FALSE
sg_hB4GALT5_443_s	hB4GALT5	1314.6	1205.4/1497.5	1314.6	1351.5	0.039917	42662	217980	0.079053	0.53036	0.46964	0.93928	0.96946	TRUE
sg_hGCNT1_687_s	hGCNT1	156.68	211.12/116.33	156.68	163.73	0.063079	4492.7	8081.2	0.078394	0.51137	0.48863	0.97726	0.9873	TRUE
sg_hNEU1_798_s	hNEU1	451.89	501.7/433.94	451.89	467.82	0.049874	2296	41612	0.078093	0.52477	0.47523	0.95046	0.97294	TRUE
sg_hB4GALT7_189_s	hB4GALT7	3029.5	2551.6/3370.4	3029.5	2961	-0.032961	335190	796900	0.077141	0.46926	0.53074	0.93851	0.96946	FALSE
sg_hCHST11_118_a	hCHST11	3525.3	2973.9/3923.9	3525.3	3448.9	-0.031607	451270	1008500	0.076392	0.46955	0.53045	0.93911	0.96946	FALSE
sg_hCHST10_625_a	hCHST10	626.72	917.14/375.31	626.72	646.22	0.044139	146790	69082	0.074198	0.52552	0.47448	0.94897	0.97294	TRUE
sg_hB3GALT5_153_s	hB3GALT5	1184.7	1148.7/1161.5	1184.7	1155.1	-0.036441	81.717	185470	0.07262	0.47105	0.52895	0.94211	0.9705	FALSE
sg_hMGAT5B_1519_a	hMGAT5B	1705.3	1543.7/1787.9	1705.3	1665.8	-0.033813	29822	326480	0.071062	0.47167	0.52833	0.94335	0.9705	FALSE
sg_hHS2ST1_124_s	hHS2ST1	2330.1	2417.7/2345.6	2330.1	2381.6	0.031521	2601.3	530120	0.070722	0.52787	0.47213	0.94427	0.9705	TRUE
sg_hPOMT2_547_a	hPOMT2	211.14	254.26/161.57	211.14	207.91	-0.022082	4295.1	12814	0.06963	0.47224	0.52776	0.94449	0.9705	FALSE
sg_hMGAT3_316_a	hMGAT3	3199.5	3153.2/3122.5	3199.5	3137.9	-0.028067	471.91	867450	0.066599	0.47345	0.52655	0.9469	0.97206	FALSE
sg_hST6GALNAC2_707_a	hST6GALNAC2	1809.5	2279.2/1266.7	1809.5	1773	-0.029377	512570	357950	0.062637	0.47503	0.52497	0.95006	0.97294	FALSE
sg_hGALT_651_a	hGALT	1829.5	1482.4/2243.1	1829.5	1862.7	0.025943	289320	364140	0.055043	0.52137	0.47863	0.95727	0.97827	TRUE
sg_hST3GAL3_628_s	hST3GAL3	3461.3	4022.7/3001.1	3461.3	3511.9	0.020929	521830	980160	0.051102	0.52026	0.47974	0.95947	0.97852	TRUE
sg_hCHST2_358_a	hCHST2	1460.8	1298.5/1574.2	1460.8	1436.4	-0.024294	37993	256740	0.050745	0.47976	0.52024	0.95953	0.97852	FALSE
sg_hC1GALT1C1_428_a	hC1GALT1C1	1392.9	1990.9/835.56	1392.9	1413.2	0.020869	667420	238480	0.04159	0.51554	0.48446	0.96893	0.98625	TRUE
sg_hST6GALNAC1_1082_a	hST6GALNAC1	1045.2	658.34/1405.2	1045.2	1031.8	-0.018588	278910	152710	0.039111	0.4844	0.5156	0.9688	0.98625	FALSE
sg_hCHST12_649_a	hCHST12	2186.8	1918.3/2509	2186.8	2213.6	0.017559	174480	480360	0.038656	0.51503	0.48497	0.96994	0.98635	TRUE
sg_hC1GALT1_141_s	hC1GALT1	319.09	506.24/143.11	319.09	324.67	0.024938	65933	24276	0.035821	0.50423	0.49577	0.99153	0.99706	TRUE
sg_hCHST15_925_s	hCHST15	3383.9	3818.4/3018.2	3383.9	3418.3	0.014571	320160	946330	0.035322	0.51397	0.48603	0.97207	0.9873	TRUE
sg_hB4GALT3_764_s	hB4GALT3	926.71	876.27/1001.8	926.71	939.01	0.019009	7872	126710	0.034567	0.51153	0.48847	0.97693	0.9873	TRUE
sg_hCHSY1_1562_a	hCHSY1	1757.9	2242.9/1311.5	1757.9	1777.2	0.015765	433750	342230	0.033034	0.51253	0.48747	0.97494	0.9873	TRUE
sg_hPOFUT2_713_a	hPOFUT2	2533.6	2742.3/2274.9	2533.6	2508.6	-0.014301	109230	603730	0.032892	0.48688	0.51312	0.97376	0.9873	FALSE
sg_hMFNG_501_s	hMFNG	2549.9	2601.6/2545.5	2549.9	2573.5	0.01331	1574.9	609750	0.030277	0.51181	0.48819	0.97638	0.9873	TRUE
sg_hCOLGALT1_572_a	hCOLGALT1	2406.6	2133.9/2643.3	2406.6	2388.6	-0.010793	129740	557360	0.024844	0.49009	0.50991	0.98018	0.98932	FALSE
sg_hB3GNT8_350_a	hB3GNT8	1204.7	1312.1/1080.2	1204.7	1196.2	-0.010249	26892	190370	0.023239	0.49073	0.50927	0.98146	0.98969	FALSE
sg_hPOGLUT1_203_s	hPOGLUT1	443.29	583.43/311.6	443.29	447.52	0.013652	36944	40392	0.021019	0.50155	0.49845	0.99689	0.99821	TRUE
sg_hB3GALNT2_154_s	hB3GALNT2	260.82	195.23/331.92	260.82	263.57	0.015121	9341.3	17768	0.020695	0.49555	0.50445	0.99109	0.99706	TRUE
sg_hST3GAL4_562_s	hST3GAL4	2785.9	1888.8/3665.9	2785.9	2777.3	-0.0044334	1579000	699600	0.010771	0.4957	0.5043	0.99141	0.99706	FALSE
sg_hPOMT1_577_s	hPOMT1	1606.9	1925.1/1297.7	1606.9	1611.4	0.0039775	196830	297710	0.008136	0.50244	0.49756	0.99511	0.99788	TRUE
sg_hB4GALT5_104_s	hB4GALT5	1531.5	946.65/2111.5	1531.5	1529.1	-0.0022331	678470	276290	0.0067604	0.4973	0.5027	0.99461	0.99788	FALSE
sg_hST3GAL3_302_a	hST3GAL3	1392	1039.7/1748.2	1392	1394	0.0020677	250980	238220	0.0040933	0.50055	0.49945	0.9989	0.9989	TRUE
sg_hFUT7_268_a	hFUT7	748.05	572.08/924.2	748.05	748.14	0.00015736	61994	90895	0.000271	0.49681	0.50319	0.99363	0.99788	TRUE

[truncated: 3 more sheets: KOPN8_2 sgRNA, KOPN8_1 and_2 comb sgRNA, gene list]
