# Supplementary material for: Glycoproteome remodeling in MLL-rearranged B-cell precursor acute lymphoblastic leukemia
Source: Theranostics. 2021 Sep 21;11(19):9519–37. doi: 10.7150/thno.65398 (PMC8490503; doi:10.7150/thno.65398)
Supplement: Supplementary file 7 — Supplementary table 7. [file thnov11p9519s7.xlsx]

## Sheet: Protein Vs RNA fold change
Gene	UniProtID	protein log2foldchange	RNA log2foldchange	Glycosylation	protein significant
VAT1L	o	8.8069	10.5299		MLL (FDR < 0.01 and log2fold change > 2)
HBG1	P69891	8.01426	7.98458		MLL (FDR < 0.01 and log2fold change > 2)		408 proteins
IGF2BP3	O00425	7.30022	6.64641		MLL (FDR < 0.01 and log2fold change > 2)		64 glycoproteins
MCM4	P33991	6.52686	3.16711		MLL (FDR < 0.01 and log2fold change > 2)
UBASH3B	Q8TF42	6.52381	3.68616		MLL (FDR < 0.01 and log2fold change > 2)		15.7% are glycoproteins
MCM7	P33993	6.51683	0.959437		MLL (FDR < 0.01 and log2fold change > 2)
MCM6	Q14566	6.36225	1.49378		MLL (FDR < 0.01 and log2fold change > 2)
MDN1	Q9NU22	6.13434	0.340645		MLL (FDR < 0.01 and log2fold change > 2)
F13A1	P00488	5.77657	6.6419	x	MLL (FDR < 0.01 and log2fold change > 2)
POLD1	P28340	5.47853	0.915624		MLL (FDR < 0.01 and log2fold change > 2)
HBA1	P69905	5.36513	7.55508		MLL (FDR < 0.01 and log2fold change > 2)
TUBB6	Q9BUF5	5.33878	2.38648		MLL (FDR < 0.01 and log2fold change > 2)
IRF2BP2	Q7Z5L9	5.2784	0.806511		MLL (FDR < 0.01 and log2fold change > 2)
HBD	P02042	5.25798	11.3349		MLL (FDR < 0.01 and log2fold change > 2)
HBB	P68871	5.18245	8.60058	x	MLL (FDR < 0.01 and log2fold change > 2)
MCM2	P49736	5.06075	2.65269		MLL (FDR < 0.01 and log2fold change > 2)
ALDH7A1	P49419	4.95219	3.36882		MLL (FDR < 0.01 and log2fold change > 2)
QPRT	Q15274	4.91293	6.75288		MLL (FDR < 0.01 and log2fold change > 2)
SMC2	O95347	4.78431	1.89396		MLL (FDR < 0.01 and log2fold change > 2)
UHRF1	Q96T88	4.77285	4.34122		MLL (FDR < 0.01 and log2fold change > 2)
CORO1B	Q9BR76	4.74272	1.05953		MLL (FDR < 0.01 and log2fold change > 2)
PLA2G4A	P47712	4.61332	5.49816		MLL (FDR < 0.01 and log2fold change > 2)
NCAPH	Q15003	4.55573	2.93291		MLL (FDR < 0.01 and log2fold change > 2)
CSPG4	Q6UVK1	4.55417	9.75206	x	MLL (FDR < 0.01 and log2fold change > 2)
CDK1	P06493	4.53032	3.75196		MLL (FDR < 0.01 and log2fold change > 2)
FES	P07332	4.46808	2.40633		MLL (FDR < 0.01 and log2fold change > 2)
ZNF326	Q5BKZ1	4.43272	0.58855		MLL (FDR < 0.01 and log2fold change > 2)
UHRF2	Q96PU4	4.43067	1.2792		MLL (FDR < 0.01 and log2fold change > 2)
PIK3AP1	Q6ZUJ8	4.41452	1.79794		MLL (FDR < 0.01 and log2fold change > 2)
CDK6	Q00534	4.40225	3.42041		MLL (FDR < 0.01 and log2fold change > 2)
IGF2BP2	Q9Y6M1	4.39229	7.69795		MLL (FDR < 0.01 and log2fold change > 2)
PLXNB2	O15031	4.35386	2.62404	x	MLL (FDR < 0.01 and log2fold change > 2)
FLT3	P36888	4.35002	8.99424	x	MLL (FDR < 0.01 and log2fold change > 2)
HSPB1	P04792	4.33869	0.96275		MLL (FDR < 0.01 and log2fold change > 2)
SLC34A2	O95436	4.33179	9.74606	x	MLL (FDR < 0.01 and log2fold change > 2)
TPPP3	Q9BW30	4.28745	2.68697		MLL (FDR < 0.01 and log2fold change > 2)
RB1	P06400	4.20966	1.59326		MLL (FDR < 0.01 and log2fold change > 2)
HMGB3	O15347	4.19662	2.54874		MLL (FDR < 0.01 and log2fold change > 2)
TNS3	Q68CZ2	4.17651	1.86698		MLL (FDR < 0.01 and log2fold change > 2)
NPM3	O75607	4.13419	1.3481		MLL (FDR < 0.01 and log2fold change > 2)
ZEB2	O60315	4.08527	1.42451		MLL (FDR < 0.01 and log2fold change > 2)
RNASEH2A	O75792	4.06809	1.41753		MLL (FDR < 0.01 and log2fold change > 2)
ZAK	Q9NYL2	4.01107			MLL (FDR < 0.01 and log2fold change > 2)
POLR1A	O95602	4.00109	0.963515		MLL (FDR < 0.01 and log2fold change > 2)
LAT2	Q9GZY6	3.99881	2.40892		MLL (FDR < 0.01 and log2fold change > 2)
SPG20	Q8N0X7	3.98416			MLL (FDR < 0.01 and log2fold change > 2)
NCAPD2	Q15021	3.93721	1.67033		MLL (FDR < 0.01 and log2fold change > 2)
SRRM1	Q8IYB3	3.91521	-0.302308		MLL (FDR < 0.01 and log2fold change > 2)
SLC27A3	Q5K4L6	3.90416	1.402		MLL (FDR < 0.01 and log2fold change > 2)
SMC4	Q9NTJ3	3.89676	1.57632		MLL (FDR < 0.01 and log2fold change > 2)
SATB1	Q01826	3.87588	1.11722		MLL (FDR < 0.01 and log2fold change > 2)
CHD1L	Q86WJ1	3.84383	0.780981		MLL (FDR < 0.01 and log2fold change > 2)
EPX	P11678	3.82695		x	MLL (FDR < 0.01 and log2fold change > 2)
TTC28	Q96AY4	3.82282	3.61112		MLL (FDR < 0.01 and log2fold change > 2)
EBF1	Q9UH73	3.81024	1.64197		MLL (FDR < 0.01 and log2fold change > 2)
ATOX1	O00244	3.7924	0.448919		MLL (FDR < 0.01 and log2fold change > 2)
TST	Q16762	3.79005	3.58557	x	MLL (FDR < 0.01 and log2fold change > 2)
MCM5	P33992	3.78081	0.721224		MLL (FDR < 0.01 and log2fold change > 2)
TARBP1	Q13395	3.77702	2.31986		MLL (FDR < 0.01 and log2fold change > 2)
PSMB6	P28072	3.76616	0.138927		MLL (FDR < 0.01 and log2fold change > 2)
KPNA2	P52292	3.75747	1.0511		MLL (FDR < 0.01 and log2fold change > 2)
ACY1	Q03154	3.71384			MLL (FDR < 0.01 and log2fold change > 2)
PTPRE	P23469	3.65171	1.33311	x	MLL (FDR < 0.01 and log2fold change > 2)
TNFAIP8L2	Q6P589	3.62024	1.19104		MLL (FDR < 0.01 and log2fold change > 2)
MSH6	P52701	3.61698	2.99347		MLL (FDR < 0.01 and log2fold change > 2)
POLD2	P49005	3.60718	0.872738		MLL (FDR < 0.01 and log2fold change > 2)
FPGS	Q05932	3.6056	1.31512		MLL (FDR < 0.01 and log2fold change > 2)
PUM3	Q15397	3.57874	0.643069		MLL (FDR < 0.01 and log2fold change > 2)
ZHX2	Q9Y6X8	3.56852	1.35051		MLL (FDR < 0.01 and log2fold change > 2)
PRIM2	P49643	3.53187	0.390413		MLL (FDR < 0.01 and log2fold change > 2)
FMNL2	Q96PY5	3.53021	5.92006		MLL (FDR < 0.01 and log2fold change > 2)
PPM1F	P49593	3.51864	2.40513		MLL (FDR < 0.01 and log2fold change > 2)
MCM3	P25205	3.48907	1.49683		MLL (FDR < 0.01 and log2fold change > 2)
CPNE2	Q96FN4	3.47766	2.90099		MLL (FDR < 0.01 and log2fold change > 2)
XRCC1	P18887	3.47326	0.341592		MLL (FDR < 0.01 and log2fold change > 2)
STMN1	P16949	3.45202	2.58289		MLL (FDR < 0.01 and log2fold change > 2)
PAN3	Q58A45	3.44278	2.18853		MLL (FDR < 0.01 and log2fold change > 2)
CUX1	P39880	3.4288	1.79262		MLL (FDR < 0.01 and log2fold change > 2)
PES1	O00541	3.42725	1.28789		MLL (FDR < 0.01 and log2fold change > 2)
MYOF	Q9NZM1	3.42473	2.08003		MLL (FDR < 0.01 and log2fold change > 2)
FABP5	Q01469	3.40836	1.5491		MLL (FDR < 0.01 and log2fold change > 2)
CDK13	Q14004	3.40645	-0.135516		MLL (FDR < 0.01 and log2fold change > 2)
BCAT1	P54687	3.40158	4.70235		MLL (FDR < 0.01 and log2fold change > 2)
RPP30	P78346	3.35663	0.0313389		MLL (FDR < 0.01 and log2fold change > 2)
PGP	A6NDG6	3.27902	0.131426		MLL (FDR < 0.01 and log2fold change > 2)
GAR1	Q9NY12	3.27807	0.824745		MLL (FDR < 0.01 and log2fold change > 2)
TRIM72	Q6ZMU5	3.2722	7.40143		MLL (FDR < 0.01 and log2fold change > 2)
MEIS1	O00470	3.25479	10.2927		MLL (FDR < 0.01 and log2fold change > 2)
USP13	Q92995	3.24038	1.64844		MLL (FDR < 0.01 and log2fold change > 2)
ACOT7	O00154	3.22497	0.812965		MLL (FDR < 0.01 and log2fold change > 2)
TOMM34	Q15785	3.18772	0.502702		MLL (FDR < 0.01 and log2fold change > 2)
INF2	Q27J81	3.15217	2.02141		MLL (FDR < 0.01 and log2fold change > 2)
LRRC41	Q15345	3.13955	1.32575		MLL (FDR < 0.01 and log2fold change > 2)
BCL11A	Q9H165	3.10296	1.30562		MLL (FDR < 0.01 and log2fold change > 2)
ETV6	P41212	3.09019	0.821699		MLL (FDR < 0.01 and log2fold change > 2)
YBX3	P16989	3.07358	0.910694		MLL (FDR < 0.01 and log2fold change > 2)
UBR7	Q8N806	3.05631	1.39318		MLL (FDR < 0.01 and log2fold change > 2)
TIMM8B	Q9Y5J9	3.04569	1.42482		MLL (FDR < 0.01 and log2fold change > 2)
GALNT7	Q86SF2	3.01517	1.7336		MLL (FDR < 0.01 and log2fold change > 2)
MEPCE	Q7L2J0	3.00925	-0.460322		MLL (FDR < 0.01 and log2fold change > 2)
PM20D2	Q8IYS1	3.00851	0.753335		MLL (FDR < 0.01 and log2fold change > 2)
NCAPG	Q9BPX3	2.99068	2.7961		MLL (FDR < 0.01 and log2fold change > 2)
VTN	P04004	2.98046		x	MLL (FDR < 0.01 and log2fold change > 2)
ADI1	Q9BV57	2.97599	0.992753		MLL (FDR < 0.01 and log2fold change > 2)
ACSL1	P33121	2.96947	0.799917	x	MLL (FDR < 0.01 and log2fold change > 2)
WDR12	Q9GZL7	2.96339	1.39067		MLL (FDR < 0.01 and log2fold change > 2)
RUNX1	Q01196	2.95961	1.46415		MLL (FDR < 0.01 and log2fold change > 2)
STRN4	Q9NRL3	2.95836	0.0175088		MLL (FDR < 0.01 and log2fold change > 2)
RPE	Q96AT9	2.94766	1.28433		MLL (FDR < 0.01 and log2fold change > 2)
PYGL	P06737	2.93677	0.242876		MLL (FDR < 0.01 and log2fold change > 2)
FNTB	P49356	2.92978	0.742508		MLL (FDR < 0.01 and log2fold change > 2)
FOXP1	Q9H334	2.92673	-0.702833		MLL (FDR < 0.01 and log2fold change > 2)
CREBBP	Q92793	2.92325	-0.0814911		MLL (FDR < 0.01 and log2fold change > 2)
TUBA8	Q9NY65	2.91134	4.20244		MLL (FDR < 0.01 and log2fold change > 2)
CAP2	P40123	2.9036	8.05807		MLL (FDR < 0.01 and log2fold change > 2)
TAF9B	Q9HBM6	2.89857	0.192004		MLL (FDR < 0.01 and log2fold change > 2)
FAM49A	Q9H0Q0	2.8874	0.248014		MLL (FDR < 0.01 and log2fold change > 2)
FANCI	Q9NVI1	2.87361	2.27442		MLL (FDR < 0.01 and log2fold change > 2)
SLC27A2	O14975	2.86831	4.53542		MLL (FDR < 0.01 and log2fold change > 2)
DYNLT1	P63172	2.86179	-0.285913		MLL (FDR < 0.01 and log2fold change > 2)
INPPL1	O15357	2.8487	0.888738		MLL (FDR < 0.01 and log2fold change > 2)
DOK1	Q99704	2.84803	1.03627	x	MLL (FDR < 0.01 and log2fold change > 2)
COPG2	Q9UBF2	2.83958	1.76202		MLL (FDR < 0.01 and log2fold change > 2)
SLC1A5	Q15758	2.83426	2.33872	x	MLL (FDR < 0.01 and log2fold change > 2)
CXXC1	Q9P0U4	2.83345	-0.153742		MLL (FDR < 0.01 and log2fold change > 2)
TTI1	O43156	2.82837	0.00317195		MLL (FDR < 0.01 and log2fold change > 2)
RABL6	Q3YEC7	2.8047	0.676657		MLL (FDR < 0.01 and log2fold change > 2)
PIK3CG	P48736	2.78963	1.08382		MLL (FDR < 0.01 and log2fold change > 2)
GNA15	P30679	2.76511	4.39359		MLL (FDR < 0.01 and log2fold change > 2)
CTPS1	P17812	2.76044	1.736		MLL (FDR < 0.01 and log2fold change > 2)
CHTF18	Q8WVB6	2.75861	0.439411		MLL (FDR < 0.01 and log2fold change > 2)
SNRPF	P62306	2.75723	0.649861		MLL (FDR < 0.01 and log2fold change > 2)
LGALS1	P09382	2.75301	2.59435		MLL (FDR < 0.01 and log2fold change > 2)
DDAH2	O95865	2.74634	2.18069		MLL (FDR < 0.01 and log2fold change > 2)
RPL38	P63173	2.74002	-0.0734125		MLL (FDR < 0.01 and log2fold change > 2)
HIP1	O00291	2.73138	2.86128		MLL (FDR < 0.01 and log2fold change > 2)
AKR1C3	P42330	2.72844	2.20225		MLL (FDR < 0.01 and log2fold change > 2)
BAZ1A	Q9NRL2	2.71838	0.445081		MLL (FDR < 0.01 and log2fold change > 2)
MED12	Q93074	2.71004	0.864903		MLL (FDR < 0.01 and log2fold change > 2)
NR3C1	P04150	2.69396	1.02246		MLL (FDR < 0.01 and log2fold change > 2)
HAT1	O14929	2.67144	0.672246		MLL (FDR < 0.01 and log2fold change > 2)
PRG2	P13727	2.67139		x	MLL (FDR < 0.01 and log2fold change > 2)
LPCAT2	Q7L5N7	2.66757	1.41795		MLL (FDR < 0.01 and log2fold change > 2)
SSH3	Q8TE77	2.66041	1.4722		MLL (FDR < 0.01 and log2fold change > 2)
MARCKSL1	P49006	2.61701	1.55507		MLL (FDR < 0.01 and log2fold change > 2)
TTC4	O95801	2.61616	0.0192113		MLL (FDR < 0.01 and log2fold change > 2)
PPM1A	P35813	2.61415	-0.292186		MLL (FDR < 0.01 and log2fold change > 2)
SMARCC1	Q92922	2.60939	1.03851		MLL (FDR < 0.01 and log2fold change > 2)
FAF1	Q9UNN5	2.60348	0.628322		MLL (FDR < 0.01 and log2fold change > 2)
GTF3C2	Q8WUA4	2.60281	0.134748		MLL (FDR < 0.01 and log2fold change > 2)
FRG1	Q14331	2.59809	-0.136473		MLL (FDR < 0.01 and log2fold change > 2)
HSPA2	P54652	2.57542	0.0688007		MLL (FDR < 0.01 and log2fold change > 2)
TOP1	P11387	2.55207	0.726472		MLL (FDR < 0.01 and log2fold change > 2)
MYO18A	Q92614	2.54244	1.95954		MLL (FDR < 0.01 and log2fold change > 2)
MTMR12	Q9C0I1	2.53776	1.15749		MLL (FDR < 0.01 and log2fold change > 2)
PSMB5	P28074	2.53314	2.10342		MLL (FDR < 0.01 and log2fold change > 2)
TUBA1C	Q9BQE3	2.51975	1.22093		MLL (FDR < 0.01 and log2fold change > 2)
DUS3L	Q96G46	2.518	0.0125759		MLL (FDR < 0.01 and log2fold change > 2)
PCNA	P12004	2.51529	0.968843		MLL (FDR < 0.01 and log2fold change > 2)
SMC5	Q8IY18	2.51307	-0.349185		MLL (FDR < 0.01 and log2fold change > 2)
BYSL	Q13895	2.5057	2.55998		MLL (FDR < 0.01 and log2fold change > 2)
WDR4	P57081	2.50426	0.332346		MLL (FDR < 0.01 and log2fold change > 2)
TRAPPC11	Q7Z392	2.48325	0.334537		MLL (FDR < 0.01 and log2fold change > 2)
MMS22L	Q6ZRQ5	2.46598			MLL (FDR < 0.01 and log2fold change > 2)
CHD3	Q12873	2.46269	-0.382647		MLL (FDR < 0.01 and log2fold change > 2)
MPP1	Q00013	2.46009	0.600135		MLL (FDR < 0.01 and log2fold change > 2)
SMN1	Q16637	2.45504	-0.0288038		MLL (FDR < 0.01 and log2fold change > 2)
RCOR1	Q9UKL0	2.44901	0.934208		MLL (FDR < 0.01 and log2fold change > 2)
HEATR3	Q7Z4Q2	2.44236	-0.0777574		MLL (FDR < 0.01 and log2fold change > 2)
LIMD1	Q9UGP4	2.43729	1.10361		MLL (FDR < 0.01 and log2fold change > 2)
PRRC2A	P48634	2.43656	0.399145		MLL (FDR < 0.01 and log2fold change > 2)
FAM101B	Q8N5W9	2.42296			MLL (FDR < 0.01 and log2fold change > 2)
SPECC1	Q5M775	2.41911	1.64303		MLL (FDR < 0.01 and log2fold change > 2)
RNF2	Q99496	2.41782	0.369219		MLL (FDR < 0.01 and log2fold change > 2)
CORO1C	Q9ULV4	2.41052	2.20019		MLL (FDR < 0.01 and log2fold change > 2)
DHPS	P49366	2.40933	0.055942		MLL (FDR < 0.01 and log2fold change > 2)
MYBBP1A	Q9BQG0	2.39706	0.105186		MLL (FDR < 0.01 and log2fold change > 2)
DOK3	Q7L591	2.39141	1.54365		MLL (FDR < 0.01 and log2fold change > 2)
PRDX1	Q06830	2.38307	4.20485		MLL (FDR < 0.01 and log2fold change > 2)
NUDT1	P36639	2.37547	1.63413		MLL (FDR < 0.01 and log2fold change > 2)
ARMC6	Q6NXE6	2.36719	1.21671		MLL (FDR < 0.01 and log2fold change > 2)
METTL1	Q9UBP6	2.36124	0.605948		MLL (FDR < 0.01 and log2fold change > 2)
KDM1A	O60341	2.35796	1.06522		MLL (FDR < 0.01 and log2fold change > 2)
GAS7	O60861	2.35716	3.41879		MLL (FDR < 0.01 and log2fold change > 2)
PARN	O95453	2.35416	0.0538061		MLL (FDR < 0.01 and log2fold change > 2)
NCF1	P14598	2.34988	1.21219		MLL (FDR < 0.01 and log2fold change > 2)
CDK9	P50750	2.34724	0.703469		MLL (FDR < 0.01 and log2fold change > 2)
CIAPIN1	Q6FI81	2.31425	0.394472		MLL (FDR < 0.01 and log2fold change > 2)
ATF7	P17544	2.30548	1.13481		MLL (FDR < 0.01 and log2fold change > 2)
PPP2R1B	P30154	2.30141	0.167848		MLL (FDR < 0.01 and log2fold change > 2)
TBCEL	Q5QJ74	2.27792	0.802433		MLL (FDR < 0.01 and log2fold change > 2)
DNAJC7	Q99615	2.27339	0.419626		MLL (FDR < 0.01 and log2fold change > 2)
CD3EAP	O15446	2.27235	1.74768		MLL (FDR < 0.01 and log2fold change > 2)
NSMCE1	Q8WV22	2.2543	0.558673		MLL (FDR < 0.01 and log2fold change > 2)
CDC40	O60508	2.24473	-0.407146		MLL (FDR < 0.01 and log2fold change > 2)
AHDC1	Q5TGY3	2.24025	1.87562		MLL (FDR < 0.01 and log2fold change > 2)
C17orf85	Q53F19	2.24014			MLL (FDR < 0.01 and log2fold change > 2)
FEN1	P39748	2.23121	2.04954		MLL (FDR < 0.01 and log2fold change > 2)
PPIL4	Q8WUA2	2.22792	-0.515723		MLL (FDR < 0.01 and log2fold change > 2)
GSN	P06396	2.22324	2.36709		MLL (FDR < 0.01 and log2fold change > 2)
INTS1	Q8N201	2.21075	0.932721		MLL (FDR < 0.01 and log2fold change > 2)
NCAPD3	P42695	2.19695	0.532982		MLL (FDR < 0.01 and log2fold change > 2)
PABPC4	Q13310	2.19652	0.31143		MLL (FDR < 0.01 and log2fold change > 2)
MED13L	Q71F56	2.18349	2.16674		MLL (FDR < 0.01 and log2fold change > 2)
PPP1R14B	Q96C90	2.1827	1.44758		MLL (FDR < 0.01 and log2fold change > 2)
DDX20	Q9UHI6	2.17026	-0.38376		MLL (FDR < 0.01 and log2fold change > 2)
PEX19	P40855	2.14534	0.114267		MLL (FDR < 0.01 and log2fold change > 2)
LIG3	P49916	2.1316	0.639032	x	MLL (FDR < 0.01 and log2fold change > 2)
UBAP2	Q5T6F2	2.12098	0.697998		MLL (FDR < 0.01 and log2fold change > 2)
PUM1	Q14671	2.11669	-0.161407		MLL (FDR < 0.01 and log2fold change > 2)
ASMTL	O95671	2.10653	1.24777		MLL (FDR < 0.01 and log2fold change > 2)
SRCAP	Q6ZRS2	2.10596	-0.119667		MLL (FDR < 0.01 and log2fold change > 2)
MED16	Q9Y2X0	2.10253	-0.11085		MLL (FDR < 0.01 and log2fold change > 2)
HMGB2	P26583	2.09857	0.176612		MLL (FDR < 0.01 and log2fold change > 2)
SORD	Q00796	2.07177	2.96188		MLL (FDR < 0.01 and log2fold change > 2)
NASP	P49321	2.0693	0.827583		MLL (FDR < 0.01 and log2fold change > 2)
DNAAF5	Q86Y56	2.06098	1.0868		MLL (FDR < 0.01 and log2fold change > 2)
BCR	P11274	2.02769	1.29011		MLL (FDR < 0.01 and log2fold change > 2)
INTS7	Q9NVH2	2.01996	0.993796		MLL (FDR < 0.01 and log2fold change > 2)
DNMT1	P26358	2.01436	0.397265		MLL (FDR < 0.01 and log2fold change > 2)
PFDN1	O60925	2.00921	0.455191		MLL (FDR < 0.01 and log2fold change > 2)
ARL6IP4	Q66PJ3	2.00373	-0.154922		MLL (FDR < 0.01 and log2fold change > 2)
MUT	P22033	-2.04042	-0.715037		Normal (FDR < 0.01 and log2fold change > 2)
TBC1D10C	Q8IV04	-2.05067	-2.3079		Normal (FDR < 0.01 and log2fold change > 2)
HARS2	P49590	-2.05448	-0.395584		Normal (FDR < 0.01 and log2fold change > 2)
TMEM55B	Q86T03	-2.07374			Normal (FDR < 0.01 and log2fold change > 2)
PRDX5	P30044	-2.08142	-0.690429		Normal (FDR < 0.01 and log2fold change > 2)
EPB41	P11171	-2.08498	-1.46908		Normal (FDR < 0.01 and log2fold change > 2)
GLS	O94925	-2.0874	-0.731212		Normal (FDR < 0.01 and log2fold change > 2)
GYG1	P46976	-2.09006	-0.501712	x	Normal (FDR < 0.01 and log2fold change > 2)
KDM2A	Q9Y2K7	-2.09482	-1.19493		Normal (FDR < 0.01 and log2fold change > 2)
DHCR7	Q9UBM7	-2.10437	-3.83539		Normal (FDR < 0.01 and log2fold change > 2)
GLIPR2	Q9H4G4	-2.12152	-2.30628		Normal (FDR < 0.01 and log2fold change > 2)
EVL	Q9UI08	-2.12777	-1.91319		Normal (FDR < 0.01 and log2fold change > 2)
ITGAL	P20701	-2.12936	-0.899035	x	Normal (FDR < 0.01 and log2fold change > 2)
TRAT1	Q6PIZ9	-2.13625	-8.35803		Normal (FDR < 0.01 and log2fold change > 2)
ASAH1	Q13510	-2.1567	-0.0155857	x	Normal (FDR < 0.01 and log2fold change > 2)
PCYOX1	Q9UHG3	-2.16849	1.07875	x	Normal (FDR < 0.01 and log2fold change > 2)
SIGIRR	Q6IA17	-2.17534	-1.36209	x	Normal (FDR < 0.01 and log2fold change > 2)
TYMP	P19971	-2.1777	-3.10969		Normal (FDR < 0.01 and log2fold change > 2)
STOM	P27105	-2.17919	-0.761422		Normal (FDR < 0.01 and log2fold change > 2)
DPP7	Q9UHL4	-2.17994	-0.212763	x	Normal (FDR < 0.01 and log2fold change > 2)
ABCB1	P08183	-2.19879	-6.053	x	Normal (FDR < 0.01 and log2fold change > 2)
SPCS1	Q9Y6A9	-2.20064	0.141075		Normal (FDR < 0.01 and log2fold change > 2)
DENND2D	Q9H6A0	-2.20347	-2.92577		Normal (FDR < 0.01 and log2fold change > 2)
PTPRC	P08575	-2.21667	-1.05638	x	Normal (FDR < 0.01 and log2fold change > 2)
CTSS	P25774	-2.225	-1.00698	x	Normal (FDR < 0.01 and log2fold change > 2)
RINT1	Q6NUQ1	-2.23382	-0.724079		Normal (FDR < 0.01 and log2fold change > 2)
ENO2	P09104	-2.24475	-4.00358		Normal (FDR < 0.01 and log2fold change > 2)
OXCT1	P55809	-2.25963	-1.20222		Normal (FDR < 0.01 and log2fold change > 2)
DHRS1	Q96LJ7	-2.2803	-0.168532		Normal (FDR < 0.01 and log2fold change > 2)
C17orf59	Q96GS4	-2.28923			Normal (FDR < 0.01 and log2fold change > 2)
TAP2	Q03519	-2.29086	-1.04199		Normal (FDR < 0.01 and log2fold change > 2)
SQRDL	Q9Y6N5	-2.29887			Normal (FDR < 0.01 and log2fold change > 2)
RAB27A	P51159	-2.3316	-1.85646		Normal (FDR < 0.01 and log2fold change > 2)
NAAA	Q02083	-2.34079	-0.725537	x	Normal (FDR < 0.01 and log2fold change > 2)
RASA3	Q14644	-2.34121	-1.6365		Normal (FDR < 0.01 and log2fold change > 2)
OXSM	Q9NWU1	-2.34586	0.237154		Normal (FDR < 0.01 and log2fold change > 2)
OPTN	Q96CV9	-2.34885	-1.84621		Normal (FDR < 0.01 and log2fold change > 2)
ALDOC	P09972	-2.34901	-0.258605		Normal (FDR < 0.01 and log2fold change > 2)
EML4	Q9HC35	-2.35653	-3.31109		Normal (FDR < 0.01 and log2fold change > 2)
MMAA	Q8IVH4	-2.36351	-0.576845		Normal (FDR < 0.01 and log2fold change > 2)
PLEKHF1	Q96S99	-2.3735	-2.19934		Normal (FDR < 0.01 and log2fold change > 2)
ANXA1	P04083	-2.37963	-2.77148		Normal (FDR < 0.01 and log2fold change > 2)
SFXN1	Q9H9B4	-2.38029	0.14986		Normal (FDR < 0.01 and log2fold change > 2)
CORO1A	P31146	-2.38742	-2.19247		Normal (FDR < 0.01 and log2fold change > 2)
ACADS	P16219	-2.39459	0.38865		Normal (FDR < 0.01 and log2fold change > 2)
NCALD	P61601	-2.40982	-1.23698		Normal (FDR < 0.01 and log2fold change > 2)
PTPRJ	Q12913	-2.41036	-1.65687	x	Normal (FDR < 0.01 and log2fold change > 2)
ECI2	O75521	-2.41128	-0.0323713		Normal (FDR < 0.01 and log2fold change > 2)
TMSB4X	P62328	-2.43266	-0.671763		Normal (FDR < 0.01 and log2fold change > 2)
CDC42SE2	Q9NRR3	-2.45715	-1.82455		Normal (FDR < 0.01 and log2fold change > 2)
DYNLT3	P51808	-2.46668	-2.32689		Normal (FDR < 0.01 and log2fold change > 2)
REXO2	Q9Y3B8	-2.47964	-0.893906		Normal (FDR < 0.01 and log2fold change > 2)
CARKD	Q8IW45	-2.48066		x	Normal (FDR < 0.01 and log2fold change > 2)
SYNE2	Q8WXH0	-2.48335	-3.71255		Normal (FDR < 0.01 and log2fold change > 2)
EHD3	Q9NZN3	-2.48336	-0.858958		Normal (FDR < 0.01 and log2fold change > 2)
COTL1	Q14019	-2.48531	-2.06872		Normal (FDR < 0.01 and log2fold change > 2)
TAP1	Q03518	-2.49886	-1.46594		Normal (FDR < 0.01 and log2fold change > 2)
SDCBP	O00560	-2.50493	-0.372025		Normal (FDR < 0.01 and log2fold change > 2)
ITGB3	P05106	-2.52159		x	Normal (FDR < 0.01 and log2fold change > 2)
ISCA2	Q86U28	-2.53792	0.555976		Normal (FDR < 0.01 and log2fold change > 2)
CD2	P06729	-2.54382	-8.32065	x	Normal (FDR < 0.01 and log2fold change > 2)
UBASH3A	P57075	-2.54467	-7.92078		Normal (FDR < 0.01 and log2fold change > 2)
HK1	P19367	-2.5447	-0.883483		Normal (FDR < 0.01 and log2fold change > 2)
CECR1	Q9NZK5	-2.55091		x	Normal (FDR < 0.01 and log2fold change > 2)
CCM2	Q9BSQ5	-2.57614	-0.535548		Normal (FDR < 0.01 and log2fold change > 2)
LACTB	P83111	-2.61517	-0.235151		Normal (FDR < 0.01 and log2fold change > 2)
SEPT1	Q8WYJ6	-2.62574	-3.05734		Normal (FDR < 0.01 and log2fold change > 2)
CD7	P09564	-2.65637	-4.79851	x	Normal (FDR < 0.01 and log2fold change > 2)
DENND4C	Q5VZ89	-2.6667	-1.14029		Normal (FDR < 0.01 and log2fold change > 2)
SIT1	Q9Y3P8	-2.67452	0.263539	x	Normal (FDR < 0.01 and log2fold change > 2)
PBXIP1	Q96AQ6	-2.67644	-1.57019		Normal (FDR < 0.01 and log2fold change > 2)
SOD2	P04179	-2.67938	-1.19642		Normal (FDR < 0.01 and log2fold change > 2)
GHITM	Q9H3K2	-2.67953	0.289517		Normal (FDR < 0.01 and log2fold change > 2)
OCIAD2	Q56VL3	-2.68087	-1.49373		Normal (FDR < 0.01 and log2fold change > 2)
IL16	Q14005	-2.69114	-1.84319		Normal (FDR < 0.01 and log2fold change > 2)
SLC25A12	O75746	-2.69907	-0.426686		Normal (FDR < 0.01 and log2fold change > 2)
NFATC2	Q13469	-2.72114	-0.799385		Normal (FDR < 0.01 and log2fold change > 2)
AMPD3	Q01432	-2.74985	-0.468186		Normal (FDR < 0.01 and log2fold change > 2)
UQCRFS1	P47985	-2.75332	0.368713		Normal (FDR < 0.01 and log2fold change > 2)
PRCP	P42785	-2.763	-1.56621	x	Normal (FDR < 0.01 and log2fold change > 2)
C14orf159	Q7Z3D6	-2.87093			Normal (FDR < 0.01 and log2fold change > 2)
LOH12CR1	Q969J3	-2.87456			Normal (FDR < 0.01 and log2fold change > 2)
CES1	P23141	-2.88912		x	Normal (FDR < 0.01 and log2fold change > 2)
B4GALT1	P15291	-2.89763	-1.01819	x	Normal (FDR < 0.01 and log2fold change > 2)
TAMM41	Q96BW9	-2.89883	-1.02358		Normal (FDR < 0.01 and log2fold change > 2)
MNDA	P41218	-2.99476	-5.72733		Normal (FDR < 0.01 and log2fold change > 2)
NIPSNAP1	Q9BPW8	-3.01069	-1.21427		Normal (FDR < 0.01 and log2fold change > 2)
KDSR	Q06136	-3.03423	0.391101		Normal (FDR < 0.01 and log2fold change > 2)
SCRN1	Q12765	-3.04701	-4.40019		Normal (FDR < 0.01 and log2fold change > 2)
BTN3A3	O00478	-3.05063	-2.25936	x	Normal (FDR < 0.01 and log2fold change > 2)
MTERF4	Q7Z6M4	-3.05682	-0.685866		Normal (FDR < 0.01 and log2fold change > 2)
CD247	P20963	-3.10855	-6.85774		Normal (FDR < 0.01 and log2fold change > 2)
ISG20	Q96AZ6	-3.14049	-2.35111		Normal (FDR < 0.01 and log2fold change > 2)
CARMIL2	Q6F5E8	-3.19366	-1.8402		Normal (FDR < 0.01 and log2fold change > 2)
PLCG1	P19174	-3.21774	-4.53779		Normal (FDR < 0.01 and log2fold change > 2)
RAB29	O14966	-3.22067	-2.4331		Normal (FDR < 0.01 and log2fold change > 2)
PDXK	O00764	-3.2373	-0.897943		Normal (FDR < 0.01 and log2fold change > 2)
SKAP1	Q86WV1	-3.24398	-5.13865		Normal (FDR < 0.01 and log2fold change > 2)
AGK	Q53H12	-3.30682	-1.56697		Normal (FDR < 0.01 and log2fold change > 2)
CD3E	P07766	-3.35397	-8.03292		Normal (FDR < 0.01 and log2fold change > 2)
CD14	P08571	-3.35764	-5.39214	x	Normal (FDR < 0.01 and log2fold change > 2)
ITGA2B	P08514	-3.39727		x	Normal (FDR < 0.01 and log2fold change > 2)
FYB	O15117	-3.48567			Normal (FDR < 0.01 and log2fold change > 2)
HLA-DQB1	P01920	-3.51006	-2.28161	x	Normal (FDR < 0.01 and log2fold change > 2)
HIP1R	O75146	-3.51782	-3.07848		Normal (FDR < 0.01 and log2fold change > 2)
LGALS3BP	Q08380	-3.52465	-1.81351	x	Normal (FDR < 0.01 and log2fold change > 2)
CAPN2	P17655	-3.55959	-2.76617		Normal (FDR < 0.01 and log2fold change > 2)
IGHM	P01871	-3.57235		x	Normal (FDR < 0.01 and log2fold change > 2)
IGHD	P01880	-3.57807	-1.83438	x	Normal (FDR < 0.01 and log2fold change > 2)
TDRKH	Q9Y2W6	-3.57925	-2.74109		Normal (FDR < 0.01 and log2fold change > 2)
PIP4K2A	P48426	-3.58066	-1.76919		Normal (FDR < 0.01 and log2fold change > 2)
CR1	P17927	-3.60875	-5.89112	x	Normal (FDR < 0.01 and log2fold change > 2)
DOK2	O60496	-3.62786	-2.24364		Normal (FDR < 0.01 and log2fold change > 2)
HLA-DQA1	P01909	-3.65685	-1.9054	x	Normal (FDR < 0.01 and log2fold change > 2)
UPP1	Q16831	-3.66646	-6.66178		Normal (FDR < 0.01 and log2fold change > 2)
PRKCH	P24723	-3.67492	-6.97683		Normal (FDR < 0.01 and log2fold change > 2)
TECPR1	Q7Z6L1	-3.67731	-0.975725		Normal (FDR < 0.01 and log2fold change > 2)
HDHD3	Q9BSH5	-3.71646	-0.612349		Normal (FDR < 0.01 and log2fold change > 2)
C16orf54	Q6UWD8	-3.72373	-2.70821	x	Normal (FDR < 0.01 and log2fold change > 2)
DERL1	Q9BUN8	-3.81422	-0.431671		Normal (FDR < 0.01 and log2fold change > 2)
LY9	Q9HBG7	-3.83645	-1.83826	x	Normal (FDR < 0.01 and log2fold change > 2)
SYNE1	Q8NF91	-3.84368	-3.4057		Normal (FDR < 0.01 and log2fold change > 2)
P0DTU4	P0DTU4	-3.85732			Normal (FDR < 0.01 and log2fold change > 2)
MGST3	O14880	-3.88723	-0.991802		Normal (FDR < 0.01 and log2fold change > 2)
GZMM	P51124	-3.91917	-6.90279	x	Normal (FDR < 0.01 and log2fold change > 2)
KMO	O15229	-3.92194	-1.39628	x	Normal (FDR < 0.01 and log2fold change > 2)
HLA-DOB	P13765	-3.97482	-4.21838	x	Normal (FDR < 0.01 and log2fold change > 2)
APOL3	O95236	-3.97909	-2.36226		Normal (FDR < 0.01 and log2fold change > 2)
PRAF2	O60831	-4.06575	-1.36292		Normal (FDR < 0.01 and log2fold change > 2)
TMEM2	Q9UHN6	-4.0677		x	Normal (FDR < 0.01 and log2fold change > 2)
SORL1	Q92673	-4.0797	-1.89827	x	Normal (FDR < 0.01 and log2fold change > 2)
IDS	P22304	-4.08977	-2.53033	x	Normal (FDR < 0.01 and log2fold change > 2)
SLC25A42	Q86VD7	-4.09087	-0.907943		Normal (FDR < 0.01 and log2fold change > 2)
ANXA6	P08133	-4.10045	-3.32019		Normal (FDR < 0.01 and log2fold change > 2)
GIMAP8	Q8ND71	-4.10089	-3.65887		Normal (FDR < 0.01 and log2fold change > 2)
TMEM63A	O94886	-4.16218	-2.64622		Normal (FDR < 0.01 and log2fold change > 2)
MAP4K1	Q92918	-4.19088	-1.88967		Normal (FDR < 0.01 and log2fold change > 2)
THEM4	Q5T1C6	-4.24543	-2.67819		Normal (FDR < 0.01 and log2fold change > 2)
CD48	P09326	-4.2627	-3.56836	x	Normal (FDR < 0.01 and log2fold change > 2)
GZMK	P49863	-4.32244	-5.26066		Normal (FDR < 0.01 and log2fold change > 2)
THEMIS	Q8N1K5	-4.36436	-7.95441		Normal (FDR < 0.01 and log2fold change > 2)
GNPDA1	P46926	-4.3674	-3.3784		Normal (FDR < 0.01 and log2fold change > 2)
SBF1	O95248	-4.39113	-0.391866		Normal (FDR < 0.01 and log2fold change > 2)
FAM105A	Q9NUU6	-4.47307			Normal (FDR < 0.01 and log2fold change > 2)
SLFN5	Q08AF3	-4.49938	-2.64908		Normal (FDR < 0.01 and log2fold change > 2)
RGS10	O43665	-4.52829	-2.87626		Normal (FDR < 0.01 and log2fold change > 2)
TPD52	P55327	-4.5908	-5.09005		Normal (FDR < 0.01 and log2fold change > 2)
TIMM22	Q9Y584	-4.62858	-0.468893		Normal (FDR < 0.01 and log2fold change > 2)
HLA-F	P30511	-4.62864	-2.97134	x	Normal (FDR < 0.01 and log2fold change > 2)
TES	Q9UGI8	-4.63258	-3.48099		Normal (FDR < 0.01 and log2fold change > 2)
CD4	P01730	-4.66005	-3.21042	x	Normal (FDR < 0.01 and log2fold change > 2)
PRKCA	P17252	-4.66929	-1.71238		Normal (FDR < 0.01 and log2fold change > 2)
ICAM3	P32942	-4.74877	-4.02018	x	Normal (FDR < 0.01 and log2fold change > 2)
PXN	P49023	-4.75381	-4.21434		Normal (FDR < 0.01 and log2fold change > 2)
GIMAP7	Q8NHV1	-4.7668	-7.89075		Normal (FDR < 0.01 and log2fold change > 2)
FAM65B	Q9Y4F9	-4.8343			Normal (FDR < 0.01 and log2fold change > 2)
MS4A1	P11836	-4.87509	-6.05185		Normal (FDR < 0.01 and log2fold change > 2)
ZAP70	P43403	-4.90966	-4.3444		Normal (FDR < 0.01 and log2fold change > 2)
FAM129A	Q9BZQ8	-4.93666	-5.09247		Normal (FDR < 0.01 and log2fold change > 2)
TUBA4A	P68366	-4.98954	-2.71467		Normal (FDR < 0.01 and log2fold change > 2)
LSP1	P33241	-5.00575	-3.49004		Normal (FDR < 0.01 and log2fold change > 2)
ITPR3	Q14573	-5.00966	-6.35599		Normal (FDR < 0.01 and log2fold change > 2)
ENDOD1	O94919	-5.03809	-1.45559		Normal (FDR < 0.01 and log2fold change > 2)
EPHX2	P34913	-5.10805	-6.89333		Normal (FDR < 0.01 and log2fold change > 2)
IL4I1	Q96RQ9	-5.20106	-1.22891	x	Normal (FDR < 0.01 and log2fold change > 2)
DPP4	P27487	-5.22024	-10.602	x	Normal (FDR < 0.01 and log2fold change > 2)
CD22	P20273	-5.22211	-3.76329	x	Normal (FDR < 0.01 and log2fold change > 2)
BIN2	Q9UBW5	-5.32117	-3.84682		Normal (FDR < 0.01 and log2fold change > 2)
PECR	Q9BY49	-5.37103	-1.22628		Normal (FDR < 0.01 and log2fold change > 2)
GPSM3	Q9Y4H4	-5.37417	-1.73261		Normal (FDR < 0.01 and log2fold change > 2)
ENPP4	Q9Y6X5	-5.38406	-6.23956	x	Normal (FDR < 0.01 and log2fold change > 2)
CD8A	P01732	-5.40159	-7.44335		Normal (FDR < 0.01 and log2fold change > 2)
ALOX5	P09917	-5.49033	-5.62758		Normal (FDR < 0.01 and log2fold change > 2)
BIN1	O00499	-5.51076	-3.12865		Normal (FDR < 0.01 and log2fold change > 2)
GIMAP4	Q9NUV9	-5.54885	-4.78885		Normal (FDR < 0.01 and log2fold change > 2)
SH2D1A	O60880	-5.72649	-6.93882		Normal (FDR < 0.01 and log2fold change > 2)
CKAP4	Q07065	-5.75085	-5.42612		Normal (FDR < 0.01 and log2fold change > 2)
CD6	P30203	-6.1389	-7.01722	x	Normal (FDR < 0.01 and log2fold change > 2)
GIMAP5	Q96F15	-6.2864	-4.8788		Normal (FDR < 0.01 and log2fold change > 2)
GIMAP1	Q8WWP7	-6.41387	-4.27116		Normal (FDR < 0.01 and log2fold change > 2)
CD5	P06127	-6.62224	-7.2645	x	Normal (FDR < 0.01 and log2fold change > 2)
DGKA	P23743	-6.98272	-3.82502		Normal (FDR < 0.01 and log2fold change > 2)
IGHA1	P01876	-7.13147		x	Normal (FDR < 0.01 and log2fold change > 2)
SERPINB9	P50453	-7.39841	-5.39861		Normal (FDR < 0.01 and log2fold change > 2)
SGSH	P51688	-7.52469	-5.23668	x	Normal (FDR < 0.01 and log2fold change > 2)
LCK	P06239	-8.62074	-5.37664		Normal (FDR < 0.01 and log2fold change > 2)

## Sheet: Not found at RNA level
Gene	UniProtID	log2foldchange	eyeball	Glycosylation	protein significant
ACY1	Q03154	3.71384	up		MLL (FDR < 0.01 and log2fold change > 2)		Aminoacylase-1
C14orf159	Q7Z3D6	-2.87093	up		Normal (FDR < 0.01 and log2fold change > 2)		D-glutamate cyclase, mitochondrial
C17orf59	Q96GS4	-2.28923	same		Normal (FDR < 0.01 and log2fold change > 2)		BLOC-1-related complex subunit 6		lysosome associated (cytosolic)
C17orf85 =NCBP3	Q53F19	2.24014	up		MLL (FDR < 0.01 and log2fold change > 2)		Nuclear cap-binding protein subunit 3
CARKD = NAXD	Q8IW45	-2.48066	same	x	Normal (FDR < 0.01 and log2fold change > 2)		ATP-dependent (S)-NAD(P)H-hydrate dehydratase		maybe glycosylated????? questionable though
CECR1	Q9NZK5	-2.55091	down	x	Normal (FDR < 0.01 and log2fold change > 2)		Adenosine deaminase 2		Adenosine deaminase that may contribute to the degradation of extracellular adenosine, a signaling molecule that controls a variety of cellular responses. Requires elevated adenosine levels for optimal enzyme activity. Binds to cell surfaces via proteoglycans and may play a role in the regulation of cell proliferation and differentiation, independently of its enzyme activity.
CES1	P23141	-2.88912	same	x	Normal (FDR < 0.01 and log2fold change > 2)		Liver carboxylesterase 1		Involved in the detoxification of xenobiotics and in the activation of ester and amide prodrugs
EPX	P11678	3.82695	same	x	MLL (FDR < 0.01 and log2fold change > 2)		Eosinophil peroxidase
FAM101B = RFLNB	Q8N5W9	2.42296	UP		MLL (FDR < 0.01 and log2fold change > 2)		Refilin-B		Involved in the regulation of the perinuclear actin network and nuclear shape through interaction with filamins. Plays an essential role in the formation of cartilaginous skeletal elements
FAM105A	Q9NUU6	-4.47307	down		Normal (FDR < 0.01 and log2fold change > 2)		Inactive ubiquitin thioesterase OTULINL
FAM65B	Q9Y4F9	-4.8343	DOWN		Normal (FDR < 0.01 and log2fold change > 2)		Rho family-interacting cell polarization regulator 2		Acts as an inhibitor of the small GTPase RHOA and plays several roles in the regulation of myoblast and hair cell differentiation, lymphocyte T proliferation and neutrophil polarization
FYB	O15117	-3.48567	down lot		Normal (FDR < 0.01 and log2fold change > 2)		FYN-binding protein 1		Acts as an adapter protein of the FYN and LCP2 signaling cascades in T-cells (By similarity). May play a role in linking T-cell signaling to remodeling of the actin cytoskeleton (PubMed:10747096, PubMed:16980616). Modulates the expression of IL2 (By similarity). Involved in platelet activation (By similarity). Prevents the degradation of SKAP1 and SKAP2 (PubMed:15849195). May be involved in high …
IGHA1	P01876	-7.13147	not found	x	Normal (FDR < 0.01 and log2fold change > 2)		Immunoglobulin heavy constant alpha 1
IGHM	P01871	-3.57235	not found	x	Normal (FDR < 0.01 and log2fold change > 2)		IgM
ITGA2B	P08514	-3.39727	same	x	Normal (FDR < 0.01 and log2fold change > 2)		Integrin alpha-IIb		Integrin alpha-IIb/beta-3 is a receptor for fibronectin, fibrinogen, plasminogen, prothrombin, thrombospondin and vitronectin
ITGB3	P05106	-2.52159	same	x	Normal (FDR < 0.01 and log2fold change > 2)		Integrin beta-3		https://www.uniprot.org/uniprot/P05106				interesting as it appears in other leukemias upregulation supports their survival and chemoresistance.								https://www.nature.com/articles/s41419-019-1593-2
LOH12CR1= BORCS5	Q969J3	-2.87456	same		Normal (FDR < 0.01 and log2fold change > 2)		BLOC-1-related complex subunit 5		As part of the BORC complex may play a role in lysosomes movement and localization at the cell periphery. Associated with the cytosolic face of lysosomes, the BORC complex may recruit ARL8B and couple lysosomes to microtubule plus-end-directed kinesin motor. Thereby, it may indirectly play a role in cell spreading and motility.
MMS22L	Q6ZRQ5	2.46598	up		MLL (FDR < 0.01 and log2fold change > 2)		Protein MMS22-like		Component of the MMS22L-TONSL complex, a complex that stimulates the recombination-dependent repair of stalled or collapsed replication forks. The MMS22L-TONSL complex is required to maintain genome integrity during DNA replication by promoting homologous recombination-mediated repair of replication fork-associated double-strand breaks. It may act by mediating the assembly of RAD51 filaments on s…
P0DTU4	P0DTU4	-3.85732	not found	X	Normal (FDR < 0.01 and log2fold change > 2)		T cell receptor beta chain MC.7.G5		https://www.uniprot.org/uniprot/P0DTU4
PRG2	P13727	2.67139	same	x	MLL (FDR < 0.01 and log2fold change > 2)		Bone marrow proteoglycan		https://www.uniprot.org/uniprot/P13727
SPG20	Q8N0X7	3.98416	UP LOT		MLL (FDR < 0.01 and log2fold change > 2)		Spartin		May be implicated in endosomal trafficking, or microtubule dynamics, or both. Participates in cytokinesis
SQRDL	Q9Y6N5	-2.29887	same		Normal (FDR < 0.01 and log2fold change > 2)		Sulfide:quinone oxidoreductase, mitochondrial
TMEM2	Q9UHN6	-4.0677	down	x	Normal (FDR < 0.01 and log2fold change > 2)		Cell surface hyaluronidase		Cell surface hyaluronidase that mediates the initial cleavage of extracellular high-molecular-weight hyaluronan into intermediate-size hyaluronan of approximately 5 kDa fragments (PubMed:28246172). Acts as a regulator of angiogenesis and heart morphogenesis by mediating degradation of extracellular hyaluronan, thereby regulating VEGF signaling (By similarity). Is very specific to hyaluronan; not …
TMEM55B	Q86T03	-2.07374	down		Normal (FDR < 0.01 and log2fold change > 2)		Type 1 phosphatidylinositol 4,5-bisphosphate 4-phosphatase
VTN	P04004	2.98046	same	x	MLL (FDR < 0.01 and log2fold change > 2)		Vitronectin		Vitronectin is a cell adhesion and spreading factor found in serum and tissues. Vitronectin interact with glycosaminoglycans and proteoglycans. Is recognized by certain members of the integrin family and serves as a cell-to-substrate adhesion molecule. Inhibitor of the membrane-damaging effect of the terminal cytolytic complement pathway.
ZAK = MAP3K20	Q9NYL2	4.01107	UP LOT		MLL (FDR < 0.01 and log2fold change > 2)		Mitogen-activated protein kinase kinase kinase 20		Stress-activated component of a protein kinase signal transduction cascade. Regulates the JNK and p38 pathways. Part of a signaling cascade that begins with the activation of the adrenergic receptor ADRA1B and leads to the activation of MAPK14. Pro-apoptotic. Role in regulation of S and G2 cell cycle checkpoint by direct phosphorylation of CHEK2 (PubMed:10924358, PubMed:11836244, PubMed:15342622,…
							26 proteins
							11 glycoproteins
							42.3% are glycoproteins
							17 vs. 9
FROM EXCEL RAW COUNTS
gene_name	030318_NH1_S1_R1_001Aligned.sortedByCoord.out.bam	030318_NH2_S2_R1_001Aligned.sortedByCoord.out.bam	030318_NH3_S3_R1_001Aligned.sortedByCoord.out.bam	030318_NH7_S7_R1_001Aligned.sortedByCoord.out.bam	030318_NH4_S4_R1_001Aligned.sortedByCoord.out.bam	030318_NH5_S5_R1_001Aligned.sortedByCoord.out.bam	030318_NH6_S6_R1_001Aligned.sortedByCoord.out.bam	eyeball
ACY1	8	9	10	4	4	30	40	up
BORCS5 =LOH12CR1	150	129	115	113	160	187	222	same
BORCS6 = C17orf59	106	198	109	94	209	103	137	same	gene_name
C14orf159	1028	1160	1131	948	1787	1840	2515	up	030318_NH1_S1_R1_001Aligned.sortedByCoord.out.bam
C17orf85= NCBP3	866	1059	1087	786	3323	1896	1090	up	030318_NH2_S2_R1_001Aligned.sortedByCoord.out.bam
CECR1	1415	2160	2672	1766	1126	425	805	down	030318_NH3_S3_R1_001Aligned.sortedByCoord.out.bam
CES1	7	1	36	0	4	5	1	same	030318_NH7_S7_R1_001Aligned.sortedByCoord.out.bam
EPX	16	7	3	19	8	12	30	same	030318_NH4_S4_R1_001Aligned.sortedByCoord.out.bam
FAM105A	222	238	202	196	62	47	103	down	030318_NH5_S5_R1_001Aligned.sortedByCoord.out.bam
FAM65B	9507	9467	10973	11391	2707	623	494	down	030318_NH6_S6_R1_001Aligned.sortedByCoord.out.bam
FYB	5427	5222	1683	8079	375	118	2	down
ITGA2B	28	40	3	15	50	43	57	same	sample_id	fastq	library-type	Group
ITGB3	13	12	1	5	7	7	10	same	R7B1	030318_NH1_S1_R1_001.fastq.gz,030318_NH1_S1_R2_001.fastq.gz	RF	R7
MAP3K20 = ZAK	48	126	263	65	2493	7050	6091	up lot	R7B3	030318_NH2_S2_R1_001.fastq.gz,030318_NH2_S2_R2_001.fastq.gz	RF	R7
MMS22L	125	152	126	107	310	207	225	up	R7B11	030318_NH3_S3_R1_001.fastq.gz,030318_NH3_S3_R2_001.fastq.gz	RF	R7
NAXD/CARKD	383	413	425	401	385	243	375	same	BM0	030318_NH4_S4_R1_001.fastq.gz,030318_NH4_S4_R2_001.fastq.gz	RF	BM
PRG2	1	6	2	0	1	5	11	same	BM37	030318_NH5_S5_R1_001.fastq.gz,030318_NH5_S5_R2_001.fastq.gz	RF	BM
RFLNB is Q8N5W9	348	327	66	1194	2321	2434	1403	up	BM41	030318_NH6_S6_R1_001.fastq.gz,030318_NH6_S6_R2_001.fastq.gz	RF	BM
SPG20	376	207	447	327	3390	765	1249	up lot	R7B6	030318_NH7_S7_R1_001.fastq.gz,030318_NH7_S7_R2_001.fastq.gz	RF	R7
SQRDL	202	259	348	310	234	253	101
TMEM2	931	1480	1603	2702	474	650	608	down
TMEM55B	1225	1380	2778	831	946	681	809	down
VTN	7	9	7	6	6	1	0	same
IGHA1 SECRETED
IGHM
P0DTU4 is T-cell receptor beta chain

## Sheet: GAG related proteins
Gene	UniProtID	log2foldchange	RNA log2foldchange	Glycosylation	protein significant
TMEM2	Q9UHN6	-4.0677		x	Normal (FDR < 0.01 and log2fold change > 2)		Cell surface hyaluronidase		Cell surface hyaluronidase that mediates the initial cleavage of extracellular high-molecular-weight hyaluronan into intermediate-size hyaluronan of approximately 5 kDa fragments (PubMed:28246172). Acts as a regulator of angiogenesis and heart morphogenesis by mediating degradation of extracellular hyaluronan, thereby regulating VEGF signaling (By similarity). Is very specific to hyaluronan; not …
P0DTU4	P0DTU4	-3.85732			Normal (FDR < 0.01 and log2fold change > 2)		T cell receptor beta chain MC.7.G5		https://www.uniprot.org/uniprot/P0DTU4
ITGA2B	P08514	-3.39727		x	Normal (FDR < 0.01 and log2fold change > 2)		Integrin alpha-IIb		Integrin alpha-IIb/beta-3 is a receptor for fibronectin, fibrinogen, plasminogen, prothrombin, thrombospondin and vitronectin
CECR1	Q9NZK5	-2.55091		x	Normal (FDR < 0.01 and log2fold change > 2)		Adenosine deaminase 2		Adenosine deaminase that may contribute to the degradation of extracellular adenosine, a signaling molecule that controls a variety of cellular responses. Requires elevated adenosine levels for optimal enzyme activity. Binds to cell surfaces via proteoglycans and may play a role in the regulation of cell proliferation and differentiation, independently of its enzyme activity.
ITGB3	P05106	-2.52159		x	Normal (FDR < 0.01 and log2fold change > 2)		Integrin beta-3		https://www.uniprot.org/uniprot/P05106				interesting as it appears in other leukemias upregulation supports their survival and chemoresistance.								https://www.nature.com/articles/s41419-019-1593-2
MMS22L	Q6ZRQ5	2.46598			MLL (FDR < 0.01 and log2fold change > 2)		Protein MMS22-like		Component of the MMS22L-TONSL complex, a complex that stimulates the recombination-dependent repair of stalled or collapsed replication forks. The MMS22L-TONSL complex is required to maintain genome integrity during DNA replication by promoting homologous recombination-mediated repair of replication fork-associated double-strand breaks. It may act by mediating the assembly of RAD51 filaments on s…
PRG2	P13727	2.67139		x	MLL (FDR < 0.01 and log2fold change > 2)		Bone marrow proteoglycan		https://www.uniprot.org/uniprot/P13727
VTN	P04004	2.98046		x	MLL (FDR < 0.01 and log2fold change > 2)		Vitronectin		Vitronectin is a cell adhesion and spreading factor found in serum and tissues. Vitronectin interact with glycosaminoglycans and proteoglycans. Is recognized by certain members of the integrin family and serves as a cell-to-substrate adhesion molecule. Inhibitor of the membrane-damaging effect of the terminal cytolytic complement pathway.
ACY1	Q03154	3.71384			MLL (FDR < 0.01 and log2fold change > 2)		Aminoacylase-1
EPX	P11678	3.82695		x	MLL (FDR < 0.01 and log2fold change > 2)		Eosinophil peroxidase
							26 proteins
							11 glycoproteins
							42.3% are glycoproteins

## Sheet: Protein Up - Buffer Zone
Gene	UniProtID	log2foldchange	RNA log2foldchange	Glycosylation	protein significant	calc log difference
VAT1L	Q9HCJ6	8.8069	10.5299		MLL (FDR < 0.01 and log2fold change > 2)	-1.72299
HBG1	P69891	8.01426	7.98458		MLL (FDR < 0.01 and log2fold change > 2)	0.0296782		179 proteins
IGF2BP3	O00425	7.30022	6.64641		MLL (FDR < 0.01 and log2fold change > 2)	0.65381		8 glycoproteins
UBASH3B	Q8TF42	6.52381	3.68616		MLL (FDR < 0.01 and log2fold change > 2)	2.83765
F13A1	P00488	5.77657	6.6419	x	MLL (FDR < 0.01 and log2fold change > 2)	-0.865332		4.47% are glycoproteins
HBA1	P69905	5.36513	7.55508		MLL (FDR < 0.01 and log2fold change > 2)	-2.18995
TUBB6	Q9BUF5	5.33878	2.38648		MLL (FDR < 0.01 and log2fold change > 2)	2.9523
MCM2	P49736	5.06075	2.65269		MLL (FDR < 0.01 and log2fold change > 2)	2.40806
ALDH7A1	P49419	4.95219	3.36882		MLL (FDR < 0.01 and log2fold change > 2)	1.58337
QPRT	Q15274	4.91293	6.75288		MLL (FDR < 0.01 and log2fold change > 2)	-1.83995
SMC2	O95347	4.78431	1.89396		MLL (FDR < 0.01 and log2fold change > 2)	2.89034
UHRF1	Q96T88	4.77285	4.34122		MLL (FDR < 0.01 and log2fold change > 2)	0.431631
PLA2G4A	P47712	4.61332	5.49816		MLL (FDR < 0.01 and log2fold change > 2)	-0.88484
NCAPH	Q15003	4.55573	2.93291		MLL (FDR < 0.01 and log2fold change > 2)	1.62282
CDK1	P06493	4.53032	3.75196		MLL (FDR < 0.01 and log2fold change > 2)	0.778365
FES	P07332	4.46808	2.40633		MLL (FDR < 0.01 and log2fold change > 2)	2.06175
PIK3AP1	Q6ZUJ8	4.41452	1.79794		MLL (FDR < 0.01 and log2fold change > 2)	2.61658
CDK6	Q00534	4.40225	3.42041		MLL (FDR < 0.01 and log2fold change > 2)	0.981835
PLXNB2	O15031	4.35386	2.62404	x	MLL (FDR < 0.01 and log2fold change > 2)	1.72982
TPPP3	Q9BW30	4.28745	2.68697		MLL (FDR < 0.01 and log2fold change > 2)	1.60049
RB1	P06400	4.20966	1.59326		MLL (FDR < 0.01 and log2fold change > 2)	2.6164
HMGB3	O15347	4.19662	2.54874		MLL (FDR < 0.01 and log2fold change > 2)	1.64788
TNS3	Q68CZ2	4.17651	1.86698		MLL (FDR < 0.01 and log2fold change > 2)	2.30953
NPM3	O75607	4.13419	1.3481		MLL (FDR < 0.01 and log2fold change > 2)	2.78609
ZEB2	O60315	4.08527	1.42451		MLL (FDR < 0.01 and log2fold change > 2)	2.66076
RNASEH2A	O75792	4.06809	1.41753		MLL (FDR < 0.01 and log2fold change > 2)	2.65056
LAT2	Q9GZY6	3.99881	2.40892		MLL (FDR < 0.01 and log2fold change > 2)	1.58988
NCAPD2	Q15021	3.93721	1.67033		MLL (FDR < 0.01 and log2fold change > 2)	2.26688
SLC27A3	Q5K4L6	3.90416	1.402		MLL (FDR < 0.01 and log2fold change > 2)	2.50216
SMC4	Q9NTJ3	3.89676	1.57632		MLL (FDR < 0.01 and log2fold change > 2)	2.32043
SATB1	Q01826	3.87588	1.11722		MLL (FDR < 0.01 and log2fold change > 2)	2.75866
TTC28	Q96AY4	3.82282	3.61112		MLL (FDR < 0.01 and log2fold change > 2)	0.211705
EBF1	Q9UH73	3.81024	1.64197		MLL (FDR < 0.01 and log2fold change > 2)	2.16827
TST	Q16762	3.79005	3.58557	x	MLL (FDR < 0.01 and log2fold change > 2)	0.204476
TARBP1	Q13395	3.77702	2.31986		MLL (FDR < 0.01 and log2fold change > 2)	1.45717
KPNA2	P52292	3.75747	1.0511		MLL (FDR < 0.01 and log2fold change > 2)	2.70638
PTPRE	P23469	3.65171	1.33311	x	MLL (FDR < 0.01 and log2fold change > 2)	2.3186
TNFAIP8L2	Q6P589	3.62024	1.19104		MLL (FDR < 0.01 and log2fold change > 2)	2.4292
MSH6	P52701	3.61698	2.99347		MLL (FDR < 0.01 and log2fold change > 2)	0.623513
POLD2	P49005	3.60718	0.872738		MLL (FDR < 0.01 and log2fold change > 2)	2.73444
FPGS	Q05932	3.6056	1.31512		MLL (FDR < 0.01 and log2fold change > 2)	2.29048
PUM3	Q15397	3.57874	0.643069		MLL (FDR < 0.01 and log2fold change > 2)	2.93568
ZHX2	Q9Y6X8	3.56852	1.35051		MLL (FDR < 0.01 and log2fold change > 2)	2.21802
FMNL2	Q96PY5	3.53021	5.92006		MLL (FDR < 0.01 and log2fold change > 2)	-2.38985
PPM1F	P49593	3.51864	2.40513		MLL (FDR < 0.01 and log2fold change > 2)	1.1135
MCM3	P25205	3.48907	1.49683		MLL (FDR < 0.01 and log2fold change > 2)	1.99224
CPNE2	Q96FN4	3.47766	2.90099		MLL (FDR < 0.01 and log2fold change > 2)	0.576665
STMN1	P16949	3.45202	2.58289		MLL (FDR < 0.01 and log2fold change > 2)	0.869135
PAN3	Q58A45	3.44278	2.18853		MLL (FDR < 0.01 and log2fold change > 2)	1.25425
CUX1	P39880	3.4288	1.79262		MLL (FDR < 0.01 and log2fold change > 2)	1.63618
PES1	O00541	3.42725	1.28789		MLL (FDR < 0.01 and log2fold change > 2)	2.13936
MYOF	Q9NZM1	3.42473	2.08003		MLL (FDR < 0.01 and log2fold change > 2)	1.3447
FABP5	Q01469	3.40836	1.5491		MLL (FDR < 0.01 and log2fold change > 2)	1.85926
BCAT1	P54687	3.40158	4.70235		MLL (FDR < 0.01 and log2fold change > 2)	-1.30077
GAR1	Q9NY12	3.27807	0.824745		MLL (FDR < 0.01 and log2fold change > 2)	2.45333
USP13	Q92995	3.24038	1.64844		MLL (FDR < 0.01 and log2fold change > 2)	1.59194
ACOT7	O00154	3.22497	0.812965		MLL (FDR < 0.01 and log2fold change > 2)	2.412
TOMM34	Q15785	3.18772	0.502702		MLL (FDR < 0.01 and log2fold change > 2)	2.68502
INF2	Q27J81	3.15217	2.02141		MLL (FDR < 0.01 and log2fold change > 2)	1.13077
LRRC41	Q15345	3.13955	1.32575		MLL (FDR < 0.01 and log2fold change > 2)	1.8138
BCL11A	Q9H165	3.10296	1.30562		MLL (FDR < 0.01 and log2fold change > 2)	1.79734
ETV6	P41212	3.09019	0.821699		MLL (FDR < 0.01 and log2fold change > 2)	2.26849
YBX3	P16989	3.07358	0.910694		MLL (FDR < 0.01 and log2fold change > 2)	2.16289
UBR7	Q8N806	3.05631	1.39318		MLL (FDR < 0.01 and log2fold change > 2)	1.66312
TIMM8B	Q9Y5J9	3.04569	1.42482		MLL (FDR < 0.01 and log2fold change > 2)	1.62087
GALNT7	Q86SF2	3.01517	1.7336		MLL (FDR < 0.01 and log2fold change > 2)	1.28157
PM20D2	Q8IYS1	3.00851	0.753335		MLL (FDR < 0.01 and log2fold change > 2)	2.25518
NCAPG	Q9BPX3	2.99068	2.7961		MLL (FDR < 0.01 and log2fold change > 2)	0.194582
ADI1	Q9BV57	2.97599	0.992753		MLL (FDR < 0.01 and log2fold change > 2)	1.98323
ACSL1	P33121	2.96947	0.799917	x	MLL (FDR < 0.01 and log2fold change > 2)	2.16956
WDR12	Q9GZL7	2.96339	1.39067		MLL (FDR < 0.01 and log2fold change > 2)	1.57272
RUNX1	Q01196	2.95961	1.46415		MLL (FDR < 0.01 and log2fold change > 2)	1.49546
STRN4	Q9NRL3	2.95836	0.0175088		MLL (FDR < 0.01 and log2fold change > 2)	2.94085
RPE	Q96AT9	2.94766	1.28433		MLL (FDR < 0.01 and log2fold change > 2)	1.66332
PYGL	P06737	2.93677	0.242876		MLL (FDR < 0.01 and log2fold change > 2)	2.69389
FNTB	P49356	2.92978	0.742508		MLL (FDR < 0.01 and log2fold change > 2)	2.18727
TUBA8	Q9NY65	2.91134	4.20244		MLL (FDR < 0.01 and log2fold change > 2)	-1.2911
TAF9B	Q9HBM6	2.89857	0.192004		MLL (FDR < 0.01 and log2fold change > 2)	2.70656
FAM49A	Q9H0Q0	2.8874	0.248014		MLL (FDR < 0.01 and log2fold change > 2)	2.63938
FANCI	Q9NVI1	2.87361	2.27442		MLL (FDR < 0.01 and log2fold change > 2)	0.599186
SLC27A2	O14975	2.86831	4.53542		MLL (FDR < 0.01 and log2fold change > 2)	-1.66711
INPPL1	O15357	2.8487	0.888738		MLL (FDR < 0.01 and log2fold change > 2)	1.95996
DOK1	Q99704	2.84803	1.03627	x	MLL (FDR < 0.01 and log2fold change > 2)	1.81175
COPG2	Q9UBF2	2.83958	1.76202		MLL (FDR < 0.01 and log2fold change > 2)	1.07756
SLC1A5	Q15758	2.83426	2.33872	x	MLL (FDR < 0.01 and log2fold change > 2)	0.495536
CXXC1	Q9P0U4	2.83345	-0.153742		MLL (FDR < 0.01 and log2fold change > 2)	2.9872
TTI1	O43156	2.82837	0.00317195		MLL (FDR < 0.01 and log2fold change > 2)	2.8252
RABL6	Q3YEC7	2.8047	0.676657		MLL (FDR < 0.01 and log2fold change > 2)	2.12805
PIK3CG	P48736	2.78963	1.08382		MLL (FDR < 0.01 and log2fold change > 2)	1.70581
GNA15	P30679	2.76511	4.39359		MLL (FDR < 0.01 and log2fold change > 2)	-1.62848
CTPS1	P17812	2.76044	1.736		MLL (FDR < 0.01 and log2fold change > 2)	1.02444
CHTF18	Q8WVB6	2.75861	0.439411		MLL (FDR < 0.01 and log2fold change > 2)	2.3192
SNRPF	P62306	2.75723	0.649861		MLL (FDR < 0.01 and log2fold change > 2)	2.10736
LGALS1	P09382	2.75301	2.59435		MLL (FDR < 0.01 and log2fold change > 2)	0.15866
DDAH2	O95865	2.74634	2.18069		MLL (FDR < 0.01 and log2fold change > 2)	0.565651
RPL38	P63173	2.74002	-0.0734125		MLL (FDR < 0.01 and log2fold change > 2)	2.81343
HIP1	O00291	2.73138	2.86128		MLL (FDR < 0.01 and log2fold change > 2)	-0.129905
AKR1C3	P42330	2.72844	2.20225		MLL (FDR < 0.01 and log2fold change > 2)	0.526191
BAZ1A	Q9NRL2	2.71838	0.445081		MLL (FDR < 0.01 and log2fold change > 2)	2.2733
MED12	Q93074	2.71004	0.864903		MLL (FDR < 0.01 and log2fold change > 2)	1.84514
NR3C1	P04150	2.69396	1.02246		MLL (FDR < 0.01 and log2fold change > 2)	1.67149
HAT1	O14929	2.67144	0.672246		MLL (FDR < 0.01 and log2fold change > 2)	1.99919
LPCAT2	Q7L5N7	2.66757	1.41795		MLL (FDR < 0.01 and log2fold change > 2)	1.24962
SSH3	Q8TE77	2.66041	1.4722		MLL (FDR < 0.01 and log2fold change > 2)	1.18822
MARCKSL1	P49006	2.61701	1.55507		MLL (FDR < 0.01 and log2fold change > 2)	1.06195
TTC4	O95801	2.61616	0.0192113		MLL (FDR < 0.01 and log2fold change > 2)	2.59695
PPM1A	P35813	2.61415	-0.292186		MLL (FDR < 0.01 and log2fold change > 2)	2.90634
SMARCC1	Q92922	2.60939	1.03851		MLL (FDR < 0.01 and log2fold change > 2)	1.57088
FAF1	Q9UNN5	2.60348	0.628322		MLL (FDR < 0.01 and log2fold change > 2)	1.97515
GTF3C2	Q8WUA4	2.60281	0.134748		MLL (FDR < 0.01 and log2fold change > 2)	2.46806
FRG1	Q14331	2.59809	-0.136473		MLL (FDR < 0.01 and log2fold change > 2)	2.73456
HSPA2	P54652	2.57542	0.0688007		MLL (FDR < 0.01 and log2fold change > 2)	2.50662
TOP1	P11387	2.55207	0.726472		MLL (FDR < 0.01 and log2fold change > 2)	1.8256
MYO18A	Q92614	2.54244	1.95954		MLL (FDR < 0.01 and log2fold change > 2)	0.582898
MTMR12	Q9C0I1	2.53776	1.15749		MLL (FDR < 0.01 and log2fold change > 2)	1.38027
PSMB5	P28074	2.53314	2.10342		MLL (FDR < 0.01 and log2fold change > 2)	0.429724
TUBA1C	Q9BQE3	2.51975	1.22093		MLL (FDR < 0.01 and log2fold change > 2)	1.29881
DUS3L	Q96G46	2.518	0.0125759		MLL (FDR < 0.01 and log2fold change > 2)	2.50542
PCNA	P12004	2.51529	0.968843		MLL (FDR < 0.01 and log2fold change > 2)	1.54644
SMC5	Q8IY18	2.51307	-0.349185		MLL (FDR < 0.01 and log2fold change > 2)	2.86225
BYSL	Q13895	2.5057	2.55998		MLL (FDR < 0.01 and log2fold change > 2)	-0.0542767
WDR4	P57081	2.50426	0.332346		MLL (FDR < 0.01 and log2fold change > 2)	2.17191
TRAPPC11	Q7Z392	2.48325	0.334537		MLL (FDR < 0.01 and log2fold change > 2)	2.14871
CHD3	Q12873	2.46269	-0.382647		MLL (FDR < 0.01 and log2fold change > 2)	2.84533
MPP1	Q00013	2.46009	0.600135		MLL (FDR < 0.01 and log2fold change > 2)	1.85996
SMN1	Q16637	2.45504	-0.0288038		MLL (FDR < 0.01 and log2fold change > 2)	2.48385
RCOR1	Q9UKL0	2.44901	0.934208		MLL (FDR < 0.01 and log2fold change > 2)	1.5148
HEATR3	Q7Z4Q2	2.44236	-0.0777574		MLL (FDR < 0.01 and log2fold change > 2)	2.52012
LIMD1	Q9UGP4	2.43729	1.10361		MLL (FDR < 0.01 and log2fold change > 2)	1.33368
PRRC2A	P48634	2.43656	0.399145		MLL (FDR < 0.01 and log2fold change > 2)	2.03741
SPECC1	Q5M775	2.41911	1.64303		MLL (FDR < 0.01 and log2fold change > 2)	0.77608
RNF2	Q99496	2.41782	0.369219		MLL (FDR < 0.01 and log2fold change > 2)	2.04861
CORO1C	Q9ULV4	2.41052	2.20019		MLL (FDR < 0.01 and log2fold change > 2)	0.210332
DHPS	P49366	2.40933	0.055942		MLL (FDR < 0.01 and log2fold change > 2)	2.35339
MYBBP1A	Q9BQG0	2.39706	0.105186		MLL (FDR < 0.01 and log2fold change > 2)	2.29187
DOK3	Q7L591	2.39141	1.54365		MLL (FDR < 0.01 and log2fold change > 2)	0.847757
PRDX1	Q06830	2.38307	4.20485		MLL (FDR < 0.01 and log2fold change > 2)	-1.82178
NUDT1	P36639	2.37547	1.63413		MLL (FDR < 0.01 and log2fold change > 2)	0.741338
ARMC6	Q6NXE6	2.36719	1.21671		MLL (FDR < 0.01 and log2fold change > 2)	1.15048
METTL1	Q9UBP6	2.36124	0.605948		MLL (FDR < 0.01 and log2fold change > 2)	1.7553
KDM1A	O60341	2.35796	1.06522		MLL (FDR < 0.01 and log2fold change > 2)	1.29273
GAS7	O60861	2.35716	3.41879		MLL (FDR < 0.01 and log2fold change > 2)	-1.06163
PARN	O95453	2.35416	0.0538061		MLL (FDR < 0.01 and log2fold change > 2)	2.30035
NCF1	P14598	2.34988	1.21219		MLL (FDR < 0.01 and log2fold change > 2)	1.13769
CDK9	P50750	2.34724	0.703469		MLL (FDR < 0.01 and log2fold change > 2)	1.64377
CIAPIN1	Q6FI81	2.31425	0.394472		MLL (FDR < 0.01 and log2fold change > 2)	1.91978
ATF7	P17544	2.30548	1.13481		MLL (FDR < 0.01 and log2fold change > 2)	1.17067
PPP2R1B	P30154	2.30141	0.167848		MLL (FDR < 0.01 and log2fold change > 2)	2.13357
TBCEL	Q5QJ74	2.27792	0.802433		MLL (FDR < 0.01 and log2fold change > 2)	1.47548
DNAJC7	Q99615	2.27339	0.419626		MLL (FDR < 0.01 and log2fold change > 2)	1.85376
CD3EAP	O15446	2.27235	1.74768		MLL (FDR < 0.01 and log2fold change > 2)	0.524666
NSMCE1	Q8WV22	2.2543	0.558673		MLL (FDR < 0.01 and log2fold change > 2)	1.69563
CDC40	O60508	2.24473	-0.407146		MLL (FDR < 0.01 and log2fold change > 2)	2.65188
AHDC1	Q5TGY3	2.24025	1.87562		MLL (FDR < 0.01 and log2fold change > 2)	0.364631
FEN1	P39748	2.23121	2.04954		MLL (FDR < 0.01 and log2fold change > 2)	0.181665
PPIL4	Q8WUA2	2.22792	-0.515723		MLL (FDR < 0.01 and log2fold change > 2)	2.74364
GSN	P06396	2.22324	2.36709		MLL (FDR < 0.01 and log2fold change > 2)	-0.143846
INTS1	Q8N201	2.21075	0.932721		MLL (FDR < 0.01 and log2fold change > 2)	1.27803
NCAPD3	P42695	2.19695	0.532982		MLL (FDR < 0.01 and log2fold change > 2)	1.66397
PABPC4	Q13310	2.19652	0.31143		MLL (FDR < 0.01 and log2fold change > 2)	1.88509
MED13L	Q71F56	2.18349	2.16674		MLL (FDR < 0.01 and log2fold change > 2)	0.0167536
PPP1R14B	Q96C90	2.1827	1.44758		MLL (FDR < 0.01 and log2fold change > 2)	0.735116
DDX20	Q9UHI6	2.17026	-0.38376		MLL (FDR < 0.01 and log2fold change > 2)	2.55402
PEX19	P40855	2.14534	0.114267		MLL (FDR < 0.01 and log2fold change > 2)	2.03108
LIG3	P49916	2.1316	0.639032	x	MLL (FDR < 0.01 and log2fold change > 2)	1.49257
UBAP2	Q5T6F2	2.12098	0.697998		MLL (FDR < 0.01 and log2fold change > 2)	1.42298
PUM1	Q14671	2.11669	-0.161407		MLL (FDR < 0.01 and log2fold change > 2)	2.2781
ASMTL	O95671	2.10653	1.24777		MLL (FDR < 0.01 and log2fold change > 2)	0.858752
SRCAP	Q6ZRS2	2.10596	-0.119667		MLL (FDR < 0.01 and log2fold change > 2)	2.22562
MED16	Q9Y2X0	2.10253	-0.11085		MLL (FDR < 0.01 and log2fold change > 2)	2.21338
HMGB2	P26583	2.09857	0.176612		MLL (FDR < 0.01 and log2fold change > 2)	1.92196
SORD	Q00796	2.07177	2.96188		MLL (FDR < 0.01 and log2fold change > 2)	-0.890113
NASP	P49321	2.0693	0.827583		MLL (FDR < 0.01 and log2fold change > 2)	1.24172
DNAAF5	Q86Y56	2.06098	1.0868		MLL (FDR < 0.01 and log2fold change > 2)	0.974176
BCR	P11274	2.02769	1.29011		MLL (FDR < 0.01 and log2fold change > 2)	0.737581
INTS7	Q9NVH2	2.01996	0.993796		MLL (FDR < 0.01 and log2fold change > 2)	1.02616
DNMT1	P26358	2.01436	0.397265		MLL (FDR < 0.01 and log2fold change > 2)	1.6171
PFDN1	O60925	2.00921	0.455191		MLL (FDR < 0.01 and log2fold change > 2)	1.55402
ARL6IP4	Q66PJ3	2.00373	-0.154922		MLL (FDR < 0.01 and log2fold change > 2)	2.15865

## Sheet: Protein Down - Buffer Zone
Gene	UniProtID	log2foldchange	RNA log2foldchange	Glycosylation	protein significant	calc log difference
SGSH	P51688	-7.52469	-5.23668	x	Normal (FDR < 0.01 and log2fold change > 2)	-2.28801		143 proteins
SERPINB9	P50453	-7.39841	-5.39861		Normal (FDR < 0.01 and log2fold change > 2)	-1.99979		36 glycoproteins
CD5	P06127	-6.62224	-7.2645	x	Normal (FDR < 0.01 and log2fold change > 2)	0.642254
GIMAP1	Q8WWP7	-6.41387	-4.27116		Normal (FDR < 0.01 and log2fold change > 2)	-2.14271		25.2% are glycoproteins
GIMAP5	Q96F15	-6.2864	-4.8788		Normal (FDR < 0.01 and log2fold change > 2)	-1.4076
CD6	P30203	-6.1389	-7.01722	x	Normal (FDR < 0.01 and log2fold change > 2)	0.878324
CKAP4	Q07065	-5.75085	-5.42612		Normal (FDR < 0.01 and log2fold change > 2)	-0.324732
SH2D1A	O60880	-5.72649	-6.93882		Normal (FDR < 0.01 and log2fold change > 2)	1.21233
GIMAP4	Q9NUV9	-5.54885	-4.78885		Normal (FDR < 0.01 and log2fold change > 2)	-0.760005
BIN1	O00499	-5.51076	-3.12865		Normal (FDR < 0.01 and log2fold change > 2)	-2.38212
ALOX5	P09917	-5.49033	-5.62758		Normal (FDR < 0.01 and log2fold change > 2)	0.13725
CD8A	P01732	-5.40159	-7.44335		Normal (FDR < 0.01 and log2fold change > 2)	2.04176
ENPP4	Q9Y6X5	-5.38406	-6.23956	x	Normal (FDR < 0.01 and log2fold change > 2)	0.855501
BIN2	Q9UBW5	-5.32117	-3.84682		Normal (FDR < 0.01 and log2fold change > 2)	-1.47435
CD22	P20273	-5.22211	-3.76329	x	Normal (FDR < 0.01 and log2fold change > 2)	-1.45882
EPHX2	P34913	-5.10805	-6.89333		Normal (FDR < 0.01 and log2fold change > 2)	1.78528
ITPR3	Q14573	-5.00966	-6.35599		Normal (FDR < 0.01 and log2fold change > 2)	1.34633
LSP1	P33241	-5.00575	-3.49004		Normal (FDR < 0.01 and log2fold change > 2)	-1.51571
TUBA4A	P68366	-4.98954	-2.71467		Normal (FDR < 0.01 and log2fold change > 2)	-2.27487
FAM129A	Q9BZQ8	-4.93666	-5.09247		Normal (FDR < 0.01 and log2fold change > 2)	0.155809
ZAP70	P43403	-4.90966	-4.3444		Normal (FDR < 0.01 and log2fold change > 2)	-0.565265
MS4A1	P11836	-4.87509	-6.05185		Normal (FDR < 0.01 and log2fold change > 2)	1.17675
PXN	P49023	-4.75381	-4.21434		Normal (FDR < 0.01 and log2fold change > 2)	-0.539464
ICAM3	P32942	-4.74877	-4.02018	x	Normal (FDR < 0.01 and log2fold change > 2)	-0.72859
PRKCA	P17252	-4.66929	-1.71238		Normal (FDR < 0.01 and log2fold change > 2)	-2.95691
CD4	P01730	-4.66005	-3.21042	x	Normal (FDR < 0.01 and log2fold change > 2)	-1.44963
TES	Q9UGI8	-4.63258	-3.48099		Normal (FDR < 0.01 and log2fold change > 2)	-1.15159
HLA-F	P30511	-4.62864	-2.97134	x	Normal (FDR < 0.01 and log2fold change > 2)	-1.6573
TPD52	P55327	-4.5908	-5.09005		Normal (FDR < 0.01 and log2fold change > 2)	0.499252
RGS10	O43665	-4.52829	-2.87626		Normal (FDR < 0.01 and log2fold change > 2)	-1.65203
SLFN5	Q08AF3	-4.49938	-2.64908		Normal (FDR < 0.01 and log2fold change > 2)	-1.8503
GNPDA1	P46926	-4.3674	-3.3784		Normal (FDR < 0.01 and log2fold change > 2)	-0.988999
GZMK	P49863	-4.32244	-5.26066		Normal (FDR < 0.01 and log2fold change > 2)	0.938215
CD48	P09326	-4.2627	-3.56836	x	Normal (FDR < 0.01 and log2fold change > 2)	-0.694343
THEM4	Q5T1C6	-4.24543	-2.67819		Normal (FDR < 0.01 and log2fold change > 2)	-1.56725
MAP4K1	Q92918	-4.19088	-1.88967		Normal (FDR < 0.01 and log2fold change > 2)	-2.3012
TMEM63A	O94886	-4.16218	-2.64622		Normal (FDR < 0.01 and log2fold change > 2)	-1.51597
GIMAP8	Q8ND71	-4.10089	-3.65887		Normal (FDR < 0.01 and log2fold change > 2)	-0.442025
ANXA6	P08133	-4.10045	-3.32019		Normal (FDR < 0.01 and log2fold change > 2)	-0.780259
IDS	P22304	-4.08977	-2.53033	x	Normal (FDR < 0.01 and log2fold change > 2)	-1.55944
SORL1	Q92673	-4.0797	-1.89827	x	Normal (FDR < 0.01 and log2fold change > 2)	-2.18142
PRAF2	O60831	-4.06575	-1.36292		Normal (FDR < 0.01 and log2fold change > 2)	-2.70283
APOL3	O95236	-3.97909	-2.36226		Normal (FDR < 0.01 and log2fold change > 2)	-1.61683
HLA-DOB	P13765	-3.97482	-4.21838	x	Normal (FDR < 0.01 and log2fold change > 2)	0.24356
KMO	O15229	-3.92194	-1.39628	x	Normal (FDR < 0.01 and log2fold change > 2)	-2.52566
GZMM	P51124	-3.91917	-6.90279	x	Normal (FDR < 0.01 and log2fold change > 2)	2.98362
MGST3	O14880	-3.88723	-0.991802		Normal (FDR < 0.01 and log2fold change > 2)	-2.89543
SYNE1	Q8NF91	-3.84368	-3.4057		Normal (FDR < 0.01 and log2fold change > 2)	-0.437973
LY9	Q9HBG7	-3.83645	-1.83826	x	Normal (FDR < 0.01 and log2fold change > 2)	-1.99819
C16orf54	Q6UWD8	-3.72373	-2.70821	x	Normal (FDR < 0.01 and log2fold change > 2)	-1.01552
TECPR1	Q7Z6L1	-3.67731	-0.975725		Normal (FDR < 0.01 and log2fold change > 2)	-2.70158
HLA-DQA1	P01909	-3.65685	-1.9054	x	Normal (FDR < 0.01 and log2fold change > 2)	-1.75146
DOK2	O60496	-3.62786	-2.24364		Normal (FDR < 0.01 and log2fold change > 2)	-1.38422
CR1	P17927	-3.60875	-5.89112	x	Normal (FDR < 0.01 and log2fold change > 2)	2.28237
PIP4K2A	P48426	-3.58066	-1.76919		Normal (FDR < 0.01 and log2fold change > 2)	-1.81147
TDRKH	Q9Y2W6	-3.57925	-2.74109		Normal (FDR < 0.01 and log2fold change > 2)	-0.83816
IGHD	P01880	-3.57807	-1.83438	x	Normal (FDR < 0.01 and log2fold change > 2)	-1.74368
CAPN2	P17655	-3.55959	-2.76617		Normal (FDR < 0.01 and log2fold change > 2)	-0.793427
LGALS3BP	Q08380	-3.52465	-1.81351	x	Normal (FDR < 0.01 and log2fold change > 2)	-1.71114
HIP1R	O75146	-3.51782	-3.07848		Normal (FDR < 0.01 and log2fold change > 2)	-0.439345
HLA-DQB1	P01920	-3.51006	-2.28161	x	Normal (FDR < 0.01 and log2fold change > 2)	-1.22845
CD14	P08571	-3.35764	-5.39214	x	Normal (FDR < 0.01 and log2fold change > 2)	2.0345
AGK	Q53H12	-3.30682	-1.56697		Normal (FDR < 0.01 and log2fold change > 2)	-1.73984
SKAP1	Q86WV1	-3.24398	-5.13865		Normal (FDR < 0.01 and log2fold change > 2)	1.89468
PDXK	O00764	-3.2373	-0.897943		Normal (FDR < 0.01 and log2fold change > 2)	-2.33936
RAB29	O14966	-3.22067	-2.4331		Normal (FDR < 0.01 and log2fold change > 2)	-0.787567
PLCG1	P19174	-3.21774	-4.53779		Normal (FDR < 0.01 and log2fold change > 2)	1.32005
CARMIL2	Q6F5E8	-3.19366	-1.8402		Normal (FDR < 0.01 and log2fold change > 2)	-1.35346
ISG20	Q96AZ6	-3.14049	-2.35111		Normal (FDR < 0.01 and log2fold change > 2)	-0.789375
MTERF4	Q7Z6M4	-3.05682	-0.685866		Normal (FDR < 0.01 and log2fold change > 2)	-2.37095
BTN3A3	O00478	-3.05063	-2.25936	x	Normal (FDR < 0.01 and log2fold change > 2)	-0.791266
SCRN1	Q12765	-3.04701	-4.40019		Normal (FDR < 0.01 and log2fold change > 2)	1.35318
NIPSNAP1	Q9BPW8	-3.01069	-1.21427		Normal (FDR < 0.01 and log2fold change > 2)	-1.79642
MNDA	P41218	-2.99476	-5.72733		Normal (FDR < 0.01 and log2fold change > 2)	2.73257
TAMM41	Q96BW9	-2.89883	-1.02358		Normal (FDR < 0.01 and log2fold change > 2)	-1.87525
B4GALT1	P15291	-2.89763	-1.01819	x	Normal (FDR < 0.01 and log2fold change > 2)	-1.87944
PRCP	P42785	-2.763	-1.56621	x	Normal (FDR < 0.01 and log2fold change > 2)	-1.19679
AMPD3	Q01432	-2.74985	-0.468186		Normal (FDR < 0.01 and log2fold change > 2)	-2.28167
NFATC2	Q13469	-2.72114	-0.799385		Normal (FDR < 0.01 and log2fold change > 2)	-1.92175
SLC25A12	O75746	-2.69907	-0.426686		Normal (FDR < 0.01 and log2fold change > 2)	-2.27238
IL16	Q14005	-2.69114	-1.84319		Normal (FDR < 0.01 and log2fold change > 2)	-0.84795
OCIAD2	Q56VL3	-2.68087	-1.49373		Normal (FDR < 0.01 and log2fold change > 2)	-1.18714
GHITM	Q9H3K2	-2.67953	0.289517		Normal (FDR < 0.01 and log2fold change > 2)	-2.96905
SOD2	P04179	-2.67938	-1.19642		Normal (FDR < 0.01 and log2fold change > 2)	-1.48295
PBXIP1	Q96AQ6	-2.67644	-1.57019		Normal (FDR < 0.01 and log2fold change > 2)	-1.10625
SIT1	Q9Y3P8	-2.67452	0.263539	x	Normal (FDR < 0.01 and log2fold change > 2)	-2.93806
DENND4C	Q5VZ89	-2.6667	-1.14029		Normal (FDR < 0.01 and log2fold change > 2)	-1.52641
CD7	P09564	-2.65637	-4.79851	x	Normal (FDR < 0.01 and log2fold change > 2)	2.14213
SEPT1	Q8WYJ6	-2.62574	-3.05734		Normal (FDR < 0.01 and log2fold change > 2)	0.431602
LACTB	P83111	-2.61517	-0.235151		Normal (FDR < 0.01 and log2fold change > 2)	-2.38002
CCM2	Q9BSQ5	-2.57614	-0.535548		Normal (FDR < 0.01 and log2fold change > 2)	-2.04059
HK1	P19367	-2.5447	-0.883483		Normal (FDR < 0.01 and log2fold change > 2)	-1.66122
SDCBP	O00560	-2.50493	-0.372025		Normal (FDR < 0.01 and log2fold change > 2)	-2.1329
TAP1	Q03518	-2.49886	-1.46594		Normal (FDR < 0.01 and log2fold change > 2)	-1.03292
COTL1	Q14019	-2.48531	-2.06872		Normal (FDR < 0.01 and log2fold change > 2)	-0.416584
EHD3	Q9NZN3	-2.48336	-0.858958		Normal (FDR < 0.01 and log2fold change > 2)	-1.6244
SYNE2	Q8WXH0	-2.48335	-3.71255		Normal (FDR < 0.01 and log2fold change > 2)	1.2292
REXO2	Q9Y3B8	-2.47964	-0.893906		Normal (FDR < 0.01 and log2fold change > 2)	-1.58574
DYNLT3	P51808	-2.46668	-2.32689		Normal (FDR < 0.01 and log2fold change > 2)	-0.13979
CDC42SE2	Q9NRR3	-2.45715	-1.82455		Normal (FDR < 0.01 and log2fold change > 2)	-0.632597
TMSB4X	P62328	-2.43266	-0.671763		Normal (FDR < 0.01 and log2fold change > 2)	-1.76089
ECI2	O75521	-2.41128	-0.0323713		Normal (FDR < 0.01 and log2fold change > 2)	-2.37891
PTPRJ	Q12913	-2.41036	-1.65687	x	Normal (FDR < 0.01 and log2fold change > 2)	-0.753492
NCALD	P61601	-2.40982	-1.23698		Normal (FDR < 0.01 and log2fold change > 2)	-1.17284
ACADS	P16219	-2.39459	0.38865		Normal (FDR < 0.01 and log2fold change > 2)	-2.78324
CORO1A	P31146	-2.38742	-2.19247		Normal (FDR < 0.01 and log2fold change > 2)	-0.194948
SFXN1	Q9H9B4	-2.38029	0.14986		Normal (FDR < 0.01 and log2fold change > 2)	-2.53015
ANXA1	P04083	-2.37963	-2.77148		Normal (FDR < 0.01 and log2fold change > 2)	0.391858
PLEKHF1	Q96S99	-2.3735	-2.19934		Normal (FDR < 0.01 and log2fold change > 2)	-0.174161
MMAA	Q8IVH4	-2.36351	-0.576845		Normal (FDR < 0.01 and log2fold change > 2)	-1.78667
EML4	Q9HC35	-2.35653	-3.31109		Normal (FDR < 0.01 and log2fold change > 2)	0.954554
ALDOC	P09972	-2.34901	-0.258605		Normal (FDR < 0.01 and log2fold change > 2)	-2.0904
OPTN	Q96CV9	-2.34885	-1.84621		Normal (FDR < 0.01 and log2fold change > 2)	-0.502639
OXSM	Q9NWU1	-2.34586	0.237154		Normal (FDR < 0.01 and log2fold change > 2)	-2.58301
RASA3	Q14644	-2.34121	-1.6365		Normal (FDR < 0.01 and log2fold change > 2)	-0.704708
NAAA	Q02083	-2.34079	-0.725537	x	Normal (FDR < 0.01 and log2fold change > 2)	-1.61526
RAB27A	P51159	-2.3316	-1.85646		Normal (FDR < 0.01 and log2fold change > 2)	-0.475143
TAP2	Q03519	-2.29086	-1.04199		Normal (FDR < 0.01 and log2fold change > 2)	-1.24887
DHRS1	Q96LJ7	-2.2803	-0.168532		Normal (FDR < 0.01 and log2fold change > 2)	-2.11177
OXCT1	P55809	-2.25963	-1.20222		Normal (FDR < 0.01 and log2fold change > 2)	-1.05741
ENO2	P09104	-2.24475	-4.00358		Normal (FDR < 0.01 and log2fold change > 2)	1.75883
RINT1	Q6NUQ1	-2.23382	-0.724079		Normal (FDR < 0.01 and log2fold change > 2)	-1.50974
CTSS	P25774	-2.225	-1.00698	x	Normal (FDR < 0.01 and log2fold change > 2)	-1.21802
PTPRC	P08575	-2.21667	-1.05638	x	Normal (FDR < 0.01 and log2fold change > 2)	-1.1603
DENND2D	Q9H6A0	-2.20347	-2.92577		Normal (FDR < 0.01 and log2fold change > 2)	0.7223
SPCS1	Q9Y6A9	-2.20064	0.141075		Normal (FDR < 0.01 and log2fold change > 2)	-2.34172
DPP7	Q9UHL4	-2.17994	-0.212763	x	Normal (FDR < 0.01 and log2fold change > 2)	-1.96718
STOM	P27105	-2.17919	-0.761422		Normal (FDR < 0.01 and log2fold change > 2)	-1.41777
TYMP	P19971	-2.1777	-3.10969		Normal (FDR < 0.01 and log2fold change > 2)	0.931984
SIGIRR	Q6IA17	-2.17534	-1.36209	x	Normal (FDR < 0.01 and log2fold change > 2)	-0.813255
ASAH1	Q13510	-2.1567	-0.0155857	x	Normal (FDR < 0.01 and log2fold change > 2)	-2.14111
ITGAL	P20701	-2.12936	-0.899035	x	Normal (FDR < 0.01 and log2fold change > 2)	-1.23033
EVL	Q9UI08	-2.12777	-1.91319		Normal (FDR < 0.01 and log2fold change > 2)	-0.214579
GLIPR2	Q9H4G4	-2.12152	-2.30628		Normal (FDR < 0.01 and log2fold change > 2)	0.184764
DHCR7	Q9UBM7	-2.10437	-3.83539		Normal (FDR < 0.01 and log2fold change > 2)	1.73102
KDM2A	Q9Y2K7	-2.09482	-1.19493		Normal (FDR < 0.01 and log2fold change > 2)	-0.89989
GYG1	P46976	-2.09006	-0.501712	x	Normal (FDR < 0.01 and log2fold change > 2)	-1.58834
GLS	O94925	-2.0874	-0.731212		Normal (FDR < 0.01 and log2fold change > 2)	-1.35619
EPB41	P11171	-2.08498	-1.46908		Normal (FDR < 0.01 and log2fold change > 2)	-0.615902
PRDX5	P30044	-2.08142	-0.690429		Normal (FDR < 0.01 and log2fold change > 2)	-1.39099
HARS2	P49590	-2.05448	-0.395584		Normal (FDR < 0.01 and log2fold change > 2)	-1.6589
TBC1D10C	Q8IV04	-2.05067	-2.3079		Normal (FDR < 0.01 and log2fold change > 2)	0.257232
MUT	P22033	-2.04042	-0.715037		Normal (FDR < 0.01 and log2fold change > 2)	-1.32539

## Sheet: Different Protein-RNA relation
Gene	UniProtID	log2foldchange	RNA log2foldchange	Glycosylation	protein significant	calc log difference	Protein	RNA
MDN1	Q9NU22	6.13434	0.340645		MLL (FDR < 0.01 and log2fold change > 2)	5.7937	Up	-
MCM7	P33993	6.51683	0.959437		MLL (FDR < 0.01 and log2fold change > 2)	5.55739	Up	-
POLD1	P28340	5.47853	0.915624		MLL (FDR < 0.01 and log2fold change > 2)	4.5629	Up	-
IRF2BP2	Q7Z5L9	5.2784	0.806511		MLL (FDR < 0.01 and log2fold change > 2)	4.47189	Up	-		https://www.uniprot.org/uniprot/Q7Z5L9
SRRM1	Q8IYB3	3.91521	-0.302308		MLL (FDR < 0.01 and log2fold change > 2)	4.21752	Up	-
ZNF326	Q5BKZ1	4.43272	0.58855		MLL (FDR < 0.01 and log2fold change > 2)	3.84417	Up	-
FOXP1	Q9H334	2.92673	-0.702833		MLL (FDR < 0.01 and log2fold change > 2)	3.62956	Up	-
PSMB6	P28072	3.76616	0.138927		MLL (FDR < 0.01 and log2fold change > 2)	3.62724	Up	-
CDK13	Q14004	3.40645	-0.135516		MLL (FDR < 0.01 and log2fold change > 2)	3.54197	Up	-
MEPCE	Q7L2J0	3.00925	-0.460322		MLL (FDR < 0.01 and log2fold change > 2)	3.46958	Up	-
HSPB1	P04792	4.33869	0.96275		MLL (FDR < 0.01 and log2fold change > 2)	3.37594	Up	-
ATOX1	O00244	3.7924	0.448919		MLL (FDR < 0.01 and log2fold change > 2)	3.34348	Up	-
RPP30	P78346	3.35663	0.0313389		MLL (FDR < 0.01 and log2fold change > 2)	3.32529	Up	-
DYNLT1	P63172	2.86179	-0.285913		MLL (FDR < 0.01 and log2fold change > 2)	3.1477	Up	-
PGP	A6NDG6	3.27902	0.131426		MLL (FDR < 0.01 and log2fold change > 2)	3.14759	Up	-
PRIM2	P49643	3.53187	0.390413		MLL (FDR < 0.01 and log2fold change > 2)	3.14145	Up	-
XRCC1	P18887	3.47326	0.341592		MLL (FDR < 0.01 and log2fold change > 2)	3.13167	Up	-
CHD1L	Q86WJ1	3.84383	0.780981		MLL (FDR < 0.01 and log2fold change > 2)	3.06285	Up	-
MCM5	P33992	3.78081	0.721224		MLL (FDR < 0.01 and log2fold change > 2)	3.05959	Up	-
POLR1A	O95602	4.00109	0.963515		MLL (FDR < 0.01 and log2fold change > 2)	3.03758	Up	-
CREBBP	Q92793	2.92325	-0.0814911		MLL (FDR < 0.01 and log2fold change > 2)	3.00474	Up	-	21
MCM6	Q14566	6.36225	1.49378		MLL (FDR < 0.01 and log2fold change > 2)	4.86847	Up	Up
CORO1B	Q9BR76	4.74272	1.05953		MLL (FDR < 0.01 and log2fold change > 2)	3.68319	Up	Up
MCM4	P33991	6.52686	3.16711		MLL (FDR < 0.01 and log2fold change > 2)	3.35975	Up	Up
UHRF2	Q96PU4	4.43067	1.2792		MLL (FDR < 0.01 and log2fold change > 2)	3.15147	Up	Up
IGF2BP2	Q9Y6M1	4.39229	7.69795		MLL (FDR < 0.01 and log2fold change > 2)	-3.30565	Up	Up
HBB	P68871	5.18245	8.60058	x	MLL (FDR < 0.01 and log2fold change > 2)	-3.41814	Up	Up
TRIM72	Q6ZMU5	3.2722	7.40143		MLL (FDR < 0.01 and log2fold change > 2)	-4.12923	Up	Up
FLT3	P36888	4.35002	8.99424	x	MLL (FDR < 0.01 and log2fold change > 2)	-4.64422	Up	Up
CAP2	P40123	2.9036	8.05807		MLL (FDR < 0.01 and log2fold change > 2)	-5.15447	Up	Up
CSPG4	Q6UVK1	4.55417	9.75206	x	MLL (FDR < 0.01 and log2fold change > 2)	-5.19789	Up	Up
SLC34A2	O95436	4.33179	9.74606	x	MLL (FDR < 0.01 and log2fold change > 2)	-5.41427	Up	Up
HBD	P02042	5.25798	11.3349		MLL (FDR < 0.01 and log2fold change > 2)	-6.07695	Up	Up
MEIS1	O00470	3.25479	10.2927		MLL (FDR < 0.01 and log2fold change > 2)	-7.03793	Up	Up	13
ISCA2	Q86U28	-2.53792	0.555976		Normal (FDR < 0.01 and log2fold change > 2)	-3.0939	Down	-
HDHD3	Q9BSH5	-3.71646	-0.612349		Normal (FDR < 0.01 and log2fold change > 2)	-3.10412	Down	-
UQCRFS1	P47985	-2.75332	0.368713		Normal (FDR < 0.01 and log2fold change > 2)	-3.12203	Down	-
SLC25A42	Q86VD7	-4.09087	-0.907943		Normal (FDR < 0.01 and log2fold change > 2)	-3.18292	Down	-
DERL1	Q9BUN8	-3.81422	-0.431671		Normal (FDR < 0.01 and log2fold change > 2)	-3.38254	Down	-
KDSR	Q06136	-3.03423	0.391101		Normal (FDR < 0.01 and log2fold change > 2)	-3.42533	Down	-
SBF1	O95248	-4.39113	-0.391866		Normal (FDR < 0.01 and log2fold change > 2)	-3.99926	Down	-
TIMM22	Q9Y584	-4.62858	-0.468893		Normal (FDR < 0.01 and log2fold change > 2)	-4.15969	Down	-	8
TRAT1	Q6PIZ9	-2.13625	-8.35803		Normal (FDR < 0.01 and log2fold change > 2)	6.22179	Down	Down
CD2	P06729	-2.54382	-8.32065	x	Normal (FDR < 0.01 and log2fold change > 2)	5.77682	Down	Down
DPP4	P27487	-5.22024	-10.602	x	Normal (FDR < 0.01 and log2fold change > 2)	5.38178	Down	Down
UBASH3A	P57075	-2.54467	-7.92078		Normal (FDR < 0.01 and log2fold change > 2)	5.37612	Down	Down
CD3E	P07766	-3.35397	-8.03292		Normal (FDR < 0.01 and log2fold change > 2)	4.67895	Down	Down
ABCB1	P08183	-2.19879	-6.053	x	Normal (FDR < 0.01 and log2fold change > 2)	3.85421	Down	Down
CD247	P20963	-3.10855	-6.85774		Normal (FDR < 0.01 and log2fold change > 2)	3.74919	Down	Down
THEMIS	Q8N1K5	-4.36436	-7.95441		Normal (FDR < 0.01 and log2fold change > 2)	3.59005	Down	Down
PRKCH	P24723	-3.67492	-6.97683		Normal (FDR < 0.01 and log2fold change > 2)	3.30191	Down	Down
GIMAP7	Q8NHV1	-4.7668	-7.89075		Normal (FDR < 0.01 and log2fold change > 2)	3.12395	Down	Down
UPP1	Q16831	-3.66646	-6.66178		Normal (FDR < 0.01 and log2fold change > 2)	2.99531	Down	Down
DGKA	P23743	-6.98272	-3.82502		Normal (FDR < 0.01 and log2fold change > 2)	-3.1577	Down	Down
LCK	P06239	-8.62074	-5.37664		Normal (FDR < 0.01 and log2fold change > 2)	-3.24409	Down	Down
ENDOD1	O94919	-5.03809	-1.45559		Normal (FDR < 0.01 and log2fold change > 2)	-3.5825	Down	Down
GPSM3	Q9Y4H4	-5.37417	-1.73261		Normal (FDR < 0.01 and log2fold change > 2)	-3.64155	Down	Down
IL4I1	Q96RQ9	-5.20106	-1.22891	x	Normal (FDR < 0.01 and log2fold change > 2)	-3.97214	Down	Down
PECR	Q9BY49	-5.37103	-1.22628		Normal (FDR < 0.01 and log2fold change > 2)	-4.14475	Down	Down	17
PCYOX1	Q9UHG3	-2.16849	1.07875	x	Normal (FDR < 0.01 and log2fold change > 2)	-3.24723	Down	Up	1
									60
										60 proteins
										9 glycoproteins
										15% are glycoproteins
